# Supplementary material for: Comprehensive Multi-omics Analysis of Regulatory Variants for Body Weight in Cattle
Source: Genomics Proteomics Bioinformatics. 2025 Aug 18;23(4):qzaf067. doi: 10.1093/gpbjnl/qzaf067 (PMC12701805; doi:10.1093/gpbjnl/qzaf067)
Supplement: qzaf067_Supplementary_Data [file qzaf067_supplementary_data.zip › Table S1.xlsx]

## Sheet: S1. GWAS sample info
Table S1 The information of the GWAS traits
Note: The information for 43 studied traits including unit, sample size, heritability, standard error of heritability, etc. N represents the sample size, h2 is the trait hertability, and SE represents the standard error of trait heritability. GWAS, genome-wide association study.
Trait	Unit	N	h2	SE	Percentage of tissue organ in liveweight
Average daily gain	kg/day	1303	0.274054	0.061152	/
Biceps brachii	kg	1047	0.4126	0.078783	0.00205552
Boneweight	kg	1130	0.371513	0.074288	0.0783055
Carcass chest indepth	cm	1137	0.127351	0.057725	/
Carcass indepth	cm	1136	0.153814	0.061501	/
Carcass length	cm	1135	0.319077	0.079195	/
Carcass weight	kg	1318	0.411924	0.067801	0.537763
Cattlehide weight	kg	1314	0.533442	0.068671	0.0782663
Chuck	kg	1131	0.337779	0.075062	0.0327708
Dressing percentage	%	1308	0.201546	0.061887	/
Fat coverage rate	%	1057	0.151024	0.076334	/
Fore shin	kg	1127	0.392633	0.072626	0.00967073
Headweight	kg	1317	0.388493	0.070982	0.0470224
Heartweight	kg	1244	0.300209	0.072652	0.00387612
High rib	kg	1130	0.24728	0.079182	0.0222779
Hind leg circumference	cm	1143	0.296688	0.083007	/
Hind leg length	cm	1140	0.49738	0.074026	/
Hind leg thickness	cm	1139	0.141779	0.064058	/
Hind leg width	cm	1113	0.294517	0.073201	/
Hind shin	kg	1137	0.582689	0.076161	0.0155045
Kidneyweight	kg	1320	0.405021	0.072632	0.0024862
Knuckle	kg	1135	0.49288	0.074676	0.0184997
Liverweight	kg	1223	0.294765	0.072748	0.0126268
Liveweight	kg	1316	0.378284	0.066199	1
Loin eye muscle area	cm2	1047	0.474936	0.083772	/
Lungweight	kg	1225	0.345754	0.070219	0.0024862
Marbling	1~6	1110	0.274292	0.075751	/
Neck meat	kg	1125	0.247905	0.070648	0.0284445
Net meat percentage	%	1285	0.188475	0.066932	/
Net meat weight	kg	1302	0.3236	0.065184	0.455914
Penisweight	kg	1213	0.616445	0.073469	0.000880937
Retail meat	kg	1138	0.347383	0.071744	0.326945
Ribeye	kg	1135	0.260569	0.071689	0.0208488
Rump meat	kg	1134	0.407595	0.072291	0.0229239
Silver side	kg	1132	0.548632	0.073443	0.0253318
Spleenweight	kg	1172	0.367015	0.076193	0.00172272
Striploin	kg	1141	0.37703	0.075717	0.0166791
Tailweight	kg	1315	0.363917	0.066286	0.00276027
Tenderloin	kg	1132	0.392639	0.074984	0.00765436
Testisweight	kg	1206	0.447138	0.073177	0.00135077
Topside	kg	1136	0.514738	0.074885	0.0291101
Trim meat	kg	1140	0.190129	0.06795	0.0369798
Waist meat thickness	cm	1140	0.12646	0.055967	/
