# Supplementary material for: Comprehensive Multi-omics Analysis of Regulatory Variants for Body Weight in Cattle
Source: Genomics Proteomics Bioinformatics. 2025 Aug 18;23(4):qzaf067. doi: 10.1093/gpbjnl/qzaf067 (PMC12701805; doi:10.1093/gpbjnl/qzaf067)
Supplement: qzaf067_Supplementary_Data [file qzaf067_supplementary_data.zip › Table S10.xlsx]

## Sheet: S10. dap_finemap eGene
Table S10 The fine-mapping results for the candidate eQTL in muscle
Note: member_snp: the number of SNPs. cluster_pip: posterior inclusion probability of eVariants. average_r2 is the the average LD measures (r2) for SNPs within a cluster.
Gene	Cluster	member_snp	cluster_pip	average_r2
ENSBTAG00000053929	{1}	3	0.00328	0.854
ENSBTAG00000053929	{2}	9	0.002123	0.703
ENSBTAG00000020035.RCAN1	{1}	86	0.03096	0.917
ENSBTAG00000020035.RCAN1	{2}	2	0.001273	0.666
ENSBTAG00000011528.SMIM11A	{1}	7	0.7055	0.878
ENSBTAG00000011528.SMIM11A	{2}	10	0.1891	0.677
ENSBTAG00000011528.SMIM11A	{3}	6	0.005792	0.807
ENSBTAG00000012594.MRPS6	{1}	19	0.9399	0.84
ENSBTAG00000012594.MRPS6	{2}	108	0.6441	0.721
ENSBTAG00000012594.MRPS6	{3}	3	0.002493	0.668
ENSBTAG00000018278.ATP5PO	{1}	266	0.3324	0.823
ENSBTAG00000018278.ATP5PO	{2}	36	0.02329	0.717
ENSBTAG00000018278.ATP5PO	{3}	14	0.0006263	0.924
ENSBTAG00000021997.ITSN1	{1}	76	0.04307	0.738
ENSBTAG00000021997.ITSN1	{2}	39	0.009981	0.705
ENSBTAG00000053248.bta-mir-2285bs	{1}	13	0.01439	0.78
ENSBTAG00000053248.bta-mir-2285bs	{2}	7	0.0002363	0.699
ENSBTAG00000008490.CRYZL1	{1}	1447	0.7492	0.885
ENSBTAG00000008490.CRYZL1	{2}	9	0.002383	0.697
ENSBTAG00000035175.DONSON	{1}	25	0.9307	0.942
ENSBTAG00000035175.DONSON	{2}	19	0.00242	0.649
ENSBTAG00000008482.SON	{1}	155	0.03263	0.707
ENSBTAG00000008482.SON	{2}	112	0.01013	0.877
ENSBTAG00000009188.GART	{1}	8	0.06027	0.695
ENSBTAG00000009188.GART	{2}	2	0.008146	0.96
ENSBTAG00000009187.DNAJC28	{1}	78	0.972	0.814
ENSBTAG00000009187.DNAJC28	{2}	34	0.3623	0.815
ENSBTAG00000009187.DNAJC28	{3}	1	0.003176	1
ENSBTAG00000001258.TMEM50B	{1}	41	0.9372	0.916
ENSBTAG00000001258.TMEM50B	{2}	22	0.0139	0.741
ENSBTAG00000043399	{1}	3	0.001475	0.73
ENSBTAG00000043399	{2}	14	0.0103	0.777
ENSBTAG00000012899.IFNGR2	{1}	19	0.9535	0.898
ENSBTAG00000012899.IFNGR2	{2}	90	0.3694	0.749
ENSBTAG00000012899.IFNGR2	{3}	1	0.0004758	1
ENSBTAG00000021819.IFNAR1	{1}	50	0.01477	0.879
ENSBTAG00000021819.IFNAR1	{2}	3	0.003866	0.942
ENSBTAG00000019404.IL10RB	{1}	39	0.5164	0.671
ENSBTAG00000019404.IL10RB	{2}	41	0.01186	0.786
ENSBTAG00000015212.IFNAR2	{1}	1	0.0007395	1
ENSBTAG00000015212.IFNAR2	{2}	38	0.005385	0.781
ENSBTAG00000043993.C1H21orf62	{1}	27	0.99	0.783
ENSBTAG00000043993.C1H21orf62	{2}	5	0.4433	0.714
ENSBTAG00000043993.C1H21orf62	{3}	30	0.003272	0.748
ENSBTAG00000003064.PAXBP1	{1}	77	0.05525	0.76
ENSBTAG00000003064.PAXBP1	{2}	6	0.002184	0.73
ENSBTAG00000003063.SYNJ1	{1}	22	0.9277	0.783
ENSBTAG00000003063.SYNJ1	{2}	25	0.04263	0.62
ENSBTAG00000003063.SYNJ1	{3}	1	0.001197	1
ENSBTAG00000003059.CFAP298	{1}	147	0.5291	0.733
ENSBTAG00000003059.CFAP298	{2}	3	0.01181	0.643
ENSBTAG00000017310.EVA1C	{1}	6	0.001946	0.593
ENSBTAG00000017310.EVA1C	{2}	48	0.005326	0.854
ENSBTAG00000012412.URB1	{1}	39	0.03726	0.893
ENSBTAG00000012412.URB1	{2}	29	0.00719	0.655
ENSBTAG00000023718.MRAP	{1}	91	0.03952	0.732
ENSBTAG00000023718.MRAP	{2}	129	0.01276	0.902
ENSBTAG00000016619.MIS18A	{1}	1	0.0006807	1
ENSBTAG00000016619.MIS18A	{2}	116	0.003118	0.822
ENSBTAG00000020762.HUNK	{1}	42	0.1077	0.784
ENSBTAG00000020762.HUNK	{2}	4	0.04089	0.708
ENSBTAG00000018855.SCAF4	{1}	14	0.006683	0.687
ENSBTAG00000018855.SCAF4	{2}	2	0.0001799	0.748
ENSBTAG00000018854.SOD1	{1}	43	0.01048	0.843
ENSBTAG00000018854.SOD1	{2}	1	0.002378	1
ENSBTAG00000017839.TIAM1	{1}	44	0.0604	0.639
ENSBTAG00000017839.TIAM1	{2}	52	0.01996	0.895
ENSBTAG00000048631	{1}	2	0.03319	0.748
ENSBTAG00000048631	{2}	40	0.08377	0.599
ENSBTAG00000004139.BACH1	{1}	50	0.02446	0.69
ENSBTAG00000004139.BACH1	{2}	5	0.003842	0.732
ENSBTAG00000007444.MAP3K7CL	{1}	128	0.2913	0.725
ENSBTAG00000007444.MAP3K7CL	{2}	2	0.002877	0.78
ENSBTAG00000014233.CCT8	{1}	9	0.005809	0.746
ENSBTAG00000014233.CCT8	{2}	2	0.002063	0.536
ENSBTAG00000020122.USP16	{1}	30	0.02176	0.67
ENSBTAG00000020122.USP16	{2}	35	0.007394	0.775
ENSBTAG00000020121.RWDD2B	{1}	1	0.144	1
ENSBTAG00000020121.RWDD2B	{2}	3	0.2304	0.971
ENSBTAG00000020121.RWDD2B	{3}	9	0.01407	0.781
ENSBTAG00000000201.LTN1	{1}	10	0.01638	0.554
ENSBTAG00000000201.LTN1	{2}	11	0.01366	0.702
ENSBTAG00000038433	{1}	8	0.4357	0.742
ENSBTAG00000038433	{2}	3	0.01364	0.804
ENSBTAG00000001412.N6AMT1	{1}	2	0.106	0.594
ENSBTAG00000001412.N6AMT1	{2}	261	0.4885	0.657
ENSBTAG00000001412.N6AMT1	{3}	166	0.1061	0.732
ENSBTAG00000001412.N6AMT1	{4}	24	0.07596	0.626
ENSBTAG00000001412.N6AMT1	{5}	78	0.09542	0.66
ENSBTAG00000000648.ADAMTS5	{1}	8	0.05983	0.567
ENSBTAG00000000648.ADAMTS5	{2}	29	0.009067	0.757
ENSBTAG00000000706.ADAMTS1	{1}	1	0.01069	1
ENSBTAG00000000706.ADAMTS1	{2}	70	0.02132	0.632
ENSBTAG00000050914.CYYR1	{1}	2	0.001357	0.561
ENSBTAG00000050914.CYYR1	{2}	68	0.01263	0.904
ENSBTAG00000017753.APP	{1}	5	0.3431	0.657
ENSBTAG00000017753.APP	{2}	18	0.02727	0.692
ENSBTAG00000019043.GABPA	{1}	5	0.0472	0.799
ENSBTAG00000019043.GABPA	{2}	8	0.009627	0.645
ENSBTAG00000000605.ATP5PF	{1}	1	0.1824	1
ENSBTAG00000000605.ATP5PF	{2}	14	0.007612	0.685
ENSBTAG00000000603.JAM2	{1}	1	0.04151	1
ENSBTAG00000000603.JAM2	{2}	17	0.001276	0.812
ENSBTAG00000019542.MRPL39	{1}	18	0.4162	0.853
ENSBTAG00000019542.MRPL39	{2}	2	0.03297	0.666
ENSBTAG00000019542.MRPL39	{3}	1	0.0004746	1
ENSBTAG00000036404.bta-mir-155	{1}	119	0.1525	0.874
ENSBTAG00000036404.bta-mir-155	{2}	189	0.009168	0.867
ENSBTAG00000038900	{1}	5	0.005897	0.818
ENSBTAG00000038900	{2}	12	0.001303	0.654
ENSBTAG00000000588.CHODL	{1}	24	0.3689	0.804
ENSBTAG00000000588.CHODL	{2}	35	0.05589	0.747
ENSBTAG00000001395.C1H21orf91	{1}	163	0.2325	0.68
ENSBTAG00000001395.C1H21orf91	{2}	6	0.03403	0.863
ENSBTAG00000018704.BTG3	{1}	216	0.128	0.724
ENSBTAG00000018704.BTG3	{2}	47	0.02855	0.69
ENSBTAG00000004869.CXADR	{1}	6	0.6074	0.721
ENSBTAG00000004869.CXADR	{2}	76	0.7493	0.779
ENSBTAG00000004869.CXADR	{3}	39	0.1105	0.84
ENSBTAG00000004869.CXADR	{4}	1	0.08164	1
ENSBTAG00000004869.CXADR	{5}	30	0.0009208	0.838
ENSBTAG00000054337	{1}	15	0.02545	0.692
ENSBTAG00000054337	{2}	17	0.004326	0.638
ENSBTAG00000053883	{1}	35	0.114	0.819
ENSBTAG00000053883	{2}	24	0.01639	0.707
ENSBTAG00000019314.USP25	{1}	269	0.947	0.821
ENSBTAG00000019314.USP25	{2}	14	0.01143	0.569
ENSBTAG00000052575	{1}	5	0.01254	0.655
ENSBTAG00000052575	{2}	21	0.009788	0.795
ENSBTAG00000047293.NRIP1	{1}	5	0.002236	0.655
ENSBTAG00000047293.NRIP1	{2}	6	0.001992	0.652
ENSBTAG00000054742	{1}	155	0.9835	0.881
ENSBTAG00000054742	{2}	15	0.1038	0.724
ENSBTAG00000054742	{3}	11	0.0005424	0.841
ENSBTAG00000002623.SAMSN1	{1}	12	0.01032	0.696
ENSBTAG00000002623.SAMSN1	{2}	29	0.01432	0.795
ENSBTAG00000012908.HSPA13	{1}	75	0.07839	0.63
ENSBTAG00000012908.HSPA13	{2}	9	0.01311	0.83
ENSBTAG00000034347.RBM11	{1}	59	0.005333	0.73
ENSBTAG00000034347.RBM11	{2}	8	0.0009563	0.807
ENSBTAG00000038422	{1}	77	0.03199	0.8
ENSBTAG00000038422	{2}	41	0.02425	0.776
ENSBTAG00000010462.ROBO2	{1}	4	0.02775	0.786
ENSBTAG00000010462.ROBO2	{2}	5	0.007455	0.686
ENSBTAG00000009851.ROBO1	{1}	23	0.03756	0.718
ENSBTAG00000009851.ROBO1	{2}	4	0.002141	0.949
ENSBTAG00000036262.GBE1	{1}	7	0.6954	0.935
ENSBTAG00000036262.GBE1	{2}	1	0.002716	1
ENSBTAG00000045974	{1}	264	0.02449	0.764
ENSBTAG00000045974	{2}	44	0.01733	0.688
ENSBTAG00000009219.CADM2	{1}	26	0.004675	0.515
ENSBTAG00000009219.CADM2	{2}	260	0.05717	0.83
ENSBTAG00000026156.VGLL3	{1}	14	0.00513	0.877
ENSBTAG00000026156.VGLL3	{2}	5	0.001426	0.74
ENSBTAG00000007939.CHMP2B	{1}	5	0.002376	0.661
ENSBTAG00000007939.CHMP2B	{2}	37	0.005292	0.697
ENSBTAG00000046959.CGGBP1	{1}	27	0.01182	0.751
ENSBTAG00000046959.CGGBP1	{2}	2	0.0004342	0.532
ENSBTAG00000023675.ZNF654	{1}	8	0.007142	0.622
ENSBTAG00000023675.ZNF654	{2}	66	0.01509	0.802
ENSBTAG00000007970.C1H3orf38	{1}	111	0.2453	0.767
ENSBTAG00000007970.C1H3orf38	{2}	11	0.006215	0.694
ENSBTAG00000006811.EPHA3	{1}	52	0.01425	0.627
ENSBTAG00000006811.EPHA3	{2}	6	0.0004876	0.7
ENSBTAG00000023652.PROS1	{1}	242	0.634	0.796
ENSBTAG00000023652.PROS1	{2}	298	0.2435	0.937
ENSBTAG00000023652.PROS1	{3}	4	0.0008097	0.86
ENSBTAG00000005155.ARL13B	{1}	2	0.009563	0.585
ENSBTAG00000005155.ARL13B	{2}	223	0.02098	0.797
ENSBTAG00000015728.NSUN3	{1}	7	0.01109	0.754
ENSBTAG00000015728.NSUN3	{2}	25	0.003671	0.867
ENSBTAG00000034182	{1}	78	0.01903	0.803
ENSBTAG00000034182	{2}	21	0.003594	0.774
ENSBTAG00000010091.ARL6	{1}	183	0.7405	0.805
ENSBTAG00000010091.ARL6	{2}	1	0.01071	1
ENSBTAG00000047147.CRYBG3	{1}	111	0.7594	0.913
ENSBTAG00000047147.CRYBG3	{2}	19	0.01206	0.668
ENSBTAG00000015546.RIOX2	{1}	215	0.1693	0.837
ENSBTAG00000015546.RIOX2	{2}	234	0.3054	0.862
ENSBTAG00000015546.RIOX2	{3}	5	0.000446	0.595
ENSBTAG00000020996.CLDND1	{1}	5	0.003192	0.811
ENSBTAG00000020996.CLDND1	{2}	12	0.002991	0.7
ENSBTAG00000004124.CPOX	{1}	9	0.003779	0.797
ENSBTAG00000004124.CPOX	{2}	12	0.003626	0.669
ENSBTAG00000004471.ST3GAL6	{1}	4	0.006973	0.693
ENSBTAG00000004471.ST3GAL6	{2}	160	0.02639	0.778
ENSBTAG00000014889.DCBLD2	{1}	80	0.5772	0.756
ENSBTAG00000014889.DCBLD2	{2}	10	0.009647	0.732
ENSBTAG00000013662.COL8A1	{1}	25	0.9883	0.89
ENSBTAG00000013662.COL8A1	{2}	75	0.1047	0.608
ENSBTAG00000013662.COL8A1	{3}	2	8.082e-05	0.681
ENSBTAG00000013663.CMSS1	{1}	5	0.0338	0.725
ENSBTAG00000013663.CMSS1	{2}	90	0.02442	0.835
ENSBTAG00000013664.FILIP1L	{1}	676	0.06067	0.957
ENSBTAG00000013664.FILIP1L	{2}	42	0.005897	0.672
ENSBTAG00000015010.TBC1D23	{1}	58	0.008106	0.885
ENSBTAG00000015010.TBC1D23	{2}	29	0.002841	0.768
ENSBTAG00000004833.NIT2	{1}	38	0.06304	0.678
ENSBTAG00000004833.NIT2	{2}	213	0.01614	0.797
ENSBTAG00000014302.TOMM70	{1}	3	0.003668	0.773
ENSBTAG00000014302.TOMM70	{2}	4	0.001925	0.602
ENSBTAG00000034442.LNP1	{1}	2	0.004597	0.855
ENSBTAG00000034442.LNP1	{2}	31	0.006288	0.666
ENSBTAG00000004459.TMEM45A	{1}	225	0.7108	0.846
ENSBTAG00000004459.TMEM45A	{2}	1	0.002239	1
ENSBTAG00000016363.TFG	{1}	1	0.004063	1
ENSBTAG00000016363.TFG	{2}	2	0.0005742	0.554
ENSBTAG00000026836	{1}	3	0.003481	0.575
ENSBTAG00000026836	{2}	198	0.02362	0.74
ENSBTAG00000053387	{1}	4	0.01666	0.583
ENSBTAG00000053387	{2}	27	0.009503	0.775
ENSBTAG00000015662.IMPG2	{1}	173	0.8316	0.735
ENSBTAG00000015662.IMPG2	{2}	8	0.008885	0.711
ENSBTAG00000016932.SENP7	{1}	28	0.1057	0.844
ENSBTAG00000016932.SENP7	{2}	36	0.01203	0.951
ENSBTAG00000018731	{1}	8	0.003194	0.766
ENSBTAG00000018731	{2}	680	0.1996	0.737
ENSBTAG00000024027.TRMT10C	{1}	147	0.2145	0.709
ENSBTAG00000024027.TRMT10C	{2}	4	0.001886	0.617
ENSBTAG00000015069.PCNP	{1}	20	0.2316	0.852
ENSBTAG00000015069.PCNP	{2}	8	0.02351	0.82
ENSBTAG00000013460.ZBTB11	{1}	1	0.00572	1
ENSBTAG00000013460.ZBTB11	{2}	7	0.007503	0.825
ENSBTAG00000013461.RPL24	{1}	5	0.001922	0.767
ENSBTAG00000013461.RPL24	{2}	6	0.0005751	0.433
ENSBTAG00000013464.CEP97	{1}	2	0.01956	0.79
ENSBTAG00000013464.CEP97	{2}	5	0.002429	0.777
ENSBTAG00000013465.NXPE3	{1}	49	0.1339	0.815
ENSBTAG00000013465.NXPE3	{2}	4	0.000703	0.859
ENSBTAG00000010987.NFKBIZ	{1}	50	0.01497	0.59
ENSBTAG00000010987.NFKBIZ	{2}	100	0.03955	0.7
ENSBTAG00000000088.ALCAM	{1}	106	0.3758	0.659
ENSBTAG00000000088.ALCAM	{2}	12	0.01492	0.778
ENSBTAG00000013057.CBLB	{1}	2	0.01315	0.557
ENSBTAG00000013057.CBLB	{2}	239	0.1453	0.926
ENSBTAG00000006893.BBX	{1}	7	0.003691	0.754
ENSBTAG00000006893.BBX	{2}	7	0.0007956	0.713
ENSBTAG00000003585.CD47	{1}	48	0.6147	0.609
ENSBTAG00000003585.CD47	{2}	19	0.01205	0.704
ENSBTAG00000049729	{1}	71	0.02673	0.777
ENSBTAG00000049729	{2}	28	0.00258	0.613
ENSBTAG00000005787.IFT57	{1}	137	0.141	0.709
ENSBTAG00000005787.IFT57	{2}	63	0.03507	0.714
ENSBTAG00000017140.CIP2A	{1}	11	0.01014	0.68
ENSBTAG00000017140.CIP2A	{2}	11	0.01494	0.696
ENSBTAG00000006158.DZIP3	{1}	1	0.00654	1
ENSBTAG00000006158.DZIP3	{2}	41	0.0272	0.799
ENSBTAG00000049130	{1}	54	0.1989	0.894
ENSBTAG00000049130	{2}	7	0.02636	0.851
ENSBTAG00000049108.TRAT1	{1}	1	0.006144	1
ENSBTAG00000049108.TRAT1	{2}	8	0.009614	0.753
ENSBTAG00000022275	{1}	21	0.01053	0.614
ENSBTAG00000022275	{2}	38	0.003293	0.588
ENSBTAG00000055085	{1}	6	0.1294	0.788
ENSBTAG00000055085	{2}	188	0.06498	0.729
ENSBTAG00000033360	{1}	179	0.2682	0.65
ENSBTAG00000033360	{2}	3	0.0005928	0.963
ENSBTAG00000054558	{1}	13	0.02699	0.787
ENSBTAG00000054558	{2}	86	0.1091	0.737
ENSBTAG00000013769.NECTIN3	{1}	2	0.0009394	0.547
ENSBTAG00000013769.NECTIN3	{2}	73	0.006821	0.651
ENSBTAG00000014441.CD96	{1}	4	0.01264	0.886
ENSBTAG00000014441.CD96	{2}	98	0.01332	0.656
ENSBTAG00000012646.PLCXD2	{1}	2	0.007971	0.505
ENSBTAG00000012646.PLCXD2	{2}	119	0.0282	0.647
ENSBTAG00000001209.PHLDB2	{1}	9	0.0307	0.61
ENSBTAG00000001209.PHLDB2	{2}	3	0.002197	0.533
ENSBTAG00000004601.ABHD10	{1}	214	0.08433	0.771
ENSBTAG00000004601.ABHD10	{2}	1	0.0004248	1
ENSBTAG00000004599.TAGLN3	{1}	5	0.003263	0.754
ENSBTAG00000004599.TAGLN3	{2}	16	0.002722	0.725
ENSBTAG00000048550.GCSAM	{1}	27	0.007399	0.892
ENSBTAG00000048550.GCSAM	{2}	15	0.0004601	0.675
ENSBTAG00000033319.CD200	{1}	64	0.1159	0.775
ENSBTAG00000033319.CD200	{2}	149	0.03834	0.722
ENSBTAG00000009084.ATG3	{1}	11	0.01254	0.669
ENSBTAG00000009084.ATG3	{2}	48	0.002676	0.79
ENSBTAG00000009085.SLC35A5	{1}	80	0.6319	0.787
ENSBTAG00000009085.SLC35A5	{2}	78	0.04265	0.702
ENSBTAG00000009085.SLC35A5	{3}	47	0.0009115	0.64
ENSBTAG00000010793.CCDC80	{1}	25	0.1228	0.836
ENSBTAG00000010793.CCDC80	{2}	117	0.1054	0.654
ENSBTAG00000010793.CCDC80	{3}	141	0.07778	0.744
ENSBTAG00000040144	{1}	5	0.6169	0.912
ENSBTAG00000040144	{2}	106	0.5166	0.827
ENSBTAG00000040144	{3}	302	0.3692	0.875
ENSBTAG00000001235.CD200R1L	{1}	537	0.1111	0.832
ENSBTAG00000001235.CD200R1L	{2}	1	0.001287	1
ENSBTAG00000006534.GTPBP8	{1}	169	0.7729	0.803
ENSBTAG00000006534.GTPBP8	{2}	106	0.03269	0.684
ENSBTAG00000005723.NEPRO	{1}	148	0.961	0.931
ENSBTAG00000005723.NEPRO	{2}	15	0.004885	0.713
ENSBTAG00000000242	{1}	65	0.03121	0.656
ENSBTAG00000000242	{2}	62	0.008094	0.777
ENSBTAG00000013909.BOC	{1}	200	0.3233	0.768
ENSBTAG00000013909.BOC	{2}	140	0.03967	0.803
ENSBTAG00000013937.SPICE1	{1}	5	0.002753	0.754
ENSBTAG00000013937.SPICE1	{2}	17	0.00479	0.869
ENSBTAG00000021000.USF3	{1}	44	0.01311	0.735
ENSBTAG00000021000.USF3	{2}	1	0.0006872	1
ENSBTAG00000007784.NAA50	{1}	2	0.008735	0.607
ENSBTAG00000007784.NAA50	{2}	24	0.01742	0.669
ENSBTAG00000002703.ATP6V1A	{1}	17	0.00425	0.661
ENSBTAG00000002703.ATP6V1A	{2}	319	0.02674	0.898
ENSBTAG00000004971.GRAMD1C	{1}	159	0.1275	0.802
ENSBTAG00000004971.GRAMD1C	{2}	143	0.04168	0.799
ENSBTAG00000004974.ZDHHC23	{1}	47	0.5348	0.908
ENSBTAG00000004974.ZDHHC23	{2}	6	0.008191	0.733
ENSBTAG00000004975.CCDC191	{1}	2	0.2273	0.602
ENSBTAG00000004975.CCDC191	{2}	1	0.002239	1
ENSBTAG00000004977.QTRT2	{1}	1	0.003187	1
ENSBTAG00000004977.QTRT2	{2}	18	0.01016	0.763
ENSBTAG00000011928.ZBTB20	{1}	30	0.282	0.632
ENSBTAG00000011928.ZBTB20	{2}	5	0.00299	0.665
ENSBTAG00000045517	{1}	64	0.00549	0.716
ENSBTAG00000045517	{2}	44	0.01345	0.775
ENSBTAG00000045704.IGSF11	{1}	166	0.4335	0.725
ENSBTAG00000045704.IGSF11	{2}	4	0.001587	0.738
ENSBTAG00000001390.B4GALT4	{1}	168	0.314	0.927
ENSBTAG00000001390.B4GALT4	{2}	9	0.001929	0.651
ENSBTAG00000000210.ARHGAP31	{1}	2	0.006873	0.97
ENSBTAG00000000210.ARHGAP31	{2}	12	0.01053	0.664
ENSBTAG00000000213.TMEM39A	{1}	4	0.01339	0.761
ENSBTAG00000000213.TMEM39A	{2}	71	0.01511	0.834
ENSBTAG00000008562.POGLUT1	{1}	147	0.5745	0.871
ENSBTAG00000008562.POGLUT1	{2}	66	0.1782	0.846
ENSBTAG00000008562.POGLUT1	{3}	70	0.002073	0.816
ENSBTAG00000012581.TIMMDC1	{1}	42	0.03348	0.588
ENSBTAG00000012581.TIMMDC1	{2}	1	0.0007413	1
ENSBTAG00000018059.CD80	{1}	28	0.03867	0.801
ENSBTAG00000018059.CD80	{2}	3	0.0003112	0.692
ENSBTAG00000009391.ADPRH	{1}	11	0.007867	0.805
ENSBTAG00000009391.ADPRH	{2}	78	0.003746	0.65
ENSBTAG00000005604.POPDC2	{1}	24	0.02521	0.759
ENSBTAG00000005604.POPDC2	{2}	2	0.002303	0.586
ENSBTAG00000002182.COX17	{1}	36	0.09426	0.688
ENSBTAG00000002182.COX17	{2}	24	0.009345	0.783
ENSBTAG00000001293.MAATS1	{1}	150	0.4928	0.848
ENSBTAG00000001293.MAATS1	{2}	4	0.01362	0.718
ENSBTAG00000048057.GSK3B	{1}	30	0.08961	0.529
ENSBTAG00000048057.GSK3B	{2}	6	0.003113	0.734
ENSBTAG00000001464.GPR156	{1}	6	0.001669	0.738
ENSBTAG00000001464.GPR156	{2}	77	0.005452	0.748
ENSBTAG00000033170.LRRC58	{1}	87	0.009135	0.817
ENSBTAG00000033170.LRRC58	{2}	7	0.0009249	0.908
ENSBTAG00000022155.FSTL1	{1}	5	0.004198	0.732
ENSBTAG00000022155.FSTL1	{2}	29	0.007602	0.769
ENSBTAG00000015892.NDUFB4	{1}	10	0.008137	0.762
ENSBTAG00000015892.NDUFB4	{2}	37	0.004317	0.883
ENSBTAG00000015898.RABL3	{1}	23	0.003686	0.897
ENSBTAG00000015898.RABL3	{2}	1	0.000305	1
ENSBTAG00000016848.GTF2E1	{1}	7	0.07187	0.76
ENSBTAG00000016848.GTF2E1	{2}	13	0.025	0.746
ENSBTAG00000045436.SNORA70	{1}	77	0.03167	0.667
ENSBTAG00000045436.SNORA70	{2}	3	0.0007342	0.674
ENSBTAG00000001918.STXBP5L	{1}	106	0.04119	0.839
ENSBTAG00000001918.STXBP5L	{2}	41	0.008895	0.828
ENSBTAG00000001920.POLQ	{1}	156	0.5429	0.785
ENSBTAG00000001920.POLQ	{2}	1	0.0007666	1
ENSBTAG00000052248	{1}	23	0.0971	0.687
ENSBTAG00000052248	{2}	7	0.01083	0.866
ENSBTAG00000014508.FBXO40	{1}	12	0.9295	0.97
ENSBTAG00000014508.FBXO40	{2}	8	0.887	0.858
ENSBTAG00000014508.FBXO40	{3}	5	0.005874	0.646
ENSBTAG00000001009.HCLS1	{1}	4	0.9555	0.744
ENSBTAG00000001009.HCLS1	{2}	39	0.5117	0.781
ENSBTAG00000001009.HCLS1	{3}	5	0.001811	0.693
ENSBTAG00000008862.GOLGB1	{1}	3	0.009763	0.949
ENSBTAG00000008862.GOLGB1	{2}	38	0.007398	0.822
ENSBTAG00000013069.IQCB1	{1}	2	0.9997	0.937
ENSBTAG00000013069.IQCB1	{2}	39	0.8278	0.923
ENSBTAG00000013069.IQCB1	{3}	3	0.04965	0.559
ENSBTAG00000013069.IQCB1	{4}	112	0.2294	0.94
ENSBTAG00000013069.IQCB1	{5}	34	0.001058	0.835
ENSBTAG00000013070.EAF2	{1}	2	0.00154	0.599
ENSBTAG00000013070.EAF2	{2}	29	0.003278	0.779
ENSBTAG00000004705.ILDR1	{1}	41	0.9505	0.893
ENSBTAG00000004705.ILDR1	{2}	50	0.02347	0.719
ENSBTAG00000013118.CD86	{1}	14	0.006333	0.712
ENSBTAG00000013118.CD86	{2}	149	0.006327	0.668
ENSBTAG00000054520.CCDC58	{1}	331	0.1848	0.85
ENSBTAG00000054520.CCDC58	{2}	10	0.001349	0.776
ENSBTAG00000011140.FAM162A	{1}	29	0.2376	0.732
ENSBTAG00000011140.FAM162A	{2}	2	0.0005267	0.551
ENSBTAG00000054326.WDR5B	{1}	2	0.00582	0.573
ENSBTAG00000054326.WDR5B	{2}	1	0.001386	1
ENSBTAG00000011143.KPNA1	{1}	32	0.06973	0.643
ENSBTAG00000011143.KPNA1	{2}	44	0.03447	0.779
ENSBTAG00000051987.U6	{1}	96	0.1387	0.796
ENSBTAG00000051987.U6	{2}	5	0.003204	0.655
ENSBTAG00000021791.PARP9	{1}	13	0.008036	0.904
ENSBTAG00000021791.PARP9	{2}	2	0.001298	0.908
ENSBTAG00000009933.DTX3L	{1}	6	0.003251	0.775
ENSBTAG00000009933.DTX3L	{2}	115	0.06509	0.918
ENSBTAG00000016656.PARP14	{1}	85	0.01906	0.617
ENSBTAG00000016656.PARP14	{2}	32	0.004338	0.742
ENSBTAG00000005066.HSPBAP1	{1}	31	0.2332	0.831
ENSBTAG00000005066.HSPBAP1	{2}	7	0.007402	0.928
ENSBTAG00000005071.SLC49A4	{1}	6	0.04164	0.688
ENSBTAG00000005071.SLC49A4	{2}	20	0.02762	0.856
ENSBTAG00000018765.SEMA5B	{1}	40	0.7758	0.65
ENSBTAG00000018765.SEMA5B	{2}	27	0.02214	0.649
ENSBTAG00000018877.PDIA5	{1}	131	0.03547	0.774
ENSBTAG00000018877.PDIA5	{2}	11	0.007189	0.636
ENSBTAG00000014797.SEC22A	{1}	209	0.9538	0.897
ENSBTAG00000014797.SEC22A	{2}	21	0.4163	0.832
ENSBTAG00000014797.SEC22A	{3}	1	0.0008199	1
ENSBTAG00000018777.ADCY5	{1}	1	0.005465	1
ENSBTAG00000018777.ADCY5	{2}	71	0.05385	0.694
ENSBTAG00000044318.5S_rRNA	{1}	39	0.008156	0.807
ENSBTAG00000044318.5S_rRNA	{2}	1	0.0008357	1
ENSBTAG00000023607.HACD2	{1}	3	0.01012	0.478
ENSBTAG00000023607.HACD2	{2}	7	0.001106	0.561
ENSBTAG00000014567.MYLK	{1}	15	0.0342	0.692
ENSBTAG00000014567.MYLK	{2}	10	0.009112	0.697
ENSBTAG00000000566.CCDC14	{1}	115	0.04524	0.677
ENSBTAG00000000566.CCDC14	{2}	7	0.001275	0.771
ENSBTAG00000002640.KALRN	{1}	67	0.7003	0.64
ENSBTAG00000002640.KALRN	{2}	1	0.0007638	1
ENSBTAG00000053238	{1}	14	0.1491	0.617
ENSBTAG00000053238	{2}	23	0.3443	0.79
ENSBTAG00000053238	{3}	9	0.04812	0.801
ENSBTAG00000053238	{4}	18	0.1597	0.587
ENSBTAG00000053238	{5}	10	0.005236	0.701
ENSBTAG00000013727.UMPS	{1}	5	0.005141	0.685
ENSBTAG00000013727.UMPS	{2}	63	0.009471	0.569
ENSBTAG00000013755.ITGB5	{1}	63	0.2524	0.822
ENSBTAG00000013755.ITGB5	{2}	2	0.003	0.515
ENSBTAG00000021396.HEG1	{1}	12	0.01624	0.596
ENSBTAG00000021396.HEG1	{2}	50	0.01167	0.875
ENSBTAG00000000496.SLC12A8	{1}	90	0.9981	0.906
ENSBTAG00000000496.SLC12A8	{2}	106	0.4785	0.711
ENSBTAG00000000496.SLC12A8	{3}	9	0.0005089	0.985
ENSBTAG00000050482.ZNF148	{1}	1	0.001957	1
ENSBTAG00000050482.ZNF148	{2}	38	0.01043	0.547
ENSBTAG00000011383.SNX4	{1}	9	0.01819	0.731
ENSBTAG00000011383.SNX4	{2}	50	0.004608	0.697
ENSBTAG00000006471.OSBPL11	{1}	111	0.3562	0.841
ENSBTAG00000006471.OSBPL11	{2}	8	0.02448	0.769
ENSBTAG00000003383	{1}	65	0.02095	0.651
ENSBTAG00000003383	{2}	220	0.02013	0.762
ENSBTAG00000044172.LMLN	{1}	10	0.00793	0.754
ENSBTAG00000044172.LMLN	{2}	2	0.0009501	0.547
ENSBTAG00000014208.RPL35A	{1}	17	0.7286	0.712
ENSBTAG00000014208.RPL35A	{2}	50	0.02763	0.74
ENSBTAG00000014208.RPL35A	{3}	213	0.2366	0.761
ENSBTAG00000018025.IQCG	{1}	105	0.6976	0.657
ENSBTAG00000018025.IQCG	{2}	3	0.003552	0.673
ENSBTAG00000032839.LRCH3	{1}	80	0.1716	0.785
ENSBTAG00000032839.LRCH3	{2}	22	0.04165	0.778
ENSBTAG00000042610	{1}	84	0.0451	0.54
ENSBTAG00000042610	{2}	5	0.0007562	0.621
ENSBTAG00000054586	{1}	164	0.9559	0.723
ENSBTAG00000054586	{2}	21	0.008328	0.84
ENSBTAG00000014874.FYTTD1	{1}	316	0.2246	0.622
ENSBTAG00000014874.FYTTD1	{2}	101	0.007575	0.82
ENSBTAG00000001890.RUBCN	{1}	1	0.001664	1
ENSBTAG00000001890.RUBCN	{2}	7	0.001525	0.719
ENSBTAG00000014721.MUC4	{1}	14	0.9935	0.956
ENSBTAG00000014721.MUC4	{2}	1	0.9507	1
ENSBTAG00000014721.MUC4	{3}	4	0.02057	0.911
ENSBTAG00000021364.TNK2	{1}	31	0.006107	0.808
ENSBTAG00000021364.TNK2	{2}	1	0.0007388	1
ENSBTAG00000049459	{1}	13	0.004248	0.676
ENSBTAG00000049459	{2}	2	0.0006245	0.523
ENSBTAG00000032719.TFRC	{1}	30	0.07273	0.592
ENSBTAG00000032719.TFRC	{2}	6	0.001315	0.922
ENSBTAG00000021515.ZDHHC19	{1}	201	0.2432	0.905
ENSBTAG00000021515.ZDHHC19	{2}	207	0.007865	0.644
ENSBTAG00000016979.PCYT1A	{1}	60	0.7462	0.805
ENSBTAG00000016979.PCYT1A	{2}	24	0.1269	0.745
ENSBTAG00000016979.PCYT1A	{3}	33	0.002999	0.858
ENSBTAG00000032684.TCTEX1D2	{1}	16	0.9772	0.978
ENSBTAG00000032684.TCTEX1D2	{2}	232	0.01543	0.724
ENSBTAG00000007577.UBXN7	{1}	45	0.03507	0.774
ENSBTAG00000007577.UBXN7	{2}	10	0.00398	0.578
ENSBTAG00000013317.RNF168	{1}	16	0.006699	0.833
ENSBTAG00000013317.RNF168	{2}	51	0.0243	0.756
ENSBTAG00000013319.SMCO1	{1}	44	0.00816	0.792
ENSBTAG00000013319.SMCO1	{2}	12	0.0009583	0.794
ENSBTAG00000014660.WDR53	{1}	2	0.0287	0.763
ENSBTAG00000014660.WDR53	{2}	29	0.002305	0.789
ENSBTAG00000006388.FBXO45	{1}	47	0.0224	0.81
ENSBTAG00000006388.FBXO45	{2}	26	0.002111	0.689
ENSBTAG00000009614.NRROS	{1}	190	0.1464	0.771
ENSBTAG00000009614.NRROS	{2}	5	0.009883	0.509
ENSBTAG00000013192.CEP19	{1}	200	0.0458	0.602
ENSBTAG00000013192.CEP19	{2}	1	0.0009168	1
ENSBTAG00000049165	{1}	111	0.05272	0.646
ENSBTAG00000049165	{2}	3	0.0003047	0.679
ENSBTAG00000048195.PIGX	{1}	106	0.1591	0.671
ENSBTAG00000048195.PIGX	{2}	27	0.006091	0.757
ENSBTAG00000047856.PAK2	{1}	38	0.7058	0.709
ENSBTAG00000047856.PAK2	{2}	111	0.2195	0.642
ENSBTAG00000047856.PAK2	{3}	3	0.001685	0.963
ENSBTAG00000032674.SENP5	{1}	122	0.4166	0.871
ENSBTAG00000032674.SENP5	{2}	2	0.002094	0.523
ENSBTAG00000008873.NCBP2	{1}	47	0.9804	0.702
ENSBTAG00000008873.NCBP2	{2}	100	0.8103	0.69
ENSBTAG00000008873.NCBP2	{3}	15	0.0094	0.734
ENSBTAG00000048390.NCBP2AS2	{1}	15	0.01913	0.728
ENSBTAG00000048390.NCBP2AS2	{2}	10	0.006407	0.845
ENSBTAG00000011659.PIGZ	{1}	22	0.8413	0.674
ENSBTAG00000011659.PIGZ	{2}	8	0.05066	0.713
ENSBTAG00000011659.PIGZ	{3}	10	0.0006435	0.709
ENSBTAG00000020378.DLG1	{1}	3	0.002397	0.671
ENSBTAG00000020378.DLG1	{2}	33	0.002892	0.823
ENSBTAG00000048225	{1}	58	0.03601	0.852
ENSBTAG00000048225	{2}	1	0.0005852	1
ENSBTAG00000000448.BDH1	{1}	8	0.02138	0.675
ENSBTAG00000000448.BDH1	{2}	1	0.003025	1
ENSBTAG00000052232	{1}	48	0.9882	0.925
ENSBTAG00000052232	{2}	33	0.1252	0.738
ENSBTAG00000052232	{3}	3	0.0001918	0.76
ENSBTAG00000023600.APOD	{1}	33	0.2777	0.744
ENSBTAG00000023600.APOD	{2}	24	0.7337	0.772
ENSBTAG00000023600.APOD	{3}	12	0.708	0.795
ENSBTAG00000023600.APOD	{4}	32	0.005424	0.769
ENSBTAG00000050331	{1}	137	0.06127	0.663
ENSBTAG00000050331	{2}	179	0.07072	0.801
ENSBTAG00000006724.PPP1R2	{1}	5	0.006343	0.714
ENSBTAG00000006724.PPP1R2	{2}	13	0.0126	0.799
ENSBTAG00000003378.ACAP2	{1}	66	0.2684	0.686
ENSBTAG00000003378.ACAP2	{2}	26	0.06296	0.774
ENSBTAG00000054986	{1}	39	0.04731	0.812
ENSBTAG00000054986	{2}	124	0.01005	0.702
ENSBTAG00000014564.XXYLT1	{1}	7	0.1605	0.622
ENSBTAG00000014564.XXYLT1	{2}	8	0.02553	0.608
ENSBTAG00000008462.FAM43A	{1}	88	0.07103	0.777
ENSBTAG00000008462.FAM43A	{2}	82	0.04583	0.714
ENSBTAG00000008461.LSG1	{1}	11	0.3466	0.886
ENSBTAG00000008461.LSG1	{2}	9	0.03821	0.701
ENSBTAG00000002394.TMEM44	{1}	27	0.01278	0.77
ENSBTAG00000002394.TMEM44	{2}	2	0.0005458	0.781
ENSBTAG00000013204.ATP13A3	{1}	61	0.03342	0.696
ENSBTAG00000013204.ATP13A3	{2}	136	0.05195	0.84
ENSBTAG00000038600.LRRC15	{1}	55	0.2426	0.624
ENSBTAG00000038600.LRRC15	{2}	10	0.03506	0.8
ENSBTAG00000032656.CPN2	{1}	9	0.01929	0.667
ENSBTAG00000032656.CPN2	{2}	25	0.01084	0.621
ENSBTAG00000048497	{1}	132	0.1009	0.695
ENSBTAG00000048497	{2}	4	0.005535	0.643
ENSBTAG00000000569.HES1	{1}	40	0.02469	0.658
ENSBTAG00000000569.HES1	{2}	1	0.0002728	1
ENSBTAG00000019514.OPA1	{1}	21	0.1516	0.731
ENSBTAG00000019514.OPA1	{2}	60	0.02143	0.683
ENSBTAG00000035844.PLAAT1	{1}	1	0.00166	1
ENSBTAG00000035844.PLAAT1	{2}	4	0.001402	0.74
ENSBTAG00000005430.MB21D2	{1}	2	0.1865	0.628
ENSBTAG00000005430.MB21D2	{2}	20	0.06231	0.737
ENSBTAG00000012413.FGF12	{1}	11	0.001976	0.727
ENSBTAG00000012413.FGF12	{2}	2	0.0006517	0.535
ENSBTAG00000006945.CCDC50	{1}	9	0.07107	0.837
ENSBTAG00000006945.CCDC50	{2}	87	0.1806	0.662
ENSBTAG00000006813	{1}	41	0.02188	0.73
ENSBTAG00000006813	{2}	19	0.003659	0.61
ENSBTAG00000013205.IL1RAP	{1}	1	0.003555	1
ENSBTAG00000013205.IL1RAP	{2}	127	0.004801	0.832
ENSBTAG00000013148.CLDN1	{1}	11	0.004199	0.668
ENSBTAG00000013148.CLDN1	{2}	1	0.001023	1
ENSBTAG00000021025.P3H2	{1}	7	0.008061	0.764
ENSBTAG00000021025.P3H2	{2}	34	0.0113	0.644
ENSBTAG00000015460.TP63	{1}	113	0.1479	0.694
ENSBTAG00000015460.TP63	{2}	56	0.01982	0.751
ENSBTAG00000053900	{1}	59	0.4715	0.803
ENSBTAG00000053900	{2}	55	0.04219	0.855
ENSBTAG00000053900	{3}	4	0.0003066	0.525
ENSBTAG00000032538.TPRG1	{1}	41	0.2619	0.671
ENSBTAG00000032538.TPRG1	{2}	6	0.002281	0.837
ENSBTAG00000044001.LPP	{1}	10	0.3161	0.597
ENSBTAG00000044001.LPP	{2}	4	0.07963	0.709
ENSBTAG00000044001.LPP	{3}	14	0.001007	0.773
ENSBTAG00000001511.BCL6	{1}	84	0.0954	0.794
ENSBTAG00000001511.BCL6	{2}	176	0.1759	0.833
ENSBTAG00000001511.BCL6	{3}	6	0.008791	0.901
ENSBTAG00000032265.RTP4	{1}	4	0.009602	0.694
ENSBTAG00000032265.RTP4	{2}	86	0.01326	0.662
ENSBTAG00000012467.MASP1	{1}	11	0.01379	0.859
ENSBTAG00000012467.MASP1	{2}	1	0.0008858	1
ENSBTAG00000010357.ST6GAL1	{1}	28	0.01135	0.754
ENSBTAG00000010357.ST6GAL1	{2}	36	0.0367	0.809
ENSBTAG00000006872	{1}	27	0.1575	0.672
ENSBTAG00000006872	{2}	209	0.2059	0.875
ENSBTAG00000052213.ADIPOQ	{1}	11	0.01561	0.819
ENSBTAG00000052213.ADIPOQ	{2}	25	0.004054	0.761
ENSBTAG00000014727.RFC4	{1}	4	0.005955	0.741
ENSBTAG00000014727.RFC4	{2}	22	0.005239	0.786
ENSBTAG00000014724.EIF4A2	{1}	16	0.006397	0.789
ENSBTAG00000014724.EIF4A2	{2}	8	0.000966	0.769
ENSBTAG00000042702	{1}	305	0.08544	0.775
ENSBTAG00000042702	{2}	20	0.003047	0.79
ENSBTAG00000042475.SNORA63	{1}	16	0.03289	0.549
ENSBTAG00000042475.SNORA63	{2}	34	0.003355	0.572
ENSBTAG00000044788.SNORA81	{1}	75	0.05853	0.78
ENSBTAG00000044788.SNORA81	{2}	9	0.01606	0.866
ENSBTAG00000050812.bta-mir-1248-1	{1}	8	0.001545	0.816
ENSBTAG00000050812.bta-mir-1248-1	{2}	12	0.002725	0.7
ENSBTAG00000044311.SNORD2	{1}	55	0.08252	0.761
ENSBTAG00000044311.SNORD2	{2}	1	0.001571	1
ENSBTAG00000000522.AHSG	{1}	18	0.02016	0.873
ENSBTAG00000000522.AHSG	{2}	4	0.0003399	0.739
ENSBTAG00000003151.DNAJB11	{1}	4	0.9934	0.888
ENSBTAG00000003151.DNAJB11	{2}	138	0.5625	0.714
ENSBTAG00000003151.DNAJB11	{3}	22	0.01122	0.853
ENSBTAG00000003143.TBCCD1	{1}	56	0.1002	0.854
ENSBTAG00000003143.TBCCD1	{2}	1	0.0003857	1
ENSBTAG00000005091.DGKG	{1}	11	0.01492	0.912
ENSBTAG00000005091.DGKG	{2}	107	0.0423	0.732
ENSBTAG00000014915.ETV5	{1}	9	0.0115	0.636
ENSBTAG00000014915.ETV5	{2}	12	0.002045	0.714
ENSBTAG00000001697.TRA2B	{1}	56	0.0542	0.689
ENSBTAG00000001697.TRA2B	{2}	2	0.00199	0.74
ENSBTAG00000007666.IGF2BP2	{1}	35	0.0943	0.884
ENSBTAG00000007666.IGF2BP2	{2}	70	0.09043	0.772
ENSBTAG00000001749.SENP2	{1}	26	0.1259	0.702
ENSBTAG00000001749.SENP2	{2}	135	0.1387	0.805
ENSBTAG00000017115.TMEM41A	{1}	71	0.9953	0.97
ENSBTAG00000017115.TMEM41A	{2}	16	0.5753	0.63
ENSBTAG00000017115.TMEM41A	{3}	10	0.0005703	0.868
ENSBTAG00000017103.MAP3K13	{1}	36	0.01039	0.82
ENSBTAG00000017103.MAP3K13	{2}	26	0.004379	0.611
ENSBTAG00000019625.EHHADH	{1}	21	0.9862	0.908
ENSBTAG00000019625.EHHADH	{2}	16	0.0145	0.737
ENSBTAG00000007296	{1}	20	0.005363	0.615
ENSBTAG00000007296	{2}	11	0.0003933	0.675
ENSBTAG00000005212.C1H3orf70	{1}	2	0.4606	0.519
ENSBTAG00000005212.C1H3orf70	{2}	8	0.1727	0.674
ENSBTAG00000005212.C1H3orf70	{3}	100	0.1462	0.852
ENSBTAG00000005212.C1H3orf70	{4}	2	0.0005537	0.68
ENSBTAG00000005209.VPS8	{1}	23	0.06974	0.802
ENSBTAG00000005209.VPS8	{2}	14	0.002309	0.633
ENSBTAG00000050932	{1}	55	0.05082	0.818
ENSBTAG00000050932	{2}	21	0.006986	0.729
ENSBTAG00000019014.MAGEF1	{1}	4	0.9963	0.92
ENSBTAG00000019014.MAGEF1	{2}	110	0.8787	0.825
ENSBTAG00000019014.MAGEF1	{3}	24	0.1866	0.883
ENSBTAG00000019014.MAGEF1	{4}	11	0.001617	0.912
ENSBTAG00000005313.EPHB3	{1}	12	0.01566	0.667
ENSBTAG00000005313.EPHB3	{2}	35	0.02449	0.655
ENSBTAG00000002878.CHRD	{1}	192	0.2886	0.606
ENSBTAG00000002878.CHRD	{2}	177	0.03643	0.622
ENSBTAG00000000476.THPO	{1}	339	0.3755	0.677
ENSBTAG00000000476.THPO	{2}	17	0.01884	0.723
ENSBTAG00000040199.POLR2H	{1}	25	0.3099	0.713
ENSBTAG00000040199.POLR2H	{2}	1	0.02213	1
ENSBTAG00000012284.CLCN2	{1}	13	0.009058	0.642
ENSBTAG00000012284.CLCN2	{2}	5	0.002175	0.615
ENSBTAG00000012273.FAM131A	{1}	22	0.007011	0.586
ENSBTAG00000012273.FAM131A	{2}	17	0.003558	0.662
ENSBTAG00000012881.EIF4G1	{1}	28	0.003895	0.592
ENSBTAG00000012881.EIF4G1	{2}	101	0.005337	0.698
ENSBTAG00000042094.SNORD66	{1}	2	0.005103	0.957
ENSBTAG00000042094.SNORD66	{2}	270	0.03205	0.737
ENSBTAG00000005660.PSMD2	{1}	35	0.01325	0.615
ENSBTAG00000005660.PSMD2	{2}	2	0.001587	0.67
ENSBTAG00000005658.ECE2	{1}	20	0.9791	0.889
ENSBTAG00000005658.ECE2	{2}	85	0.1097	0.803
ENSBTAG00000005658.ECE2	{3}	2	2.825e-05	0.661
ENSBTAG00000005657.CAMK2N2	{1}	4	0.03455	0.64
ENSBTAG00000005657.CAMK2N2	{2}	3	0.0004257	0.652
ENSBTAG00000051586.ECE2	{1}	5	0.002943	0.542
ENSBTAG00000051586.ECE2	{2}	6	0.001164	0.822
ENSBTAG00000005652.ALG3	{1}	5	0.009075	0.643
ENSBTAG00000005652.ALG3	{2}	209	0.02274	0.799
ENSBTAG00000040399.VWA5B2	{1}	5	0.02614	0.732
ENSBTAG00000040399.VWA5B2	{2}	2	0.0007522	0.579
ENSBTAG00000040245.bta-mir-1224	{1}	43	0.05522	0.848
ENSBTAG00000040245.bta-mir-1224	{2}	3	0.003795	0.976
ENSBTAG00000006920.ABCF3	{1}	5	0.01263	0.542
ENSBTAG00000006920.ABCF3	{2}	51	0.02214	0.673
ENSBTAG00000020106.AP2M1	{1}	76	0.07473	0.758
ENSBTAG00000020106.AP2M1	{2}	85	0.03673	0.803
ENSBTAG00000019336.DVL3	{1}	13	0.02114	0.791
ENSBTAG00000019336.DVL3	{2}	1	0.0008244	1
ENSBTAG00000011414.EIF2B5	{1}	2	0.004633	0.718
ENSBTAG00000011414.EIF2B5	{2}	1	0.0008267	1
ENSBTAG00000040304	{1}	5	0.07619	0.976
ENSBTAG00000040304	{2}	8	0.003641	0.713
ENSBTAG00000017666.ABCC5	{1}	2	0.00389	0.512
ENSBTAG00000017666.ABCC5	{2}	12	0.004946	0.533
ENSBTAG00000033308	{1}	43	0.06601	0.672
ENSBTAG00000033308	{2}	17	0.001124	0.628
ENSBTAG00000014460.PARL	{1}	1	0.2108	1
ENSBTAG00000014460.PARL	{2}	188	0.2935	0.895
ENSBTAG00000014459.MAP6D1	{1}	6	0.412	0.71
ENSBTAG00000014459.MAP6D1	{2}	39	0.04372	0.707
ENSBTAG00000014459.MAP6D1	{3}	45	0.005559	0.632
ENSBTAG00000014451.YEATS2	{1}	2	0.9979	0.834
ENSBTAG00000014451.YEATS2	{2}	24	0.996	0.782
ENSBTAG00000014451.YEATS2	{3}	254	0.7485	0.791
ENSBTAG00000014451.YEATS2	{4}	1	0.008303	1
ENSBTAG00000014449	{1}	5	0.2427	0.79
ENSBTAG00000014449	{2}	13	0.00576	0.548
ENSBTAG00000017450.KLHL24	{1}	58	0.01645	0.701
ENSBTAG00000017450.KLHL24	{2}	179	0.03325	0.634
ENSBTAG00000037951.KLHL6	{1}	4	0.005883	0.642
ENSBTAG00000037951.KLHL6	{2}	50	0.007776	0.616
ENSBTAG00000049281	{1}	14	0.3137	0.827
ENSBTAG00000049281	{2}	12	0.02752	0.648
ENSBTAG00000049281	{3}	16	0.0003501	0.901
ENSBTAG00000047590.SNORA63	{1}	11	0.003574	0.604
ENSBTAG00000047590.SNORA63	{2}	53	0.003219	0.589
ENSBTAG00000010394.MCF2L2	{1}	45	0.0305	0.62
ENSBTAG00000010394.MCF2L2	{2}	45	0.005013	0.845
ENSBTAG00000032217	{1}	58	0.09602	0.677
ENSBTAG00000032217	{2}	66	0.02716	0.774
ENSBTAG00000010397.B3GNT5	{1}	58	0.5359	0.78
ENSBTAG00000010397.B3GNT5	{2}	516	0.4289	0.71
ENSBTAG00000006552.LAMP3	{1}	406	0.2493	0.736
ENSBTAG00000006552.LAMP3	{2}	320	0.06676	0.681
ENSBTAG00000006548.MCCC1	{1}	1	0.995	1
ENSBTAG00000006548.MCCC1	{2}	33	0.02962	0.73
ENSBTAG00000006548.MCCC1	{3}	5	0.0002002	0.939
ENSBTAG00000012797.DCUN1D1	{1}	1	0.003407	1
ENSBTAG00000012797.DCUN1D1	{2}	136	0.02083	0.892
ENSBTAG00000000290.ATP11B	{1}	145	0.4003	0.668
ENSBTAG00000000290.ATP11B	{2}	183	0.2512	0.746
ENSBTAG00000000290.ATP11B	{3}	75	0.003158	0.792
ENSBTAG00000023513.DNAJC19	{1}	96	0.2888	0.779
ENSBTAG00000023513.DNAJC19	{2}	18	0.03637	0.845
ENSBTAG00000023513.DNAJC19	{3}	7	0.002496	0.883
ENSBTAG00000016457.FXR1	{1}	35	0.01124	0.624
ENSBTAG00000016457.FXR1	{2}	21	0.005636	0.646
ENSBTAG00000001969.CCDC39	{1}	203	0.3414	0.733
ENSBTAG00000001969.CCDC39	{2}	3	0.004225	0.614
ENSBTAG00000001968.TTC14	{1}	7	0.1261	0.9
ENSBTAG00000001968.TTC14	{2}	8	0.01306	0.764
ENSBTAG00000013219.PEX5L	{1}	13	0.01171	0.641
ENSBTAG00000013219.PEX5L	{2}	7	0.005534	0.567
ENSBTAG00000005946.USP13	{1}	7	0.05368	0.802
ENSBTAG00000005946.USP13	{2}	11	0.003552	0.777
ENSBTAG00000002463.NDUFB5	{1}	16	0.02468	0.808
ENSBTAG00000002463.NDUFB5	{2}	86	0.03033	0.693
ENSBTAG00000002462.MRPL47	{1}	64	0.9751	0.971
ENSBTAG00000002462.MRPL47	{2}	4	0.07798	0.746
ENSBTAG00000002462.MRPL47	{3}	8	0.001533	0.822
ENSBTAG00000002460.ACTL6A	{1}	251	0.09401	0.616
ENSBTAG00000002460.ACTL6A	{2}	76	0.008539	0.691
ENSBTAG00000002767.GNB4	{1}	60	0.201	0.818
ENSBTAG00000002767.GNB4	{2}	13	0.02217	0.894
ENSBTAG00000010485.MFN1	{1}	302	0.1382	0.725
ENSBTAG00000010485.MFN1	{2}	6	0.006975	0.812
ENSBTAG00000050978	{1}	39	0.8923	0.732
ENSBTAG00000050978	{2}	8	0.0375	0.776
ENSBTAG00000050978	{3}	3	8.962e-05	0.693
ENSBTAG00000037393.ZNF639	{1}	85	0.9988	0.95
ENSBTAG00000037393.ZNF639	{2}	121	0.4732	0.894
ENSBTAG00000037393.ZNF639	{3}	1	0.0003788	1
ENSBTAG00000009235.KCNMB3	{1}	4	0.007238	0.9
ENSBTAG00000009235.KCNMB3	{2}	88	0.02244	0.834
ENSBTAG00000009232.PIK3CA	{1}	15	0.006707	0.656
ENSBTAG00000009232.PIK3CA	{2}	23	0.01332	0.732
ENSBTAG00000043271	{1}	148	0.3731	0.711
ENSBTAG00000043271	{2}	13	0.03223	0.608
ENSBTAG00000012463.ZMAT3	{1}	52	0.1021	0.706
ENSBTAG00000012463.ZMAT3	{2}	109	0.04647	0.781
ENSBTAG00000050181	{1}	1	0.01464	1
ENSBTAG00000050181	{2}	50	0.0267	0.836
ENSBTAG00000035144.PLCXD1	{1}	1	0.9536	1
ENSBTAG00000035144.PLCXD1	{2}	5	0.2503	0.839
ENSBTAG00000035144.PLCXD1	{3}	40	0.01364	0.825
ENSBTAG00000054315.GTPBP6	{1}	1	0.09991	1
ENSBTAG00000054315.GTPBP6	{2}	13	0.02062	0.834
ENSBTAG00000052803	{1}	46	0.02529	0.671
ENSBTAG00000052803	{2}	13	0.01153	0.834
ENSBTAG00000048417	{1}	1	0.004692	1
ENSBTAG00000048417	{2}	37	0.003135	0.746
ENSBTAG00000021910.TBL1XR1	{1}	1	0.03035	1
ENSBTAG00000021910.TBL1XR1	{2}	20	0.06713	0.806
ENSBTAG00000054926	{1}	27	0.5342	0.686
ENSBTAG00000054926	{2}	187	0.1526	0.794
ENSBTAG00000054926	{3}	4	0.001183	0.753
ENSBTAG00000048493.NAALADL2	{1}	176	0.1308	0.685
ENSBTAG00000048493.NAALADL2	{2}	52	0.00298	0.779
ENSBTAG00000044291.7SK	{1}	23	0.01828	0.78
ENSBTAG00000044291.7SK	{2}	32	0.003749	0.777
ENSBTAG00000023814.ECT2	{1}	17	0.2151	0.64
ENSBTAG00000023814.ECT2	{2}	152	0.01644	0.782
ENSBTAG00000020073.NCEH1	{1}	50	0.1157	0.854
ENSBTAG00000020073.NCEH1	{2}	29	0.002893	0.76
ENSBTAG00000018994.TNFSF10	{1}	14	0.02401	0.678
ENSBTAG00000018994.TNFSF10	{2}	61	0.01079	0.709
ENSBTAG00000019376.FNDC3B	{1}	29	0.3244	0.673
ENSBTAG00000019376.FNDC3B	{2}	14	0.0173	0.796
ENSBTAG00000050699	{1}	105	0.01017	0.872
ENSBTAG00000050699	{2}	1	0.0001399	1
ENSBTAG00000017490.PLD1	{1}	133	0.04783	0.778
ENSBTAG00000017490.PLD1	{2}	13	0.001472	0.672
ENSBTAG00000049814	{1}	15	0.05257	0.594
ENSBTAG00000049814	{2}	16	0.03952	0.771
ENSBTAG00000051079.TMSB4	{1}	3	0.0932	0.779
ENSBTAG00000051079.TMSB4	{2}	39	0.3047	0.681
ENSBTAG00000051079.TMSB4	{3}	6	0.004366	0.644
ENSBTAG00000011742.TNIK	{1}	8	0.1486	0.762
ENSBTAG00000011742.TNIK	{2}	3	0.00107	0.714
ENSBTAG00000050747	{1}	28	0.01058	0.66
ENSBTAG00000050747	{2}	8	0.0009179	0.661
ENSBTAG00000010550.EIF5A2	{1}	114	0.2221	0.879
ENSBTAG00000010550.EIF5A2	{2}	101	0.01752	0.877
ENSBTAG00000007394.RPL22L1	{1}	34	0.3318	0.801
ENSBTAG00000007394.RPL22L1	{2}	537	0.3706	0.896
ENSBTAG00000007394.RPL22L1	{3}	13	0.00233	0.76
ENSBTAG00000019060.CLDN11	{1}	40	0.7875	0.863
ENSBTAG00000019060.CLDN11	{2}	13	0.4763	0.618
ENSBTAG00000019060.CLDN11	{3}	5	0.003978	0.646
ENSBTAG00000004154.SKIL	{1}	102	0.9078	0.822
ENSBTAG00000004154.SKIL	{2}	17	0.003588	0.798
ENSBTAG00000049676	{1}	13	0.3741	0.652
ENSBTAG00000049676	{2}	32	0.08313	0.732
ENSBTAG00000049676	{3}	23	0.0052	0.707
ENSBTAG00000001403.PRKCI	{1}	19	0.04708	0.772
ENSBTAG00000001403.PRKCI	{2}	1	0.004097	1
ENSBTAG00000013938.PHC3	{1}	23	0.05013	0.597
ENSBTAG00000013938.PHC3	{2}	6	0.003502	0.664
ENSBTAG00000048011.GPR160	{1}	25	0.01139	0.674
ENSBTAG00000048011.GPR160	{2}	111	0.01791	0.635
ENSBTAG00000039442.SEC62	{1}	3	0.003939	0.687
ENSBTAG00000039442.SEC62	{2}	9	0.003484	0.733
ENSBTAG00000006409.LRRC34	{1}	4	0.01282	0.62
ENSBTAG00000006409.LRRC34	{2}	18	0.004103	0.833
ENSBTAG00000013142.MYNN	{1}	30	0.01426	0.696
ENSBTAG00000013142.MYNN	{2}	228	0.03451	0.722
ENSBTAG00000013141.ACTRT3	{1}	52	0.7267	0.728
ENSBTAG00000013141.ACTRT3	{2}	7	0.1646	0.826
ENSBTAG00000013141.ACTRT3	{3}	1	0.000603	1
ENSBTAG00000043157.Telomerase-vert	{1}	16	0.08203	0.771
ENSBTAG00000043157.Telomerase-vert	{2}	12	0.001963	0.683
ENSBTAG00000053891	{1}	22	0.01717	0.601
ENSBTAG00000053891	{2}	30	0.002039	0.765
ENSBTAG00000047144	{1}	11	0.1206	0.805
ENSBTAG00000047144	{2}	7	0.004346	0.702
ENSBTAG00000005871.MECOM	{1}	2	0.002648	0.652
ENSBTAG00000005871.MECOM	{2}	9	0.0005621	0.861
ENSBTAG00000054693	{1}	33	0.01967	0.812
ENSBTAG00000054693	{2}	9	0.003318	0.841
ENSBTAG00000018727.GOLIM4	{1}	101	0.4106	0.87
ENSBTAG00000018727.GOLIM4	{2}	33	0.02032	0.699
ENSBTAG00000012708.SERPINI1	{1}	209	0.1567	0.785
ENSBTAG00000012708.SERPINI1	{2}	10	0.00599	0.666
ENSBTAG00000031709.PDCD10	{1}	83	0.08435	0.915
ENSBTAG00000031709.PDCD10	{2}	24	0.006603	0.52
ENSBTAG00000011139.BCHE	{1}	21	0.002909	0.617
ENSBTAG00000011139.BCHE	{2}	1	0.0003518	1
ENSBTAG00000018312	{1}	161	0.5005	0.718
ENSBTAG00000018312	{2}	3	0.009164	0.709
ENSBTAG00000027213	{1}	26	0.01997	0.749
ENSBTAG00000027213	{2}	15	0.002412	0.748
ENSBTAG00000049223.SPTSSB	{1}	28	0.02632	0.759
ENSBTAG00000049223.SPTSSB	{2}	107	0.005625	0.752
ENSBTAG00000016228.NMD3	{1}	199	0.9628	0.89
ENSBTAG00000016228.NMD3	{2}	23	0.01558	0.535
ENSBTAG00000046104.B3GALNT1	{1}	60	0.2068	0.9
ENSBTAG00000046104.B3GALNT1	{2}	7	0.005343	0.788
ENSBTAG00000001274.PPM1L	{1}	2	0.001494	0.838
ENSBTAG00000001274.PPM1L	{2}	1	0.0007089	1
ENSBTAG00000055054	{1}	9	0.03334	0.776
ENSBTAG00000055054	{2}	135	0.04117	0.839
ENSBTAG00000049656	{1}	143	0.3662	0.874
ENSBTAG00000049656	{2}	18	0.007394	0.751
ENSBTAG00000017416.KPNA4	{1}	22	0.02162	0.51
ENSBTAG00000017416.KPNA4	{2}	8	0.002691	0.741
ENSBTAG00000045275.SCARNA7	{1}	52	0.02488	0.912
ENSBTAG00000045275.SCARNA7	{2}	123	0.02797	0.814
ENSBTAG00000008078.TRIM59	{1}	3	0.007918	0.573
ENSBTAG00000008078.TRIM59	{2}	394	0.1311	0.743
ENSBTAG00000005862.SMC4	{1}	413	0.2373	0.738
ENSBTAG00000005862.SMC4	{2}	15	0.02772	0.644
ENSBTAG00000031572.IFT80	{1}	92	0.01351	0.638
ENSBTAG00000031572.IFT80	{2}	8	0.001322	0.695
ENSBTAG00000052570	{1}	99	0.4477	0.813
ENSBTAG00000052570	{2}	19	0.02138	0.685
ENSBTAG00000015150.IL12A	{1}	92	0.1299	0.905
ENSBTAG00000015150.IL12A	{2}	2	0.001341	0.96
ENSBTAG00000014960.SCHIP1	{1}	1	0.003428	1
ENSBTAG00000014960.SCHIP1	{2}	10	0.003193	0.85
ENSBTAG00000009263.MFSD1	{1}	39	0.02196	0.744
ENSBTAG00000009263.MFSD1	{2}	78	0.01012	0.919
ENSBTAG00000014713.RARRES1	{1}	15	0.8726	0.952
ENSBTAG00000014713.RARRES1	{2}	39	0.01979	0.717
ENSBTAG00000027795.GFM1	{1}	22	0.9992	0.958
ENSBTAG00000027795.GFM1	{2}	117	0.9934	0.916
ENSBTAG00000027795.GFM1	{3}	9	0.04961	0.78
ENSBTAG00000027795.GFM1	{4}	5	0.0002567	0.885
ENSBTAG00000009336.LXN	{1}	15	0.9268	0.967
ENSBTAG00000009336.LXN	{2}	53	0.2106	0.771
ENSBTAG00000009336.LXN	{3}	1	0.001714	1
ENSBTAG00000004126.MLF1	{1}	18	0.3217	0.94
ENSBTAG00000004126.MLF1	{2}	129	0.09864	0.85
ENSBTAG00000004126.MLF1	{3}	79	0.003879	0.869
ENSBTAG00000031561.RSRC1	{1}	11	0.08492	0.919
ENSBTAG00000031561.RSRC1	{2}	1	0.003788	1
ENSBTAG00000005230.SHOX2	{1}	2	0.002305	0.634
ENSBTAG00000005230.SHOX2	{2}	1	0.0002533	1
ENSBTAG00000024643.VEPH1	{1}	12	0.01696	0.743
ENSBTAG00000024643.VEPH1	{2}	46	0.005993	0.836
ENSBTAG00000009012.PTX3	{1}	8	0.003073	0.829
ENSBTAG00000009012.PTX3	{2}	5	0.003324	0.977
ENSBTAG00000003851.CCNL1	{1}	86	0.06128	0.619
ENSBTAG00000003851.CCNL1	{2}	389	0.09523	0.863
ENSBTAG00000018009	{1}	218	0.2018	0.906
ENSBTAG00000018009	{2}	6	0.006118	0.583
ENSBTAG00000012120.TIPARP	{1}	34	0.9348	0.853
ENSBTAG00000012120.TIPARP	{2}	57	0.01239	0.56
ENSBTAG00000018471.SSR3	{1}	4	0.001184	0.771
ENSBTAG00000018471.SSR3	{2}	333	0.03711	0.744
ENSBTAG00000018465.KCNAB1	{1}	154	0.1339	0.619
ENSBTAG00000018465.KCNAB1	{2}	187	0.01547	0.791
ENSBTAG00000013013.GMPS	{1}	349	0.9869	0.972
ENSBTAG00000013013.GMPS	{2}	75	0.0204	0.805
ENSBTAG00000014318.SLC33A1	{1}	13	0.2091	0.786
ENSBTAG00000014318.SLC33A1	{2}	28	0.02412	0.895
ENSBTAG00000005203.C1H3orf33	{1}	18	0.1945	0.88
ENSBTAG00000005203.C1H3orf33	{2}	12	0.02425	0.896
ENSBTAG00000054182	{1}	59	0.01801	0.84
ENSBTAG00000054182	{2}	254	0.06477	0.754
ENSBTAG00000002075.MME	{1}	183	0.122	0.743
ENSBTAG00000002075.MME	{2}	114	0.1304	0.717
ENSBTAG00000024623	{1}	11	0.01137	0.9
ENSBTAG00000024623	{2}	317	0.1052	0.887
ENSBTAG00000006142.DHX36	{1}	32	0.7791	0.909
ENSBTAG00000006142.DHX36	{2}	19	0.1624	0.793
ENSBTAG00000006142.DHX36	{3}	3	0.0001672	0.661
ENSBTAG00000013439.ARHGEF26	{1}	13	0.01863	0.892
ENSBTAG00000013439.ARHGEF26	{2}	11	0.004976	0.697
ENSBTAG00000047341	{1}	4	0.002652	0.546
ENSBTAG00000047341	{2}	4	0.001292	0.825
ENSBTAG00000055257.RAP2B	{1}	13	0.007614	0.737
ENSBTAG00000055257.RAP2B	{2}	64	0.007852	0.854
ENSBTAG00000001465.P2RY1	{1}	18	0.2087	0.782
ENSBTAG00000001465.P2RY1	{2}	5	0.04312	0.819
ENSBTAG00000001465.P2RY1	{3}	30	0.001429	0.712
ENSBTAG00000033740	{1}	8	0.01117	0.854
ENSBTAG00000033740	{2}	1	0.0019	1
ENSBTAG00000004564.MBNL1	{1}	109	0.793	0.828
ENSBTAG00000004564.MBNL1	{2}	140	0.27	0.856
ENSBTAG00000004564.MBNL1	{3}	2	0.01006	0.673
ENSBTAG00000053581.SUCNR1	{1}	15	0.04694	0.684
ENSBTAG00000053581.SUCNR1	{2}	106	0.0419	0.826
ENSBTAG00000001728.IGSF10	{1}	21	0.02363	0.581
ENSBTAG00000001728.IGSF10	{2}	72	0.01031	0.568
ENSBTAG00000021703.MED12L	{1}	14	0.03748	0.764
ENSBTAG00000021703.MED12L	{2}	2	0.005138	0.566
ENSBTAG00000020990.P2RY14	{1}	69	0.2743	0.757
ENSBTAG00000020990.P2RY14	{2}	6	0.005837	0.676
ENSBTAG00000009848.GPR171	{1}	1	0.003342	1
ENSBTAG00000009848.GPR171	{2}	2	0.002517	0.833
ENSBTAG00000023445.SIAH2	{1}	20	0.01437	0.987
ENSBTAG00000023445.SIAH2	{2}	1	0.0005918	1
ENSBTAG00000031435.SELENOT	{1}	5	0.09967	0.789
ENSBTAG00000031435.SELENOT	{2}	3	0.00329	0.946
ENSBTAG00000009106.EIF2A	{1}	79	0.3396	0.869
ENSBTAG00000009106.EIF2A	{2}	11	0.0306	0.588
ENSBTAG00000009104.SERP1	{1}	9	0.007814	0.662
ENSBTAG00000009104.SERP1	{2}	119	0.08834	0.615
ENSBTAG00000018402.TSC22D2	{1}	23	0.1203	0.803
ENSBTAG00000018402.TSC22D2	{2}	2	0.01187	0.575
ENSBTAG00000053963	{1}	50	0.962	0.739
ENSBTAG00000053963	{2}	256	0.3384	0.912
ENSBTAG00000053963	{3}	6	0.0009141	0.95
ENSBTAG00000011150.PFN2	{1}	21	0.4106	0.743
ENSBTAG00000011150.PFN2	{2}	5	0.05243	0.746
ENSBTAG00000011147.RNF13	{1}	61	0.2809	0.852
ENSBTAG00000011147.RNF13	{2}	13	0.01645	0.779
ENSBTAG00000005068.COMMD2	{1}	179	0.1182	0.859
ENSBTAG00000005068.COMMD2	{2}	6	0.00124	0.826
ENSBTAG00000007814.WWTR1	{1}	1	0.002569	1
ENSBTAG00000007814.WWTR1	{2}	2	0.001045	0.567
ENSBTAG00000015163.TM4SF1	{1}	23	0.06239	0.803
ENSBTAG00000015163.TM4SF1	{2}	1	0.0009531	1
ENSBTAG00000019960.TM4SF18	{1}	1	0.008558	1
ENSBTAG00000019960.TM4SF18	{2}	260	0.06108	0.88
ENSBTAG00000012164.CP	{1}	39	0.0585	0.723
ENSBTAG00000012164.CP	{2}	27	0.004434	0.708
ENSBTAG00000002395.HPS3	{1}	24	0.1883	0.854
ENSBTAG00000002395.HPS3	{2}	288	0.1429	0.631
ENSBTAG00000002395.HPS3	{3}	40	0.006235	0.622
ENSBTAG00000019704.HLTF	{1}	1	0.04338	1
ENSBTAG00000019704.HLTF	{2}	1	0.02555	1
ENSBTAG00000001721.GYG1	{1}	392	0.2853	0.77
ENSBTAG00000001721.GYG1	{2}	5	0.001639	0.479
ENSBTAG00000015008.CPA3	{1}	67	0.0666	0.715
ENSBTAG00000015008.CPA3	{2}	132	0.09673	0.84
ENSBTAG00000045633.AGTR1	{1}	1	0.01601	1
ENSBTAG00000045633.AGTR1	{2}	69	0.02221	0.711
ENSBTAG00000046008	{1}	9	0.005402	0.855
ENSBTAG00000046008	{2}	2	0.001141	0.735
ENSBTAG00000014751.ZIC1	{1}	5	0.006356	0.631
ENSBTAG00000014751.ZIC1	{2}	17	0.002884	0.723
ENSBTAG00000014749.ZIC4	{1}	5	0.02818	0.631
ENSBTAG00000014749.ZIC4	{2}	38	0.01351	0.616
ENSBTAG00000053400	{1}	13	0.008167	0.655
ENSBTAG00000053400	{2}	48	0.008767	0.69
ENSBTAG00000022227.PLSCR2	{1}	90	0.869	0.871
ENSBTAG00000022227.PLSCR2	{2}	60	0.3766	0.83
ENSBTAG00000022227.PLSCR2	{3}	1	0.0002527	1
ENSBTAG00000011986.PLSCR4	{1}	125	0.1894	0.834
ENSBTAG00000011986.PLSCR4	{2}	34	0.02676	0.605
ENSBTAG00000007331.PLOD2	{1}	85	0.02101	0.682
ENSBTAG00000007331.PLOD2	{2}	98	0.006412	0.835
ENSBTAG00000007933.DIPK2A	{1}	5	0.2565	0.778
ENSBTAG00000007933.DIPK2A	{2}	10	0.0007715	0.765
ENSBTAG00000031178.SLC9A9	{1}	102	0.1733	0.701
ENSBTAG00000031178.SLC9A9	{2}	27	0.003471	0.682
ENSBTAG00000011584.CHST2	{1}	22	0.009453	0.622
ENSBTAG00000011584.CHST2	{2}	11	0.001602	0.677
ENSBTAG00000009154.U2SURP	{1}	59	0.1761	0.605
ENSBTAG00000009154.U2SURP	{2}	6	0.01594	0.641
ENSBTAG00000011116.PAQR9	{1}	252	0.3309	0.739
ENSBTAG00000011116.PAQR9	{2}	1	0.004424	1
ENSBTAG00000016026.PCOLCE2	{1}	110	0.7016	0.731
ENSBTAG00000016026.PCOLCE2	{2}	15	0.01909	0.596
ENSBTAG00000002232.TRPC1	{1}	134	0.2894	0.745
ENSBTAG00000002232.TRPC1	{2}	43	0.03743	0.642
ENSBTAG00000023429.PLS1	{1}	119	0.04511	0.712
ENSBTAG00000023429.PLS1	{2}	15	0.001006	0.593
ENSBTAG00000011529.ATR	{1}	56	0.01729	0.684
ENSBTAG00000011529.ATR	{2}	3	0.0001607	0.898
ENSBTAG00000011524.XRN1	{1}	180	0.7327	0.811
ENSBTAG00000011524.XRN1	{2}	1	0.01637	1
ENSBTAG00000018138.GK5	{1}	43	0.05306	0.727
ENSBTAG00000018138.GK5	{2}	120	0.1178	0.711
ENSBTAG00000006222.TFDP2	{1}	401	0.3565	0.768
ENSBTAG00000006222.TFDP2	{2}	27	0.01034	0.781
ENSBTAG00000014140.ATP1B3	{1}	14	0.0128	0.725
ENSBTAG00000014140.ATP1B3	{2}	89	0.009361	0.765
ENSBTAG00000002185.RNF7	{1}	20	0.2466	0.827
ENSBTAG00000002185.RNF7	{2}	2	0.0008228	0.563
ENSBTAG00000015413.RASA2	{1}	40	0.01734	0.707
ENSBTAG00000015413.RASA2	{2}	26	0.006873	0.746
ENSBTAG00000040061.ZBTB38	{1}	352	0.4943	0.781
ENSBTAG00000040061.ZBTB38	{2}	11	0.009544	0.714
ENSBTAG00000050763.PXYLP1	{1}	163	0.2436	0.912
ENSBTAG00000050763.PXYLP1	{2}	18	0.02794	0.852
ENSBTAG00000009115.SPSB4	{1}	1	0.007871	1
ENSBTAG00000009115.SPSB4	{2}	1	0.001827	1
ENSBTAG00000015310.SLC25A36	{1}	69	0.04209	0.748
ENSBTAG00000015310.SLC25A36	{2}	47	0.009082	0.615
ENSBTAG00000008714.CLSTN2	{1}	52	0.9627	0.84
ENSBTAG00000008714.CLSTN2	{2}	36	0.2848	0.706
ENSBTAG00000008714.CLSTN2	{3}	9	0.02178	0.636
ENSBTAG00000051936	{1}	120	0.8874	0.887
ENSBTAG00000051936	{2}	73	0.02739	0.925
ENSBTAG00000051936	{3}	2	8.352e-05	0.709
ENSBTAG00000020028.RBP1	{1}	1	0.03667	1
ENSBTAG00000020028.RBP1	{2}	40	0.02831	0.826
ENSBTAG00000014843.COPB2	{1}	17	0.7709	0.789
ENSBTAG00000014843.COPB2	{2}	98	0.1411	0.603
ENSBTAG00000014843.COPB2	{3}	1	0.0001369	1
ENSBTAG00000047608.MRPS22	{1}	10	0.261	0.814
ENSBTAG00000047608.MRPS22	{2}	1	0.00671	1
ENSBTAG00000051220	{1}	39	0.02994	0.702
ENSBTAG00000051220	{2}	14	0.01134	0.809
ENSBTAG00000006909.PIK3CB	{1}	47	0.01345	0.791
ENSBTAG00000006909.PIK3CB	{2}	7	0.0009358	0.713
ENSBTAG00000023426.FAIM	{1}	7	0.001844	0.713
ENSBTAG00000023426.FAIM	{2}	168	0.008318	0.894
ENSBTAG00000048975	{1}	5	0.001679	0.618
ENSBTAG00000048975	{2}	5	0.001837	0.742
ENSBTAG00000018538.CEP70	{1}	128	0.08291	0.769
ENSBTAG00000018538.CEP70	{2}	5	0.001588	0.8
ENSBTAG00000026861	{1}	107	0.007888	0.93
ENSBTAG00000026861	{2}	211	0.02166	0.794
ENSBTAG00000008111.ESYT3	{1}	484	0.3852	0.703
ENSBTAG00000008111.ESYT3	{2}	119	0.05078	0.85
ENSBTAG00000001497.MRAS	{1}	46	0.2326	0.799
ENSBTAG00000001497.MRAS	{2}	208	0.01943	0.801
ENSBTAG00000012850.NME9	{1}	470	0.07362	0.825
ENSBTAG00000012850.NME9	{2}	25	0.0022	0.812
ENSBTAG00000019952.ARMC8	{1}	90	0.02917	0.788
ENSBTAG00000019952.ARMC8	{2}	123	0.003373	0.86
ENSBTAG00000019949.DBR1	{1}	562	0.2122	0.847
ENSBTAG00000019949.DBR1	{2}	399	0.1301	0.793
ENSBTAG00000019949.DBR1	{3}	2	0.0001739	0.81
ENSBTAG00000015198.DZIP1L	{1}	11	0.9982	0.883
ENSBTAG00000015198.DZIP1L	{2}	33	0.9912	0.905
ENSBTAG00000015198.DZIP1L	{3}	6	0.03735	0.706
ENSBTAG00000015198.DZIP1L	{4}	4	0.000165	0.793
ENSBTAG00000008299.IL20RB	{1}	131	0.1594	0.791
ENSBTAG00000008299.IL20RB	{2}	26	0.003993	0.734
ENSBTAG00000018427.NCK1	{1}	176	0.4014	0.784
ENSBTAG00000018427.NCK1	{2}	10	0.01592	0.712
ENSBTAG00000003833.SLC35G2	{1}	4	0.001351	0.645
ENSBTAG00000003833.SLC35G2	{2}	2	0.0006159	0.568
ENSBTAG00000054797	{1}	31	0.1331	0.762
ENSBTAG00000054797	{2}	2	0.007428	0.669
ENSBTAG00000035437.STAG1	{1}	8	0.004001	0.76
ENSBTAG00000035437.STAG1	{2}	59	0.02008	0.822
ENSBTAG00000015221.PCCB	{1}	64	0.993	0.918
ENSBTAG00000015221.PCCB	{2}	24	0.1343	0.673
ENSBTAG00000015221.PCCB	{3}	1	8.466e-05	1
ENSBTAG00000052750	{1}	7	0.007115	0.694
ENSBTAG00000052750	{2}	2	0.0003478	0.685
ENSBTAG00000000750.MSL2	{1}	12	0.1488	0.813
ENSBTAG00000000750.MSL2	{2}	101	0.2511	0.744
ENSBTAG00000000750.MSL2	{3}	32	0.00679	0.627
ENSBTAG00000023416.PPP2R3A	{1}	184	0.4698	0.744
ENSBTAG00000023416.PPP2R3A	{2}	117	0.06345	0.732
ENSBTAG00000023416.PPP2R3A	{3}	58	0.03054	0.862
ENSBTAG00000015377.EPHB1	{1}	28	0.9568	0.9
ENSBTAG00000015377.EPHB1	{2}	10	0.0102	0.797
ENSBTAG00000054179	{1}	1	0.01135	1
ENSBTAG00000054179	{2}	1	0.001839	1
ENSBTAG00000051206.KY	{1}	46	0.03448	0.74
ENSBTAG00000051206.KY	{2}	4	0.008585	0.737
ENSBTAG00000007014.CEP63	{1}	2	0.004953	0.619
ENSBTAG00000007014.CEP63	{2}	1	0.001621	1
ENSBTAG00000014461.ANAPC13	{1}	1	0.03392	1
ENSBTAG00000014461.ANAPC13	{2}	68	0.1044	0.809
ENSBTAG00000000742.AMOTL2	{1}	38	0.216	0.725
ENSBTAG00000000742.AMOTL2	{2}	4	0.004186	0.674
ENSBTAG00000016999.RYK	{1}	55	0.1989	0.613
ENSBTAG00000016999.RYK	{2}	66	0.05408	0.717
ENSBTAG00000001324.SLCO2A1	{1}	30	0.01983	0.809
ENSBTAG00000001324.SLCO2A1	{2}	44	0.01493	0.787
ENSBTAG00000000905.RAB6B	{1}	10	0.9892	0.704
ENSBTAG00000000905.RAB6B	{2}	13	0.7328	0.675
ENSBTAG00000000905.RAB6B	{3}	39	0.01223	0.794
ENSBTAG00000044075.SRPRB	{1}	2	0.06899	0.787
ENSBTAG00000044075.SRPRB	{2}	3	0.09371	0.632
ENSBTAG00000044075.SRPRB	{3}	27	0.02185	0.676
ENSBTAG00000007273.TF	{1}	4	0.0224	0.726
ENSBTAG00000007273.TF	{2}	5	0.006073	0.699
ENSBTAG00000000526.TOPBP1	{1}	185	0.9827	0.918
ENSBTAG00000000526.TOPBP1	{2}	2	0.2432	0.763
ENSBTAG00000000526.TOPBP1	{3}	17	0.001413	0.789
ENSBTAG00000035556.CDV3	{1}	3	0.01382	0.579
ENSBTAG00000035556.CDV3	{2}	10	0.007641	0.742
ENSBTAG00000017659.BFSP2	{1}	112	0.0147	0.812
ENSBTAG00000017659.BFSP2	{2}	18	0.003407	0.589
ENSBTAG00000018508.TMEM108	{1}	162	0.2229	0.831
ENSBTAG00000018508.TMEM108	{2}	13	0.005132	0.613
ENSBTAG00000049044	{1}	1	0.002851	1
ENSBTAG00000049044	{2}	87	0.01677	0.833
ENSBTAG00000005769.NPHP3	{1}	122	0.1721	0.694
ENSBTAG00000005769.NPHP3	{2}	21	0.007879	0.673
ENSBTAG00000004495.UBA5	{1}	48	0.9199	0.877
ENSBTAG00000004495.UBA5	{2}	7	0.9239	0.8
ENSBTAG00000004495.UBA5	{3}	143	0.04279	0.872
ENSBTAG00000004495.UBA5	{4}	31	0.0206	0.673
ENSBTAG00000031010.ACAD11	{1}	10	1	0.949
ENSBTAG00000031010.ACAD11	{2}	212	1	0.992
ENSBTAG00000031010.ACAD11	{3}	408	0.7993	0.8
ENSBTAG00000031010.ACAD11	{4}	1	8.563e-05	1
ENSBTAG00000019577.ACKR4	{1}	6	0.02006	0.72
ENSBTAG00000019577.ACKR4	{2}	103	0.1167	0.821
ENSBTAG00000002966.DNAJC13	{1}	719	0.3505	0.728
ENSBTAG00000002966.DNAJC13	{2}	28	0.01064	0.791
ENSBTAG00000010448.CPNE4	{1}	68	0.006744	0.702
ENSBTAG00000010448.CPNE4	{2}	92	0.002957	0.727
ENSBTAG00000053358	{1}	74	0.9539	0.81
ENSBTAG00000053358	{2}	4	0.01057	0.747
ENSBTAG00000030942.MRPL3	{1}	29	0.09796	0.739
ENSBTAG00000030942.MRPL3	{2}	8	0.02147	0.607
ENSBTAG00000018749.NUDT16	{1}	10	0.9999	0.911
ENSBTAG00000018749.NUDT16	{2}	478	0.9987	0.748
ENSBTAG00000018749.NUDT16	{3}	246	0.6592	0.738
ENSBTAG00000018749.NUDT16	{4}	1	6.676e-05	1
ENSBTAG00000007462.ASTE1	{1}	140	0.7828	0.907
ENSBTAG00000007462.ASTE1	{2}	47	0.001801	0.784
ENSBTAG00000011626.ATP2C1	{1}	72	0.2364	0.807
ENSBTAG00000011626.ATP2C1	{2}	5	0.01167	0.689
ENSBTAG00000013600.PSMG1	{1}	1	0.5677	1
ENSBTAG00000013600.PSMG1	{2}	12	0.675	0.787
ENSBTAG00000013600.PSMG1	{3}	7	0.2885	0.81
ENSBTAG00000013600.PSMG1	{4}	58	0.05521	0.891
ENSBTAG00000013600.PSMG1	{5}	6	0.01307	0.843
ENSBTAG00000013602.BRWD1	{1}	47	0.02731	0.829
ENSBTAG00000013602.BRWD1	{2}	464	0.01899	0.713
ENSBTAG00000018768.HMGN1	{1}	4	0.2437	0.764
ENSBTAG00000018768.HMGN1	{2}	7	0.02276	0.673
ENSBTAG00000023106	{1}	18	0.9934	0.951
ENSBTAG00000023106	{2}	46	0.3428	0.826
ENSBTAG00000023106	{3}	4	0.001105	0.796
ENSBTAG00000013629.GET1	{1}	102	0.6178	0.83
ENSBTAG00000013629.GET1	{2}	109	0.04034	0.735
ENSBTAG00000013629.GET1	{3}	34	0.0004746	0.744
ENSBTAG00000007068.SH3BGR	{1}	29	0.1398	0.882
ENSBTAG00000007068.SH3BGR	{2}	258	0.1284	0.875
ENSBTAG00000048819.U6	{1}	16	0.005544	0.799
ENSBTAG00000048819.U6	{2}	40	0.00594	0.62
ENSBTAG00000000394.BACE2	{1}	2	0.02657	0.632
ENSBTAG00000000394.BACE2	{2}	12	0.04357	0.882
ENSBTAG00000008471.MX2	{1}	23	0.3549	0.801
ENSBTAG00000008471.MX2	{2}	1	0.03719	1
ENSBTAG00000008471.MX2	{3}	57	0.00121	0.575
ENSBTAG00000030913.MX1	{1}	74	0.1448	0.908
ENSBTAG00000030913.MX1	{2}	12	0.01872	0.716
ENSBTAG00000021251.RIPK4	{1}	18	0.1377	0.877
ENSBTAG00000021251.RIPK4	{2}	10	0.02644	0.787
ENSBTAG00000021253.PRDM15	{1}	5	0.1123	0.763
ENSBTAG00000021253.PRDM15	{2}	8	0.01095	0.672
ENSBTAG00000021259.C2CD2	{1}	43	0.2283	0.778
ENSBTAG00000021259.C2CD2	{2}	163	0.01572	0.925
ENSBTAG00000030836.ZBTB21	{1}	16	0.005406	0.786
ENSBTAG00000030836.ZBTB21	{2}	8	0.002082	0.629
ENSBTAG00000021272.ABCG1	{1}	8	0.4627	0.797
ENSBTAG00000021272.ABCG1	{2}	58	0.3934	0.729
ENSBTAG00000021272.ABCG1	{3}	4	0.0001528	0.808
ENSBTAG00000023398.UBASH3A	{1}	1	0.1195	1
ENSBTAG00000023398.UBASH3A	{2}	1	0.002012	1
ENSBTAG00000021286.SLC37A1	{1}	141	0.9619	0.824
ENSBTAG00000021286.SLC37A1	{2}	3	0.09221	0.713
ENSBTAG00000021286.SLC37A1	{3}	2	0.0009381	0.506
ENSBTAG00000021899.PDE9A	{1}	138	0.0388	0.732
ENSBTAG00000021899.PDE9A	{2}	1	0.0003026	1
ENSBTAG00000021490.WDR4	{1}	19	0.05351	0.676
ENSBTAG00000021490.WDR4	{2}	2	0.00338	0.556
ENSBTAG00000021491.NDUFV3	{1}	31	0.3793	0.727
ENSBTAG00000021491.NDUFV3	{2}	19	0.1445	0.794
ENSBTAG00000021491.NDUFV3	{3}	219	0.01001	0.772
ENSBTAG00000014153.PKNOX1	{1}	5	0.04229	0.961
ENSBTAG00000014153.PKNOX1	{2}	39	0.005056	0.836
ENSBTAG00000000160.CBS	{1}	42	0.06953	0.637
ENSBTAG00000000160.CBS	{2}	79	0.01314	0.671
ENSBTAG00000011645.U2AF1	{1}	29	0.1976	0.734
ENSBTAG00000011645.U2AF1	{2}	5	0.01995	0.842
ENSBTAG00000011437	{1}	1	0.002996	1
ENSBTAG00000011437	{2}	16	0.01412	0.654
ENSBTAG00000017407.HSF2BP	{1}	1	0.002406	1
ENSBTAG00000017407.HSF2BP	{2}	1	0.0009095	1
ENSBTAG00000017418.RRP1B	{1}	3	0.1239	0.874
ENSBTAG00000017418.RRP1B	{2}	27	0.01553	0.736
ENSBTAG00000018186.PDXK	{1}	3	0.8406	0.55
ENSBTAG00000018186.PDXK	{2}	9	0.01813	0.845
ENSBTAG00000018189.CSTB	{1}	7	0.1693	0.538
ENSBTAG00000018189.CSTB	{2}	44	0.0457	0.842
ENSBTAG00000018189.CSTB	{3}	11	0.00944	0.757
ENSBTAG00000000524.CSTB	{1}	5	0.9298	0.622
ENSBTAG00000000524.CSTB	{2}	31	0.8991	0.724
ENSBTAG00000000524.CSTB	{3}	8	0.07509	0.679
ENSBTAG00000000524.CSTB	{4}	6	0.007283	0.871
ENSBTAG00000003981.RRP1	{1}	33	0.06302	0.805
ENSBTAG00000003981.RRP1	{2}	20	0.01009	0.823
ENSBTAG00000020456.AGPAT3	{1}	60	0.06317	0.709
ENSBTAG00000020456.AGPAT3	{2}	1	0.00801	1
ENSBTAG00000007100.TRAPPC10	{1}	40	0.09781	0.722
ENSBTAG00000007100.TRAPPC10	{2}	3	0.01408	1
ENSBTAG00000007105	{1}	79	0.2846	0.717
ENSBTAG00000007105	{2}	18	0.0458	0.728
ENSBTAG00000007106.GATD3A	{1}	8	0.0004435	0.759
ENSBTAG00000007106.GATD3A	{2}	1	0.9999	1
ENSBTAG00000007106.GATD3A	{3}	1	0.9995	1
ENSBTAG00000007106.GATD3A	{4}	55	0.9696	0.869
ENSBTAG00000007106.GATD3A	{5}	79	0.1165	0.583
ENSBTAG00000007106.GATD3A	{6}	4	0.0003814	0.905
ENSBTAG00000014880	{1}	36	0.05201	0.821
ENSBTAG00000014880	{2}	30	0.01139	0.819
ENSBTAG00000010658.PFKL	{1}	1	0.09441	1
ENSBTAG00000010658.PFKL	{2}	15	0.00468	0.667
ENSBTAG00000019589.CFAP410	{1}	2	0.8538	0.779
ENSBTAG00000019589.CFAP410	{2}	1	0.1287	1
ENSBTAG00000019589.CFAP410	{3}	7	0.004852	0.819
ENSBTAG00000021901.TRPM2	{1}	2	0.001451	0.66
ENSBTAG00000021901.TRPM2	{2}	19	0.002558	0.794
ENSBTAG00000017882.LRRC3	{1}	1	0.003965	1
ENSBTAG00000017882.LRRC3	{2}	2	0.0003502	0.504
ENSBTAG00000018607.TSPEAR	{1}	36	0.2351	0.776
ENSBTAG00000018607.TSPEAR	{2}	1	0.01562	1
ENSBTAG00000048090.UBE2G2	{1}	76	0.3836	0.827
ENSBTAG00000048090.UBE2G2	{2}	24	0.1223	0.751
ENSBTAG00000048090.UBE2G2	{3}	23	0.009447	0.566
ENSBTAG00000017321.SUMO3	{1}	50	0.6602	0.783
ENSBTAG00000017321.SUMO3	{2}	5	0.03374	0.663
ENSBTAG00000017321.SUMO3	{3}	1	0.000408	1
ENSBTAG00000021771.PTTG1IP	{1}	8	0.7726	0.751
ENSBTAG00000021771.PTTG1IP	{2}	3	0.1009	0.571
ENSBTAG00000021771.PTTG1IP	{3}	22	0.02986	0.747
ENSBTAG00000021771.PTTG1IP	{4}	4	0.000337	0.866
ENSBTAG00000017060.ITGB2	{1}	4	0.003791	0.618
ENSBTAG00000017060.ITGB2	{2}	1	0.0006361	1
ENSBTAG00000017010.FAM207A	{1}	20	0.9588	0.915
ENSBTAG00000017010.FAM207A	{2}	6	0.2045	0.563
ENSBTAG00000017010.FAM207A	{3}	34	0.003382	0.721
ENSBTAG00000017486.ADARB1	{1}	99	0.5092	0.726
ENSBTAG00000017486.ADARB1	{2}	10	0.005257	0.606
ENSBTAG00000007818.POFUT2	{1}	2	0.03959	0.504
ENSBTAG00000007818.POFUT2	{2}	34	0.03696	0.823
ENSBTAG00000050478	{1}	28	0.02195	0.666
ENSBTAG00000050478	{2}	2	0.008834	1
ENSBTAG00000023907.COL18A1	{1}	6	0.1065	0.681
ENSBTAG00000023907.COL18A1	{2}	1	0.001112	1
ENSBTAG00000024162.SLC19A1	{1}	10	0.02179	0.774
ENSBTAG00000024162.SLC19A1	{2}	327	0.2054	0.795
ENSBTAG00000051007	{1}	26	0.01344	0.665
ENSBTAG00000051007	{2}	1	0.0009378	1
ENSBTAG00000030775.PCBP3	{1}	7	0.02112	0.784
ENSBTAG00000030775.PCBP3	{2}	18	0.01009	0.712
ENSBTAG00000011802.COL6A1	{1}	108	0.06838	0.78
ENSBTAG00000011802.COL6A1	{2}	1	0.001597	1
ENSBTAG00000019269.COL6A2	{1}	130	0.1195	0.733
ENSBTAG00000019269.COL6A2	{2}	6	0.002725	0.714
ENSBTAG00000020409.SPATC1L	{1}	5	0.6377	0.916
ENSBTAG00000020409.SPATC1L	{2}	2	0.01461	0.544
ENSBTAG00000018936.LSS	{1}	19	0.03315	0.618
ENSBTAG00000018936.LSS	{2}	2	0.003373	0.806
ENSBTAG00000003148.MCM3AP	{1}	1	0.3556	1
ENSBTAG00000003148.MCM3AP	{2}	2	0.003214	0.582
ENSBTAG00000003161.YBEY	{1}	3	0.9984	0.834
ENSBTAG00000003161.YBEY	{2}	14	0.5263	0.715
ENSBTAG00000003161.YBEY	{3}	20	0.09844	0.744
ENSBTAG00000003161.YBEY	{4}	8	0.006563	0.636
ENSBTAG00000030670.PCNT	{1}	39	0.07606	0.667
ENSBTAG00000030670.PCNT	{2}	5	0.01874	0.702
ENSBTAG00000011495.DIP2A	{1}	3	0.01079	0.638
ENSBTAG00000011495.DIP2A	{2}	1	0.0001664	1
ENSBTAG00000004777.S100B	{1}	217	0.9976	0.921
ENSBTAG00000004777.S100B	{2}	71	0.09565	0.601
ENSBTAG00000004777.S100B	{3}	4	0.0004865	0.942
ENSBTAG00000005503.PRMT2	{1}	4	0.04094	0.732
ENSBTAG00000005503.PRMT2	{2}	5	0.01095	0.538
ENSBTAG00000007039.FBXO25	{1}	22	0.4187	0.628
ENSBTAG00000007039.FBXO25	{2}	24	0.05436	0.782
ENSBTAG00000007039.FBXO25	{3}	22	0.002418	0.708
ENSBTAG00000043957.TDRP	{1}	20	0.004383	0.656
ENSBTAG00000043957.TDRP	{2}	1	0.0001171	1
ENSBTAG00000004742.RUNX1	{1}	13	0.2363	0.798
ENSBTAG00000004742.RUNX1	{2}	20	0.02797	0.724
ENSBTAG00000018682.SETD4	{1}	59	0.9969	0.922
ENSBTAG00000018682.SETD4	{2}	29	0.6324	0.713
ENSBTAG00000018682.SETD4	{3}	3	0.003217	1
ENSBTAG00000023384.CBR1	{1}	10	0.9293	0.942
ENSBTAG00000023384.CBR1	{2}	8	0.8205	0.772
ENSBTAG00000023384.CBR1	{3}	9	0.6109	0.736
ENSBTAG00000023384.CBR1	{4}	1	0.003796	1
ENSBTAG00000052342	{1}	4	0.9931	0.736
ENSBTAG00000052342	{2}	16	0.00525	0.694
ENSBTAG00000018688.CBR3	{1}	18	0.01513	0.72
ENSBTAG00000018688.CBR3	{2}	7	0.01078	0.706
ENSBTAG00000053201	{1}	48	0.5458	0.84
ENSBTAG00000053201	{2}	44	0.013	0.709
ENSBTAG00000014306.DOP1B	{1}	74	0.978	0.93
ENSBTAG00000014306.DOP1B	{2}	14	0.02224	0.619
ENSBTAG00000011876.MORC3	{1}	3	0.005302	0.587
ENSBTAG00000011876.MORC3	{2}	73	0.05359	0.721
ENSBTAG00000011880.CHAF1B	{1}	42	0.2236	0.665
ENSBTAG00000011880.CHAF1B	{2}	5	0.007576	0.76
ENSBTAG00000021447.SIM2	{1}	110	0.1552	0.663
ENSBTAG00000021447.SIM2	{2}	2	0.003611	0.814
ENSBTAG00000033679.HLCS	{1}	26	0.04353	0.83
ENSBTAG00000033679.HLCS	{2}	21	0.01988	0.693
ENSBTAG00000051916	{1}	23	0.01662	0.625
ENSBTAG00000051916	{2}	11	0.00245	0.766
ENSBTAG00000055107.PIGP	{1}	1	0.9982	1
ENSBTAG00000055107.PIGP	{2}	19	0.9982	0.883
ENSBTAG00000055107.PIGP	{3}	12	0.1242	0.729
ENSBTAG00000055107.PIGP	{4}	58	0.007604	0.911
ENSBTAG00000008167.TTC3	{1}	38	0.9988	0.928
ENSBTAG00000008167.TTC3	{2}	5	0.9843	0.756
ENSBTAG00000008167.TTC3	{3}	1	0.04158	1
ENSBTAG00000008167.TTC3	{4}	1	0.0001113	1
ENSBTAG00000004791.VPS26C	{1}	68	0.7062	0.782
ENSBTAG00000004791.VPS26C	{2}	26	0.3046	0.734
ENSBTAG00000004791.VPS26C	{3}	76	0.009151	0.786
ENSBTAG00000001771.DYRK1A	{1}	98	0.01608	0.7
ENSBTAG00000001771.DYRK1A	{2}	8	0.00325	0.783
ENSBTAG00000011001.ERG	{1}	27	0.0747	0.869
ENSBTAG00000011001.ERG	{2}	20	0.01021	0.634
ENSBTAG00000009214.ETS2	{1}	22	0.07479	0.684
ENSBTAG00000009214.ETS2	{2}	2	0.001875	0.904
ENSBTAG00000020787.PIK3R4	{1}	1	0.01695	1
ENSBTAG00000020787.PIK3R4	{2}	34	0.001566	0.697
ENSBTAG00000012837.COL6A6	{1}	9	0.01437	0.657
ENSBTAG00000012837.COL6A6	{2}	22	0.003596	0.695
ENSBTAG00000049122.COL6A5	{1}	33	0.6013	0.753
ENSBTAG00000049122.COL6A5	{2}	28	0.02421	0.659
ENSBTAG00000049122.COL6A5	{3}	1	9.66e-05	1
ENSBTAG00000006479.CAPN7	{1}	12	0.0401	0.713
ENSBTAG00000006479.CAPN7	{2}	4	0.0074	0.629
ENSBTAG00000023377.SH3BP5	{1}	61	0.1358	0.892
ENSBTAG00000023377.SH3BP5	{2}	7	0.03191	0.585
ENSBTAG00000030592	{1}	6	0.06564	0.626
ENSBTAG00000030592	{2}	2	0.002536	0.7
ENSBTAG00000023375.METTL6	{1}	1	0.01089	1
ENSBTAG00000023375.METTL6	{2}	2	0.005608	0.627
ENSBTAG00000019202.EAF1	{1}	5	0.01411	0.755
ENSBTAG00000019202.EAF1	{2}	9	0.004163	0.808
ENSBTAG00000051541.COLQ	{1}	87	0.07075	0.701
ENSBTAG00000051541.COLQ	{2}	9	0.00743	0.745
ENSBTAG00000040193.COLQ	{1}	1	0.02235	1
ENSBTAG00000040193.COLQ	{2}	18	0.06659	0.731
ENSBTAG00000003718.HACL1	{1}	36	0.9323	0.953
ENSBTAG00000003718.HACL1	{2}	16	0.245	0.746
ENSBTAG00000003718.HACL1	{3}	7	0.00793	0.941
ENSBTAG00000019129.BTD	{1}	10	0.02855	0.682
ENSBTAG00000019129.BTD	{2}	1	0.002049	1
ENSBTAG00000024815.ANKRD28	{1}	18	0.06323	0.739
ENSBTAG00000024815.ANKRD28	{2}	5	0.004218	0.754
ENSBTAG00000008240.GALNT15	{1}	23	0.02247	0.696
ENSBTAG00000008240.GALNT15	{2}	1	0.003852	1
ENSBTAG00000003916.DPH3	{1}	34	0.2929	0.6
ENSBTAG00000003916.DPH3	{2}	49	0.2207	0.674
ENSBTAG00000003916.DPH3	{3}	46	0.002983	0.919
ENSBTAG00000004891.OXNAD1	{1}	24	0.7832	0.741
ENSBTAG00000004891.OXNAD1	{2}	5	0.004969	0.769
ENSBTAG00000030593	{1}	105	0.5037	0.827
ENSBTAG00000030593	{2}	11	0.004988	0.842
ENSBTAG00000051752	{1}	1	0.004769	1
ENSBTAG00000051752	{2}	25	0.005128	0.642
ENSBTAG00000009942.PLCL2	{1}	109	0.0369	0.869
ENSBTAG00000009942.PLCL2	{2}	56	0.01344	0.78
ENSBTAG00000049193	{1}	52	0.01103	0.839
ENSBTAG00000049193	{2}	10	0.003987	0.717
ENSBTAG00000030581.TBC1D5	{1}	77	0.08499	0.731
ENSBTAG00000030581.TBC1D5	{2}	37	0.01427	0.68
ENSBTAG00000021158.SATB1	{1}	9	0.06372	0.893
ENSBTAG00000021158.SATB1	{2}	24	0.001807	0.661
ENSBTAG00000013806.EFHB	{1}	53	0.9919	0.876
ENSBTAG00000013806.EFHB	{2}	2	0.2702	0.98
ENSBTAG00000013806.EFHB	{3}	27	0.007625	0.758
ENSBTAG00000046385.RAB5A	{1}	25	0.2377	0.63
ENSBTAG00000046385.RAB5A	{2}	15	0.3615	0.843
ENSBTAG00000046385.RAB5A	{3}	36	0.03964	0.724
ENSBTAG00000046385.RAB5A	{4}	11	0.02294	0.751
ENSBTAG00000004061.PP2D1	{1}	6	0.01667	0.702
ENSBTAG00000004061.PP2D1	{2}	19	0.005698	0.948
ENSBTAG00000000746.KAT2B	{1}	14	0.9743	0.791
ENSBTAG00000000746.KAT2B	{2}	33	0.7649	0.82
ENSBTAG00000000746.KAT2B	{3}	2	0.5137	0.855
ENSBTAG00000000746.KAT2B	{4}	13	0.01283	0.919
ENSBTAG00000000752.SGO1	{1}	103	0.03819	0.829
ENSBTAG00000000752.SGO1	{2}	15	0.007703	0.836
ENSBTAG00000049158.ZNF596	{1}	57	0.8914	0.874
ENSBTAG00000049158.ZNF596	{2}	2	0.003365	0.88
ENSBTAG00000055206	{1}	3	0.007241	0.688
ENSBTAG00000055206	{2}	11	0.004597	0.625
ENSBTAG00000040393	{1}	47	0.01094	0.652
ENSBTAG00000040393	{2}	78	0.01441	0.879
ENSBTAG00000048736	{1}	4	0.003315	0.516
ENSBTAG00000048736	{2}	12	0.0138	0.704
ENSBTAG00000037965.ZSCAN23	{1}	19	0.1542	0.684
ENSBTAG00000037965.ZSCAN23	{2}	1	0.002191	1
ENSBTAG00000012867.TXLNA	{1}	134	0.3315	0.848
ENSBTAG00000012867.TXLNA	{2}	57	0.03846	0.874
ENSBTAG00000002896.KPNA6	{1}	18	0.005572	0.679
ENSBTAG00000002896.KPNA6	{2}	13	0.002041	0.565
ENSBTAG00000049543	{1}	74	0.3833	0.794
ENSBTAG00000049543	{2}	6	0.0203	0.796
ENSBTAG00000016954.TMEM39B	{1}	252	0.1957	0.917
ENSBTAG00000016954.TMEM39B	{2}	37	0.0137	0.654
ENSBTAG00000012497.KHDRBS1	{1}	103	0.1548	0.915
ENSBTAG00000012497.KHDRBS1	{2}	63	0.07496	0.765
ENSBTAG00000049541.ASMT	{1}	7	0.01536	0.77
ENSBTAG00000049541.ASMT	{2}	22	0.01854	0.78
ENSBTAG00000040536	{1}	19	0.01035	0.683
ENSBTAG00000040536	{2}	17	0.003675	0.733
ENSBTAG00000013916.HERC2	{1}	12	0.5918	0.678
ENSBTAG00000013916.HERC2	{2}	57	0.6517	0.748
ENSBTAG00000013916.HERC2	{3}	6	0.007164	0.666
ENSBTAG00000002316.NIPA1	{1}	122	0.01364	0.658
ENSBTAG00000002316.NIPA1	{2}	15	0.004625	0.671
ENSBTAG00000016895.NIPA2	{1}	24	0.1618	0.587
ENSBTAG00000016895.NIPA2	{2}	62	0.004998	0.804
ENSBTAG00000016894.CYFIP1	{1}	147	0.2872	0.909
ENSBTAG00000016894.CYFIP1	{2}	38	0.02753	0.784
ENSBTAG00000014714.TUBGCP5	{1}	1	0.005898	1
ENSBTAG00000014714.TUBGCP5	{2}	7	0.004581	0.832
ENSBTAG00000015841.CCDC115	{1}	14	0.5608	0.714
ENSBTAG00000015841.CCDC115	{2}	1	0.026	1
ENSBTAG00000003225.IMP4	{1}	6	0.9542	0.753
ENSBTAG00000003225.IMP4	{2}	9	0.3475	0.719
ENSBTAG00000003225.IMP4	{3}	8	0.02794	0.564
ENSBTAG00000011658.PTPN18	{1}	4	0.004281	0.779
ENSBTAG00000011658.PTPN18	{2}	1	0.000175	1
ENSBTAG00000015834.ARHGEF4	{1}	13	0.09022	0.651
ENSBTAG00000015834.ARHGEF4	{2}	90	0.03262	0.786
ENSBTAG00000034978.FAM168B	{1}	45	0.4266	0.681
ENSBTAG00000034978.FAM168B	{2}	49	0.5824	0.744
ENSBTAG00000034978.FAM168B	{3}	18	0.03294	0.778
ENSBTAG00000034978.FAM168B	{4}	6	0.0003833	0.837
ENSBTAG00000000941.PLEKHB2	{1}	42	0.982	0.888
ENSBTAG00000000941.PLEKHB2	{2}	143	0.5667	0.887
ENSBTAG00000000941.PLEKHB2	{3}	2	0.001814	0.959
ENSBTAG00000050824.HS6ST1	{1}	1	0.008432	1
ENSBTAG00000050824.HS6ST1	{2}	2	0.001217	0.532
ENSBTAG00000005444.UGGT1	{1}	274	0.1097	0.746
ENSBTAG00000005444.UGGT1	{2}	14	0.0005968	0.729
ENSBTAG00000050981	{1}	98	0.05331	0.726
ENSBTAG00000050981	{2}	1	0.0003485	1
ENSBTAG00000006003.SAP130	{1}	97	0.03603	0.73
ENSBTAG00000006003.SAP130	{2}	4	0.003139	0.731
ENSBTAG00000008089.AMMECR1L	{1}	6	0.0316	0.857
ENSBTAG00000008089.AMMECR1L	{2}	4	0.005324	0.692
ENSBTAG00000053244.POLR2D	{1}	17	0.9925	0.992
ENSBTAG00000053244.POLR2D	{2}	32	0.01036	0.75
ENSBTAG00000005987.WDR33	{1}	12	0.007891	0.644
ENSBTAG00000005987.WDR33	{2}	3	0.0001724	0.604
ENSBTAG00000005986.SFT2D3	{1}	37	0.5595	0.743
ENSBTAG00000005986.SFT2D3	{2}	9	0.005904	0.651
ENSBTAG00000006262.LIMS2	{1}	1	0.002513	1
ENSBTAG00000006262.LIMS2	{2}	58	0.01194	0.789
ENSBTAG00000006261.GPR17	{1}	64	0.305	0.801
ENSBTAG00000006261.GPR17	{2}	25	0.009433	0.707
ENSBTAG00000039803.MYO7B	{1}	184	0.037	0.637
ENSBTAG00000039803.MYO7B	{2}	6	0.001421	0.731
ENSBTAG00000021172.IWS1	{1}	1	0.001475	1
ENSBTAG00000021172.IWS1	{2}	35	0.0068	0.743
ENSBTAG00000018275	{1}	1	0.02629	1
ENSBTAG00000018275	{2}	21	0.007208	0.64
ENSBTAG00000004216.MAP3K2	{1}	72	0.1312	0.836
ENSBTAG00000004216.MAP3K2	{2}	35	0.004336	0.724
ENSBTAG00000020777.ERCC3	{1}	15	0.8615	0.814
ENSBTAG00000020777.ERCC3	{2}	7	0.01158	0.716
ENSBTAG00000034949	{1}	31	0.2676	0.75
ENSBTAG00000034949	{2}	1	0.00173	1
ENSBTAG00000019177.BIN1	{1}	1	0.9629	1
ENSBTAG00000019177.BIN1	{2}	110	0.1221	0.853
ENSBTAG00000019177.BIN1	{3}	1	0.003118	1
ENSBTAG00000045010.bta-mir-2350	{1}	1	0.01059	1
ENSBTAG00000045010.bta-mir-2350	{2}	5	0.0008142	0.744
ENSBTAG00000049565	{1}	53	0.024	0.812
ENSBTAG00000049565	{2}	1	0.0005053	1
ENSBTAG00000000266.NAB1	{1}	71	0.1576	0.843
ENSBTAG00000000266.NAB1	{2}	94	0.1723	0.871
ENSBTAG00000000266.NAB1	{3}	84	0.008181	0.664
ENSBTAG00000015678.NEMP2	{1}	122	0.04763	0.71
ENSBTAG00000015678.NEMP2	{2}	1	0.001187	1
ENSBTAG00000007719.MFSD6	{1}	4	0.1253	0.677
ENSBTAG00000007719.MFSD6	{2}	56	0.1042	0.719
ENSBTAG00000007719.MFSD6	{3}	16	0.002009	0.652
ENSBTAG00000007584.INPP1	{1}	14	0.4629	0.802
ENSBTAG00000007584.INPP1	{2}	166	0.2148	0.729
ENSBTAG00000007584.INPP1	{3}	19	0.01419	0.648
ENSBTAG00000007787.HIBCH	{1}	1	0.04788	1
ENSBTAG00000007787.HIBCH	{2}	118	0.1513	0.882
ENSBTAG00000007787.HIBCH	{3}	1	0.02035	1
ENSBTAG00000026994.C2H2orf88	{1}	70	0.9755	0.879
ENSBTAG00000026994.C2H2orf88	{2}	18	0.7083	0.899
ENSBTAG00000026994.C2H2orf88	{3}	13	0.008166	0.919
ENSBTAG00000011808.MSTN	{1}	41	0.1041	0.78
ENSBTAG00000011808.MSTN	{2}	18	0.01555	0.754
ENSBTAG00000018795.PMS1	{1}	18	0.02056	0.713
ENSBTAG00000018795.PMS1	{2}	3	0.001527	0.697
ENSBTAG00000012561.ORMDL1	{1}	86	0.02257	0.712
ENSBTAG00000012561.ORMDL1	{2}	9	0.002155	0.576
ENSBTAG00000012557.OSGEPL1	{1}	54	0.9761	0.956
ENSBTAG00000012557.OSGEPL1	{2}	31	0.2576	0.614
ENSBTAG00000012557.OSGEPL1	{3}	2	0.001082	0.83
ENSBTAG00000012554.ANKAR	{1}	1	0.04682	1
ENSBTAG00000012554.ANKAR	{2}	43	0.03586	0.751
ENSBTAG00000000492.ASNSD1	{1}	131	0.9683	0.806
ENSBTAG00000000492.ASNSD1	{2}	3	0.3429	0.638
ENSBTAG00000000492.ASNSD1	{3}	12	0.005673	0.748
ENSBTAG00000010498.SLC40A1	{1}	166	0.6048	0.779
ENSBTAG00000010498.SLC40A1	{2}	34	0.01017	0.779
ENSBTAG00000003002.WDR75	{1}	1	0.07286	1
ENSBTAG00000003002.WDR75	{2}	236	0.6571	0.794
ENSBTAG00000003002.WDR75	{3}	1	0.001434	1
ENSBTAG00000027020.COL5A2	{1}	31	0.06002	0.772
ENSBTAG00000027020.COL5A2	{2}	3	0.004192	0.658
ENSBTAG00000021466.COL3A1	{1}	22	0.006672	0.727
ENSBTAG00000021466.COL3A1	{2}	18	0.0008844	0.652
ENSBTAG00000007141.GULP1	{1}	71	0.07038	0.638
ENSBTAG00000007141.GULP1	{2}	12	0.01043	0.677
ENSBTAG00000049919.TFPI	{1}	77	0.04447	0.779
ENSBTAG00000049919.TFPI	{2}	13	0.002264	0.566
ENSBTAG00000046000	{1}	22	0.0345	0.721
ENSBTAG00000046000	{2}	11	0.01341	0.561
ENSBTAG00000008483.CALCRL	{1}	71	0.1848	0.819
ENSBTAG00000008483.CALCRL	{2}	86	0.1254	0.742
ENSBTAG00000008483.CALCRL	{3}	43	0.01228	0.647
ENSBTAG00000050392.FAM171B	{1}	102	0.3676	0.885
ENSBTAG00000050392.FAM171B	{2}	57	0.2964	0.839
ENSBTAG00000050392.FAM171B	{3}	17	0.01234	0.666
ENSBTAG00000019929.ITGAV	{1}	51	0.2845	0.608
ENSBTAG00000019929.ITGAV	{2}	20	0.04336	0.66
ENSBTAG00000021762.ZC3H15	{1}	2	0.02188	0.696
ENSBTAG00000021762.ZC3H15	{2}	83	0.03387	0.918
ENSBTAG00000051608	{1}	39	0.004511	0.752
ENSBTAG00000051608	{2}	4	0.0005155	0.657
ENSBTAG00000026122.ZNF804A	{1}	12	0.001825	0.699
ENSBTAG00000026122.ZNF804A	{2}	61	0.002132	0.73
ENSBTAG00000048935	{1}	3	0.02198	0.928
ENSBTAG00000048935	{2}	6	0.005759	0.673
ENSBTAG00000009777.NUP35	{1}	44	0.08608	0.614
ENSBTAG00000009777.NUP35	{2}	84	0.004739	0.797
ENSBTAG00000020961.DUSP19	{1}	26	0.9924	0.862
ENSBTAG00000020961.DUSP19	{2}	543	0.9707	0.763
ENSBTAG00000020961.DUSP19	{3}	47	0.01911	0.65
ENSBTAG00000033662.NCKAP1	{1}	20	0.0564	0.668
ENSBTAG00000033662.NCKAP1	{2}	206	0.3728	0.743
ENSBTAG00000010977.FRZB	{1}	70	0.7245	0.792
ENSBTAG00000010977.FRZB	{2}	4	0.0115	0.749
ENSBTAG00000008390.DNAJC10	{1}	20	0.8215	0.815
ENSBTAG00000008390.DNAJC10	{2}	11	0.07011	0.757
ENSBTAG00000008390.DNAJC10	{3}	4	0.001384	0.629
ENSBTAG00000051395	{1}	518	0.1819	0.855
ENSBTAG00000051395	{2}	1	0.002066	1
ENSBTAG00000012100.PDE1A	{1}	11	0.003632	0.49
ENSBTAG00000012100.PDE1A	{2}	992	0.02767	0.703
ENSBTAG00000050322	{1}	17	0.08265	0.823
ENSBTAG00000050322	{2}	7	0.0008621	0.814
ENSBTAG00000000937.ITPRID2	{1}	27	0.9309	0.831
ENSBTAG00000000937.ITPRID2	{2}	64	0.1568	0.676
ENSBTAG00000000937.ITPRID2	{3}	63	0.001141	0.759
ENSBTAG00000009256.ITGA4	{1}	5	0.01899	0.793
ENSBTAG00000009256.ITGA4	{2}	1	0.002439	1
ENSBTAG00000043956.UBE2E3	{1}	111	0.857	0.823
ENSBTAG00000043956.UBE2E3	{2}	14	0.1372	0.891
ENSBTAG00000043956.UBE2E3	{3}	71	0.007025	0.884
ENSBTAG00000021726.CWC22	{1}	3	0.3925	0.853
ENSBTAG00000021726.CWC22	{2}	9	0.004879	0.756
ENSBTAG00000003120.ZNF385B	{1}	8	0.004267	0.742
ENSBTAG00000003120.ZNF385B	{2}	20	0.00306	0.803
ENSBTAG00000001861.SESTD1	{1}	302	0.3253	0.829
ENSBTAG00000001861.SESTD1	{2}	28	0.03709	0.809
ENSBTAG00000027875.CCDC141	{1}	7	0.03227	0.685
ENSBTAG00000027875.CCDC141	{2}	12	0.005637	0.894
ENSBTAG00000053626	{1}	6	0.006501	0.94
ENSBTAG00000053626	{2}	23	0.006602	0.618
ENSBTAG00000054051	{1}	23	0.01736	0.683
ENSBTAG00000054051	{2}	1	0.0006909	1
ENSBTAG00000052033	{1}	63	0.02918	0.841
ENSBTAG00000052033	{2}	2	0.0005767	0.722
ENSBTAG00000053974	{1}	11	0.001939	0.707
ENSBTAG00000053974	{2}	1	0.0009245	1
ENSBTAG00000052348	{1}	26	0.005116	0.836
ENSBTAG00000052348	{2}	7	0.0002656	0.826
ENSBTAG00000052709	{1}	5	0.002824	0.715
ENSBTAG00000052709	{2}	11	0.001125	0.581
ENSBTAG00000001098.PLEKHA3	{1}	191	0.1506	0.759
ENSBTAG00000001098.PLEKHA3	{2}	7	0.003672	0.666
ENSBTAG00000001097.FKBP7	{1}	15	0.003788	0.662
ENSBTAG00000001097.FKBP7	{2}	33	0.002727	0.844
ENSBTAG00000033254.PJVK	{1}	27	0.04787	0.818
ENSBTAG00000033254.PJVK	{2}	42	0.008162	0.888
ENSBTAG00000001096.PRKRA	{1}	1	0.4682	1
ENSBTAG00000001096.PRKRA	{2}	2	0.05001	0.544
ENSBTAG00000014405.OSBPL6	{1}	40	0.9736	0.825
ENSBTAG00000014405.OSBPL6	{2}	10	0.8798	0.682
ENSBTAG00000014405.OSBPL6	{3}	9	0.01876	0.876
ENSBTAG00000006168.RBM45	{1}	9	0.0131	0.692
ENSBTAG00000006168.RBM45	{2}	4	0.003987	0.606
ENSBTAG00000027694.TTC30A	{1}	4	0.004369	0.731
ENSBTAG00000027694.TTC30A	{2}	51	0.0243	0.685
ENSBTAG00000027696.TTC30B	{1}	21	0.01866	0.63
ENSBTAG00000027696.TTC30B	{2}	2	0.003396	0.761
ENSBTAG00000009897.AGPS	{1}	6	0.9988	0.874
ENSBTAG00000009897.AGPS	{2}	125	0.52	0.844
ENSBTAG00000009897.AGPS	{3}	2	0.0004226	0.76
ENSBTAG00000049074	{1}	12	0.01356	0.8
ENSBTAG00000049074	{2}	25	0.005298	0.893
ENSBTAG00000019255.NFE2L2	{1}	84	0.2787	0.821
ENSBTAG00000019255.NFE2L2	{2}	37	0.1019	0.921
ENSBTAG00000019255.NFE2L2	{3}	95	0.0343	0.679
ENSBTAG00000021580.HNRNPA3	{1}	73	0.2604	0.762
ENSBTAG00000021580.HNRNPA3	{2}	53	0.01027	0.699
ENSBTAG00000045536.bta-mir-4444	{1}	1	0.006304	1
ENSBTAG00000045536.bta-mir-4444	{2}	1	0.00446	1
ENSBTAG00000006693.MTX2	{1}	3	0.006643	0.519
ENSBTAG00000006693.MTX2	{2}	6	0.001462	0.818
ENSBTAG00000015840.HOXD1	{1}	43	0.02657	0.699
ENSBTAG00000015840.HOXD1	{2}	5	0.00274	0.714
ENSBTAG00000048896	{1}	1	0.6193	1
ENSBTAG00000048896	{2}	14	0.8161	0.808
ENSBTAG00000048896	{3}	16	0.02043	0.753
ENSBTAG00000004835.HOXD3	{1}	51	0.01368	0.775
ENSBTAG00000004835.HOXD3	{2}	31	0.01677	0.853
ENSBTAG00000039581.HOXD4	{1}	7	0.09607	0.798
ENSBTAG00000039581.HOXD4	{2}	3	0.0008937	0.744
ENSBTAG00000029927.bta-mir-10b	{1}	1	0.03129	1
ENSBTAG00000029927.bta-mir-10b	{2}	12	0.006862	0.787
ENSBTAG00000049845.HOXD8	{1}	132	0.05927	0.785
ENSBTAG00000049845.HOXD8	{2}	117	0.01507	0.705
ENSBTAG00000016033.HOXD9	{1}	37	0.2044	0.695
ENSBTAG00000016033.HOXD9	{2}	25	0.03351	0.705
ENSBTAG00000016030.HOXD10	{1}	15	0.1989	0.667
ENSBTAG00000016030.HOXD10	{2}	130	0.07408	0.795
ENSBTAG00000016030.HOXD10	{3}	34	0.01324	0.756
ENSBTAG00000018061.LNPK	{1}	25	0.3872	0.841
ENSBTAG00000018061.LNPK	{2}	13	0.2012	0.714
ENSBTAG00000018061.LNPK	{3}	32	0.02806	0.732
ENSBTAG00000031711	{1}	173	0.03677	0.685
ENSBTAG00000031711	{2}	7	0.003531	0.798
ENSBTAG00000002944.ATP5MC3	{1}	19	0.02152	0.791
ENSBTAG00000002944.ATP5MC3	{2}	1	0.0009055	1
ENSBTAG00000002295.ATF2	{1}	54	0.009487	0.796
ENSBTAG00000002295.ATF2	{2}	36	0.005843	0.851
ENSBTAG00000053120	{1}	66	0.03669	0.91
ENSBTAG00000053120	{2}	67	0.006044	0.771
ENSBTAG00000008028.CHN1	{1}	38	0.7574	0.644
ENSBTAG00000008028.CHN1	{2}	1	0.05067	1
ENSBTAG00000008028.CHN1	{3}	77	0.001475	0.93
ENSBTAG00000018253.CHRNA1	{1}	61	0.05244	0.739
ENSBTAG00000018253.CHRNA1	{2}	11	0.00238	0.739
ENSBTAG00000001585.WIPF1	{1}	54	0.05079	0.796
ENSBTAG00000001585.WIPF1	{2}	20	0.01099	0.887
ENSBTAG00000021636.GPR155	{1}	263	0.5215	0.838
ENSBTAG00000021636.GPR155	{2}	107	0.2582	0.621
ENSBTAG00000021636.GPR155	{3}	7	0.001034	0.732
ENSBTAG00000012966.SCRN3	{1}	53	0.9959	0.924
ENSBTAG00000012966.SCRN3	{2}	28	0.1178	0.891
ENSBTAG00000012966.SCRN3	{3}	6	0.0004859	0.899
ENSBTAG00000038620.CIR1	{1}	74	0.1682	0.679
ENSBTAG00000038620.CIR1	{2}	44	0.01691	0.691
ENSBTAG00000006970.OLA1	{1}	51	0.116	0.663
ENSBTAG00000006970.OLA1	{2}	30	0.003329	0.949
ENSBTAG00000000176.SP3	{1}	7	0.1493	0.873
ENSBTAG00000000176.SP3	{2}	1	0.001471	1
ENSBTAG00000050579	{1}	22	0.1053	0.893
ENSBTAG00000050579	{2}	21	0.004093	0.611
ENSBTAG00000003458.CDCA7	{1}	174	0.4742	0.831
ENSBTAG00000003458.CDCA7	{2}	11	0.01796	0.585
ENSBTAG00000001083.MAP3K20	{1}	28	0.01246	0.753
ENSBTAG00000001083.MAP3K20	{2}	6	0.001402	0.605
ENSBTAG00000020984.RAPGEF4	{1}	50	0.07813	0.757
ENSBTAG00000020984.RAPGEF4	{2}	12	0.00496	0.861
ENSBTAG00000016836.PDK1	{1}	7	0.007784	0.704
ENSBTAG00000016836.PDK1	{2}	3	0.0005335	0.656
ENSBTAG00000017266.ITGA6	{1}	188	0.03319	0.907
ENSBTAG00000017266.ITGA6	{2}	42	0.0101	0.705
ENSBTAG00000019075.METAP1D	{1}	32	0.1045	0.764
ENSBTAG00000019075.METAP1D	{2}	125	0.04096	0.709
ENSBTAG00000010118.HAT1	{1}	7	0.0439	0.791
ENSBTAG00000010118.HAT1	{2}	1	0.006135	1
ENSBTAG00000016762.SLC25A12	{1}	36	0.08561	0.823
ENSBTAG00000016762.SLC25A12	{2}	12	0.008452	0.74
ENSBTAG00000002646.DYNC1I2	{1}	57	0.1006	0.667
ENSBTAG00000002646.DYNC1I2	{2}	114	0.03997	0.654
ENSBTAG00000048244	{1}	1	0.001384	1
ENSBTAG00000048244	{2}	2	0.0004169	0.658
ENSBTAG00000048671	{1}	14	0.008647	0.861
ENSBTAG00000048671	{2}	181	0.02139	0.761
ENSBTAG00000007898.CYBRD1	{1}	19	0.07615	0.825
ENSBTAG00000007898.CYBRD1	{2}	6	0.005415	0.622
ENSBTAG00000007683.DCAF17	{1}	6	0.003088	0.84
ENSBTAG00000007683.DCAF17	{2}	393	0.05389	0.602
ENSBTAG00000016430.METTL8	{1}	27	0.9093	0.739
ENSBTAG00000016430.METTL8	{2}	19	0.01138	0.639
ENSBTAG00000049842	{1}	44	0.1591	0.826
ENSBTAG00000049842	{2}	1	0.006039	1
ENSBTAG00000052085	{1}	29	0.03228	0.79
ENSBTAG00000052085	{2}	4	0.003028	0.816
ENSBTAG00000006918.TLK1	{1}	83	0.06889	0.907
ENSBTAG00000006918.TLK1	{2}	2	0.0007243	0.658
ENSBTAG00000036258	{1}	26	0.00816	0.724
ENSBTAG00000036258	{2}	28	0.001501	0.718
ENSBTAG00000013218.GORASP2	{1}	49	0.01083	0.71
ENSBTAG00000013218.GORASP2	{2}	1	0.0004924	1
ENSBTAG00000003207.SP5	{1}	24	0.006276	0.761
ENSBTAG00000003207.SP5	{2}	7	0.0057	0.553
ENSBTAG00000020296.UBR3	{1}	14	0.01926	0.679
ENSBTAG00000020296.UBR3	{2}	79	0.04555	0.586
ENSBTAG00000026008.METTL5	{1}	264	0.9659	0.834
ENSBTAG00000026008.METTL5	{2}	1	0.3241	1
ENSBTAG00000026008.METTL5	{3}	7	0.001029	0.679
ENSBTAG00000008716.SSB	{1}	21	0.1034	0.673
ENSBTAG00000008716.SSB	{2}	8	0.03163	0.813
ENSBTAG00000049118.U6	{1}	53	0.04671	0.762
ENSBTAG00000049118.U6	{2}	10	0.009917	0.787
ENSBTAG00000001093.KLHL23	{1}	19	0.08193	0.834
ENSBTAG00000001093.KLHL23	{2}	9	0.03463	0.938
ENSBTAG00000001093.KLHL23	{3}	20	0.001693	0.764
ENSBTAG00000001092.PHOSPHO2	{1}	1	0.03285	1
ENSBTAG00000001092.PHOSPHO2	{2}	16	0.006416	0.667
ENSBTAG00000001090.CCDC173	{1}	1	0.002843	1
ENSBTAG00000001090.CCDC173	{2}	15	0.001578	0.705
ENSBTAG00000027789.PPIG	{1}	4	0.005024	0.648
ENSBTAG00000027789.PPIG	{2}	33	0.006401	0.759
ENSBTAG00000010743.FASTKD1	{1}	7	0.06374	0.691
ENSBTAG00000010743.FASTKD1	{2}	87	0.007869	0.655
ENSBTAG00000046878	{1}	38	0.07224	0.701
ENSBTAG00000046878	{2}	45	0.02176	0.822
ENSBTAG00000010741.KLHL41	{1}	62	0.8339	0.754
ENSBTAG00000010741.KLHL41	{2}	180	0.03155	0.881
ENSBTAG00000010741.KLHL41	{3}	18	0.0002011	0.792
ENSBTAG00000010736.BBS5	{1}	5	0.001526	0.626
ENSBTAG00000010736.BBS5	{2}	83	0.01439	0.693
ENSBTAG00000010048.SPC25	{1}	46	0.02321	0.703
ENSBTAG00000010048.SPC25	{2}	5	0.003921	0.825
ENSBTAG00000010362.NOSTRIN	{1}	320	0.03665	0.756
ENSBTAG00000010362.NOSTRIN	{2}	52	0.002825	0.635
ENSBTAG00000044179.CERS6	{1}	2	0.003335	0.895
ENSBTAG00000044179.CERS6	{2}	125	0.03022	0.754
ENSBTAG00000017162.STK39	{1}	88	0.1218	0.806
ENSBTAG00000017162.STK39	{2}	17	0.1115	0.635
ENSBTAG00000051560	{1}	225	0.2119	0.723
ENSBTAG00000051560	{2}	9	0.008642	0.665
ENSBTAG00000052016	{1}	3	0.1319	0.882
ENSBTAG00000052016	{2}	52	0.3188	0.837
ENSBTAG00000052783	{1}	39	0.08128	0.738
ENSBTAG00000052783	{2}	46	0.01038	0.906
ENSBTAG00000017743.XIRP2	{1}	9	0.1115	0.665
ENSBTAG00000017743.XIRP2	{2}	1	0.003112	1
ENSBTAG00000051197.bta-mir-2285w	{1}	3	0.00123	0.702
ENSBTAG00000051197.bta-mir-2285w	{2}	85	0.0119	0.724
ENSBTAG00000019137.SCN7A	{1}	7	0.00844	0.567
ENSBTAG00000019137.SCN7A	{2}	1	0.001119	1
ENSBTAG00000026882	{1}	16	0.04784	0.61
ENSBTAG00000026882	{2}	82	0.008813	0.803
ENSBTAG00000002425.SCN9A	{1}	5	0.6237	0.803
ENSBTAG00000002425.SCN9A	{2}	3	0.008009	0.902
ENSBTAG00000018520.SCN1A	{1}	7	0.04303	0.683
ENSBTAG00000018520.SCN1A	{2}	1	0.0005132	1
ENSBTAG00000016512.TTC21B	{1}	71	0.04066	0.737
ENSBTAG00000016512.TTC21B	{2}	76	0.00756	0.63
ENSBTAG00000013957.GALNT3	{1}	100	0.09396	0.733
ENSBTAG00000013957.GALNT3	{2}	266	0.09666	0.75
ENSBTAG00000039091.CSRNP3	{1}	46	0.5706	0.915
ENSBTAG00000039091.CSRNP3	{2}	28	0.009137	0.631
ENSBTAG00000019385.SCN3A	{1}	19	0.00685	0.718
ENSBTAG00000019385.SCN3A	{2}	19	0.003456	0.759
ENSBTAG00000005501.COBLL1	{1}	83	0.02796	0.844
ENSBTAG00000005501.COBLL1	{2}	16	0.001778	0.724
ENSBTAG00000019291.GRB14	{1}	26	0.004972	0.713
ENSBTAG00000019291.GRB14	{2}	28	0.004524	0.76
ENSBTAG00000008704.FIGN	{1}	11	0.02219	0.661
ENSBTAG00000008704.FIGN	{2}	20	0.006448	0.767
ENSBTAG00000018446.GCA	{1}	107	0.06276	0.645
ENSBTAG00000018446.GCA	{2}	139	0.007656	0.836
ENSBTAG00000008142.IFIH1	{1}	18	0.03496	0.671
ENSBTAG00000008142.IFIH1	{2}	4	0.0003885	0.58
ENSBTAG00000008140.FAP	{1}	21	0.4021	0.754
ENSBTAG00000008140.FAP	{2}	65	0.04482	0.748
ENSBTAG00000048246.DPP4	{1}	15	0.01506	0.54
ENSBTAG00000048246.DPP4	{2}	29	0.00598	0.861
ENSBTAG00000021691.PSMD14	{1}	2	0.006361	0.959
ENSBTAG00000021691.PSMD14	{2}	144	0.0138	0.649
ENSBTAG00000045139.5S_rRNA	{1}	104	0.09753	0.794
ENSBTAG00000045139.5S_rRNA	{2}	12	0.004264	0.796
ENSBTAG00000006654.TANK	{1}	104	0.03124	0.838
ENSBTAG00000006654.TANK	{2}	32	0.004871	0.733
ENSBTAG00000005180.RBMS1	{1}	61	0.06955	0.712
ENSBTAG00000005180.RBMS1	{2}	64	0.1215	0.814
ENSBTAG00000054546	{1}	39	0.01844	0.848
ENSBTAG00000054546	{2}	1	0.0005861	1
ENSBTAG00000009080.ITGB6	{1}	3	0.1391	0.654
ENSBTAG00000009080.ITGB6	{2}	121	0.07507	0.735
ENSBTAG00000009080.ITGB6	{3}	32	0.001587	0.683
ENSBTAG00000032515.PLA2R1	{1}	13	0.5586	0.819
ENSBTAG00000032515.PLA2R1	{2}	46	0.08781	0.725
ENSBTAG00000032515.PLA2R1	{3}	54	0.001727	0.935
ENSBTAG00000017797.LY75	{1}	83	0.01305	0.746
ENSBTAG00000017797.LY75	{2}	17	0.00374	0.683
ENSBTAG00000038195.CD302	{1}	77	0.4813	0.799
ENSBTAG00000038195.CD302	{2}	91	0.1374	0.827
ENSBTAG00000038195.CD302	{3}	101	0.004398	0.717
ENSBTAG00000008755.MARCHF7	{1}	57	0.04858	0.732
ENSBTAG00000008755.MARCHF7	{2}	79	0.01905	0.693
ENSBTAG00000020654.BAZ2B	{1}	46	0.0529	0.723
ENSBTAG00000020654.BAZ2B	{2}	173	0.01743	0.794
ENSBTAG00000004184.WDSUB1	{1}	28	0.1567	0.556
ENSBTAG00000004184.WDSUB1	{2}	51	0.002363	0.738
ENSBTAG00000004177.TANC1	{1}	4	0.0106	0.608
ENSBTAG00000004177.TANC1	{2}	2	0.0008082	0.562
ENSBTAG00000032481.DAPL1	{1}	1	0.004036	1
ENSBTAG00000032481.DAPL1	{2}	10	0.003751	0.744
ENSBTAG00000013773.PKP4	{1}	3	0.008498	0.415
ENSBTAG00000013773.PKP4	{2}	91	0.004217	0.679
ENSBTAG00000011909.ACVR1	{1}	5	0.05502	0.79
ENSBTAG00000011909.ACVR1	{2}	29	0.03388	0.802
ENSBTAG00000011909.ACVR1	{3}	5	0.001211	0.581
ENSBTAG00000008329.CYTIP	{1}	277	0.02698	0.849
ENSBTAG00000008329.CYTIP	{2}	39	0.008603	0.7
ENSBTAG00000017376.GALNT5	{1}	36	0.06864	0.789
ENSBTAG00000017376.GALNT5	{2}	172	0.1257	0.766
ENSBTAG00000009770.GPD2	{1}	3	0.1058	0.674
ENSBTAG00000009770.GPD2	{2}	177	0.03818	0.719
ENSBTAG00000003650.NR4A2	{1}	1	0.006854	1
ENSBTAG00000003650.NR4A2	{2}	27	0.01262	0.702
ENSBTAG00000006159.KCNJ3	{1}	3	0.01446	0.766
ENSBTAG00000006159.KCNJ3	{2}	240	0.04921	0.748
ENSBTAG00000021526.RPRM	{1}	77	0.01713	0.758
ENSBTAG00000021526.RPRM	{2}	23	0.006303	0.604
ENSBTAG00000012816	{1}	41	0.02118	0.77
ENSBTAG00000012816	{2}	43	0.0114	0.892
ENSBTAG00000033143	{1}	14	0.1774	0.648
ENSBTAG00000033143	{2}	5	0.007849	0.878
ENSBTAG00000001435.ARL6IP6	{1}	120	0.7079	0.817
ENSBTAG00000001435.ARL6IP6	{2}	9	0.03792	0.885
ENSBTAG00000001435.ARL6IP6	{3}	2	0.0003472	0.811
ENSBTAG00000047365	{1}	3	0.007954	0.679
ENSBTAG00000047365	{2}	58	0.003001	0.833
ENSBTAG00000050475.U6	{1}	14	0.03818	0.77
ENSBTAG00000050475.U6	{2}	57	0.008492	0.889
ENSBTAG00000048151.PRPF40A	{1}	18	0.008865	0.689
ENSBTAG00000048151.PRPF40A	{2}	19	0.001209	0.752
ENSBTAG00000026851.FMNL2	{1}	24	0.0135	0.607
ENSBTAG00000026851.FMNL2	{2}	2	0.002577	0.51
ENSBTAG00000001887.STAM2	{1}	64	0.1481	0.689
ENSBTAG00000001887.STAM2	{2}	17	0.01987	0.839
ENSBTAG00000002293.ARL5A	{1}	47	0.01453	0.779
ENSBTAG00000002293.ARL5A	{2}	78	0.003541	0.823
ENSBTAG00000006907.NEB	{1}	1	0.0007868	1
ENSBTAG00000006907.NEB	{2}	154	0.03321	0.771
ENSBTAG00000021020.RIF1	{1}	11	0.3684	0.897
ENSBTAG00000021020.RIF1	{2}	6	0.00602	0.716
ENSBTAG00000007239.TNFAIP6	{1}	2	0.05542	0.593
ENSBTAG00000007239.TNFAIP6	{2}	9	0.002635	0.669
ENSBTAG00000032369.NMI	{1}	52	0.8121	0.932
ENSBTAG00000032369.NMI	{2}	132	0.02618	0.742
ENSBTAG00000032369.NMI	{3}	66	0.002587	0.578
ENSBTAG00000016217.RBM43	{1}	7	0.01256	0.729
ENSBTAG00000016217.RBM43	{2}	3	0.0007367	0.974
ENSBTAG00000039731.RND3	{1}	185	0.03217	0.816
ENSBTAG00000039731.RND3	{2}	1	0.0003402	1
ENSBTAG00000015962.MMADHC	{1}	24	0.5157	0.759
ENSBTAG00000015962.MMADHC	{2}	7	0.1005	0.779
ENSBTAG00000015962.MMADHC	{3}	2	0.01629	0.583
ENSBTAG00000047426.LYPD6	{1}	4	0.3939	0.756
ENSBTAG00000047426.LYPD6	{2}	222	0.5031	0.757
ENSBTAG00000047426.LYPD6	{3}	9	0.01809	0.619
ENSBTAG00000018125.KIF5C	{1}	52	0.02199	0.826
ENSBTAG00000018125.KIF5C	{2}	189	0.02893	0.655
ENSBTAG00000018581.EPC2	{1}	27	0.004367	0.728
ENSBTAG00000018581.EPC2	{2}	36	0.007233	0.836
ENSBTAG00000019592.MBD5	{1}	4	0.02703	0.629
ENSBTAG00000019592.MBD5	{2}	5	0.001949	0.774
ENSBTAG00000051947.PTMA	{1}	1	0.005908	1
ENSBTAG00000051947.PTMA	{2}	205	0.05537	0.779
ENSBTAG00000054442	{1}	81	0.04598	0.756
ENSBTAG00000054442	{2}	47	0.003912	0.771
ENSBTAG00000015291.ORC4	{1}	87	0.7837	0.683
ENSBTAG00000015291.ORC4	{2}	44	0.02882	0.722
ENSBTAG00000015291.ORC4	{3}	10	0.01915	0.694
ENSBTAG00000036993.U2	{1}	31	0.02325	0.556
ENSBTAG00000036993.U2	{2}	1	0.0002454	1
ENSBTAG00000018114.ACVR2A	{1}	7	0.4346	0.667
ENSBTAG00000018114.ACVR2A	{2}	62	0.02955	0.823
ENSBTAG00000018114.ACVR2A	{3}	225	0.004114	0.861
ENSBTAG00000012376	{1}	72	0.08	0.664
ENSBTAG00000012376	{2}	35	0.003132	0.857
ENSBTAG00000054108	{1}	4	0.02747	0.698
ENSBTAG00000054108	{2}	218	0.1283	0.795
ENSBTAG00000052105	{1}	5	0.6902	0.764
ENSBTAG00000052105	{2}	6	0.003154	0.776
ENSBTAG00000054595	{1}	31	0.01929	0.75
ENSBTAG00000054595	{2}	3	0.0005453	0.834
ENSBTAG00000053999	{1}	64	0.02305	0.767
ENSBTAG00000053999	{2}	10	0.009798	0.783
ENSBTAG00000048810.ZEB2	{1}	2	0.005585	0.605
ENSBTAG00000048810.ZEB2	{2}	10	0.01061	0.724
ENSBTAG00000053602	{1}	5	0.008591	0.662
ENSBTAG00000053602	{2}	22	0.006349	0.691
ENSBTAG00000012615.ZEB2	{1}	145	0.7225	0.741
ENSBTAG00000012615.ZEB2	{2}	1	0.004637	1
ENSBTAG00000001132.GTDC1	{1}	4	0.5567	0.882
ENSBTAG00000001132.GTDC1	{2}	4	0.9999	0.947
ENSBTAG00000001132.GTDC1	{3}	18	0.9819	0.895
ENSBTAG00000001132.GTDC1	{4}	1	0.4432	1
ENSBTAG00000001132.GTDC1	{5}	6	0.02881	0.715
ENSBTAG00000001132.GTDC1	{6}	2	0.0004083	0.539
ENSBTAG00000032289.ARHGAP15	{1}	6	0.0157	0.681
ENSBTAG00000032289.ARHGAP15	{2}	18	0.02848	0.753
ENSBTAG00000032277.KYNU	{1}	8	0.8714	0.753
ENSBTAG00000032277.KYNU	{2}	121	0.1656	0.78
ENSBTAG00000032277.KYNU	{3}	1	0.0003851	1
ENSBTAG00000017629	{1}	200	0.8643	0.805
ENSBTAG00000017629	{2}	95	0.4384	0.901
ENSBTAG00000017629	{3}	3	0.001904	0.478
ENSBTAG00000013455.SPOPL	{1}	216	0.03437	0.623
ENSBTAG00000013455.SPOPL	{2}	60	0.01879	0.732
ENSBTAG00000001627	{1}	75	0.08241	0.831
ENSBTAG00000001627	{2}	22	0.00515	0.613
ENSBTAG00000014432.HNMT	{1}	18	0.004521	0.69
ENSBTAG00000014432.HNMT	{2}	96	0.007113	0.896
ENSBTAG00000021755	{1}	24	0.004163	0.908
ENSBTAG00000021755	{2}	1	0.0003804	1
ENSBTAG00000001060.CXCR4	{1}	8	0.002024	0.813
ENSBTAG00000001060.CXCR4	{2}	100	0.006852	0.678
ENSBTAG00000009949.DARS1	{1}	2	0.9949	0.932
ENSBTAG00000009949.DARS1	{2}	235	0.9215	0.946
ENSBTAG00000009949.DARS1	{3}	10	0.01566	0.678
ENSBTAG00000015172.MCM6	{1}	134	0.9971	0.989
ENSBTAG00000015172.MCM6	{2}	1	0.9864	1
ENSBTAG00000015172.MCM6	{3}	28	0.6953	0.817
ENSBTAG00000015172.MCM6	{4}	7	0.01173	0.747
ENSBTAG00000015169.UBXN4	{1}	2	0.00274	0.623
ENSBTAG00000015169.UBXN4	{2}	9	0.002092	0.697
ENSBTAG00000013302.R3HDM1	{1}	3	0.004298	0.458
ENSBTAG00000013302.R3HDM1	{2}	186	0.06514	0.71
ENSBTAG00000026842.ZRANB3	{1}	64	0.262	0.689
ENSBTAG00000026842.ZRANB3	{2}	4	0.003526	0.794
ENSBTAG00000050570	{1}	1	0.09291	1
ENSBTAG00000050570	{2}	105	0.0389	0.849
ENSBTAG00000050570	{3}	2	0.0001334	0.844
ENSBTAG00000013449.RAB3GAP1	{1}	59	0.431	0.694
ENSBTAG00000013449.RAB3GAP1	{2}	83	0.1001	0.851
ENSBTAG00000013449.RAB3GAP1	{3}	10	0.0007988	0.813
ENSBTAG00000014158.CCNT2	{1}	18	0.007434	0.665
ENSBTAG00000014158.CCNT2	{2}	49	0.007377	0.761
ENSBTAG00000018753.TMEM163	{1}	98	0.1291	0.789
ENSBTAG00000018753.TMEM163	{2}	13	0.03488	0.681
ENSBTAG00000018744.MGAT5	{1}	26	0.02564	0.729
ENSBTAG00000018744.MGAT5	{2}	14	0.003905	0.867
ENSBTAG00000005234.LYPD1	{1}	298	0.02985	0.708
ENSBTAG00000005234.LYPD1	{2}	1	0.0002693	1
ENSBTAG00000047036.GPR39	{1}	48	0.1483	0.747
ENSBTAG00000047036.GPR39	{2}	38	0.02205	0.861
ENSBTAG00000021103.SLC35F5	{1}	126	0.3709	0.764
ENSBTAG00000021103.SLC35F5	{2}	13	0.0136	0.592
ENSBTAG00000003401.ACTR3	{1}	54	0.3049	0.817
ENSBTAG00000003401.ACTR3	{2}	7	0.003361	0.645
ENSBTAG00000015077	{1}	4	0.1157	0.571
ENSBTAG00000015077	{2}	6	0.01178	0.715
ENSBTAG00000010221.CCDC93	{1}	9	0.1634	0.785
ENSBTAG00000010221.CCDC93	{2}	1	0.001429	1
ENSBTAG00000002112.INSIG2	{1}	24	0.02288	0.767
[truncated: 34,620 more rows]
