# Supplementary material for: Comprehensive Multi-omics Analysis of Regulatory Variants for Body Weight in Cattle
Source: Genomics Proteomics Bioinformatics. 2025 Aug 18;23(4):qzaf067. doi: 10.1093/gpbjnl/qzaf067 (PMC12701805; doi:10.1093/gpbjnl/qzaf067)
Supplement: qzaf067_Supplementary_Data [file qzaf067_supplementary_data.zip › Table S11.xlsx]

## Sheet: S11. GO_eGene
Table S11 The GO enrichments for the eGenes in muscle
Note: GO is gene otology. MF is molecular function, CC is cellular component, and BP is biological process. BgRatio is background ratio
ONTOLOGY	ID	Description	Gene ratio	BgRatio	P value	P adjust	qvalue	Gene ID
CC	GO:0005740	Mitochondrial envelope	96/654	371/4803	3.65001e-11	1.33225e-08	1.27942e-08	MRPL32/MRPS33/ATP5MC2/MRPS35/MRPL51/TIGAR/TOMM22/GUF1/COQ2/MRPL55/VDAC1/NDUFA2/ANXA6/MRPL22/COX7C/MRPS6/BNIP3L/CARD19/COQ3/MRPL18/SFXN1/DMAC2L/SORD/COQ6/MRPS5/COX7A2L/MRPL35/PTCD3/HADHB/COQ4/MIGA2/SPART/MRPL57/MRPL47/PRNP/MRPS26/CYC1/TMEM70/GDAP1/MRPS28/CIBAR1/SDHD/MRPL17/MRPL48/NDUFS3/TIMM10/MTARC2/PARK7/MRPS14/UQCRFS1/GOT2/COX11/RPS6KB1/ERAL1/SLC25A11/SCO1/SLC25A39/MRPL58/FDXR/MRPS27/NDUFS6/MRP…
CC	GO:0031966	Mitochondrial membrane	90/654	354/4803	4.53527e-10	8.27688e-08	7.94867e-08	MRPL32/MRPS33/ATP5MC2/MRPS35/MRPL51/TIGAR/TOMM22/GUF1/COQ2/MRPL55/VDAC1/NDUFA2/ANXA6/MRPL22/COX7C/MRPS6/BNIP3L/CARD19/COQ3/MRPL18/SFXN1/DMAC2L/SORD/COQ6/MRPS5/COX7A2L/MRPL35/PTCD3/HADHB/COQ4/MIGA2/SPART/MRPL57/MRPL47/PRNP/MRPS26/CYC1/TMEM70/GDAP1/MRPS28/CIBAR1/SDHD/MRPL17/MRPL48/NDUFS3/TIMM10/MTARC2/MRPS14/UQCRFS1/GOT2/COX11/RPS6KB1/ERAL1/SLC25A11/SCO1/SLC25A39/MRPL58/FDXR/MRPS27/NDUFS6/MRPL46/ND…
CC	GO:0031967	Organelle envelope	109/654	469/4803	1.6619e-09	1.51648e-07	1.45635e-07	MRPL32/MRPS33/ATP5MC2/RTCB/MRPS35/MRPL51/TIGAR/TOMM22/GUF1/COQ2/MRPL55/TMEM38A/GPX4/VDAC1/NDUFA2/ANXA6/MRPL22/COX7C/MRPS6/BNIP3L/CARD19/COQ3/MRPL18/SFXN1/DMAC2L/SORD/COQ6/MRPS5/COX7A2L/MRPL35/PTCD3/ANXA4/HADHB/COQ4/MIGA2/SPART/MRPL57/MRPL47/PRNP/MRPS26/CYC1/TMEM70/GDAP1/MRPS28/CIBAR1/SDHD/MRPL17/MRPL48/NDUFS3/TIMM10/MTARC2/PARP1/PARK7/MRPS14/C17H12orf43/UQCRFS1/GOT2/COX11/RPS6KB1/TMEM97/ERAL1/SLC…
CC	GO:0031975	Envelope	109/654	469/4803	1.6619e-09	1.51648e-07	1.45635e-07	MRPL32/MRPS33/ATP5MC2/RTCB/MRPS35/MRPL51/TIGAR/TOMM22/GUF1/COQ2/MRPL55/TMEM38A/GPX4/VDAC1/NDUFA2/ANXA6/MRPL22/COX7C/MRPS6/BNIP3L/CARD19/COQ3/MRPL18/SFXN1/DMAC2L/SORD/COQ6/MRPS5/COX7A2L/MRPL35/PTCD3/ANXA4/HADHB/COQ4/MIGA2/SPART/MRPL57/MRPL47/PRNP/MRPS26/CYC1/TMEM70/GDAP1/MRPS28/CIBAR1/SDHD/MRPL17/MRPL48/NDUFS3/TIMM10/MTARC2/PARP1/PARK7/MRPS14/C17H12orf43/UQCRFS1/GOT2/COX11/RPS6KB1/TMEM97/ERAL1/SLC…
CC	GO:0005743	Mitochondrial inner membrane	73/654	275/4803	3.26243e-09	2.38157e-07	2.28713e-07	MRPL32/MRPS33/ATP5MC2/MRPS35/MRPL51/GUF1/COQ2/MRPL55/NDUFA2/ANXA6/MRPL22/COX7C/MRPS6/COQ3/MRPL18/SFXN1/DMAC2L/COQ6/MRPS5/COX7A2L/MRPL35/PTCD3/HADHB/COQ4/MRPL57/MRPL47/MRPS26/CYC1/TMEM70/MRPS28/CIBAR1/SDHD/MRPL17/MRPL48/NDUFS3/TIMM10/MRPS14/UQCRFS1/GOT2/COX11/ERAL1/SLC25A11/SCO1/SLC25A39/MRPL58/FDXR/MRPS27/NDUFS6/MRPL46/NDUFB1/COA8/SLC25A38/SLC25A26/MRPS25/MRPS18A/FECH/MRPL28/TRAP1/MRPS17/ATP5MF/N…
CC	GO:0005759	Mitochondrial matrix	56/654	195/4803	1.28469e-08	7.54116e-07	7.24213e-07	TBRG4/MRPL32/MRPS33/TSFM/MRPS35/MRPL51/GUF1/MRPL55/MRPL22/CBR4/MRPS6/MRPL18/TRMT5/MRPS5/MTIF2/MRPL35/MRPL57/CARS2/MRPL47/PCCB/MRPS26/IDH3B/MRPS28/PDP1/FDX1/MRPL17/MRPL48/PDHX/PARK7/MRPS14/ALDH2/SIRT4/ACADS/GOT2/ERAL1/MRPL58/MRPS27/MRPL46/MRPS25/MRPS18A/MMUT/SIRT5/MRPL28/TRAP1/MRPS17/PYROXD2/ECHS1/ACADSB/PPIF/RPUSD4/SDHAF2/ALDH4A1/MRPL49/MRPL9/MRPS15/NDUFA10
CC	GO:0019866	Organelle inner membrane	76/654	300/4803	1.44625e-08	7.54116e-07	7.24213e-07	MRPL32/MRPS33/ATP5MC2/MRPS35/MRPL51/GUF1/COQ2/MRPL55/NDUFA2/ANXA6/MRPL22/COX7C/MRPS6/COQ3/MRPL18/SFXN1/DMAC2L/COQ6/MRPS5/COX7A2L/MRPL35/PTCD3/HADHB/COQ4/MRPL57/MRPL47/MRPS26/CYC1/TMEM70/MRPS28/CIBAR1/SDHD/MRPL17/MRPL48/NDUFS3/TIMM10/MRPS14/UQCRFS1/GOT2/COX11/ERAL1/SLC25A11/SCO1/SLC25A39/NUP85/MRPL58/FDXR/MRPS27/NDUFS6/MRPL46/NDUFB1/COA8/SLC25A38/SLC25A26/SEC13/MRPS25/MRPS18A/SEH1L/FECH/MRPL28/TRA…
CC	GO:0044391	Ribosomal subunit	32/654	89/4803	6.91567e-08	3.15527e-06	3.03015e-06	MRPL32/MRPS33/RPS26/MRPS35/MRPL51/MRPL55/MRPL22/RPS23/MRPS6/MRPL18/MRPS5/MRPL35/MRPL57/MRPL47/MRPS26/MRPS28/MRPL17/MRPL48/MRPS14/RPS3A/RPS5/MRPL58/MRPS27/MRPL46/MRPS25/MRPS18A/MRPL28/MRPS17/MRPL49/RPLP2/MRPL9/MRPS15
CC	GO:0000313	Organellar ribosome	27/654	73/4803	3.84639e-07	1.40393e-05	1.34826e-05	MRPL32/MRPS33/MRPS35/MRPL51/MRPL55/MRPL22/MRPS6/MRPL18/MRPS5/MRPL35/MRPL57/MRPL47/MRPS26/MRPS28/MRPL17/MRPL48/MRPS14/MRPL58/MRPS27/MRPL46/MRPS25/MRPS18A/MRPL28/MRPS17/MRPL49/MRPL9/MRPS15
CC	GO:0005761	Mitochondrial ribosome	27/654	73/4803	3.84639e-07	1.40393e-05	1.34826e-05	MRPL32/MRPS33/MRPS35/MRPL51/MRPL55/MRPL22/MRPS6/MRPL18/MRPS5/MRPL35/MRPL57/MRPL47/MRPS26/MRPS28/MRPL17/MRPL48/MRPS14/MRPL58/MRPS27/MRPL46/MRPS25/MRPS18A/MRPL28/MRPS17/MRPL49/MRPL9/MRPS15
CC	GO:0005840	Ribosome	35/654	110/4803	5.37118e-07	1.78225e-05	1.71158e-05	MRPL32/MRPS33/RPS26/MRPS35/MRPL51/MRPL55/MRPL22/RPS23/MRPS6/MRPL18/RSL24D1/MRPS5/MRPL35/PTCD3/MRPL57/MRPL47/HSPA14/MRPS26/MRPS28/MRPL17/MRPL48/MRPS14/RPS3A/RPS5/MRPL58/MRPS27/MRPL46/MRPS25/MRPS18A/MRPL28/MRPS17/MRPL49/RPLP2/MRPL9/MRPS15
MF	GO:0016491	Oxidoreductase activity	69/522	282/3931	8.91413e-08	3.36954e-05	3.32169e-05	AKR1B1/CYP2D14/BDH2/ADH5/TECR/HSD11B1L/GPX4/PAM/CBR4/ALDH1A1/GULO/PTGR1/ADI1/BCKDHB/MICAL1/KIAA1191/DHRS4/CYP19A1/SORD/COQ6/SPR/COX7A2L/RDH14/PTGES2/PHYHD1/CRYL1/CBR1/AKR1C4/LOC782922/IDH3B/CYC1/ADHFE1/FDX1/CAT/PDHX/NDUFS3/ACAD8/MTARC2/SCCPDH/PARK7/PRDX6/LOC100299281/MGST2/ALDH2/ACADS/UQCRFS1/CYBA/BCKDHA/ALDH16A1/FDXR/SRD5A1/AOX1/GPX1/CHCHD4/GSTA1/PYROXD2/ACADSB/AIFM2/PCBD1/FADS2/FTH1/MECR/ALDH4A…
CC	GO:0098798	Mitochondrial protein-containing complex	47/654	178/4803	2.87542e-06	8.74608e-05	8.39927e-05	MRPL32/MRPS33/ATP5MC2/MRPS35/MRPL51/TOMM22/MRPL55/VDAC1/NDUFA2/MRPL22/COX7C/MRPS6/MRPL18/MRPS5/COX7A2L/MRPL35/MRPL57/MRPL47/MRPS26/IDH3B/MRPS28/SDHD/MRPL17/MRPL48/PDHX/NDUFS3/TIMM10/MRPS14/UQCRFS1/MRPL58/MRPS27/NDUFS6/MRPL46/NDUFB1/MRPS25/MRPS18A/MRPL28/MRPS17/ATP5MF/NDUFB8/PPIF/FOXRED1/MRPL49/SDHC/MRPL9/MRPS15/NDUFA10
CC	GO:0015935	Small ribosomal subunit	16/654	40/4803	3.04177e-05	0.000854034	0.000820168	MRPS33/RPS26/MRPS35/RPS23/MRPS6/MRPS5/MRPS26/MRPS28/MRPS14/RPS3A/RPS5/MRPS27/MRPS25/MRPS18A/MRPS17/MRPS15
BP	GO:0006629	Lipid metabolic process	87/599	397/4527	3.86718e-07	0.000920777	0.000920777	AKR1B1/RARRES2/NAGA/BDH2/ADH5/COQ2/TECR/CERS4/GPX4/FGF1/PAM/CBR4/HACD4/ALDH1A1/HINT2/SPTLC1/PTGR1/BCKDHB/CERT1/HEXA/DHRS4/ABHD4/CYP19A1/FNTB/HADHB/RDH14/IAH1/PTGES2/CRYL1/CBR1/LOC782922/IDI1/DGAT1/ADHFE1/PIP4P2/FDX1/PGAP2/NEU3/NR1H3/ACAD8/PIGC/PRDX6/MGST2/PRKAB1/SIRT4/PIK3IP1/PI4KA/COMT/NOD2/TGFB1/FUT1/MBOAT7/PIGW/PIGS/PIGL/FADS6/FDXR/ABHD2/FAH/CAV3/AOX1/GPX1/PLA2G7/GSTA1/ABHD16A/TNF/ECHS1/ACADSB…
BP	GO:0006518	Peptide metabolic process	66/599	289/4527	2.60805e-06	0.0026711	0.0026711	MRPL32/TSFM/RPS26/EIF3D/MRPS35/MRPL51/RPL3/BDH2/GUF1/MRPL55/PIN1/MRPL22/RPS23/PAM/MRPS6/NCBP2/ECE2/MRPL18/DPH6/RSL24D1/EIF2B2/MRPS5/MTIF2/MRPL35/PTCD3/PTGES2/MRPL57/CLN5/DNAJC3/MRPL47/S100B/MRPS26/GDAP1/MRPS28/SPON1/MRPL17/EIF3M/PARK7/MRPS14/RPS3A/MGST2/RPL13/NOD2/PSENEN/RPS6KB1/MIF4GD/MRPL58/GFM2/MRPS27/CTSH/APEH/GPX1/MRPS25/MRPS18A/CLIC5/GSTA1/GSTA4/MRPS17/CNOT7/RPUSD4/EIF3I/RPL11/MRPL49/RPLP2/…
BP	GO:0043603	Cellular amide metabolic process	75/599	344/4527	3.36552e-06	0.0026711	0.0026711	MRPL32/TSFM/RPS26/AMDHD1/EIF3D/MRPS35/MRPL51/TIGAR/RPL3/BDH2/GUF1/MRPL55/PIN1/CERS4/MRPL22/RPS23/PAM/AADAT/MRPS6/NCBP2/ECE2/MRPL18/CERT1/HEXA/ABHD4/DPH6/RSL24D1/EIF2B2/MRPS5/MTIF2/MRPL35/PTCD3/PTGES2/MRPL57/CLN5/DNAJC3/MRPL47/S100B/MRPS26/GDAP1/MRPS28/SPON1/MRPL17/NEU3/EIF3M/PDHX/PARK7/MRPS14/RPS3A/MGST2/RPL13/NOD2/PSENEN/RPS6KB1/MIF4GD/MRPL58/GFM2/MRPS27/CTSH/APEH/GPX1/MRPS25/MRPS18A/CLIC5/GSTA1…
BP	GO:1901661	Quinone metabolic process	9/599	13/4527	5.12021e-06	0.0030478	0.0030478	COQ2/CBR4/COQ3/COQ6/COQ4/CBR1/COQ8A/AIFM2/AKR1A1
MF	GO:0016903	Oxidoreductase activity, acting on the aldehyde or oxo group of donors	11/522	21/3931	2.04943e-05	0.00387342	0.00381841	AKR1B1/ADH5/ALDH1A1/BCKDHB/PDHX/ALDH2/BCKDHA/ALDH16A1/AOX1/ALDH4A1/ALDH9A1
CC	GO:0000314	Organellar small ribosomal subunit	12/654	29/4803	0.000207512	0.00504946	0.00484923	MRPS33/MRPS35/MRPS6/MRPS5/MRPS26/MRPS28/MRPS14/MRPS27/MRPS25/MRPS18A/MRPS17/MRPS15
CC	GO:0005763	Mitochondrial small ribosomal subunit	12/654	29/4803	0.000207512	0.00504946	0.00484923	MRPS33/MRPS35/MRPS6/MRPS5/MRPS26/MRPS28/MRPS14/MRPS27/MRPS25/MRPS18A/MRPS17/MRPS15
BP	GO:0140053	Mitochondrial gene expression	20/599	55/4527	1.08773e-05	0.00517975	0.00517975	TBRG4/TSFM/MRPS35/MRPL51/MRPS6/TRMT5/MRPS5/MTIF2/PTCD3/MRPL57/MRPS26/MRPS28/MRPS14/MRPL58/GFM2/MRPS27/MRPS25/MRPS18A/RPUSD4/MRPS15
CC	GO:0000315	Organellar large ribosomal subunit	15/654	43/4803	0.000328069	0.00704383	0.00676452	MRPL32/MRPL51/MRPL55/MRPL22/MRPL18/MRPL35/MRPL57/MRPL47/MRPL17/MRPL48/MRPL58/MRPL46/MRPL28/MRPL49/MRPL9
CC	GO:0005762	Mitochondrial large ribosomal subunit	15/654	43/4803	0.000328069	0.00704383	0.00676452	MRPL32/MRPL51/MRPL55/MRPL22/MRPL18/MRPL35/MRPL57/MRPL47/MRPL17/MRPL48/MRPL58/MRPL46/MRPL28/MRPL49/MRPL9
BP	GO:0032543	Mitochondrial translation	18/599	48/4527	1.84306e-05	0.00731388	0.00731388	TSFM/MRPS35/MRPL51/MRPS6/MRPS5/MTIF2/PTCD3/MRPL57/MRPS26/MRPS28/MRPS14/MRPL58/GFM2/MRPS27/MRPS25/MRPS18A/RPUSD4/MRPS15
