# Supplementary material for: Comprehensive Multi-omics Analysis of Regulatory Variants for Body Weight in Cattle
Source: Genomics Proteomics Bioinformatics. 2025 Aug 18;23(4):qzaf067. doi: 10.1093/gpbjnl/qzaf067 (PMC12701805; doi:10.1093/gpbjnl/qzaf067)
Supplement: qzaf067_Supplementary_Data [file qzaf067_supplementary_data.zip › Table S12.xlsx]

## Sheet: S12. TWAS gene h2 r2
Table S12 The predictive performance across the five methods for the significant heritable eGenes
Note: nsnps: the number of SNPs for eGenes to predict the gene expression. hsq is the heritability of gene expression. hsq.se is the standard error of heritability. hsq.pv is the P value of hertability generated by GCTA. ".r2" is cross-validation R2 of the five different methods including Top1, BLUP, ENET, BSLMM, and LASSO. ".pv" is the cross-validation P value of five different methods. BEST val…
ID	nsnps	hsq	hsq.se	hsq.pv	TOP1.r2	BLUP.r2	ENET.r2	BSLMM.r2	LASSO.r2	TOP1.pv	BLUP.pv	ENET.pv	BSLMM.pv	LASSO.pv	BEST value
ENSBTAG00000032150	2576	0.14	0.085	0.021	0.04	0.024	0.006	0.035	0.014	0.0014	0.011	0.12	0.0027	0.041	0.04
ENSBTAG00000052785	3352	0.116	0.047	0.002	0.013	0.06	0.016	0.06	0.026	0.051	0.00012	0.03	0.00011	0.0089	0.06
ENSBTAG00000026586.PPP1R14C	2757	0.474	0.077	6.6e-13	0.061	0.213	0.262	0.219	0.16	0.00011	1.3e-13	8.5e-17	5.4e-14	2.5e-10	0.262
ENSBTAG00000009188.GART	5214	0.117	0.05	2.8e-07	0.068	0.102	0.083	0.104	0.115	4.1e-05	5.2e-07	6.5e-06	3.8e-07	1e-07	0.115
ENSBTAG00000013555.ACVR1B	3009	0.115	0.055	0.0057	-0.002	0.059	0.034	0.06	-0.003	0.5	0.00014	0.0031	0.00011	0.61	0.06
ENSBTAG00000038433	4695	0.095	0.044	0.013	0.014	0.043	0.029	0.05	0.03	0.042	0.00096	0.0059	0.0004	0.005	0.05
ENSBTAG00000013843.ACVRL1	3200	0.195	0.066	0.00061	0.171	0.081	0.148	0.148	0.158	5e-11	8.2e-06	1.2e-09	1.1e-09	3e-10	0.171
ENSBTAG00000048114	3304	0.524	0.072	3.5e-14	0.026	0.273	0.351	0.335	0.29	0.009	1.7e-17	3.8e-23	6e-22	1.1e-18	0.351
ENSBTAG00000000564.NSG2	4283	0.051	0.033	0.038	0.006	-0.004	-0.004	-0.003	0.004	0.12	0.83	0.75	0.52	0.18	0.006
ENSBTAG00000045574	3700	0.077	0.039	0.0092	0.013	0.013	0.006	0.017	0.028	0.046	0.044	0.12	0.029	0.0063	0.028
ENSBTAG00000017328.PTI	3506	0.08	0.044	0.016	-0.004	0.024	-0.002	0.032	0	0.88	0.011	0.49	0.0039	0.3	0.032
ENSBTAG00000011528.SMIM11A	2500	0.337	0.08	9.2e-07	0.053	0.144	0.109	0.138	0.101	0.00029	2.1e-09	2.1e-07	4.6e-09	6.2e-07	0.144
ENSBTAG00000017753.APP	5801	0.18	0.077	0.01	0.013	0.024	0.053	0.045	0.025	0.048	0.011	0.00028	0.00079	0.0096	0.053
ENSBTAG00000032007.LRP11	2469	0.37	0.069	2e-11	0.099	0.214	0.187	0.21	0.134	7.7e-07	1.2e-13	5.6e-12	2e-13	8e-09	0.214
ENSBTAG00000049944	3695	0.078	0.041	0.028	0.004	0.003	-0.002	0.013	0	0.17	0.19	0.44	0.047	0.32	0.013
ENSBTAG00000016002.FAM169A	4240	0.146	0.06	0.00047	0	0.042	0.038	0.043	0.009	0.3	0.0011	0.0018	0.001	0.081	0.043
ENSBTAG00000016903.NLN	2368	0.107	0.051	0.0015	0.052	0.059	0.062	0.062	0.072	0.00031	0.00013	8.5e-05	8.5e-05	2.6e-05	0.072
ENSBTAG00000012594.MRPS6	4186	0.368	0.092	4e-07	0.055	0.144	0.112	0.141	0.11	0.00022	2.1e-09	1.5e-07	3.2e-09	1.8e-07	0.144
ENSBTAG00000010347.EZR	4014	0.148	0.049	4.7e-05	0.041	0.081	0.036	0.079	0.047	0.0013	8.2e-06	0.0024	1e-05	0.00059	0.081
ENSBTAG00000003066.NSA2	4313	0.351	0.076	2.7e-12	0.175	0.209	0.21	0.198	0.205	3.2e-11	2.3e-13	2e-13	1.2e-12	4.2e-13	0.21
ENSBTAG00000001335.GHR	2909	0.074	0.041	0.013	0.064	0.032	0.048	0.034	0.066	6.9e-05	0.0042	0.00052	0.0031	5.3e-05	0.066
ENSBTAG00000002673.FIGNL2	3392	0.094	0.048	0.023	-0.002	-0.001	-0.004	0.009	-0.004	0.46	0.38	0.78	0.084	0.78	0.009
ENSBTAG00000047902.ULBP21	2574	0.283	0.072	6.5e-07	0.126	0.098	0.156	0.098	0.034	2.3e-08	9.2e-07	4.1e-10	9e-07	0.003	0.156
ENSBTAG00000015519.GFM2	4337	0.251	0.065	6.3e-11	0.165	0.197	0.185	0.199	0.192	1.3e-10	1.4e-12	7.7e-12	1e-12	2.6e-12	0.199
ENSBTAG00000026779.LYZ	3878	0.21	0.08	0.0064	0.015	0.006	0.023	0.014	0.037	0.037	0.12	0.013	0.041	0.0021	0.037
ENSBTAG00000015512.HEXB	4331	0.299	0.073	8.1e-13	0.281	0.2	0.236	0.25	0.255	4.9e-18	9.4e-13	4.3e-15	5.9e-16	2.6e-16	0.281
ENSBTAG00000038891	2656	0.256	0.074	2.1e-05	0.074	0.09	0.079	0.116	0.09	2e-05	2.5e-06	1e-05	8.9e-08	2.5e-06	0.116
ENSBTAG00000032902	2872	0.285	0.066	1.2e-06	0.078	0.122	0.14	0.122	0.148	1.2e-05	3.7e-08	3.6e-09	3.9e-08	1.2e-09	0.148
ENSBTAG00000004472	3668	0.11	0.049	0.003	-0.002	0.02	0.02	0.019	0.009	0.48	0.019	0.019	0.02	0.08	0.02
ENSBTAG00000018278.ATP5PO	4482	0.121	0.055	7.4e-07	0.037	0.088	0.071	0.084	0.042	0.0021	3.1e-06	2.8e-05	5.3e-06	0.0012	0.088
ENSBTAG00000011885.NNT	1833	0.077	0.041	0.013	-0.004	0.038	0.022	0.039	-0.003	0.92	0.0018	0.015	0.0017	0.62	0.039
ENSBTAG00000034138	4049	0.247	0.063	2.6e-07	0.067	0.114	0.117	0.123	0.098	4.7e-05	1.1e-07	7.2e-08	3.4e-08	9.2e-07	0.123
ENSBTAG00000050267	5408	0.306	0.071	5.5e-08	0.167	0.167	0.178	0.169	0.183	8.7e-11	9.5e-11	1.9e-11	6.9e-11	9.6e-12	0.183
ENSBTAG00000006843.UTP15	3349	0.281	0.071	4.6e-08	0.209	0.142	0.202	0.179	0.196	2.5e-13	2.7e-09	6.3e-13	1.7e-11	1.6e-12	0.209
ENSBTAG00000054742	3567	0.111	0.055	0.0016	0.053	0.042	0.02	0.044	0.027	0.00028	0.0011	0.019	0.00092	0.0076	0.053
ENSBTAG00000053248.bta.mir.2285bs	4816	0.019	0.016	0.048	-0.004	0.004	-0.004	0.002	-0.004	0.94	0.16	0.99	0.24	0.94	0.004
ENSBTAG00000001271.PLG	4880	0.084	0.051	0.026	-0.004	0.019	-0.001	0.024	-0.004	0.87	0.023	0.42	0.011	0.96	0.024
ENSBTAG00000052230	2783	0.732	0.052	0	0.218	0.358	0.348	0.343	0.313	6.8e-14	1.1e-23	7.4e-23	1.6e-22	2.8e-20	0.358
ENSBTAG00000050172	7960	0.545	0.072	0	0.195	0.295	0.303	0.283	0.289	1.8e-12	4.9e-19	1.3e-19	3.5e-18	1.2e-18	0.303
ENSBTAG00000025005.METTL7A	2451	0.212	0.072	0.00049	0.016	0.081	0.049	0.079	0.033	0.033	8.2e-06	0.00047	1.1e-05	0.0036	0.081
ENSBTAG00000003200	3132	0.172	0.053	3.8e-07	0.1	0.135	0.103	0.137	0.098	7.2e-07	7.1e-09	4.9e-07	5.3e-09	9.2e-07	0.137
ENSBTAG00000024751.ULBP17	2791	0.596	0.074	8.3e-15	0.144	0.288	0.39	0.37	0.409	2.1e-09	1.5e-18	3.3e-26	1.3e-24	1e-27	0.409
ENSBTAG00000003329.FST	2899	0.051	0.032	0.038	0.001	0.018	0.007	0.017	-0.001	0.27	0.026	0.11	0.026	0.36	0.018
ENSBTAG00000008490.CRYZL1	5440	0.065	0.033	0.00056	0.035	0.054	0.01	0.048	0.026	0.0028	0.00025	0.069	0.00051	0.008	0.054
ENSBTAG00000052029	5513	0.604	0.058	0	0.157	0.458	0.476	0.464	0.479	3.4e-10	5.5e-32	1.3e-33	1.7e-32	6.6e-34	0.479
ENSBTAG00000018452.ANKRA2	3351	0.089	0.048	0.021	-0.004	-0.004	0.002	-0.002	0.012	0.68	0.83	0.24	0.5	0.054	0.012
ENSBTAG00000000808.COX14	2186	0.098	0.044	0.012	0	0.015	0.006	0.021	0.005	0.34	0.035	0.12	0.016	0.14	0.021
ENSBTAG00000040144	3708	0.33	0.078	2.3e-10	0.093	0.189	0.19	0.191	0.187	1.7e-06	4.3e-12	3.9e-12	3.1e-12	6e-12	0.191
ENSBTAG00000035175.DONSON	5337	0.182	0.058	3.7e-14	0.251	0.225	0.189	0.221	0.251	5.1e-16	2.5e-14	4.4e-12	4.3e-14	4.6e-16	0.251
ENSBTAG00000007694	5589	0.083	0.038	0.0054	0.01	0.048	0.037	0.044	0.032	0.069	0.00051	0.0021	0.00083	0.0042	0.048
ENSBTAG00000039329.RAET1G	2694	0.742	0.056	0	0.051	0.366	0.391	0.347	0.316	0.00037	2.7e-24	2.8e-26	8.2e-23	1.6e-20	0.391
ENSBTAG00000048740	4587	0.303	0.078	2.5e-12	0.156	0.199	0.197	0.199	0.171	4.2e-10	1e-12	1.3e-12	1e-12	4.9e-11	0.199
ENSBTAG00000017504.FAIM2	2545	0.301	0.06	0	0.194	0.336	0.332	0.333	0.376	2.2e-12	5.7e-22	1.2e-21	9.1e-22	4.6e-25	0.376
ENSBTAG00000039992.TUBA1C	1850	0.391	0.071	5.1e-09	0.228	0.182	0.21	0.248	0.25	1.4e-14	1.2e-11	2.1e-13	7.2e-16	5.9e-16	0.25
ENSBTAG00000050417	4619	0.256	0.074	6.9e-15	0.149	0.256	0.222	0.252	0.213	1e-09	2.2e-16	3.5e-14	4.3e-16	1.3e-13	0.256
ENSBTAG00000044048.LMBR1L	1778	0.075	0.04	0.0069	0.018	0.014	0	0.012	0.004	0.025	0.042	0.31	0.053	0.17	0.018
ENSBTAG00000014177.C6	5308	0.064	0.028	0.00047	0.011	0.051	0.012	0.047	0.015	0.063	0.00035	0.052	0.00063	0.037	0.051
ENSBTAG00000051401	3355	0.133	0.056	0.0087	0.008	0.033	0.006	0.033	0.021	0.093	0.0035	0.13	0.0034	0.016	0.033
ENSBTAG00000052972	4292	0.109	0.048	0.0044	0.001	0.004	-0.002	0.006	0.007	0.29	0.17	0.45	0.13	0.12	0.007
ENSBTAG00000015935.IYD	3402	0.46	0.083	2.8e-13	0.133	0.199	0.244	0.185	0.166	9.2e-09	9.5e-13	1.3e-15	7.2e-12	1e-10	0.244
ENSBTAG00000009187.DNAJC28	4964	0.193	0.054	1.7e-15	0.185	0.25	0.257	0.244	0.263	6.9e-12	5.7e-16	2e-16	1.3e-15	8e-17	0.263
ENSBTAG00000018773.RND1	2103	0.058	0.039	0.044	0.001	0.038	0.004	0.048	0.021	0.25	0.0018	0.18	0.00052	0.016	0.048
ENSBTAG00000008494.TMEM171	2854	0.061	0.035	0.042	-0.001	0.003	0.004	0.011	-0.002	0.38	0.21	0.18	0.061	0.45	0.011
ENSBTAG00000001258.TMEM50B	4923	0.279	0.073	0	0.37	0.333	0.32	0.339	0.349	1.5e-24	9.1e-22	8.7e-21	3.2e-22	6e-23	0.37
ENSBTAG00000021808.CACNB3	2302	0.285	0.064	6.3e-11	0.154	0.17	0.187	0.176	0.181	5.7e-10	5.7e-11	5.5e-12	2.6e-11	1.4e-11	0.187
ENSBTAG00000014675.PTCD2	3800	0.231	0.07	8.3e-06	0.132	0.057	0.131	0.092	0.127	1e-08	0.00016	1.2e-08	2e-06	2.1e-08	0.132
ENSBTAG00000000454.TMEM106C	3255	0.244	0.064	2.9e-10	0.202	0.157	0.193	0.211	0.224	6.4e-13	3.4e-10	2.5e-12	1.8e-13	2.9e-14	0.224
ENSBTAG00000032331.SLC48A1	3867	0.268	0.076	0.00026	0.185	0.067	0.158	0.158	0.182	7.8e-12	4.6e-05	3.2e-10	3.2e-10	1.2e-11	0.185
ENSBTAG00000001962.MRPS27	3862	0.09	0.046	0.019	0.038	0.002	0.029	0.025	0.06	0.0019	0.23	0.006	0.0093	0.00012	0.06
ENSBTAG00000009679.PLEKHG1	3712	0.098	0.042	0.0062	-0.003	0.027	-0.002	0.019	0.001	0.56	0.008	0.47	0.021	0.25	0.027
ENSBTAG00000012899.IFNGR2	4586	0.215	0.06	3.7e-06	0.073	0.121	0.098	0.121	0.105	2.1e-05	4.4e-08	9e-07	4.7e-08	3.7e-07	0.121
ENSBTAG00000014197.SLC38A4	3593	0.041	0.023	0.018	0.047	0.009	0.019	0.011	0.028	0.00062	0.087	0.021	0.063	0.0064	0.047
ENSBTAG00000044160.MCCC2	3926	0.058	0.033	0.026	0.007	0.013	0.011	0.015	0.012	0.11	0.051	0.065	0.036	0.055	0.015
ENSBTAG00000043993.C1H21orf62	3538	0.294	0.062	9.8e-12	0.183	0.234	0.273	0.247	0.258	1e-11	6.3e-15	1.7e-17	8.6e-16	1.7e-16	0.273
ENSBTAG00000003063.SYNJ1	3322	0.214	0.06	3.5e-07	0.133	0.114	0.12	0.134	0.157	9e-09	1.1e-07	4.7e-08	7.7e-09	3.4e-10	0.157
ENSBTAG00000014788.AKAP12	2883	0.083	0.051	0.031	-0.001	-0.001	0.013	0.002	-0.002	0.41	0.4	0.048	0.24	0.42	0.013
ENSBTAG00000004099.CCDC170	2455	0.145	0.05	8.9e-05	0.099	0.085	0.132	0.1	0.099	8.1e-07	4.6e-06	9.8e-09	6.5e-07	7.9e-07	0.132
ENSBTAG00000003059.CFAP298	3629	0.088	0.048	0.018	0.007	0.008	0.036	0.03	0.026	0.11	0.089	0.0023	0.0054	0.0087	0.036
ENSBTAG00000000363.BDP1	3712	0.128	0.063	0.018	0.012	0.018	0.01	0.02	0.016	0.057	0.025	0.069	0.019	0.032	0.02
ENSBTAG00000031917.SCAF8	3628	0.08	0.039	0.019	0.043	0.006	0.023	0.022	0.029	0.001	0.12	0.013	0.014	0.0058	0.043
ENSBTAG00000020121.RWDD2B	4619	0.407	0.077	1.9e-05	0.021	0.067	0.065	0.071	0.037	0.017	4.5e-05	6.3e-05	2.9e-05	0.0022	0.071
ENSBTAG00000034360.SERF1A	3668	0.194	0.066	6.5e-05	0.001	0.055	0.022	0.052	0.022	0.26	0.0002	0.015	0.0003	0.015	0.055
ENSBTAG00000012624.PDZRN4	3068	0.064	0.039	0.033	0.012	0.029	0.009	0.031	0.005	0.055	0.0059	0.079	0.0047	0.15	0.031
ENSBTAG00000010047.TIAM2	3793	0.081	0.038	0.0099	-0.003	0.024	0.002	0.023	-0.004	0.55	0.011	0.25	0.013	0.99	0.024
ENSBTAG00000002073.RAD17	3467	0.084	0.044	0.021	-0.004	0.01	-0.002	0.009	0	0.78	0.073	0.44	0.082	0.32	0.01
ENSBTAG00000038043.ABCD2	5157	0.164	0.061	0.00013	0.009	0.056	0.036	0.051	0.016	0.086	0.00019	0.0023	0.00036	0.03	0.056
ENSBTAG00000015311.PTPRR	5569	0.528	0.06	0	0.337	0.435	0.421	0.431	0.387	4.5e-22	5.9e-30	1e-28	1.4e-29	6.6e-26	0.435
ENSBTAG00000001412.N6AMT1	4693	0.12	0.042	0.0003	0.003	0.056	0.037	0.053	0.03	0.19	0.00019	0.0022	0.00027	0.0052	0.056
ENSBTAG00000017011.CCDC125	3490	0.066	0.037	0.036	-0.004	0.002	-0.001	0.005	-0.002	0.86	0.21	0.38	0.15	0.49	0.005
ENSBTAG00000003748.CNOT2	3553	0.071	0.039	0.039	-0.002	0.016	-0.003	0.015	-0.004	0.49	0.033	0.62	0.035	0.68	0.016
ENSBTAG00000018464.ZDHHC14	3714	0.12	0.049	0.0032	0.01	0.017	-0.003	0.023	-0.003	0.073	0.028	0.57	0.012	0.62	0.023
ENSBTAG00000010989.PIK3R1	4228	0.047	0.027	0.035	-0.004	0.004	-0.004	0.002	0	0.68	0.18	0.97	0.22	0.31	0.004
ENSBTAG00000002256.YEATS4	3739	0.518	0.075	5.6e-16	0.141	0.273	0.309	0.292	0.301	2.9e-09	1.7e-17	5.4e-20	8.3e-19	1.7e-19	0.309
ENSBTAG00000019043.GABPA	4692	0.049	0.032	0.04	0.016	-0.004	0	-0.004	0	0.031	0.65	0.34	0.99	0.33	0.016
ENSBTAG00000006323.SNX9	3598	0.119	0.055	0.015	-0.002	0.004	0.013	0.014	-0.003	0.44	0.17	0.044	0.039	0.51	0.014
ENSBTAG00000046628.LYZ3	4005	0.137	0.05	0.00075	0.113	0.051	0.115	0.064	0.131	1.3e-07	0.00037	1e-07	7.1e-05	1.2e-08	0.131
ENSBTAG00000000605.ATP5PF	4568	0.101	0.046	0.0092	0.01	0.049	0.017	0.045	0.006	0.07	0.00043	0.028	0.00074	0.12	0.049
ENSBTAG00000043992.RNF180	2375	0.05	0.028	0.006	0.011	0.019	0.016	0.021	0.001	0.066	0.021	0.031	0.017	0.27	0.021
ENSBTAG00000005083.TULP4	3523	0.116	0.046	0.0019	-0.001	0.032	-0.002	0.031	-0.002	0.37	0.0037	0.42	0.0046	0.46	0.032
ENSBTAG00000018616.IPO11	5487	0.075	0.04	0.021	0.011	0.016	0.003	0.027	0.017	0.058	0.031	0.19	0.0073	0.029	0.027
ENSBTAG00000019542.MRPL39	4301	0.157	0.08	0.015	0.026	0.037	0.023	0.052	0.028	0.0088	0.0021	0.012	0.00032	0.0067	0.052
ENSBTAG00000007256.DYRK2	5092	0.103	0.058	0.022	-0.002	0.009	0.002	0.012	-0.003	0.47	0.083	0.22	0.056	0.55	0.012
ENSBTAG00000021224.ZSWIM6	3324	0.072	0.039	0.027	0.011	0.008	0.025	0.013	0.024	0.063	0.1	0.0099	0.044	0.011	0.025
ENSBTAG00000010334.SYTL3	3748	0.105	0.05	0.016	0.032	0.023	0.011	0.027	0.016	0.004	0.013	0.06	0.0079	0.032	0.032
ENSBTAG00000004869.CXADR	4218	0.207	0.05	1e-10	0.097	0.166	0.138	0.163	0.145	9.6e-07	9.7e-11	4.5e-09	1.5e-10	1.7e-09	0.166
ENSBTAG00000044017.MSRB3	1959	0.201	0.075	2.1e-05	0.005	0.068	0.099	0.069	0.051	0.16	4.2e-05	8.1e-07	3.7e-05	0.00037	0.099
ENSBTAG00000016771.PLK2	4184	0.113	0.053	0.0094	0.013	0.043	0.031	0.048	0.019	0.045	0.00092	0.0046	0.00052	0.022	0.048
ENSBTAG00000019314.USP25	2706	0.055	0.027	0.0036	0.016	0.024	0.019	0.026	0.008	0.031	0.011	0.022	0.0085	0.093	0.026
ENSBTAG00000026962.XPOT	3269	0.085	0.035	0.0017	0.015	0.019	-0.003	0.022	0	0.035	0.021	0.63	0.015	0.31	0.022
ENSBTAG00000001289.MRPL18	4707	0.33	0.072	7.3e-11	0.069	0.191	0.179	0.186	0.142	3.8e-05	3.3e-12	1.7e-11	6.5e-12	2.8e-09	0.191
ENSBTAG00000013426.SETD9	4449	0.166	0.049	4.9e-05	0.053	0.08	0.059	0.079	0.059	0.00026	9e-06	0.00012	9.8e-06	0.00013	0.08
ENSBTAG00000010510.DHX29	3539	0.116	0.045	0.00022	0.137	0.078	0.119	0.107	0.134	5.2e-09	1.1e-05	5.9e-08	2.7e-07	8.4e-09	0.137
ENSBTAG00000011068.MON2	3523	0.174	0.058	2.1e-07	0.118	0.103	0.158	0.11	0.157	6.9e-08	4.9e-07	3.3e-10	1.8e-07	3.7e-10	0.158
ENSBTAG00000017543.ATP23	2648	0.376	0.077	0	0.37	0.32	0.391	0.38	0.403	1.4e-24	8.6e-21	3.1e-26	2.2e-25	3.3e-27	0.403
ENSBTAG00000015166.PNLDC1	4685	0.149	0.053	0.00039	0.133	0.057	0.091	0.062	0.101	9.4e-09	0.00017	2.3e-06	8.8e-05	6.4e-07	0.133
ENSBTAG00000023652.PROS1	4675	0.055	0.025	0.0014	0.001	0.049	0.008	0.047	0.012	0.26	0.00049	0.096	0.00059	0.053	0.049
ENSBTAG00000016912.TSFM	1924	0.134	0.05	7e-06	0.03	0.088	0.095	0.088	0.089	0.0054	3.3e-06	1.4e-06	3.4e-06	2.7e-06	0.095
ENSBTAG00000021960.GPX8	3266	0.128	0.06	0.0022	-0.002	0.033	0.029	0.037	0.011	0.43	0.0037	0.0056	0.002	0.06	0.037
ENSBTAG00000010091.ARL6	4387	0.136	0.054	0.0016	0.05	0.048	0.019	0.048	0.031	0.00043	0.00055	0.021	0.00052	0.0047	0.05
ENSBTAG00000016904.MARCHF9	1919	0.086	0.048	0.0088	-0.004	0.011	-0.004	0.017	-0.004	0.65	0.063	0.9	0.029	0.88	0.017
ENSBTAG00000047147.CRYBG3	4888	0.205	0.061	1.2e-06	0.095	0.119	0.108	0.124	0.115	1.2e-06	5.7e-08	2.4e-07	3.1e-08	9.9e-08	0.124
ENSBTAG00000002993.SFT2D1	5215	0.244	0.062	5.4e-07	0.175	0.103	0.184	0.114	0.187	2.8e-11	4.8e-07	8.4e-12	1.1e-07	5.2e-12	0.187
ENSBTAG00000018003.ARHGEF25	1450	0.042	0.025	0.025	-0.004	0.022	0.005	0.017	0.001	0.69	0.015	0.15	0.028	0.25	0.022
ENSBTAG00000022714.HSPB3	2696	0.217	0.118	0.0069	0.007	0.019	0.044	0.033	0.013	0.11	0.022	0.00082	0.0033	0.049	0.044
ENSBTAG00000015546.RIOX2	5355	0.071	0.034	0.0055	0.004	0.026	0.009	0.025	0.007	0.16	0.0089	0.078	0.0099	0.11	0.026
ENSBTAG00000010624.DCTN2	1258	0.04	0.024	0.025	-0.001	0.015	-0.003	0.009	-0.002	0.41	0.038	0.6	0.078	0.43	0.015
ENSBTAG00000021741.RPS6KA2	4982	0.128	0.065	0.023	0.002	0.017	-0.003	0.022	0	0.22	0.029	0.58	0.014	0.3	0.022
ENSBTAG00000014889.DCBLD2	3942	0.059	0.035	0.039	0.014	-0.003	0.002	0.002	0.001	0.043	0.61	0.23	0.24	0.25	0.014
ENSBTAG00000005380.MOCS2	3324	0.199	0.065	7.7e-05	0.066	0.042	0.053	0.051	0.057	5.4e-05	0.0011	0.00027	0.00034	0.00017	0.066
ENSBTAG00000018361.R3HDM2	1013	0.065	0.033	0.01	0.011	0.021	0.001	0.03	0.004	0.058	0.016	0.26	0.005	0.16	0.03
ENSBTAG00000013662.COL8A1	4505	0.223	0.065	3e-06	0.139	0.079	0.092	0.091	0.124	3.9e-09	1e-05	1.9e-06	2.1e-06	2.9e-08	0.139
ENSBTAG00000031481.TTLL2	5551	0.101	0.041	8.5e-05	0.002	0.076	0.022	0.077	0.041	0.24	1.5e-05	0.015	1.3e-05	0.0013	0.077
ENSBTAG00000016525.ITGA1	3851	0.096	0.048	0.0062	0.001	0.029	-0.001	-0.004	-0.004	0.25	0.0059	0.35	0.85	0.86	0.029
ENSBTAG00000013663.CMSS1	4983	0.046	0.034	0.02	0.025	0.004	0.01	0.009	0.036	0.0095	0.16	0.075	0.079	0.0025	0.036
ENSBTAG00000014655.MYO1A	1076	0.381	0.073	3.3e-14	0.2	0.285	0.264	0.292	0.234	8.5e-13	2.4e-18	6.9e-17	7.5e-19	6e-15	0.292
ENSBTAG00000014498.UNC93A	5491	0.417	0.07	0	0.22	0.306	0.289	0.317	0.324	5.2e-14	8.5e-20	1.2e-18	1.4e-20	4.2e-21	0.324
ENSBTAG00000004066.PARP8	4432	0.057	0.033	0.036	-0.004	0.017	-0.004	0.016	-0.004	0.95	0.027	0.98	0.031	0.72	0.017
ENSBTAG00000017967.PTGES3	1058	0.092	0.043	0.0037	0.023	0.024	0.015	0.022	0.013	0.013	0.012	0.035	0.014	0.049	0.024
ENSBTAG00000004459.TMEM45A	6049	0.061	0.032	0.019	0.024	0.014	0.009	0.012	0.028	0.01	0.044	0.077	0.052	0.0067	0.028
ENSBTAG00000009281.SPRYD4	1237	0.222	0.065	8.5e-07	0.163	0.129	0.177	0.139	0.169	1.6e-10	1.5e-08	2.4e-11	4e-09	7.3e-11	0.177
ENSBTAG00000051910.FGF10	1707	0.037	0.02	0.011	0.013	0.015	0.003	0.016	0.009	0.049	0.034	0.21	0.03	0.088	0.016
ENSBTAG00000015662.IMPG2	3219	0.088	0.046	0.01	0.059	0.011	0.02	0.013	0.032	0.00013	0.066	0.02	0.045	0.0037	0.059
ENSBTAG00000005557.AFDN	5283	0.162	0.056	1.9e-05	0.012	0.076	0.054	0.077	0.05	0.056	1.5e-05	0.00025	1.2e-05	0.00039	0.077
ENSBTAG00000020459.TIMELESS	1386	0.25	0.07	4.3e-08	0.03	0.128	0.104	0.129	0.063	0.0049	1.7e-08	4e-07	1.5e-08	8e-05	0.129
ENSBTAG00000015069.PCNP	2719	0.103	0.05	0.0029	0.002	0.036	0.022	0.036	0.006	0.23	0.0024	0.014	0.0023	0.13	0.036
ENSBTAG00000004376.PAN2	1354	0.07	0.038	0.02	0.02	0.006	0.02	0.017	0.044	0.019	0.12	0.018	0.028	0.00084	0.044
ENSBTAG00000000088.ALCAM	3719	0.058	0.036	0.037	0.013	0.026	0.006	0.023	0.003	0.045	0.0086	0.13	0.013	0.2	0.026
ENSBTAG00000031532.DACT2	4948	0.065	0.038	0.026	0.013	0.008	-0.003	0.012	-0.004	0.046	0.095	0.6	0.056	0.84	0.013
ENSBTAG00000038896.RPS26	2208	0.242	0.066	5.3e-07	0.11	0.14	0.136	0.146	0.126	1.8e-07	3.5e-09	5.9e-09	1.7e-09	2.4e-08	0.146
ENSBTAG00000033319.CD200	3527	0.036	0.022	0.034	0.005	0.011	0.001	0.005	0.002	0.15	0.065	0.28	0.15	0.21	0.011
ENSBTAG00000033186.OXCT1	2842	0.079	0.047	0.032	0.008	0.032	0.022	0.035	0.028	0.093	0.0041	0.015	0.0028	0.0067	0.035
ENSBTAG00000004019.PMEL	2247	0.042	0.026	0.019	-0.001	0.01	-0.003	0.007	-0.004	0.38	0.075	0.61	0.11	0.91	0.01
ENSBTAG00000009620.WDR27	2921	0.135	0.048	0.00032	0.039	0.023	0.016	0.022	0.022	0.0015	0.013	0.032	0.015	0.015	0.039
ENSBTAG00000009085.SLC35A5	3931	0.112	0.067	0.03	0.011	0.021	0.006	0.03	0.002	0.062	0.015	0.12	0.0054	0.24	0.03
ENSBTAG00000003925.C9H6orf120	2452	0.09	0.057	0.044	0.008	0.02	0.016	0.032	0.005	0.09	0.018	0.03	0.0039	0.15	0.032
ENSBTAG00000009051.MMP19	3293	0.147	0.059	5e-05	0.043	0.043	0.056	0.042	0.037	0.001	0.00095	0.0002	0.0011	0.002	0.056
ENSBTAG00000033095.WDR70	3657	0.1	0.045	0.0039	0.026	0.021	0.066	0.023	0.045	0.0087	0.017	5.1e-05	0.012	0.00076	0.066
ENSBTAG00000007685.PSMB1	1512	0.176	0.09	0.0088	0.013	0.022	0.011	0.025	0.018	0.048	0.014	0.058	0.0096	0.026	0.025
ENSBTAG00000000586.CPLANE1	3430	0.481	0.089	7.3e-07	0.097	0.13	0.148	0.165	0.148	1e-06	1.4e-08	1.2e-09	1.3e-10	1.3e-09	0.165
ENSBTAG00000009049	3298	0.137	0.07	0.0068	0.005	0.036	0.007	0.037	0.002	0.15	0.0023	0.11	0.0021	0.23	0.037
ENSBTAG00000006534.GTPBP8	3640	0.061	0.03	0.0014	0.079	0.033	0.044	0.034	0.06	1e-05	0.0034	0.00081	0.0029	0.00011	0.079
ENSBTAG00000011334.NADK2	2620	0.306	0.063	3.2e-12	0.244	0.224	0.221	0.205	0.235	1.5e-15	2.8e-14	4.4e-14	4.2e-13	5e-15	0.244
ENSBTAG00000020662.SARNP	3321	0.293	0.077	1.7e-07	0.193	0.119	0.147	0.156	0.19	2.4e-12	5.4e-08	1.3e-09	3.8e-10	3.8e-12	0.193
ENSBTAG00000011179.PDCD2	1426	0.192	0.065	6e-06	0.071	0.101	0.146	0.105	0.124	2.7e-05	6.2e-07	1.5e-09	3.8e-07	3e-08	0.146
ENSBTAG00000015648.DNAJC21	3530	0.283	0.068	5.3e-07	0.16	0.118	0.134	0.143	0.157	2.5e-10	6.8e-08	7.5e-09	2.2e-09	3.7e-10	0.16
ENSBTAG00000007071.RAI14	3706	0.215	0.047	1.4e-09	0.184	0.185	0.19	0.216	0.209	8.1e-12	7.5e-12	3.5e-12	8.2e-14	2.4e-13	0.216
ENSBTAG00000035858.MCC	3327	0.271	0.068	4.2e-09	0.212	0.144	0.214	0.196	0.216	1.5e-13	2.1e-09	1.1e-13	1.5e-12	9e-14	0.216
ENSBTAG00000007417.GDF11	3691	0.208	0.102	0.018	0.044	0.001	0.049	0.031	0.045	0.00083	0.28	0.00049	0.0045	0.00078	0.049
ENSBTAG00000005723.NEPRO	3641	0.144	0.046	6e-13	0.232	0.206	0.178	0.207	0.207	8.1e-15	3.8e-13	1.9e-11	3e-13	3.1e-13	0.232
ENSBTAG00000012804.REEP5	3867	0.381	0.071	1e-09	0.109	0.12	0.169	0.14	0.178	2.1e-07	5.2e-08	7.3e-11	3.6e-09	2.1e-11	0.178
ENSBTAG00000017071.C1QTNF3	4048	0.06	0.035	0.036	0.02	0.008	0.012	0.011	0.022	0.018	0.094	0.052	0.059	0.015	0.022
ENSBTAG00000013909.BOC	3740	0.077	0.04	0.015	0	0.017	0.004	0.019	0.001	0.32	0.026	0.16	0.022	0.25	0.019
ENSBTAG00000011931.CD63	3878	0.063	0.052	0.032	0.037	0.011	0.005	0.019	0.043	0.002	0.061	0.14	0.022	0.00099	0.043
ENSBTAG00000012803.SRP19	3925	0.061	0.03	0.019	-0.004	0.002	-0.003	0.004	-0.004	0.97	0.21	0.6	0.17	0.81	0.004
ENSBTAG00000021813.AMACR	3876	0.233	0.087	0.0071	0.032	0.018	0.039	0.045	0.059	0.0038	0.026	0.0016	0.00074	0.00014	0.059
ENSBTAG00000012896.METTL7B	3964	0.175	0.073	8.2e-05	0.055	0.071	0.045	0.073	0.041	0.00022	2.7e-05	0.00072	2.3e-05	0.0012	0.073
ENSBTAG00000018852.APC	3862	0.095	0.047	0.022	0.017	0.034	0.009	0.037	0.006	0.027	0.003	0.081	0.0021	0.12	0.037
ENSBTAG00000004971.GRAMD1C	2911	0.056	0.029	0.0046	-0.003	0.029	-0.001	0.028	-0.004	0.57	0.0055	0.38	0.0063	0.92	0.029
ENSBTAG00000012558.ADAMTS12	3762	0.108	0.044	0.00011	0.032	0.06	0.057	0.036	0.053	0.0039	0.00012	0.00016	0.0022	0.00029	0.06
ENSBTAG00000016275.AMDHD1	3235	0.157	0.054	6.9e-05	0.072	0.07	0.072	0.078	0.06	2.4e-05	3.2e-05	2.4e-05	1.1e-05	0.00011	0.078
ENSBTAG00000043295.SNORA13	4151	0.115	0.057	0.015	0.041	0.009	0.032	0.02	0.044	0.0012	0.081	0.0038	0.02	0.00089	0.044
ENSBTAG00000021965.SUB1	2258	0.136	0.077	0.037	-0.002	0.003	-0.002	-0.003	-0.003	0.47	0.19	0.51	0.59	0.58	0.003
ENSBTAG00000049212	3735	0.432	0.066	1.8e-11	0.248	0.208	0.261	0.28	0.274	7.1e-16	2.7e-13	1.1e-16	5.3e-18	1.4e-17	0.28
ENSBTAG00000011076.KCNN2	5270	0.08	0.044	0.04	0.001	0.003	-0.003	0.006	-0.003	0.26	0.2	0.56	0.13	0.58	0.006
ENSBTAG00000014099.YTHDC2	5195	0.099	0.047	0.014	0.003	0.007	-0.004	0.016	0.006	0.19	0.11	0.86	0.033	0.12	0.016
ENSBTAG00000016415.LTA4H	3047	0.04	0.03	0.033	-0.002	0.008	-0.004	0.005	-0.004	0.48	0.097	0.75	0.15	0.83	0.008
ENSBTAG00000001390.B4GALT4	3041	0.068	0.047	0.04	0.044	0.005	0.002	0.007	0.019	0.0009	0.14	0.22	0.1	0.022	0.044
ENSBTAG00000017569.C20H5orf22	3723	0.07	0.035	0.014	-0.001	0.016	-0.004	0.015	-0.004	0.39	0.033	0.75	0.036	0.86	0.016
ENSBTAG00000001894.NEDD1	2680	0.16	0.059	9.9e-06	0.111	0.093	0.095	0.098	0.118	1.6e-07	1.7e-06	1.3e-06	9.1e-07	6.2e-08	0.118
ENSBTAG00000048565.BASP1	4818	0.131	0.07	0.035	0.004	0.005	0.002	0.017	0.004	0.17	0.15	0.23	0.027	0.17	0.017
ENSBTAG00000008562.POGLUT1	2622	0.096	0.046	0.011	0.017	0.016	0.037	0.026	0.011	0.028	0.03	0.0022	0.0082	0.066	0.037
ENSBTAG00000013391.ANKH	4769	0.481	0.063	7.4e-14	0.129	0.29	0.336	0.312	0.303	1.5e-08	1.1e-18	5.1e-22	2.8e-20	1.3e-19	0.336
ENSBTAG00000014027.TRIM36	4910	0.196	0.064	0.00015	0.009	0.057	0.017	0.058	0.019	0.081	0.00016	0.029	0.00014	0.021	0.058
ENSBTAG00000051433	2857	0.098	0.039	1.2e-05	0.039	0.088	0.078	0.085	0.072	0.0017	3.1e-06	1.2e-05	4.8e-06	2.5e-05	0.088
ENSBTAG00000005514.TRIO	4856	0.109	0.052	0.036	0.001	0.002	-0.004	0.009	0	0.26	0.22	0.72	0.08	0.33	0.009
ENSBTAG00000004240.TMPO	2975	0.153	0.053	2.4e-08	0.161	0.127	0.149	0.122	0.078	2e-10	2.1e-08	1e-09	3.9e-08	1.1e-05	0.161
ENSBTAG00000002182.COX17	2160	0.119	0.106	0.034	0.023	0.017	0.001	0.03	0.009	0.013	0.029	0.27	0.0053	0.08	0.03
ENSBTAG00000001898.CCDC112	4900	0.129	0.061	0.013	-0.004	0.02	0.007	0.03	0.009	0.82	0.019	0.11	0.0049	0.082	0.03
ENSBTAG00000011525.SLC5A8	3117	0.114	0.06	0.023	0.08	0.011	0.03	0.038	0.064	8.5e-06	0.065	0.005	0.0019	6.7e-05	0.08
ENSBTAG00000017442.CDO1	4404	0.082	0.046	0.042	-0.002	0.011	-0.002	0.008	-0.003	0.45	0.061	0.43	0.089	0.57	0.011
ENSBTAG00000006346.DAP	5816	0.075	0.042	0.022	0.007	0.033	0.024	0.033	0.025	0.11	0.0035	0.01	0.0034	0.0093	0.033
ENSBTAG00000001293.MAATS1	2172	0.04	0.023	0.02	0	0.019	-0.001	0.018	0.004	0.31	0.021	0.38	0.026	0.18	0.019
ENSBTAG00000011608.KIAA1191	4160	0.217	0.058	5.3e-06	0.159	0.092	0.091	0.115	0.136	2.8e-10	2e-06	2.3e-06	9.5e-08	6.3e-09	0.159
ENSBTAG00000011337.ANKRD33B	5135	0.12	0.047	0.0023	0.033	0.033	0.052	0.046	0.062	0.0035	0.0034	0.0003	0.00069	8.6e-05	0.062
ENSBTAG00000048057.GSK3B	2155	0.032	0.022	0.032	0.016	0.003	0.001	0.005	0.026	0.032	0.21	0.29	0.14	0.0081	0.026
ENSBTAG00000003239.UTP20	3275	0.086	0.053	0.042	0.058	0.002	-0.002	0.007	0.025	0.00015	0.23	0.47	0.11	0.0099	0.058
ENSBTAG00000017889.CCT5	4545	0.078	0.048	0.036	0.032	0.016	0.014	0.03	0.019	0.0038	0.03	0.044	0.0052	0.022	0.032
ENSBTAG00000044071.HRH2	4259	0.097	0.046	0.021	-0.004	0.001	0.016	0.002	-0.004	0.93	0.27	0.031	0.23	0.77	0.016
ENSBTAG00000002490.CHPT1	2271	0.108	0.048	0.0036	0.015	0.036	0.011	0.037	0.019	0.038	0.0023	0.063	0.002	0.023	0.037
ENSBTAG00000017885.ATPSCKMT	4626	0.197	0.052	2e-06	0.08	0.126	0.141	0.143	0.119	8.9e-06	2.4e-08	3e-09	2.5e-09	5.8e-08	0.143
ENSBTAG00000016848.GTF2E1	3053	0.063	0.04	0.032	0.002	-0.002	-0.004	0.004	-0.003	0.22	0.44	0.82	0.18	0.64	0.004
ENSBTAG00000002492.SYCP3	2224	0.095	0.041	0.0017	-0.003	0.033	0.024	0.031	0.014	0.52	0.0036	0.012	0.0046	0.041	0.033
ENSBTAG00000001920.POLQ	3573	0.036	0.027	0.021	0.034	0.009	0.012	0.008	0.018	0.0033	0.077	0.052	0.09	0.026	0.034
ENSBTAG00000050644	3800	0.133	0.049	1.9e-05	0.031	0.074	0.076	0.074	0.082	0.0044	2e-05	1.4e-05	1.9e-05	6.6e-06	0.082
ENSBTAG00000027899	3540	0.388	0.07	5.6e-17	0.199	0.255	0.231	0.258	0.262	9.7e-13	2.8e-16	9.9e-15	1.7e-16	8.7e-17	0.262
ENSBTAG00000048280.C5H12orf73	3535	0.472	0.06	0	0.332	0.437	0.452	0.442	0.466	1e-21	4.3e-30	1.8e-31	1.6e-30	1.1e-32	0.466
ENSBTAG00000019210.ADCY2	6671	0.073	0.038	0.034	-0.001	0.013	-0.004	0.024	-0.004	0.35	0.049	0.78	0.011	0.73	0.024
ENSBTAG00000014536.SFXN1	5318	0.19	0.055	1.4e-05	0.063	0.096	0.129	0.12	0.149	8.2e-05	1.1e-06	1.5e-08	4.7e-08	1e-09	0.149
ENSBTAG00000048135	466	0.03	0.036	0.048	0.01	0.012	0.021	0.008	0.024	0.07	0.054	0.017	0.099	0.011	0.024
ENSBTAG00000051967	6727	0.098	0.042	0.0065	0.036	0.03	0.005	0.028	0.022	0.0025	0.005	0.15	0.0065	0.014	0.036
ENSBTAG00000014508.FBXO40	3451	0.263	0.08	1.1e-06	0.009	0.105	0.059	0.102	0.056	0.087	3.4e-07	0.00014	5.4e-07	0.00018	0.105
ENSBTAG00000020933.HCFC2	3705	0.149	0.058	0.00084	0.022	0.061	0.097	0.058	0.041	0.014	0.00011	1.1e-06	0.00015	0.0013	0.097
ENSBTAG00000050091.GCNT4	7287	0.171	0.059	0.00018	0.046	0.081	0.034	0.088	0.065	0.00065	7.8e-06	0.0031	3.1e-06	6.4e-05	0.088
ENSBTAG00000054586	3218	0.088	0.039	0.00056	0.049	0.062	0.051	0.063	0.05	0.00044	9.1e-05	0.00038	8e-05	0.0004	0.063
ENSBTAG00000003381.TENT4A	5495	0.166	0.068	0.004	0.053	0.043	0.095	0.084	0.137	0.00027	0.001	1.3e-06	5.1e-06	5.6e-09	0.137
ENSBTAG00000015478.SRD5A1	5518	0.603	0.054	0	0.32	0.357	0.413	0.405	0.396	8.7e-21	1.5e-23	5.1e-28	2e-27	1.1e-26	0.413
ENSBTAG00000021196.C5H12orf45	2450	0.263	0.068	1.3e-05	0.129	0.107	0.12	0.13	0.152	1.5e-08	2.9e-07	5.2e-08	1.3e-08	6.9e-10	0.152
ENSBTAG00000001009.HCLS1	3399	0.328	0.095	0.00011	0.088	0.01	0.085	0.033	0.055	3.4e-06	0.067	4.6e-06	0.0037	0.00022	0.088
ENSBTAG00000024878.ANKRD31	7204	0.154	0.059	0.0038	0.031	0.078	0.089	0.09	0.085	0.0044	1.1e-05	2.8e-06	2.5e-06	4.8e-06	0.09
ENSBTAG00000052232	2819	0.226	0.067	1.1e-06	0.144	0.116	0.077	0.121	0.109	2.1e-09	8.9e-08	1.2e-05	4.4e-08	2e-07	0.144
ENSBTAG00000013069.IQCB1	3686	0.524	0.09	1.4e-10	0.224	0.178	0.235	0.196	0.218	2.7e-14	1.9e-11	5.1e-15	1.5e-12	6.6e-14	0.235
ENSBTAG00000015466.NSUN2	5662	0.096	0.048	0.011	0.01	0.012	0.002	0.014	0.009	0.074	0.051	0.21	0.043	0.081	0.014
ENSBTAG00000000081.CERT1	6388	0.141	0.051	0.0002	0.062	0.068	0.091	0.074	0.087	9.3e-05	4.3e-05	2.3e-06	1.8e-05	3.5e-06	0.091
ENSBTAG00000001308	8278	0.559	0.062	0	0.442	0.477	0.5	0.511	0.461	1.4e-30	9.6e-34	6.3e-36	4.8e-37	2.9e-32	0.511
ENSBTAG00000004705.ILDR1	2451	0.194	0.05	6.4e-08	0.211	0.15	0.198	0.189	0.2	1.7e-13	9.3e-10	1.2e-12	4.3e-12	9e-13	0.211
ENSBTAG00000033735.WASHC4	2906	0.08	0.046	0.024	0.051	-0.001	0.026	0	0.037	0.00034	0.39	0.0091	0.34	0.002	0.051
ENSBTAG00000000898.F2RL2	6495	0.09	0.047	0.043	0.013	0.008	0.018	0.02	0.01	0.046	0.091	0.025	0.018	0.068	0.02
ENSBTAG00000045929	8400	0.156	0.076	0.013	0.017	0.029	0.018	0.047	0.045	0.027	0.0059	0.023	0.00061	0.00076	0.047
ENSBTAG00000048851.UBE2QL1	6178	0.114	0.066	0.024	0.003	0.006	0.006	0.01	-0.002	0.19	0.13	0.12	0.075	0.47	0.01
ENSBTAG00000005071.SLC49A4	3048	0.159	0.089	0.012	-0.004	0.005	0.006	0.009	0.003	0.72	0.15	0.12	0.086	0.19	0.009
ENSBTAG00000010457.NUAK1	3678	0.26	0.105	0.013	-0.004	0.02	0.009	0.03	0.001	0.68	0.018	0.085	0.0051	0.26	0.03
ENSBTAG00000034823.AGGF1	5476	0.099	0.042	0.0062	0.009	0.014	-0.004	0.012	0.011	0.081	0.042	0.8	0.052	0.06	0.014
ENSBTAG00000018765.SEMA5B	3038	0.124	0.051	9.4e-05	0.078	0.063	0.077	0.067	0.08	1.1e-05	7.6e-05	1.3e-05	4.6e-05	8.5e-06	0.08
ENSBTAG00000015907.IRX4	3262	0.104	0.062	0.017	0.003	0.007	-0.004	0.02	0	0.2	0.11	0.66	0.019	0.34	0.02
ENSBTAG00000002127.TCP11L2	2847	0.068	0.038	0.0085	0.03	0.028	0.009	0.03	0.019	0.0054	0.0064	0.085	0.005	0.02	0.03
ENSBTAG00000014797.SEC22A	3007	0.093	0.036	5.4e-05	0.041	0.073	0.065	0.077	0.076	0.0013	2.2e-05	6.1e-05	1.3e-05	1.5e-05	0.077
ENSBTAG00000020205	5248	0.082	0.049	0.049	0.012	0.005	0.016	0.012	-0.001	0.058	0.15	0.03	0.055	0.36	0.016
ENSBTAG00000005333.MB	3809	0.074	0.045	0.033	0.024	-0.004	0.04	0.002	-0.001	0.011	0.72	0.0013	0.23	0.41	0.04
ENSBTAG00000009914.NDUFS6	3042	0.259	0.075	1.9e-11	0.104	0.231	0.204	0.233	0.183	4.2e-07	9.6e-15	4.7e-13	6.7e-15	9.7e-12	0.233
ENSBTAG00000004781.POLR3B	2781	0.3	0.093	4.8e-08	0.128	0.127	0.146	0.135	0.125	1.8e-08	1.9e-08	1.6e-09	6.7e-09	2.6e-08	0.146
ENSBTAG00000001329.CLPTM1L	1867	0.657	0.061	0	0.606	0.617	0.619	0.61	0.617	1.5e-47	4.6e-49	3e-49	4.5e-48	5.6e-49	0.619
ENSBTAG00000053238	5314	0.088	0.044	0.02	-0.002	0.003	-0.004	-0.004	-0.003	0.48	0.19	0.96	0.96	0.61	0.003
ENSBTAG00000020212.WDR41	4356	0.123	0.05	0.0038	0.038	0.021	0.029	0.025	0.048	0.0018	0.016	0.006	0.0097	0.00051	0.048
ENSBTAG00000006971.BRD9	1465	0.035	0.026	0.0077	0.022	0.009	0.004	0.012	0.008	0.015	0.086	0.16	0.052	0.093	0.022
ENSBTAG00000000496.SLC12A8	3346	0.137	0.048	0.00086	0.061	0.046	0.038	0.058	0.056	0.0001	0.00066	0.0019	0.00016	0.00019	0.061
ENSBTAG00000010144.MTERF2	2068	0.11	0.065	0.016	0.004	0.018	0.003	0.023	0.005	0.16	0.025	0.19	0.012	0.14	0.023
ENSBTAG00000005016.AP3B1	4218	0.158	0.06	7.8e-05	0.041	0.036	0.041	0.035	0.026	0.0012	0.0023	0.0013	0.0027	0.0082	0.041
ENSBTAG00000014208.RPL35A	3126	0.18	0.06	5.3e-09	0.094	0.148	0.14	0.148	0.135	1.5e-06	1.1e-09	3.6e-09	1.2e-09	7.2e-09	0.148
ENSBTAG00000011405.CEP72	1220	0.099	0.069	0.016	-0.004	0.026	0.014	0.035	-0.004	0.75	0.0089	0.043	0.0028	0.77	0.035
ENSBTAG00000012999.PRDM4	3895	0.114	0.061	0.0041	0.065	0.018	0.046	0.031	0.065	6.2e-05	0.023	0.00069	0.0046	6.2e-05	0.065
ENSBTAG00000008341.ARSB	4407	0.178	0.055	0.00016	0.083	0.096	0.15	0.099	0.125	6.1e-06	1.1e-06	9.9e-10	7.9e-07	2.8e-08	0.15
ENSBTAG00000011070.RTCB	3833	0.219	0.069	2.3e-07	0.156	0.115	0.128	0.116	0.125	3.8e-10	9.7e-08	1.8e-08	8.1e-08	2.7e-08	0.156
ENSBTAG00000018025.IQCG	3132	0.154	0.06	0.00018	0.027	0.043	0.022	0.045	0.022	0.008	0.00092	0.014	0.00076	0.014	0.045
ENSBTAG00000002110.DMGDH	4004	0.241	0.059	6e-09	0.105	0.156	0.14	0.158	0.144	3.7e-07	4.2e-10	3.5e-09	2.9e-10	2.1e-09	0.158
ENSBTAG00000011071.BPIFC	3724	0.14	0.067	0.012	0.023	0.032	0.024	0.033	0.023	0.012	0.004	0.011	0.0034	0.013	0.033
ENSBTAG00000027081.ATP10A	3426	0.048	0.034	0.036	0.05	0.01	0.023	0.012	0.034	0.00042	0.075	0.013	0.052	0.0032	0.05
ENSBTAG00000032839.LRCH3	3180	0.031	0.021	0.034	-0.003	0.015	-0.004	0.009	-0.004	0.52	0.038	0.99	0.088	0.7	0.015
ENSBTAG00000020634.FBXO7	3641	0.373	0.105	0.00039	-0.004	0.049	0.14	0.076	0.061	0.83	0.00045	3.4e-09	1.5e-05	9.7e-05	0.14
ENSBTAG00000006823.CMYA5	4856	0.156	0.053	3.3e-06	0.072	0.087	0.103	0.095	0.116	2.6e-05	3.9e-06	4.4e-07	1.4e-06	8.5e-08	0.116
ENSBTAG00000021527.IGF1R	2029	0.072	0.041	0.042	0.014	0.007	0.009	0.017	0.003	0.042	0.11	0.078	0.029	0.2	0.017
ENSBTAG00000001619.SERINC5	5962	0.109	0.044	0.00018	0.054	0.05	0.071	0.047	0.053	0.00025	0.00038	2.7e-05	0.00058	0.00026	0.071
ENSBTAG00000051831.CHD2	3464	0.094	0.05	0.017	-0.004	0.009	-0.004	0.011	-0.004	0.76	0.079	0.8	0.063	0.94	0.011
ENSBTAG00000002163.PTGER2	3584	0.159	0.047	8.9e-08	0.132	0.112	0.119	0.117	0.124	1e-08	1.5e-07	6.1e-08	7.2e-08	3.2e-08	0.132
ENSBTAG00000014874.FYTTD1	3467	0.036	0.022	0.02	0.002	0.008	-0.003	0.009	0	0.22	0.09	0.58	0.08	0.3	0.009
ENSBTAG00000014721.MUC4	3639	0.402	0.068	3e-13	0.295	0.22	0.302	0.298	0.305	5e-19	5.2e-14	1.6e-19	3.1e-19	9.7e-20	0.305
ENSBTAG00000017776.CHD2	3527	0.081	0.053	0.043	-0.003	-0.001	0.004	0.009	-0.004	0.52	0.36	0.18	0.083	0.67	0.009
ENSBTAG00000032684.TCTEX1D2	3839	0.378	0.063	0	0.408	0.335	0.401	0.403	0.41	1.1e-27	5.9e-22	4.8e-27	3.1e-27	8.6e-28	0.41
ENSBTAG00000021953.LARGE1	4392	0.06	0.032	0.013	0.033	0.015	0.019	0.013	0.028	0.0033	0.038	0.023	0.048	0.0065	0.033
ENSBTAG00000048195.PIGX	2818	0.044	0.025	0.019	0.004	0.014	0.011	0.015	0.003	0.18	0.042	0.061	0.038	0.21	0.015
ENSBTAG00000039658.PDCD7	3006	0.044	0.028	0.039	0.013	0.013	-0.004	0.012	-0.002	0.048	0.047	0.74	0.056	0.48	0.013
ENSBTAG00000037383.AKAP13	4686	0.244	0.068	6.4e-06	0.077	0.1	0.089	0.097	0.096	1.3e-05	6.5e-07	2.7e-06	1e-06	1.1e-06	0.1
ENSBTAG00000016091.KLHL25	4928	0.392	0.062	0	0.41	0.299	0.4	0.404	0.41	8.4e-28	2.6e-19	5.3e-27	2.5e-27	7.7e-28	0.41
ENSBTAG00000047856.PAK2	2809	0.151	0.051	2.4e-05	0.044	0.081	0.06	0.08	0.051	0.00088	7.9e-06	0.00012	9.4e-06	0.00034	0.081
ENSBTAG00000049909.AGBL1	5129	0.186	0.057	3e-06	0.133	0.103	0.124	0.122	0.14	9e-09	4.9e-07	2.9e-08	4.1e-08	3.5e-09	0.14
ENSBTAG00000045785.TOM1	4639	0.136	0.042	3.4e-07	0.088	0.096	0.089	0.095	0.107	3e-06	1.1e-06	3e-06	1.3e-06	2.6e-07	0.107
ENSBTAG00000008386.CLPX	2913	0.072	0.042	0.042	-0.002	0.015	0.009	0.018	-0.002	0.48	0.035	0.084	0.025	0.5	0.018
ENSBTAG00000008873.NCBP2	2493	0.249	0.064	7.9e-12	0.083	0.188	0.186	0.189	0.178	5.8e-06	4.7e-12	6e-12	4.3e-12	2e-11	0.189
ENSBTAG00000012352.PARP16	2607	0.11	0.042	0.00062	0.039	0.052	0.064	0.053	0.069	0.0017	0.00031	7.2e-05	0.00028	3.9e-05	0.069
ENSBTAG00000015582.HMOX1	4335	0.06	0.034	0.018	-0.004	0.012	-0.003	0.012	-0.004	0.92	0.056	0.57	0.052	0.68	0.012
ENSBTAG00000019830.MRPL46	7077	0.151	0.068	0.0097	0.058	0.033	0.044	0.048	0.033	0.00014	0.0035	0.00087	0.0005	0.0033	0.058
ENSBTAG00000011659.PIGZ	2483	0.127	0.044	1.8e-07	0.115	0.116	0.105	0.11	0.089	9.4e-08	9.1e-08	3.7e-07	2e-07	2.9e-06	0.116
ENSBTAG00000015595.MCM5	4263	0.156	0.073	0.014	0.053	0.009	0.06	0.028	0.061	0.00029	0.08	0.00012	0.0065	0.0001	0.061
ENSBTAG00000006440.IGDCC4	2205	0.066	0.037	0.037	-0.004	0.019	-0.004	0.024	-0.002	0.89	0.022	0.65	0.011	0.5	0.024
ENSBTAG00000019831.MRPS11	7120	0.069	0.035	0.028	0.017	0.008	0.009	0.02	0.011	0.026	0.09	0.077	0.018	0.064	0.02
ENSBTAG00000014807.DPP8	2533	0.314	0.073	1.4e-09	0.163	0.161	0.163	0.156	0.152	1.5e-10	1.9e-10	1.5e-10	3.9e-10	7e-10	0.163
ENSBTAG00000015158.INTS14	3251	0.311	0.067	6.8e-08	0.241	0.141	0.216	0.206	0.236	2.2e-15	3e-09	8.7e-14	3.5e-13	4.5e-15	0.241
ENSBTAG00000000967.DET1	6814	0.19	0.061	6.3e-05	0.118	0.097	0.13	0.11	0.145	6.9e-08	9.8e-07	1.3e-08	2e-07	1.8e-09	0.145
ENSBTAG00000023600.APOD	2870	0.239	0.058	7.9e-12	0.186	0.22	0.278	0.253	0.272	6.1e-12	4.8e-14	7.9e-18	3.8e-16	1.9e-17	0.278
ENSBTAG00000017116.RASD2	3874	0.071	0.037	0.022	0.001	0.008	-0.001	0.01	0.002	0.28	0.091	0.36	0.074	0.24	0.01
ENSBTAG00000014762.ISG20	7344	0.085	0.04	0.0075	0.071	0.042	0.011	0.05	0.037	2.7e-05	0.0012	0.058	0.00041	0.0021	0.071
ENSBTAG00000003378.ACAP2	3052	0.04	0.025	0.038	0.004	0.008	0	0.014	-0.003	0.17	0.094	0.3	0.044	0.51	0.014
ENSBTAG00000017095.DENND4A	3274	0.167	0.066	0.0015	0.071	0.01	0.018	0.016	0.028	2.8e-05	0.072	0.023	0.031	0.0069	0.071
ENSBTAG00000008461.LSG1	2899	0.109	0.057	0.0067	0.015	0.02	0.023	0.028	0.027	0.034	0.018	0.012	0.0063	0.0073	0.028
ENSBTAG00000000371.DIS3L	4044	0.391	0.078	7.3e-08	0.031	0.174	0.19	0.179	0.193	0.0047	3.2e-11	3.7e-12	1.6e-11	2.3e-12	0.193
ENSBTAG00000049297	4219	0.254	0.082	2.3e-05	0.076	0.093	0.093	0.093	0.102	1.4e-05	1.7e-06	1.6e-06	1.6e-06	5.6e-07	0.102
ENSBTAG00000002786	8301	0.475	0.06	0	0.521	0.454	0.488	0.524	0.507	5.2e-38	1.2e-31	9.5e-35	2.1e-38	1.3e-36	0.524
ENSBTAG00000055135	4503	0.259	0.083	0.0003	-0.004	0.042	0.083	0.063	0.061	0.77	0.0011	6e-06	7.5e-05	9.5e-05	0.083
ENSBTAG00000001740.HAPLN3	5136	0.493	0.096	2.6e-09	0.136	0.158	0.198	0.195	0.249	6e-09	3.3e-10	1.1e-12	1.9e-12	6.3e-16	0.249
ENSBTAG00000037799	4299	0.371	0.081	3.5e-06	0.052	0.118	0.127	0.11	0.065	0.00029	6.4e-08	1.9e-08	1.8e-07	5.9e-05	0.127
ENSBTAG00000006872	2981	0.042	0.026	0.027	-0.002	0.007	0	0.003	-0.004	0.5	0.1	0.31	0.2	0.87	0.007
ENSBTAG00000019954.ABHD2	5067	0.264	0.061	7.4e-14	0.33	0.222	0.298	0.297	0.316	1.6e-21	3.9e-14	2.8e-19	3.6e-19	1.6e-20	0.33
ENSBTAG00000051324	1498	0.132	0.048	4.6e-05	0.043	0.077	0.012	0.07	0.036	0.00099	1.4e-05	0.056	3e-05	0.0025	0.077
ENSBTAG00000005210.SNAPC5	4050	0.205	0.058	1.8e-05	-0.002	0.087	0.053	0.075	0.025	0.42	3.8e-06	0.00029	1.6e-05	0.0092	0.087
ENSBTAG00000038600.LRRC15	2192	0.07	0.045	0.041	0.009	0.009	0.007	0.016	0.002	0.08	0.084	0.11	0.032	0.22	0.016
ENSBTAG00000052884	4490	0.222	0.07	1.8e-05	0.09	0.104	0.07	0.103	0.074	2.4e-06	4.1e-07	3.3e-05	4.8e-07	2e-05	0.104
ENSBTAG00000009098.POLG	3229	0.093	0.043	0.0064	0.01	0.058	0.025	0.064	0.01	0.071	0.00014	0.0097	6.9e-05	0.074	0.064
ENSBTAG00000000218.MAP2K5	2819	0.183	0.073	0.00073	0.032	0.047	0.083	0.053	0.068	0.0038	0.0006	6e-06	0.00028	4e-05	0.083
ENSBTAG00000012599.SMAD3	2497	0.132	0.064	0.019	-0.004	0.009	-0.002	0.011	0.002	0.98	0.083	0.43	0.061	0.23	0.011
ENSBTAG00000006945.CCDC50	5967	0.047	0.028	0.045	0.033	0.011	0.002	0.013	0.011	0.0037	0.058	0.23	0.046	0.06	0.033
ENSBTAG00000006140.PEX11A	3091	0.068	0.04	0.036	-0.003	0.009	-0.003	0.012	-0.004	0.6	0.081	0.57	0.058	0.96	0.012
ENSBTAG00000040368.AAGAB	2679	0.063	0.036	0.031	0.029	0.012	0.016	0.014	0.016	0.006	0.055	0.033	0.042	0.032	0.029
ENSBTAG00000027059.ARPIN	2657	0.062	0.035	0.017	-0.003	0.017	0.024	0.016	0	0.54	0.028	0.012	0.033	0.31	0.024
ENSBTAG00000049281	2854	0.12	0.054	0.00074	0.025	0.058	0.049	0.061	0.036	0.0098	0.00015	0.00048	0.0001	0.0023	0.061
ENSBTAG00000003151.DNAJB11	2693	0.137	0.056	1e-05	0.097	0.067	0.107	0.045	0.014	1e-06	4.8e-05	2.6e-07	0.00076	0.044	0.107
ENSBTAG00000053144	4558	0.057	0.039	0.043	0.005	0.005	-0.004	0.004	-0.001	0.15	0.14	0.67	0.17	0.41	0.005
ENSBTAG00000025822.CALML4	3807	0.161	0.051	4.1e-06	0.144	0.086	0.087	0.093	0.109	2e-09	4.4e-06	3.8e-06	1.8e-06	2.1e-07	0.144
ENSBTAG00000050978	2519	0.175	0.064	1.9e-06	0.096	0.098	0.116	0.095	0.063	1.1e-06	9e-07	9.1e-08	1.3e-06	7.4e-05	0.116
ENSBTAG00000021273.SEMA4B	2079	0.123	0.061	0.022	-0.004	0.007	0.027	0.028	-0.001	0.92	0.1	0.0076	0.0064	0.37	0.028
ENSBTAG00000017115.TMEM41A	2564	0.195	0.055	5.6e-08	0.112	0.142	0.15	0.146	0.135	1.5e-07	2.7e-09	9.3e-10	1.6e-09	7e-09	0.15
ENSBTAG00000019625.EHHADH	3131	0.313	0.069	1.3e-08	0.242	0.104	0.211	0.206	0.255	2e-15	4.3e-07	1.9e-13	3.5e-13	2.6e-16	0.255
ENSBTAG00000014451.YEATS2	2683	0.243	0.072	3.4e-10	0.129	0.201	0.209	0.202	0.209	1.5e-08	7.9e-13	2.4e-13	7e-13	2.5e-13	0.209
ENSBTAG00000005565.CLN6	3890	0.143	0.055	0.00017	0.012	0.072	0.038	0.076	0.039	0.056	2.4e-05	0.0018	1.5e-05	0.0017	0.076
ENSBTAG00000014505.NGRN	2406	0.067	0.044	0.024	-0.003	0.007	-0.002	0.009	-0.003	0.64	0.11	0.43	0.077	0.6	0.009
ENSBTAG00000038733.EFS	3068	0.06	0.036	0.043	-0.004	-0.003	-0.003	-0.002	-0.003	0.85	0.58	0.53	0.47	0.54	-0.002
ENSBTAG00000005994.SPESP1	5541	0.464	0.06	0	0.414	0.41	0.435	0.451	0.442	4e-28	9e-28	6.6e-30	2.3e-31	1.4e-30	0.451
ENSBTAG00000005212.C1H3orf70	3056	0.226	0.063	1.8e-06	0.041	0.113	0.104	0.119	0.109	0.0013	1.3e-07	3.9e-07	6.1e-08	2.3e-07	0.119
ENSBTAG00000039524	4673	0.178	0.075	1.4e-08	0.128	0.153	0.185	0.172	0.16	1.8e-08	5.9e-10	6.9e-12	4.7e-11	2.5e-10	0.185
ENSBTAG00000009336.LXN	3487	0.208	0.065	1.2e-06	0.084	0.115	0.085	0.112	0.114	5.6e-06	1e-07	4.6e-06	1.5e-07	1.1e-07	0.115
ENSBTAG00000018320.RPLP1	5063	0.186	0.063	2.9e-05	0.073	0.059	0.09	0.07	0.091	2.3e-05	0.00014	2.6e-06	3.1e-05	2.2e-06	0.091
ENSBTAG00000018642.RCCD1	2587	0.249	0.084	0.0011	0.034	0.046	0.007	0.06	0.044	0.0033	0.0007	0.11	0.00012	0.00086	0.06
ENSBTAG00000012338.FAH	4213	0.25	0.064	1.4e-09	0.209	0.186	0.219	0.213	0.211	2.6e-13	6.1e-12	5.9e-14	1.4e-13	1.9e-13	0.219
ENSBTAG00000019014.MAGEF1	2844	0.478	0.081	5.6e-17	0.255	0.26	0.267	0.268	0.306	2.8e-16	1.2e-16	3.9e-17	3.7e-17	8.1e-20	0.306
ENSBTAG00000049676	3388	0.089	0.039	0.0059	-0.003	0.026	0	0.023	-0.004	0.57	0.0082	0.3	0.012	0.92	0.026
ENSBTAG00000038652	4811	0.199	0.061	5.1e-08	0.072	0.145	0.107	0.147	0.137	2.5e-05	1.8e-09	2.7e-07	1.3e-09	5e-09	0.147
ENSBTAG00000025764	3839	0.095	0.058	0.034	0.006	0.015	0.041	0.022	0.03	0.12	0.034	0.0012	0.015	0.0049	0.041
ENSBTAG00000003915.LARP6	4487	0.134	0.058	0.0044	-0.002	0.022	-0.001	0.022	-0.002	0.42	0.015	0.37	0.015	0.45	0.022
ENSBTAG00000018637.HDDC3	2520	0.118	0.073	0.043	-0.002	0.003	0.016	0.009	0.016	0.49	0.2	0.032	0.078	0.03	0.016
ENSBTAG00000053615	5771	0.088	0.046	0.00034	0.013	0.043	0.017	0.042	0.032	0.049	0.00095	0.028	0.0011	0.0041	0.043
ENSBTAG00000002878.CHRD	2033	0.071	0.039	0.011	0.026	0.019	0.01	0.021	0.026	0.008	0.022	0.071	0.016	0.0083	0.026
ENSBTAG00000018009	2644	0.048	0.026	0.0044	0	0.023	0.004	0.022	-0.003	0.33	0.013	0.17	0.014	0.52	0.023
ENSBTAG00000040244.APOL3	4846	0.181	0.062	2.5e-08	0.169	0.142	0.151	0.151	0.147	7.1e-11	2.6e-09	7.8e-10	7.6e-10	1.5e-09	0.169
ENSBTAG00000012981.HEXA	2604	0.196	0.06	4.4e-07	0.022	0.086	0.108	0.081	0.085	0.015	4.1e-06	2.3e-07	7.6e-06	4.5e-06	0.108
ENSBTAG00000012192	4865	0.495	0.081	3.3e-11	0.195	0.222	0.244	0.252	0.236	1.7e-12	3.6e-14	1.3e-15	4.3e-16	4.8e-15	0.252
ENSBTAG00000046178	5188	0.053	0.034	0.036	0.003	0.015	0.006	0.014	0.001	0.19	0.039	0.13	0.041	0.26	0.015
ENSBTAG00000003957	2751	0.136	0.049	2.2e-07	0.125	0.118	0.091	0.12	0.098	2.7e-08	6.5e-08	2.3e-06	4.9e-08	9.1e-07	0.125
ENSBTAG00000001387.WDR73	3049	0.088	0.035	0.00041	0.09	0.065	0.071	0.068	0.07	2.5e-06	6e-05	2.8e-05	4e-05	3.3e-05	0.09
ENSBTAG00000040199.POLR2H	1934	0.039	0.025	0.04	0.03	0.015	0.025	0.019	0.024	0.0054	0.035	0.0096	0.022	0.011	0.03
ENSBTAG00000002075.MME	4204	0.084	0.047	0.035	-0.004	0.008	-0.004	0.011	0	0.77	0.092	0.83	0.063	0.34	0.011
ENSBTAG00000000667.APOL3	4944	0.52	0.094	5.6e-17	0.182	0.311	0.362	0.341	0.377	1.1e-11	3.9e-20	6.1e-24	2.3e-22	3.9e-25	0.377
ENSBTAG00000050678	6513	0.082	0.061	0.027	0.008	0.003	-0.001	0.009	0.012	0.091	0.21	0.39	0.078	0.053	0.012
ENSBTAG00000004990.NEO1	3437	0.138	0.056	0.0073	0.083	0.035	0.019	0.044	0.054	5.9e-06	0.0026	0.02	0.00085	0.00025	0.083
ENSBTAG00000046482	5394	0.117	0.057	0.02	0.047	0.021	0.055	0.03	0.047	0.0006	0.017	0.00022	0.005	0.00058	0.055
ENSBTAG00000005658.ECE2	1688	0.145	0.055	0.00029	0.042	0.055	0.065	0.063	0.074	0.0012	0.00021	6.4e-05	7.8e-05	1.8e-05	0.074
ENSBTAG00000053951.SPX	5128	0.582	0.056	0	0.479	0.518	0.543	0.537	0.545	6.5e-34	8.9e-38	2.5e-40	1.1e-39	1.5e-40	0.545
ENSBTAG00000008218.NPTN	3558	0.275	0.055	5e-12	0.168	0.197	0.186	0.224	0.214	8e-11	1.4e-12	6.1e-12	2.6e-14	1.1e-13	0.224
ENSBTAG00000052779	1272	0.04	0.032	0.031	0.047	0.014	0.037	0.03	0.028	0.00058	0.044	0.0021	0.0054	0.0065	0.047
ENSBTAG00000001988.EIF3D	5753	0.188	0.054	1.3e-09	0.188	0.125	0.148	0.124	0.096	4.9e-12	2.8e-08	1.1e-09	2.8e-08	1.1e-06	0.188
ENSBTAG00000051936	3320	0.096	0.046	0.0024	0.061	0.031	0.017	0.035	0.048	0.0001	0.0044	0.029	0.0028	0.00054	0.061
ENSBTAG00000001618.ALPK3	3125	0.102	0.048	0.0024	-0.004	0.032	0.01	0.03	0.002	0.77	0.004	0.072	0.0054	0.24	0.032
ENSBTAG00000019159.PVALB	3670	0.254	0.068	1.6e-08	0.044	0.172	0.188	0.185	0.164	0.00091	4.5e-11	5e-12	7.4e-12	1.5e-10	0.188
ENSBTAG00000053963	3217	0.159	0.06	0.0022	0.079	0.038	0.051	0.06	0.059	1.1e-05	0.0019	0.00037	0.00012	0.00013	0.079
ENSBTAG00000020106.AP2M1	1707	0.085	0.043	0.0058	0.011	0.021	0	0.018	0.016	0.059	0.016	0.32	0.024	0.033	0.021
ENSBTAG00000023487	4436	0.14	0.055	0.006	-0.001	0.008	0.017	0.011	0.011	0.36	0.099	0.027	0.062	0.061	0.017
ENSBTAG00000019734.CD276	3245	0.095	0.057	0.027	0.003	0.024	0.028	0.032	0.006	0.2	0.011	0.0064	0.0038	0.12	0.032
ENSBTAG00000015779.PML	4057	0.335	0.077	8.9e-07	0.085	0.128	0.208	0.121	0.21	4.8e-06	1.8e-08	2.9e-13	4.2e-08	2e-13	0.21
ENSBTAG00000015018.FSD2	3597	0.115	0.062	0.016	0.013	0.021	0.006	0.024	0.04	0.047	0.016	0.12	0.011	0.0014	0.04
ENSBTAG00000018422.RIPK3	3640	0.25	0.056	5.6e-08	0.128	0.165	0.161	0.163	0.172	1.7e-08	1.3e-10	2e-10	1.5e-10	4.8e-11	0.172
ENSBTAG00000016345.IL2RB	3390	0.042	0.028	0.047	0.014	0.008	-0.004	0.013	0.022	0.039	0.09	0.93	0.045	0.014	0.022
ENSBTAG00000025803.INSYN1	3350	0.074	0.04	0.027	0.058	-0.004	-0.004	0.009	0.016	0.00015	0.83	0.69	0.078	0.03	0.058
ENSBTAG00000052746	2311	0.137	0.081	0.0098	0.009	0.007	0.013	0.015	0.009	0.078	0.11	0.046	0.038	0.085	0.015
ENSBTAG00000004788.SDR39U1	3469	0.193	0.067	0.0018	0.064	0.008	0.066	0.102	0.056	7e-05	0.095	5.2e-05	5.4e-07	0.00018	0.102
ENSBTAG00000050871	4891	0.156	0.065	0.00067	0.12	0.069	0.107	0.089	0.128	4.8e-08	3.5e-05	2.9e-07	3e-06	1.8e-08	0.128
ENSBTAG00000016522.C21H15orf40	3182	0.459	0.079	5.2e-15	0.267	0.271	0.243	0.276	0.275	4e-17	2.1e-17	1.6e-15	1e-17	1.2e-17	0.276
ENSBTAG00000021341.BTBD1	1956	0.095	0.037	0.00013	-0.001	0.035	0.013	0.031	0.002	0.38	0.0027	0.049	0.0044	0.24	0.035
ENSBTAG00000010235.NOP9	3761	0.21	0.068	0.00038	0.165	0.064	0.127	0.164	0.145	1.2e-10	7e-05	2e-08	1.4e-10	1.7e-09	0.165
ENSBTAG00000015043.MFNG	2449	0.036	0.022	0.027	-0.003	0.007	-0.004	0.008	-0.002	0.62	0.12	0.91	0.094	0.42	0.008
ENSBTAG00000052904.MEX3B	2364	0.14	0.055	0.0012	0.005	0.055	0.023	0.057	0.013	0.16	0.00022	0.012	0.00016	0.047	0.057
ENSBTAG00000015044.CARD10	2405	0.071	0.039	0.0053	0.011	0.039	0.003	0.039	0.004	0.064	0.0016	0.19	0.0017	0.16	0.039
ENSBTAG00000018004.SH3GL3	1764	0.097	0.047	0.0046	0.025	0.009	0.028	0.016	0.021	0.01	0.078	0.0062	0.033	0.016	0.028
ENSBTAG00000018796.RABGGTA	3725	0.086	0.05	0.029	0.015	0.015	0.003	0.035	0.023	0.035	0.038	0.21	0.0026	0.013	0.035
ENSBTAG00000010397.B3GNT5	3033	0.105	0.046	4e-05	0.074	0.068	0.069	0.073	0.076	2e-05	4.2e-05	3.9e-05	2.2e-05	1.5e-05	0.076
ENSBTAG00000002712.MDP1	3689	0.536	0.089	4.7e-08	0.152	0.095	0.197	0.176	0.255	7e-10	1.3e-06	1.4e-12	2.7e-11	2.8e-16	0.255
ENSBTAG00000016661.USP18	2435	0.104	0.043	0.00024	0.06	0.069	0.064	0.066	0.06	0.00012	3.6e-05	7.1e-05	5.2e-05	0.00011	0.069
ENSBTAG00000018527.HDGFL3	1760	0.048	0.031	0.031	0.007	0.01	0.009	0.012	0.017	0.12	0.076	0.078	0.051	0.027	0.017
ENSBTAG00000006548.MCCC1	3237	0.256	0.075	3.4e-09	0.219	0.151	0.162	0.164	0.19	6e-14	8.5e-10	1.7e-10	1.4e-10	3.5e-12	0.219
ENSBTAG00000030632.ALG10	2806	0.072	0.035	0.0023	0.018	0.032	0.03	0.037	0.037	0.024	0.004	0.005	0.0021	0.0021	0.037
ENSBTAG00000002709.TM9SF1	3619	0.076	0.048	0.048	0.001	-0.004	-0.004	-0.003	-0.004	0.27	0.65	0.65	0.51	1	0.001
ENSBTAG00000023513.DNAJC19	2452	0.168	0.083	0.012	0.02	0.03	0.067	0.045	0.067	0.02	0.0051	4.5e-05	0.0008	4.6e-05	0.067
ENSBTAG00000012926.TM6SF1	1829	0.12	0.048	0.00075	0.034	0.045	0.042	0.051	0.014	0.003	0.00072	0.0012	0.00035	0.041	0.051
ENSBTAG00000021395.PSME1	3611	0.129	0.056	0.0043	0.001	0.038	0.018	0.037	-0.004	0.26	0.0018	0.023	0.0022	0.93	0.038
ENSBTAG00000006734.BICD1	3891	0.208	0.066	6.8e-09	0.121	0.157	0.179	0.163	0.161	4.6e-08	3.5e-10	1.7e-11	1.5e-10	2e-10	0.179
ENSBTAG00000002462.MRPL47	2436	0.304	0.076	7.7e-08	0.098	0.102	0.107	0.107	0.128	8.4e-07	5e-07	2.6e-07	2.7e-07	1.7e-08	0.128
ENSBTAG00000025778.EMC9	3643	0.13	0.078	0.038	0.035	0	0.114	0.081	0.091	0.0026	0.32	1e-07	8e-06	2.3e-06	0.114
ENSBTAG00000017665.DHRS4	3529	0.217	0.065	1.2e-05	0.245	0.115	0.24	0.239	0.243	1.2e-15	9.2e-08	2.5e-15	3e-15	1.7e-15	0.245
ENSBTAG00000010992.CTSH	2229	0.278	0.058	1.3e-09	0.248	0.173	0.214	0.23	0.242	7.1e-16	4.1e-11	1.1e-13	1e-14	1.9e-15	0.248
ENSBTAG00000004999.RESF1	4387	0.088	0.04	0.002	0.001	0.037	0.011	0.033	0.01	0.25	0.0021	0.06	0.0034	0.068	0.037
ENSBTAG00000000807.TMED3	3216	0.161	0.057	1.7e-05	0.107	0.087	0.108	0.093	0.11	2.7e-07	3.5e-06	2.4e-07	1.6e-06	1.8e-07	0.11
ENSBTAG00000014156.AMN1	4286	0.151	0.056	1.9e-09	0.137	0.163	0.144	0.163	0.129	5.4e-09	1.5e-10	2.2e-09	1.5e-10	1.5e-08	0.163
ENSBTAG00000037393.ZNF639	2555	0.201	0.061	6.6e-05	0.089	0.067	0.081	0.091	0.087	2.9e-06	4.5e-05	8.1e-06	2.3e-06	3.9e-06	0.091
ENSBTAG00000007104.JPH4	3205	0.095	0.062	0.023	-0.002	-0.004	0.003	-0.004	-0.004	0.42	0.81	0.21	0.98	1	0.003
ENSBTAG00000035144.PLCXD1	2266	0.097	0.048	0.019	0.102	0.026	0.105	0.073	0.091	5.1e-07	0.009	3.4e-07	2.2e-05	2.2e-06	0.105
ENSBTAG00000007094.MINAR1	3272	0.071	0.044	0.039	-0.001	0.001	-0.004	0.001	-0.004	0.41	0.29	0.92	0.25	0.9	0.001
ENSBTAG00000014106.IPO8	3073	0.058	0.035	0.0033	0.005	0.023	-0.001	0.004	0.011	0.15	0.013	0.35	0.16	0.061	0.023
ENSBTAG00000007097.THTPA	3137	0.129	0.059	0.012	0.1	0.026	0.055	0.034	0.084	6.8e-07	0.0091	0.0002	0.0032	5.7e-06	0.1
ENSBTAG00000040053.MYH6	3135	0.439	0.063	0	0.338	0.479	0.463	0.484	0.465	3.8e-22	6.4e-34	1.8e-32	2.3e-34	1.3e-32	0.484
ENSBTAG00000020023.MTHFS	4093	0.058	0.034	0.03	0.019	0.025	0.04	0.029	0.049	0.021	0.0093	0.0014	0.0056	0.00049	0.049
ENSBTAG00000023814.ECT2	3423	0.101	0.039	0.0011	0.013	0.033	0.003	0.031	0.008	0.05	0.0033	0.2	0.0044	0.099	0.033
ENSBTAG00000005370.TMTC1	2781	0.113	0.051	0.0024	0.033	0.057	0.059	0.062	0.1	0.0037	0.00017	0.00013	9.2e-05	6.9e-07	0.1
ENSBTAG00000019376.FNDC3B	2911	0.066	0.031	0.0047	0.008	0.025	0.007	0.02	0.013	0.095	0.01	0.1	0.019	0.05	0.025
ENSBTAG00000011095.FAR2	2375	0.074	0.035	0.00052	0.075	0.049	0.041	0.047	0.056	1.8e-05	0.00048	0.0013	0.00063	0.00018	0.075
ENSBTAG00000001565.MESD	3499	0.107	0.044	0.0044	0.047	0.021	0.091	0.026	0.067	0.00057	0.016	2.3e-06	0.0089	4.9e-05	0.091
ENSBTAG00000006369.MRPS35	3943	0.451	0.066	0	0.418	0.401	0.415	0.418	0.439	1.7e-28	4.5e-27	3.4e-28	1.8e-28	2.9e-30	0.439
ENSBTAG00000035247.MCEE	3764	0.424	0.066	2e-14	0.186	0.254	0.236	0.25	0.235	6.4e-12	2.8e-16	4.6e-15	5.2e-16	5.2e-15	0.254
ENSBTAG00000016467.SLC22A17	3024	0.128	0.052	0.0032	0.002	0.048	0.006	0.045	0.004	0.25	0.00051	0.12	0.00073	0.18	0.048
ENSBTAG00000019060.CLDN11	3588	0.1	0.044	0.0015	0.068	0.055	0.096	0.06	0.101	4.3e-05	0.0002	1.1e-06	0.00012	6.2e-07	0.101
ENSBTAG00000022083.REP15	4079	0.128	0.049	4.6e-06	0.096	0.065	0.043	0.062	0.065	1.2e-06	6.2e-05	0.001	8.7e-05	5.9e-05	0.096
ENSBTAG00000009855.FAN1	4008	0.154	0.047	3.8e-06	0.058	0.108	0.093	0.105	0.098	0.00015	2.3e-07	1.7e-06	3.4e-07	9.1e-07	0.108
ENSBTAG00000019692.BCL2L2	2937	0.056	0.033	0.044	0.01	0.006	-0.004	0.014	0.006	0.074	0.13	0.79	0.041	0.13	0.014
ENSBTAG00000004154.SKIL	3409	0.109	0.05	0.009	0.06	0.036	0.021	0.044	0.033	0.00011	0.0024	0.016	0.00087	0.0036	0.06
ENSBTAG00000011798.STK38L	3591	0.086	0.044	0.0075	0.057	0.022	0.012	0.024	0.043	0.00017	0.014	0.053	0.011	0.00093	0.057
ENSBTAG00000001639.TRPM1	4211	0.155	0.048	8.8e-07	0.078	0.115	0.1	0.119	0.112	1.1e-05	9.9e-08	6.9e-07	6.1e-08	1.4e-07	0.119
ENSBTAG00000037679.PPP1R3E	2906	0.365	0.068	5.3e-10	0.017	0.196	0.213	0.202	0.184	0.028	1.6e-12	1.3e-13	6.8e-13	8.2e-12	0.213
ENSBTAG00000051090.KLF13	4397	0.072	0.042	0.0074	-0.004	0.038	0.006	0.034	0	0.8	0.0018	0.12	0.0031	0.3	0.038
ENSBTAG00000005082.MED21	3181	0.307	0.061	1.2e-15	0.162	0.275	0.274	0.278	0.268	1.8e-10	1.2e-17	1.4e-17	7.9e-18	3.4e-17	0.278
ENSBTAG00000012725.C10H14orf93	3153	0.137	0.062	0.008	0.067	0.034	0.069	0.04	0.053	4.6e-05	0.0033	3.6e-05	0.0014	0.00026	0.069
ENSBTAG00000016228.NMD3	2813	0.094	0.038	8e-05	0.093	0.066	0.064	0.068	0.093	1.7e-06	5.1e-05	6.7e-05	3.9e-05	1.7e-06	0.093
ENSBTAG00000027795.GFM1	3601	0.267	0.074	4.9e-06	0.032	0.094	0.116	0.127	0.138	0.004	1.6e-06	8.2e-08	1.9e-08	4.6e-09	0.138
ENSBTAG00000006985.TM7SF3	3176	0.115	0.04	7.4e-07	0.09	0.088	0.068	0.082	0.088	2.7e-06	3.4e-06	4.4e-05	7.1e-06	3.1e-06	0.09
ENSBTAG00000012723.HAUS4	3239	0.099	0.045	0.0073	0.072	0.033	0.067	0.039	0.072	2.5e-05	0.0035	4.5e-05	0.0017	2.6e-05	0.072
ENSBTAG00000007651.TARS3	2605	0.043	0.03	0.033	-0.003	0.019	-0.003	0.019	-0.003	0.56	0.021	0.56	0.02	0.56	0.019
ENSBTAG00000010890.PRMT5	3458	0.07	0.042	0.024	0.011	0.009	0.008	0.012	0.011	0.059	0.085	0.097	0.053	0.063	0.012
ENSBTAG00000002313.ITPR2	2790	0.048	0.027	0.012	0.004	0.043	0.008	0.042	0.01	0.17	0.00098	0.095	0.0011	0.074	0.043
ENSBTAG00000014824.MMP14	3682	0.061	0.035	0.022	0.027	0.019	0	0.022	0.014	0.0077	0.022	0.32	0.014	0.04	0.027
ENSBTAG00000006675.PCSK6	2797	0.192	0.074	0.0022	0.003	0.02	0.004	0.022	0.019	0.2	0.019	0.16	0.014	0.02	0.022
ENSBTAG00000021980.RASSF8	4880	0.068	0.044	0.0084	0.009	0.006	-0.004	0.012	-0.001	0.085	0.13	0.68	0.051	0.36	0.012
ENSBTAG00000003851.CCNL1	2743	0.053	0.035	0.033	-0.003	0.007	-0.003	0.01	-0.001	0.51	0.12	0.58	0.073	0.38	0.01
ENSBTAG00000014821.SLC7A7	3807	0.086	0.047	0.029	-0.004	0.002	-0.004	0.009	-0.004	0.72	0.23	0.92	0.081	0.78	0.009
ENSBTAG00000013593.SNRPA1	2904	0.129	0.057	0.0002	0.033	0.081	0.05	0.08	0.045	0.0035	8.3e-06	0.00042	8.8e-06	0.00078	0.081
ENSBTAG00000016658.ABHD4	3968	0.297	0.07	7.8e-09	0.098	0.135	0.142	0.139	0.101	9.5e-07	6.8e-09	2.7e-09	4.3e-09	5.9e-07	0.142
ENSBTAG00000013013.GMPS	3966	0.337	0.067	1.9e-14	0.211	0.275	0.241	0.281	0.263	1.9e-13	1.2e-17	2.2e-15	4.5e-18	8e-17	0.281
ENSBTAG00000001396.ADAMTS7	3534	0.218	0.089	0.002	0.012	0.067	0.068	0.072	0.06	0.056	4.8e-05	4.3e-05	2.5e-05	0.00012	0.072
ENSBTAG00000001673.C2CD5	4147	0.223	0.068	6.6e-05	0.077	0.087	0.098	0.089	0.055	1.3e-05	3.7e-06	8.4e-07	3e-06	0.00021	0.098
ENSBTAG00000021008.ZNF219	5556	0.278	0.066	2.2e-07	0.031	0.153	0.134	0.155	0.074	0.0044	6.4e-10	7.4e-09	4.7e-10	1.9e-05	0.155
ENSBTAG00000006142.DHX36	4601	0.164	0.071	8.6e-05	0.062	0.065	0.079	0.067	0.089	9.3e-05	5.7e-05	9.9e-06	4.9e-05	2.8e-06	0.089
ENSBTAG00000013333.GYS2	4738	0.543	0.072	1.8e-15	0.263	0.304	0.304	0.311	0.288	7.7e-17	1.1e-19	1.2e-19	3.6e-20	1.5e-18	0.311
ENSBTAG00000012022.TBC1D2B	3403	0.07	0.033	0.0012	0	0.037	-0.004	0.036	0.001	0.32	0.0021	0.68	0.0025	0.27	0.037
ENSBTAG00000001465.P2RY1	3027	0.21	0.074	0.0002	0.009	0.096	0.041	0.096	0.016	0.077	1.1e-06	0.0012	1.2e-06	0.032	0.096
ENSBTAG00000006231.ACSBG1	3120	0.078	0.039	0.0041	0.03	0.025	0.028	0.022	0.029	0.0051	0.0099	0.0067	0.014	0.0055	0.03
ENSBTAG00000046189.RNASE13	5438	0.127	0.064	0.03	0.011	0.001	0.041	0.021	0.01	0.066	0.27	0.0012	0.017	0.073	0.041
ENSBTAG00000019602.SLCO1C1	5090	0.119	0.05	0.00065	0.038	0.021	0.024	0.022	0.038	0.0018	0.016	0.011	0.015	0.0019	0.038
ENSBTAG00000015942.DNAJA4	3065	0.169	0.065	0.00072	0.073	0.055	0.091	0.058	0.086	2.1e-05	0.0002	2.1e-06	0.00015	4.4e-06	0.091
ENSBTAG00000004564.MBNL1	3200	0.065	0.031	0.005	0.03	0.025	0.023	0.027	0.018	0.0049	0.0095	0.013	0.0072	0.024	0.03
ENSBTAG00000000328.TPPP2	5472	0.226	0.074	0.00053	0.047	0.067	0.095	0.085	0.075	0.00058	4.5e-05	1.4e-06	4.6e-06	1.8e-05	0.095
ENSBTAG00000001786.HYKK	2308	0.059	0.035	0.018	-0.004	0.008	0.009	0.006	-0.004	0.74	0.098	0.081	0.13	0.66	0.009
ENSBTAG00000017571.PLEKHA5	3251	0.075	0.035	0.0061	0	0.023	-0.003	0.029	-0.001	0.33	0.013	0.61	0.0058	0.37	0.029
ENSBTAG00000008793.RNASE1	6128	0.122	0.058	0.012	0.031	0.005	0.016	0.017	0.031	0.0047	0.15	0.03	0.028	0.0048	0.031
ENSBTAG00000009106.EIF2A	3600	0.093	0.05	0.018	0.011	0.008	0.037	0.014	0.022	0.062	0.097	0.0021	0.039	0.014	0.037
ENSBTAG00000014440.PSMA4	2159	0.297	0.059	3e-15	0.153	0.234	0.225	0.236	0.202	6.4e-10	5.8e-15	2.3e-14	4.9e-15	6.7e-13	0.236
ENSBTAG00000018402.TSC22D2	3541	0.053	0.034	0.045	0.008	0.011	-0.004	0.017	0	0.097	0.059	0.72	0.028	0.3	0.017
ENSBTAG00000046668.ANG2	6601	0.137	0.067	0.028	0.022	-0.003	0.083	0.017	0.067	0.014	0.55	6.5e-06	0.029	4.7e-05	0.083
ENSBTAG00000003130.CHRNA3	2076	0.079	0.047	0.02	-0.004	0.005	-0.003	0.012	-0.004	0.73	0.14	0.58	0.053	0.67	0.012
ENSBTAG00000002745.APEX1	8398	0.107	0.05	0.014	0.021	-0.003	0.006	0.003	0.012	0.017	0.59	0.13	0.21	0.052	0.021
ENSBTAG00000002743.OSGEP	8420	0.592	0.062	0	0.188	0.394	0.397	0.414	0.382	4.9e-12	1.6e-26	9.1e-27	3.7e-28	1.6e-25	0.414
ENSBTAG00000030493.RERGL	4751	0.119	0.053	0.0011	0.012	0.046	0.009	0.041	0.009	0.054	0.0007	0.087	0.0013	0.085	0.046
ENSBTAG00000004024.UBE2Q2	1730	0.074	0.036	0.0069	0.012	0.037	0	0.038	0.001	0.056	0.0021	0.33	0.0018	0.26	0.038
ENSBTAG00000002395.HPS3	3412	0.157	0.062	0.0039	0.011	0.023	0.006	0.026	0.013	0.058	0.013	0.12	0.0083	0.046	0.026
ENSBTAG00000001183.KLHL33	8519	0.198	0.065	0.00034	0.004	0.034	0.003	0.034	-0.003	0.16	0.0031	0.2	0.0031	0.58	0.034
ENSBTAG00000007382.SCAPER	1212	0.031	0.026	0.029	-0.003	0.013	-0.003	0.011	-0.004	0.6	0.05	0.53	0.061	0.74	0.013
ENSBTAG00000001721.GYG1	3711	0.041	0.025	0.027	-0.002	0.014	-0.004	0.011	-0.004	0.48	0.043	0.66	0.058	0.89	0.014
ENSBTAG00000001179.TEP1	8629	0.212	0.062	6.4e-05	0.108	0.068	0.06	0.103	0.102	2.6e-07	4e-05	0.00011	4.4e-07	5.5e-07	0.108
ENSBTAG00000008541.MGST1	4592	0.251	0.074	2.5e-07	0.01	0.108	0.112	0.113	0.099	0.067	2.3e-07	1.4e-07	1.4e-07	7.4e-07	0.113
ENSBTAG00000020040.LPCAT4	7313	0.081	0.043	0.015	0.012	0.036	0.018	0.04	0.012	0.053	0.0025	0.024	0.0014	0.056	0.04
ENSBTAG00000015008.CPA3	3577	0.043	0.026	0.035	-0.001	0.002	-0.001	0.002	0	0.4	0.23	0.35	0.25	0.32	0.002
ENSBTAG00000022167.DERA	4543	0.168	0.078	0.0039	0.036	0.041	0.032	0.054	0.065	0.0025	0.0013	0.0042	0.00024	5.8e-05	0.065
ENSBTAG00000002415.TSPAN3	1520	0.058	0.03	0.00028	0.029	0.048	0.027	0.045	0.025	0.0058	0.00054	0.0077	0.00078	0.0092	0.048
ENSBTAG00000022227.PLSCR2	4487	0.133	0.047	3.3e-05	0.038	0.084	0.083	0.086	0.088	0.0019	5.7e-06	6.3e-06	3.9e-06	3.3e-06	0.088
ENSBTAG00000006416.EMC4	6361	0.17	0.063	0.0032	0.06	0.02	0.028	0.022	0.045	0.00012	0.02	0.0063	0.015	0.00077	0.06
ENSBTAG00000023147.LINGO1	2277	0.203	0.062	4.1e-06	0.021	0.13	0.084	0.13	0.073	0.016	1.3e-08	5.4e-06	1.4e-08	2.1e-05	0.13
ENSBTAG00000000369.EPS8	4143	0.08	0.036	0.0039	0.058	0.025	0.002	0.025	0.042	0.00015	0.01	0.23	0.0092	0.0011	0.058
ENSBTAG00000009154.U2SURP	3385	0.147	0.06	0.0049	-0.001	0.045	-0.001	0.035	-0.003	0.4	0.00076	0.39	0.0028	0.64	0.045
ENSBTAG00000006413.KATNBL1	6100	0.079	0.042	0.018	0.017	0.009	-0.004	0.01	0.015	0.027	0.086	0.72	0.069	0.034	0.017
ENSBTAG00000015562.PLBD1	2909	0.254	0.076	4.4e-06	0.024	0.094	0.11	0.088	0.048	0.011	1.6e-06	1.8e-07	3.1e-06	0.00054	0.11
ENSBTAG00000044029.AVEN	5907	0.507	0.066	6.7e-16	0.178	0.305	0.271	0.305	0.277	1.9e-11	9.9e-20	2e-17	9e-20	8.3e-18	0.305
ENSBTAG00000011524.XRN1	2181	0.051	0.032	0.015	0.012	0.009	-0.004	0.008	0.017	0.052	0.084	0.98	0.097	0.028	0.017
ENSBTAG00000025642.RYR3	5711	0.08	0.043	0.029	0.021	0.033	0.046	0.038	0.032	0.017	0.0035	0.00069	0.0019	0.0041	0.046
ENSBTAG00000012219.CSPG4	2811	0.071	0.031	0.00022	0.056	0.071	0.049	0.068	0.074	0.00019	2.9e-05	0.00046	3.9e-05	1.9e-05	0.074
ENSBTAG00000018138.GK5	2067	0.041	0.026	0.048	-0.003	-0.002	-0.003	0	-0.003	0.56	0.51	0.64	0.34	0.55	0
ENSBTAG00000014322.FAM234B	4275	0.157	0.056	9.3e-05	0.031	0.075	0.078	0.074	0.089	0.0043	1.8e-05	1.2e-05	1.9e-05	2.8e-06	0.089
ENSBTAG00000040206.ZNF770	3262	0.206	0.051	8.6e-09	0.089	0.147	0.163	0.151	0.151	2.9e-06	1.5e-09	1.5e-10	7.5e-10	7.9e-10	0.163
ENSBTAG00000007368.MAN2C1	2582	0.08	0.042	0.0032	0	0.029	0.028	0.031	0.015	0.33	0.0057	0.0062	0.0043	0.038	0.031
ENSBTAG00000005868.HEBP1	4033	0.355	0.054	0	0.439	0.443	0.427	0.455	0.45	2.9e-30	1.2e-30	2.8e-29	9.6e-32	3.1e-31	0.455
ENSBTAG00000006222.TFDP2	2342	0.035	0.024	0.039	0	0.002	-0.004	0.008	-0.004	0.3	0.22	0.86	0.098	0.81	0.008
ENSBTAG00000001364.DPH6	3820	0.053	0.03	0.018	0.082	0.009	0.014	0.018	0.056	6.9e-06	0.082	0.039	0.026	0.00018	0.082
ENSBTAG00000011761.LRP6	2533	0.121	0.06	0.023	0.024	0.001	0.071	0.025	0.028	0.012	0.25	2.9e-05	0.01	0.0068	0.071
ENSBTAG00000002185.RNF7	2686	0.048	0.034	0.037	-0.002	0.004	-0.003	0.005	-0.001	0.49	0.17	0.53	0.15	0.38	0.005
ENSBTAG00000005846.FAM219B	2831	0.119	0.042	0.00053	0.035	0.037	0.024	0.028	0.025	0.0029	0.0021	0.011	0.007	0.0099	0.037
ENSBTAG00000005845.MPI	2859	0.262	0.06	6.5e-10	0.203	0.187	0.216	0.199	0.216	5.7e-13	5.4e-12	8.8e-14	1e-12	9e-14	0.216
ENSBTAG00000003172.MEIS2	2556	0.085	0.047	0.034	0.046	0.006	0.039	0.017	0.018	0.00065	0.12	0.0017	0.028	0.026	0.046
ENSBTAG00000047225.BCL2L14	2768	0.164	0.063	0.00014	0.052	0.094	0.058	0.098	0.05	0.0003	1.5e-06	0.00014	9.2e-07	0.00039	0.098
ENSBTAG00000040061.ZBTB38	2441	0.061	0.035	0.016	0.001	0.003	-0.004	0.015	0.053	0.26	0.18	0.81	0.038	0.00027	0.053
ENSBTAG00000002006.THBS1	3168	0.04	0.027	0.043	0.031	0.009	-0.002	0.014	0	0.0043	0.083	0.43	0.039	0.3	0.031
ENSBTAG00000021424.CSK	2903	0.053	0.032	0.049	0.046	0.009	0.021	0.014	0.047	0.00069	0.083	0.015	0.042	0.0006	0.047
ENSBTAG00000008714.CLSTN2	5929	0.207	0.067	0.0002	0.072	0.054	0.083	0.096	0.08	2.6e-05	0.00025	6.2e-06	1.2e-06	8.7e-06	0.096
ENSBTAG00000014605.ETV6	3678	0.094	0.037	0.0019	0.044	0.061	0.065	0.066	0.06	0.00087	9.7e-05	6.1e-05	5.6e-05	0.00011	0.066
ENSBTAG00000011446.SEMA7A	2452	0.198	0.048	1.1e-08	0.141	0.153	0.142	0.156	0.145	3e-09	5.9e-10	2.6e-09	4.4e-10	1.7e-09	0.156
ENSBTAG00000016826.GPR176	2411	0.121	0.056	0.0085	0.073	0.04	0.048	0.049	0.072	2.3e-05	0.0014	0.00049	0.00045	2.6e-05	0.073
ENSBTAG00000051206.KY	2925	0.123	0.069	0.024	-0.004	0.021	0.021	0.025	0	0.77	0.016	0.017	0.0099	0.34	0.025
ENSBTAG00000019076.PAK6	1501	0.094	0.051	0.011	0.035	0.02	0.026	0.022	0.024	0.0027	0.019	0.0084	0.015	0.011	0.035
ENSBTAG00000014843.COPB2	3744	0.134	0.062	0.016	0.06	0.023	0.027	0.036	0.04	0.00012	0.013	0.0071	0.0023	0.0015	0.06
ENSBTAG00000016999.RYK	2273	0.075	0.037	0.0044	0.039	0.041	-0.003	0.041	0.017	0.0015	0.0012	0.54	0.0013	0.027	0.041
ENSBTAG00000015772.STOML1	4579	0.096	0.043	0.0052	0.002	0.024	0.009	0.021	-0.004	0.23	0.011	0.087	0.016	0.85	0.024
ENSBTAG00000051472	6593	0.258	0.082	4.4e-05	0.033	0.045	0.076	0.045	0.089	0.0033	0.0008	1.6e-05	0.00075	2.8e-06	0.089
ENSBTAG00000012026	4698	0.15	0.051	0.00068	0.021	0.07	0.034	0.069	0.039	0.015	3.2e-05	0.003	3.8e-05	0.0017	0.07
ENSBTAG00000013485.ZFYVE19	1623	0.07	0.033	0.0017	0.037	0.029	0.043	0.029	0.037	0.0022	0.0057	0.001	0.0061	0.002	0.043
ENSBTAG00000018538.CEP70	3285	0.044	0.031	0.014	0.019	0.025	0.013	0.029	0	0.022	0.0093	0.047	0.0058	0.3	0.029
ENSBTAG00000051260	2767	0.085	0.036	0.0042	-0.004	0.029	-0.002	0.03	-0.003	0.87	0.0057	0.46	0.0055	0.59	0.03
ENSBTAG00000009086.LOXL1	4829	0.109	0.052	0.0024	-0.003	0.03	0.004	0.028	0.009	0.53	0.0048	0.16	0.0065	0.085	0.03
ENSBTAG00000006819	4908	0.141	0.047	6.4e-05	0.04	0.053	0.028	0.053	0.041	0.0014	0.00028	0.0063	0.00029	0.0013	0.053
ENSBTAG00000001671.RTF1	1981	0.281	0.077	3.2e-07	0.089	0.091	0.075	0.081	0.046	3e-06	2.1e-06	1.6e-05	7.7e-06	0.00069	0.091
ENSBTAG00000008111.ESYT3	3364	0.057	0.033	0.006	0.025	0.029	-0.003	0.031	0.01	0.01	0.0055	0.62	0.0045	0.07	0.031
ENSBTAG00000030913.MX1	5873	0.132	0.061	0.033	0.001	0.001	0.003	0.013	0.004	0.26	0.25	0.19	0.048	0.17	0.013
ENSBTAG00000052681.SMIM10L1	6594	0.205	0.075	0.00028	-0.003	0.082	0.07	0.084	0.029	0.59	6.9e-06	3.1e-05	5.7e-06	0.0055	0.084
ENSBTAG00000010952	4006	0.116	0.07	0.011	0.052	0.035	0.044	0.073	0.03	0.0003	0.0028	0.00084	2.3e-05	0.0048	0.073
ENSBTAG00000001693.RPAP1	2124	0.078	0.033	6.8e-05	0.003	0.044	0.017	0.039	0.015	0.18	0.0009	0.029	0.0016	0.037	0.044
ENSBTAG00000053015.GZMB	4912	0.118	0.05	0.002	0	0.03	0.012	0.032	0.013	0.31	0.0052	0.051	0.0039	0.045	0.032
ENSBTAG00000053358	5515	0.146	0.057	0.002	0.09	0.04	0.039	0.064	0.086	2.5e-06	0.0015	0.0016	6.9e-05	4.1e-06	0.09
ENSBTAG00000009663.YBX3	6568	0.172	0.056	0.00014	-0.002	0.032	0.036	0.033	0.005	0.44	0.0037	0.0023	0.0034	0.14	0.036
ENSBTAG00000015198.DZIP1L	3456	0.369	0.09	4.7e-15	0.166	0.274	0.235	0.273	0.237	1e-10	1.5e-17	5.5e-15	1.7e-17	3.7e-15	0.274
ENSBTAG00000007024	2537	0.087	0.045	0.014	0.023	0.019	0	0.021	0.014	0.013	0.02	0.34	0.016	0.039	0.023
ENSBTAG00000001694.TYRO3	2168	0.099	0.049	0.00089	0.006	0.051	0.043	0.054	0.013	0.12	0.00038	0.001	0.00023	0.047	0.054
ENSBTAG00000049367	7137	0.115	0.043	0.00014	0.064	0.061	0.016	0.062	0.045	6.8e-05	9.8e-05	0.031	8.9e-05	0.00076	0.064
ENSBTAG00000008299.IL20RB	3199	0.051	0.033	0.031	0.011	0.01	0.001	0.013	0.03	0.059	0.067	0.28	0.045	0.005	0.03
ENSBTAG00000011998.DUT	2254	0.181	0.064	0.00049	0.013	0.057	0.035	0.049	0.029	0.049	0.00018	0.0029	0.00043	0.0057	0.057
ENSBTAG00000021291.STXBP6	6764	0.16	0.053	5.7e-05	0.049	0.056	0.057	0.056	0.088	0.00045	0.00019	0.00017	0.00018	3.3e-06	0.088
ENSBTAG00000023106	5201	0.492	0.082	7.6e-12	0.314	0.231	0.277	0.303	0.32	2.1e-20	9.5e-15	8.1e-18	1.3e-19	8.2e-21	0.32
ENSBTAG00000006792.EHD4	2245	0.084	0.043	0.0059	-0.004	0.029	0.002	0.032	-0.003	0.76	0.0057	0.24	0.0038	0.53	0.032
ENSBTAG00000018427.NCK1	2939	0.041	0.029	0.048	0.012	-0.003	-0.004	-0.001	-0.004	0.057	0.55	0.74	0.36	0.94	0.012
ENSBTAG00000052514	6867	0.125	0.042	2.1e-07	0.062	0.117	0.114	0.114	0.095	9.3e-05	7.5e-08	1.1e-07	1.1e-07	1.2e-06	0.117
ENSBTAG00000049487	5272	0.161	0.051	9.2e-05	0.12	0.032	0.077	0.057	0.103	5.3e-08	0.0039	1.4e-05	0.00016	4.9e-07	0.12
ENSBTAG00000011765.GABARAPL1	5733	0.356	0.061	0	0.313	0.323	0.38	0.356	0.367	2.5e-20	5.1e-21	2.3e-25	1.8e-23	2.5e-24	0.38
ENSBTAG00000031834	4464	0.577	0.078	7.1e-09	0.052	0.189	0.244	0.213	0.142	0.00033	4e-12	1.5e-15	1.4e-13	2.6e-09	0.244
ENSBTAG00000012789.PRKD1	2242	0.19	0.048	5.5e-09	0.159	0.162	0.178	0.173	0.19	2.8e-10	1.9e-10	2e-11	4.2e-11	3.6e-12	0.19
ENSBTAG00000052342	3699	0.152	0.053	0.00032	0.136	0.06	0.124	0.091	0.141	5.9e-09	0.00012	2.9e-08	2.3e-06	2.9e-09	0.141
ENSBTAG00000030424.CLEC1A	6302	0.306	0.079	1.4e-08	0.276	0.142	0.24	0.281	0.26	1e-17	2.8e-09	2.5e-15	4.3e-18	1.1e-16	0.281
ENSBTAG00000013988.BID	2692	0.324	0.071	9.6e-14	0.245	0.243	0.258	0.281	0.288	1.1e-15	1.5e-15	1.6e-16	4.9e-18	1.6e-18	0.288
ENSBTAG00000008866.GANC	2137	0.093	0.048	0.0072	0.046	0.028	0.017	0.036	0.038	0.00069	0.0068	0.027	0.0023	0.002	0.046
ENSBTAG00000054797	1956	0.041	0.029	0.049	-0.004	-0.002	-0.003	0.004	0.001	0.76	0.5	0.59	0.18	0.27	0.004
ENSBTAG00000010407.GSC	3215	0.054	0.038	0.042	0.023	0.009	0.02	0.003	0.029	0.012	0.086	0.019	0.19	0.0055	0.029
ENSBTAG00000012815.CLEC12A	6435	0.074	0.032	0.0047	0.033	0.032	0.001	0.032	0.008	0.0034	0.0039	0.29	0.0038	0.093	0.033
ENSBTAG00000016854.AK7	4958	0.075	0.051	0.041	-0.004	-0.002	-0.004	0.006	-0.004	0.96	0.46	0.84	0.12	0.92	0.006
ENSBTAG00000017565.SCFD1	3405	0.134	0.06	0.00016	0.068	0.051	0.004	0.025	0.036	3.9e-05	0.00037	0.16	0.0095	0.0023	0.068
ENSBTAG00000009293.EVL	3802	0.072	0.038	0.035	0.065	0.012	0.032	0.018	0.044	6e-05	0.052	0.0039	0.024	0.00084	0.065
ENSBTAG00000046980.KLRF2	5849	0.723	0.053	0	0.224	0.372	0.407	0.384	0.412	2.6e-14	9.5e-25	1.4e-27	1.1e-25	5.4e-28	0.412
ENSBTAG00000013032.CCNDBP1	4023	0.143	0.079	0.012	0.034	0.053	0.099	0.08	0.074	0.0031	0.00027	7.8e-07	9.1e-06	1.9e-05	0.099
ENSBTAG00000008868.CAPN3	2398	0.034	0.022	0.028	0	0.003	-0.003	0.006	-0.001	0.3	0.2	0.55	0.13	0.37	0.006
ENSBTAG00000017201.AP4S1	4477	0.045	0.03	0.036	-0.003	0.008	-0.004	0.009	-0.004	0.63	0.09	0.92	0.083	0.88	0.009
ENSBTAG00000048334	2120	0.248	0.071	3.3e-05	0.156	0.05	0.101	0.075	0.114	4.3e-10	0.0004	5.7e-07	1.7e-05	1.2e-07	0.156
ENSBTAG00000015221.PCCB	1451	0.14	0.057	4.7e-05	0.074	0.047	0.029	0.052	0.041	1.9e-05	0.00059	0.0057	0.00033	0.0012	0.074
ENSBTAG00000053201	3598	0.047	0.03	0.04	0.07	0.005	0.014	0.005	0.025	3.2e-05	0.14	0.039	0.14	0.0097	0.07
ENSBTAG00000005663.HAUS2	2361	0.154	0.051	2.9e-08	0.138	0.11	0.115	0.115	0.129	4.5e-09	1.9e-07	9.4e-08	9.3e-08	1.5e-08	0.138
ENSBTAG00000022847.HEATR5A	4738	0.196	0.086	1.1e-05	0.09	0.083	0.089	0.091	0.093	2.4e-06	6.5e-06	2.7e-06	2.2e-06	1.7e-06	0.093
ENSBTAG00000000750.MSL2	1940	0.082	0.044	0.01	0.005	0.017	0.009	0.024	0.002	0.14	0.028	0.084	0.011	0.22	0.024
ENSBTAG00000049580.bta.mir.12002a	5499	0.148	0.061	0.00018	0.051	0.06	0.059	0.061	0.073	0.00037	0.00012	0.00013	0.0001	2.2e-05	0.073
ENSBTAG00000048958	2381	0.059	0.031	0.0021	0.009	0.028	0.009	0.027	0.008	0.077	0.0068	0.087	0.0077	0.09	0.028
ENSBTAG00000020819.YY1	3583	0.107	0.052	0.031	0.034	0.058	0.021	0.066	0.029	0.0033	0.00016	0.017	5.5e-05	0.0058	0.066
ENSBTAG00000038020	3856	0.09	0.043	0.0045	0.002	0.031	0	0.029	0.005	0.23	0.0045	0.3	0.0057	0.15	0.031
ENSBTAG00000032369.NMI	3427	0.097	0.049	0.0083	0.037	0.034	0.028	0.034	0.034	0.0022	0.0031	0.0069	0.003	0.0033	0.037
ENSBTAG00000023416.PPP2R3A	1950	0.085	0.043	0.0027	0.022	0.03	0.022	0.031	0.018	0.015	0.005	0.014	0.0043	0.023	0.031
ENSBTAG00000027024.ARHGAP5	4096	0.163	0.055	0.00023	0.025	0.066	0.056	0.078	0.066	0.01	5.6e-05	0.00019	1.1e-05	5.1e-05	0.078
ENSBTAG00000025564.RPL36AL	3279	0.064	0.044	0.048	0.005	0.001	-0.003	0.014	0.011	0.14	0.26	0.63	0.043	0.062	0.014
ENSBTAG00000017719.AKAP6	2940	0.068	0.039	0.022	0.081	0.03	0.04	0.043	0.072	8.3e-06	0.0048	0.0015	0.001	2.5e-05	0.081
ENSBTAG00000004931.POLE2	3238	0.102	0.048	0.0068	0.05	0.029	0.043	0.036	0.062	0.00041	0.0062	0.00099	0.0024	8.9e-05	0.062
ENSBTAG00000039980.CLECL1	4531	0.147	0.049	2.4e-05	0.101	0.085	0.089	0.086	0.073	6.4e-07	4.8e-06	2.9e-06	4.4e-06	2.1e-05	0.101
ENSBTAG00000008172.EGLN3	3859	0.102	0.049	0.01	0.048	0.033	0.022	0.041	0.037	0.00055	0.0034	0.015	0.0012	0.002	0.048
ENSBTAG00000014461.ANAPC13	2630	0.219	0.07	0.00016	0	0.078	0.066	0.077	0.011	0.34	1.2e-05	5.7e-05	1.4e-05	0.059	0.078
ENSBTAG00000005547.VCPKMT	2419	0.164	0.061	0.00031	0.009	0.038	0.032	0.042	0.028	0.077	0.0018	0.0038	0.0012	0.0066	0.042
ENSBTAG00000013640.KLRG1	4370	0.092	0.032	2.8e-05	0.045	0.088	0.072	0.083	0.065	0.00074	3.2e-06	2.6e-05	6e-06	6.3e-05	0.088
ENSBTAG00000000742.AMOTL2	2143	0.084	0.048	0.013	0	0.023	0.009	0.022	0.004	0.35	0.013	0.082	0.015	0.17	0.023
ENSBTAG00000013981.SPTSSA	3958	0.083	0.043	0.016	0.017	0.016	0.002	0.021	0.001	0.028	0.034	0.25	0.016	0.27	0.021
ENSBTAG00000015202.DMAC2L	2396	0.288	0.102	0.0001	0.007	0.081	0.098	0.078	0.051	0.11	8.1e-06	9e-07	1.2e-05	0.00034	0.098
ENSBTAG00000018207.M6PR	4283	0.091	0.046	0.0095	-0.004	0.008	0.001	0.02	-0.003	0.73	0.1	0.28	0.018	0.52	0.02
ENSBTAG00000018400.BRMS1L	1932	0.143	0.059	0.0012	0.076	0.058	0.066	0.053	0.09	1.5e-05	0.00014	5.2e-05	0.00028	2.5e-06	0.09
ENSBTAG00000004780.CDKL1	2457	0.168	0.069	0.0011	0.11	0.06	0.067	0.063	0.092	2e-07	0.00011	5e-05	7.7e-05	1.9e-06	0.11
ENSBTAG00000018205.PHC1	4239	0.09	0.042	0.00092	0	0.047	0.006	0.043	0.004	0.3	0.00057	0.12	0.00095	0.18	0.047
ENSBTAG00000000905.RAB6B	4150	0.356	0.068	5.9e-15	0.177	0.231	0.257	0.239	0.27	2.2e-11	9.9e-15	2e-16	2.8e-15	2.5e-17	0.27
ENSBTAG00000006582.SSTR1	4318	0.116	0.042	0.00041	0.049	0.065	0.068	0.064	0.055	0.00047	6.2e-05	4e-05	7.3e-05	0.00023	0.068
ENSBTAG00000031707.FRMD6	4169	0.188	0.062	9.2e-05	0.025	0.057	0.018	0.06	0.031	0.0093	0.00016	0.023	0.00011	0.0047	0.06
ENSBTAG00000019742.FOXJ2	2298	0.046	0.029	0.041	-0.003	-0.003	-0.004	-0.001	0.006	0.61	0.55	0.66	0.37	0.12	0.006
ENSBTAG00000044075.SRPRB	4477	0.168	0.071	0.0048	0.005	0.04	0.038	0.052	0.015	0.16	0.0015	0.0019	0.00032	0.035	0.052
ENSBTAG00000003708.SEC23A	4568	0.162	0.059	4e-05	0.01	0.085	0.054	0.085	0.034	0.072	4.9e-06	0.00025	4.5e-06	0.0031	0.085
ENSBTAG00000023635.CLEC6A	1872	0.078	0.046	0.037	-0.004	0.002	-0.002	0.003	-0.003	0.78	0.23	0.46	0.21	0.59	0.003
ENSBTAG00000021944.RTRAF	4288	0.069	0.043	0.02	-0.003	0.019	0.002	0.021	-0.004	0.59	0.021	0.23	0.016	0.96	0.021
ENSBTAG00000000526.TOPBP1	4752	0.262	0.065	2e-11	0.185	0.208	0.144	0.202	0.153	7.9e-12	2.8e-13	2e-09	6.5e-13	6.1e-10	0.208
ENSBTAG00000002012.CIAO2A	3135	0.06	0.033	0.0048	0.012	0.014	-0.003	0.012	0	0.054	0.042	0.59	0.058	0.3	0.014
ENSBTAG00000008129.CLSTN3	2645	0.167	0.053	2.4e-06	0.055	0.073	0.058	0.071	0.054	0.00021	2.3e-05	0.00015	2.9e-05	0.00025	0.073
ENSBTAG00000018508.TMEM108	5029	0.077	0.047	0.042	-0.004	-0.001	-0.002	0.006	-0.002	0.96	0.39	0.46	0.13	0.44	0.006
ENSBTAG00000011820.DAPK2	2983	0.159	0.047	4.5e-08	0.01	0.151	0.142	0.146	0.112	0.067	8e-10	2.6e-09	1.5e-09	1.5e-07	0.151
ENSBTAG00000002610.FKBP3	3848	0.256	0.07	1.1e-08	0.166	0.147	0.231	0.158	0.208	1.1e-10	1.4e-09	9.6e-15	3.2e-10	2.7e-13	0.231
ENSBTAG00000013126.EMG1	3255	0.113	0.062	0.043	-0.003	0.002	0.006	0.026	0.002	0.51	0.22	0.12	0.0082	0.25	0.026
ENSBTAG00000004495.UBA5	4285	0.266	0.074	8.5e-11	0.116	0.208	0.238	0.213	0.227	8.3e-08	2.8e-13	3.5e-15	1.3e-13	1.8e-14	0.238
ENSBTAG00000014476.ADAL	3847	0.145	0.08	0.036	0.007	-0.002	0.036	0.011	0.015	0.11	0.45	0.0024	0.064	0.036	0.036
ENSBTAG00000031010.ACAD11	4423	0.647	0.062	0	0.325	0.387	0.442	0.463	0.448	3.7e-21	6.1e-26	1.4e-30	1.8e-32	4.7e-31	0.463
ENSBTAG00000019390.CA12	3764	0.174	0.044	1.9e-10	0.116	0.188	0.187	0.185	0.199	8.1e-08	4.6e-12	6e-12	7.1e-12	1e-12	0.199
ENSBTAG00000020294.PTPN6	3260	0.122	0.044	0.00031	0.012	0.062	0.056	0.059	0.045	0.057	8.9e-05	0.00019	0.00013	0.00081	0.062
ENSBTAG00000014479.TUBGCP4	3678	0.181	0.07	0.00092	0.154	0.045	0.122	0.087	0.14	5.2e-10	0.00077	4.1e-08	3.6e-06	3.4e-09	0.154
ENSBTAG00000002966.DNAJC13	4983	0.039	0.024	0.027	0.003	0.02	-0.004	0.014	-0.003	0.2	0.019	0.93	0.044	0.61	0.02
ENSBTAG00000005373.TPM1	5171	0.133	0.051	0.0031	0.024	0.047	0.01	0.045	0.002	0.012	0.00058	0.074	0.0008	0.23	0.047
ENSBTAG00000021304.TP53BP1	3596	0.096	0.041	0.0011	0.022	0.022	0.061	0.029	0.035	0.015	0.015	0.0001	0.0058	0.0028	0.061
ENSBTAG00000003598.P3H3	3018	0.086	0.037	0.0022	0.012	0.033	0.042	0.028	0.043	0.051	0.0033	0.0011	0.0062	0.001	0.043
ENSBTAG00000014001.MAP1A	3598	0.277	0.065	4.2e-10	0.108	0.148	0.211	0.176	0.222	2.5e-07	1.2e-09	1.7e-13	2.4e-11	3.7e-14	0.222
ENSBTAG00000030942.MRPL3	5461	0.204	0.088	0.042	0.025	0.017	0.041	0.051	0.045	0.0092	0.029	0.0013	0.00035	0.00072	0.051
ENSBTAG00000014005.PPIP5K1	3723	0.142	0.059	0.00027	0.012	0.041	0.03	0.031	0.012	0.056	0.0012	0.0049	0.0047	0.057	0.041
ENSBTAG00000038920.VPS13C	4070	0.077	0.033	0.002	0.03	0.017	0.017	0.015	0.014	0.0054	0.027	0.027	0.036	0.04	0.03
ENSBTAG00000018749.NUDT16	6142	0.378	0.078	0	0.307	0.316	0.324	0.331	0.325	6.9e-20	1.6e-20	4.3e-21	1.2e-21	3.5e-21	0.331
ENSBTAG00000047694.SERF2	3850	0.156	0.059	0.00055	0.005	0.023	0.029	0.03	0.008	0.14	0.013	0.0061	0.0054	0.091	0.03
ENSBTAG00000007462.ASTE1	4998	0.091	0.038	0.00038	0.077	0.057	0.074	0.063	0.056	1.3e-05	0.00017	2e-05	7.7e-05	0.0002	0.077
ENSBTAG00000011111.COPS7A	2546	0.105	0.053	0.0064	0.016	0.047	0.012	0.052	0.014	0.034	0.00062	0.057	0.00031	0.043	0.052
ENSBTAG00000017215.WDR76	3996	0.326	0.059	1.7e-12	0.216	0.249	0.231	0.266	0.252	9.3e-14	6e-16	1e-14	5e-17	4.3e-16	0.266
ENSBTAG00000009615.ANXA2	3480	0.197	0.067	0.00017	-0.003	0.065	0.084	0.066	0.023	0.54	6e-05	5.5e-06	5.1e-05	0.013	0.084
ENSBTAG00000013600.PSMG1	5085	0.427	0.093	9.1e-06	0.119	0.091	0.174	0.177	0.178	5.4e-08	2.3e-06	3.5e-11	2.2e-11	2e-11	0.178
ENSBTAG00000006738.GPR68	4153	0.114	0.047	0.0056	0.081	0.031	0.074	0.05	0.072	8.1e-06	0.0045	1.9e-05	0.00042	2.6e-05	0.081
ENSBTAG00000014733.NOP2	2713	0.171	0.068	0.00061	0.052	0.049	0.005	0.052	0.022	0.00033	0.00049	0.15	0.00031	0.014	0.052
ENSBTAG00000018768.HMGN1	5101	0.116	0.053	0.0018	0.021	0.021	0.025	0.032	0.035	0.016	0.016	0.0098	0.0042	0.0028	0.035
ENSBTAG00000021538.MYO1E	4318	0.141	0.062	0.00034	0.093	0.07	0.05	0.064	0.061	1.8e-06	3.2e-05	0.00038	6.5e-05	9.8e-05	0.093
ENSBTAG00000012391.MINDY2	2999	0.438	0.065	5.6e-17	0.347	0.314	0.365	0.351	0.36	7.7e-23	2.3e-20	3.5e-24	4.4e-23	8.1e-24	0.365
ENSBTAG00000000838.CCDC88C	3946	0.539	0.079	3.4e-15	0.198	0.289	0.338	0.291	0.315	1.3e-12	1.4e-18	3.7e-22	9.1e-19	1.9e-20	0.338
ENSBTAG00000030369.IFFO1	2711	0.134	0.05	0.00047	0.027	0.035	0.013	0.036	0.018	0.0077	0.0028	0.051	0.0022	0.024	0.036
ENSBTAG00000013629.GET1	5156	0.27	0.106	0.00092	0.048	0.054	0.046	0.062	0.045	0.00051	0.00025	0.00067	9e-05	0.00078	0.062
ENSBTAG00000015156.NDUFB1	3466	0.098	0.04	0.0035	0.068	0.012	0.012	0.022	0.035	3.9e-05	0.057	0.054	0.014	0.0027	0.068
ENSBTAG00000005479.LIPC	2446	0.078	0.044	0.039	0.004	0.006	-0.004	0.004	0.005	0.17	0.13	0.71	0.16	0.15	0.006
ENSBTAG00000014730.NCAPD2	2716	0.229	0.061	2.3e-08	0.13	0.135	0.145	0.135	0.152	1.3e-08	7.3e-09	1.7e-09	6.5e-09	7.5e-10	0.152
ENSBTAG00000014729.MRPL51	2691	0.335	0.072	2.5e-14	0.243	0.268	0.276	0.285	0.277	1.7e-15	3.5e-17	9.5e-18	2.5e-18	8.5e-18	0.285
ENSBTAG00000010227.CPSF2	3572	0.079	0.051	0.031	0.005	0.012	0.03	0.017	0.017	0.15	0.053	0.0054	0.026	0.029	0.03
ENSBTAG00000008575.CGNL1	3959	0.058	0.027	0.0084	0.046	0.022	0.007	0.024	0.033	0.00069	0.014	0.12	0.011	0.0035	0.046
ENSBTAG00000021251.RIPK4	4826	0.116	0.048	0.0016	0	0.028	0.007	0.027	0.005	0.31	0.0068	0.11	0.0074	0.14	0.028
ENSBTAG00000009845.ITPK1	4437	0.144	0.045	1.5e-05	0.023	0.059	0.066	0.058	0.062	0.013	0.00012	5.4e-05	0.00014	9e-05	0.066
ENSBTAG00000002631.SCNN1A	3082	0.088	0.045	0.013	-0.002	-0.002	-0.001	0.005	0	0.42	0.47	0.41	0.16	0.31	0.005
ENSBTAG00000001342.RSL24D1	4626	0.099	0.057	0.016	0.079	0.026	0.018	0.028	0.054	1.1e-05	0.0088	0.025	0.0065	0.00024	0.079
ENSBTAG00000016650.TIGAR	4155	0.556	0.066	0	0.297	0.359	0.362	0.341	0.354	3.8e-19	9.5e-24	5.7e-24	2.5e-22	2.6e-23	0.362
ENSBTAG00000004310.UBR7	3602	0.269	0.123	0.016	0.094	0.013	0.062	0.045	0.08	1.6e-06	0.047	8.6e-05	0.00078	8.9e-06	0.094
ENSBTAG00000016112.CCDC197	4308	0.306	0.062	1.2e-10	0.258	0.226	0.291	0.281	0.284	1.6e-16	1.9e-14	9.8e-19	4.3e-18	2.6e-18	0.291
ENSBTAG00000021272.ABCG1	5808	0.12	0.05	0.0053	0.025	0.033	0.043	0.043	0.032	0.0095	0.0036	0.00092	0.001	0.004	0.043
ENSBTAG00000021876.WDR72	5310	0.069	0.042	0.027	-0.002	0.013	-0.001	0.02	0.008	0.43	0.046	0.37	0.019	0.1	0.02
ENSBTAG00000000275.PARP11	4273	0.212	0.057	3.7e-05	-0.002	0.096	0.058	0.098	0.053	0.45	1.1e-06	0.00015	8.9e-07	0.00029	0.098
ENSBTAG00000021286.SLC37A1	6383	0.165	0.051	1.3e-05	0.09	0.104	0.077	0.105	0.07	2.4e-06	3.8e-07	1.4e-05	3.4e-07	3.3e-05	0.105
ENSBTAG00000015879.TULP3	4160	0.087	0.034	0.0025	0.019	0.046	0.034	0.041	0.027	0.02	0.00067	0.0029	0.0013	0.0072	0.046
ENSBTAG00000003423.DDX24	4444	0.14	0.057	0.00061	0.004	0.035	-0.001	0.035	0.001	0.17	0.0026	0.38	0.0027	0.26	0.035
ENSBTAG00000011022.ARPP19	2393	0.13	0.062	0.0031	-0.001	0.014	0.039	0.019	0.019	0.4	0.041	0.0016	0.02	0.022	0.039
ENSBTAG00000021491.NDUFV3	5452	0.228	0.068	0.00022	0.056	0.059	0.07	0.071	0.085	0.0002	0.00013	3.3e-05	2.7e-05	4.6e-06	0.085
ENSBTAG00000003763.MYO5C	2297	0.11	0.043	0.00095	0.013	0.048	0.059	0.049	0.048	0.046	0.00055	0.00013	0.00045	0.00051	0.059
ENSBTAG00000007605.FKBP4	4179	0.168	0.057	0.00057	0.06	0.065	0.042	0.065	0.058	0.00011	6.1e-05	0.0011	5.7e-05	0.00014	0.065
ENSBTAG00000003152.IFI27	4601	0.199	0.057	7.5e-07	0.033	0.078	0.082	0.083	0.06	0.0034	1.2e-05	6.6e-06	6e-06	0.00012	0.083
ENSBTAG00000011902.WASHC1	4282	0.117	0.069	0.044	0.004	0.011	0.067	0.033	0.065	0.16	0.061	4.6e-05	0.0033	6.3e-05	0.067
ENSBTAG00000011645.U2AF1	5072	0.086	0.046	0.023	0.007	-0.001	0.005	0	0.001	0.1	0.35	0.15	0.33	0.25	0.007
ENSBTAG00000003155.IFI27L2	4613	0.166	0.072	0.0013	0.011	0.046	0.071	0.046	0.038	0.066	0.00069	2.7e-05	0.00065	0.0019	0.071
ENSBTAG00000000049.CCDC77	3248	0.158	0.056	0.00063	0.012	0.054	0.064	0.06	0.039	0.051	0.00025	6.9e-05	0.00011	0.0016	0.064
ENSBTAG00000018186.PDXK	3754	0.139	0.055	0.003	0.069	0.06	0.045	0.071	0.076	3.6e-05	0.00011	0.00075	2.7e-05	1.4e-05	0.076
ENSBTAG00000048622.TMOD3	2784	0.177	0.063	0.0013	0.018	0.051	0.031	0.05	0.021	0.024	0.00034	0.0044	0.00043	0.016	0.051
ENSBTAG00000008554.NINJ2	2943	0.092	0.049	0.022	0.048	0.004	0.01	0.011	0.03	0.00054	0.16	0.069	0.064	0.0054	0.048
ENSBTAG00000000524.CSTB	3789	0.283	0.06	1.4e-10	0.122	0.182	0.202	0.19	0.18	3.9e-08	1.1e-11	7e-13	3.5e-12	1.5e-11	0.202
ENSBTAG00000007106.GATD3A	3398	0.581	0.063	2.9e-15	0.203	0.318	0.366	0.332	0.364	5.5e-13	1.2e-20	3e-24	1e-21	4.2e-24	0.366
ENSBTAG00000017683.LYSMD2	2364	0.123	0.049	0.00074	0.033	0.043	0.026	0.045	0.038	0.0037	0.001	0.009	0.00073	0.0018	0.045
ENSBTAG00000003526.SYNE3	5315	0.138	0.049	0.00022	0.054	0.049	0.038	0.053	0.051	0.00025	0.00045	0.002	0.00028	0.00036	0.054
ENSBTAG00000013423.GLRX5	5477	0.294	0.082	1.7e-05	0.19	0.09	0.139	0.19	0.159	3.6e-12	2.4e-06	3.9e-09	3.9e-12	2.8e-10	0.19
ENSBTAG00000005221.WNK1	2843	0.136	0.068	0.013	0.022	0.016	0.026	0.024	0.005	0.014	0.031	0.0091	0.012	0.15	0.026
ENSBTAG00000002576.GLDN	1934	0.147	0.058	0.002	-0.003	0.04	0.017	0.042	-0.004	0.56	0.0014	0.028	0.0012	0.84	0.042
ENSBTAG00000010658.PFKL	3105	0.081	0.04	0.018	0.005	-0.003	-0.004	-0.002	0.005	0.15	0.53	0.65	0.43	0.15	0.005
ENSBTAG00000005225.RAD52	2489	0.215	0.056	8.8e-06	0.13	0.084	0.122	0.126	0.152	1.3e-08	5.2e-06	3.7e-08	2.3e-08	6.6e-10	0.152
ENSBTAG00000012833.ATG2B	5411	0.063	0.037	0.027	0.026	0.007	0.02	0.01	0.016	0.0084	0.12	0.019	0.067	0.033	0.026
ENSBTAG00000019589.CFAP410	3025	0.288	0.077	1.3e-05	0.084	0.078	0.11	0.058	0.1	5.4e-06	1.2e-05	1.9e-07	0.00015	6.6e-07	0.11
ENSBTAG00000014890.CYP19A1	1840	0.207	0.063	7.4e-05	0.017	0.071	0.066	0.074	0.06	0.027	2.9e-05	5.4e-05	1.9e-05	0.00012	0.074
ENSBTAG00000019836.GSKIP	5135	0.086	0.042	0.0098	0.007	0.01	0.003	0.01	0.003	0.1	0.073	0.18	0.072	0.19	0.01
ENSBTAG00000011067.IL17RA	2259	0.171	0.066	7.4e-05	0.039	0.08	0.069	0.086	0.068	0.0016	8.5e-06	3.6e-05	4e-06	4.1e-05	0.086
ENSBTAG00000013616.AP4E1	1894	0.057	0.035	0.044	0.021	0.008	0.02	0.013	0.036	0.015	0.094	0.018	0.045	0.0025	0.036
ENSBTAG00000048090.UBE2G2	3670	0.098	0.051	0.012	0.03	0.028	0.006	0.033	0.044	0.0049	0.0067	0.13	0.0034	0.00084	0.044
ENSBTAG00000009704.CECR2	2513	0.056	0.034	0.046	0.006	-0.004	0.024	0.006	0.01	0.12	0.68	0.012	0.12	0.07	0.024
ENSBTAG00000011929.USP50	2235	0.064	0.04	0.035	-0.003	0.005	-0.003	0.006	-0.004	0.53	0.15	0.53	0.13	0.67	0.006
ENSBTAG00000036401.bta.mir.147	3850	0.447	0.08	1.9e-12	0.145	0.228	0.302	0.29	0.286	1.9e-09	1.6e-14	1.5e-19	1.2e-18	2.1e-18	0.302
ENSBTAG00000017321.SUMO3	3726	0.106	0.043	0.0011	0.075	0.029	0.015	0.025	0.031	1.6e-05	0.0058	0.035	0.01	0.0046	0.075
ENSBTAG00000018310.SETD3	3324	0.155	0.055	0.00014	0.048	0.09	0.102	0.104	0.104	0.00055	2.5e-06	5.1e-07	4e-07	4e-07	0.104
ENSBTAG00000014238.ATP6V1E1	2759	0.147	0.052	2.5e-05	0.095	0.07	0.062	0.072	0.055	1.4e-06	3.4e-05	8.6e-05	2.6e-05	0.00021	0.095
ENSBTAG00000021771.PTTG1IP	3746	0.272	0.096	0.0016	0.034	0.026	0.077	0.027	0.035	0.0033	0.0084	1.3e-05	0.0079	0.0026	0.077
ENSBTAG00000046553.SECISBP2L	2461	0.063	0.03	0.015	0.04	0.016	-0.004	0.017	0.004	0.0014	0.032	0.88	0.027	0.17	0.04
ENSBTAG00000018636.CCNK	3246	0.074	0.037	0.015	-0.001	0.014	-0.003	0.015	-0.004	0.39	0.039	0.54	0.038	0.69	0.015
ENSBTAG00000013956.BCL2L13	2817	0.187	0.054	8.3e-08	0.069	0.127	0.125	0.13	0.116	3.8e-05	1.9e-08	2.7e-08	1.4e-08	8.3e-08	0.13
ENSBTAG00000017010.FAM207A	3872	0.396	0.071	0	0.301	0.322	0.313	0.302	0.292	1.8e-19	6e-21	2.8e-20	1.7e-19	7.6e-19	0.322
ENSBTAG00000025181.CCDC85C	3204	0.209	0.069	2.6e-05	0.19	0.081	0.124	0.157	0.175	3.6e-12	8e-06	2.9e-08	3.4e-10	3.1e-11	0.19
ENSBTAG00000027764.EID1	2572	0.182	0.06	8.8e-08	0.104	0.097	0.065	0.087	0.036	4e-07	1e-06	6.2e-05	3.7e-06	0.0024	0.104
ENSBTAG00000011826.PEX26	2648	0.085	0.036	0.00094	0.072	0.031	0.052	0.036	0.095	2.5e-05	0.0044	0.0003	0.0024	1.2e-06	0.095
ENSBTAG00000023907.COL18A1	3822	0.115	0.046	0.00012	0.048	0.066	0.059	0.066	0.065	0.00055	5.5e-05	0.00013	5.5e-05	6.1e-05	0.066
ENSBTAG00000003161.YBEY	4550	0.616	0.06	0	0.406	0.383	0.479	0.462	0.454	1.8e-27	1.2e-25	6.7e-34	2.3e-32	1.2e-31	0.479
ENSBTAG00000030255.PDXP	2455	0.163	0.059	9.9e-05	0.075	0.064	0.075	0.079	0.085	1.6e-05	7e-05	1.6e-05	1.1e-05	4.5e-06	0.085
ENSBTAG00000004558.C10H15orf48	4026	0.532	0.068	2.8e-16	0.202	0.328	0.387	0.372	0.353	6.6e-13	2.2e-21	5.9e-26	9.1e-25	2.7e-23	0.387
ENSBTAG00000004679.WARS1	3239	0.151	0.057	0.0023	0.06	0.032	0.108	0.063	0.1	0.00011	0.0041	2.5e-07	7.4e-05	7.3e-07	0.108
ENSBTAG00000025496.SORD	3135	0.422	0.059	0	0.535	0.543	0.54	0.554	0.539	1.7e-39	2.2e-40	5.5e-40	1.4e-41	5.7e-40	0.554
ENSBTAG00000030258.CDC42EP1	2597	0.072	0.047	0.032	0.017	0.004	0	0.004	0.012	0.028	0.16	0.33	0.17	0.056	0.017
ENSBTAG00000030670.PCNT	4532	0.062	0.036	0.045	-0.001	0.014	0.001	0.016	-0.003	0.42	0.04	0.26	0.033	0.52	0.016
ENSBTAG00000042739.SNORD113.4	2188	0.139	0.052	0.0031	0.004	0.045	0.044	0.046	0.021	0.16	0.00077	0.00089	0.0007	0.016	0.046
ENSBTAG00000014501.FERMT2	3450	0.142	0.061	0.00073	-0.004	0.053	0.052	0.058	0.004	0.91	0.00028	0.00032	0.00015	0.17	0.058
ENSBTAG00000051118.NOL12	2384	0.349	0.056	0	0.444	0.414	0.438	0.441	0.458	1e-30	3.5e-28	3.3e-30	2e-30	6.2e-32	0.458
ENSBTAG00000004777.S100B	3410	0.218	0.059	2.2e-10	0.16	0.175	0.146	0.175	0.142	2.5e-10	2.9e-11	1.6e-09	3e-11	2.6e-09	0.175
ENSBTAG00000018682.SETD4	3841	0.313	0.067	6.6e-09	0.193	0.152	0.188	0.194	0.165	2.4e-12	6.7e-10	4.7e-12	2e-12	1.3e-10	0.194
ENSBTAG00000003835.BMP4	2322	0.102	0.051	0.021	-0.002	0.001	0.033	0.007	0.011	0.47	0.27	0.0037	0.11	0.059	0.033
ENSBTAG00000002539.TRIOBP	2341	0.079	0.036	0.0071	0.033	0.018	0.025	0.02	0.025	0.0035	0.024	0.01	0.019	0.01	0.033
ENSBTAG00000043578.DIO3	2111	0.115	0.053	0.02	-0.004	0.01	0.002	0.013	-0.004	0.87	0.068	0.23	0.046	0.88	0.013
ENSBTAG00000001468.SAMD4A	2460	0.178	0.058	9.4e-06	0.121	0.1	0.13	0.113	0.124	4.7e-08	7e-07	1.3e-08	1.3e-07	2.9e-08	0.13
ENSBTAG00000049122.COL6A5	5808	0.083	0.036	0.0057	0.065	0.017	0.036	0.019	0.056	5.9e-05	0.027	0.0024	0.021	0.00019	0.065
ENSBTAG00000023384.CBR1	3816	0.271	0.071	8.3e-08	0.031	0.128	0.129	0.127	0.091	0.0046	1.7e-08	1.5e-08	2e-08	2.3e-06	0.129
ENSBTAG00000008434.GCAT	2368	0.104	0.065	0.044	0.066	-0.004	0.037	0.029	0.054	5.5e-05	0.98	0.0021	0.006	0.00025	0.066
ENSBTAG00000016598.DYNC1H1	2339	0.057	0.035	0.049	0.001	-0.003	-0.004	0.006	0	0.27	0.53	0.7	0.12	0.3	0.006
ENSBTAG00000021986.MAPK1IP1L	3093	0.148	0.082	0.019	-0.004	0.019	0.025	0.034	0.003	0.72	0.021	0.0092	0.0032	0.19	0.034
ENSBTAG00000010789.ANKRD54	2361	0.09	0.038	0.001	0.024	0.042	0.006	0.042	0.024	0.011	0.0011	0.12	0.0011	0.011	0.042
ENSBTAG00000006588.CBY1	2727	0.229	0.065	3.7e-05	0.085	0.07	0.081	0.074	0.064	4.5e-06	3.3e-05	7.7e-06	2e-05	7.3e-05	0.085
ENSBTAG00000010995.CINP	2342	0.584	0.059	0	0.444	0.478	0.446	0.484	0.463	1.1e-30	7.2e-34	6.4e-31	2.4e-34	1.8e-32	0.484
ENSBTAG00000020533.FBXO34	3672	0.092	0.05	0.033	0.013	0.022	0.011	0.024	0.01	0.049	0.015	0.066	0.011	0.071	0.024
ENSBTAG00000012143.TECPR2	2175	0.131	0.042	1.7e-05	0.058	0.076	0.076	0.084	0.092	0.00014	1.5e-05	1.5e-05	5.5e-06	1.9e-06	0.092
ENSBTAG00000051001	1454	0.121	0.057	0.0046	0.021	0.008	0.03	0.019	0.002	0.015	0.096	0.005	0.022	0.24	0.03
ENSBTAG00000036393.bta.mir.658	2384	0.059	0.036	0.037	0.007	0.022	0.005	0.029	0	0.11	0.015	0.15	0.0059	0.34	0.029
ENSBTAG00000017994.MAX	4361	0.178	0.065	0.0016	0.011	0.035	0.004	0.04	0.003	0.066	0.0026	0.16	0.0015	0.19	0.04
ENSBTAG00000014306.DOP1B	3609	0.279	0.06	5.1e-14	0.24	0.285	0.289	0.293	0.275	2.7e-15	2.2e-18	1.4e-18	7.1e-19	1.1e-17	0.293
ENSBTAG00000030593	5426	0.107	0.045	0.0094	0.008	0.028	0.013	0.03	0.015	0.095	0.0069	0.045	0.0054	0.034	0.03
ENSBTAG00000010790.EIF3L	2420	0.107	0.051	0.006	0.015	0.023	0	0.032	0.017	0.037	0.012	0.32	0.0037	0.026	0.032
ENSBTAG00000038146	2146	0.197	0.046	6.4e-15	0.139	0.254	0.228	0.246	0.22	4e-09	3.2e-16	1.5e-14	9.5e-16	5.1e-14	0.254
ENSBTAG00000005141.PELI2	4322	0.052	0.027	0.022	0.008	0.027	0.01	0.023	-0.001	0.099	0.008	0.073	0.013	0.35	0.027
ENSBTAG00000010882.ANKRD9	1914	0.112	0.045	0.001	0.017	0.039	0.02	0.043	0.015	0.029	0.0017	0.018	0.001	0.038	0.043
ENSBTAG00000026893.EXOC3L4	2205	0.416	0.084	1.9e-08	0.211	0.149	0.148	0.186	0.172	1.7e-13	1e-09	1.2e-09	6.6e-12	4.5e-11	0.211
ENSBTAG00000011880.CHAF1B	3719	0.082	0.034	0.00071	0.046	0.03	0.046	0.036	0.036	0.00067	0.0052	0.00071	0.0025	0.0025	0.046
ENSBTAG00000030881.TMEM260	3937	0.208	0.067	2.2e-05	0.072	0.056	0.103	0.064	0.107	2.4e-05	0.0002	4.7e-07	6.7e-05	2.9e-07	0.107
ENSBTAG00000037703.MICALL1	2502	0.095	0.048	0.023	0.001	0.023	0.031	0.043	0.023	0.29	0.012	0.0046	0.00095	0.013	0.043
ENSBTAG00000051777	1441	0.123	0.067	0.0012	0.042	0.043	0.037	0.044	0.034	0.001	0.00099	0.0022	0.00085	0.003	0.044
ENSBTAG00000015268.PICK1	2829	0.221	0.063	3.2e-07	0.158	0.125	0.2	0.158	0.21	3e-10	2.6e-08	9.2e-13	2.9e-10	2e-13	0.21
ENSBTAG00000037932	2673	0.064	0.031	0.0031	0.082	0.041	0.032	0.037	0.046	6.5e-06	0.0012	0.0039	0.0022	0.00069	0.082
ENSBTAG00000021447.SIM2	4401	0.063	0.041	0.034	0	0.003	-0.004	0.009	0	0.3	0.19	0.91	0.087	0.3	0.009
ENSBTAG00000049333	2182	0.453	0.074	3.5e-13	0.169	0.254	0.241	0.254	0.182	6.7e-11	3.2e-16	2.1e-15	2.8e-16	1.2e-11	0.254
ENSBTAG00000009788	2319	0.221	0.063	2.8e-07	0.08	0.142	0.132	0.155	0.132	9.4e-06	2.8e-09	9.8e-09	4.7e-10	1e-08	0.155
ENSBTAG00000055107.PIGP	3317	0.497	0.07	0	0.191	0.361	0.351	0.371	0.365	3e-12	7.3e-24	4e-23	1.2e-24	3.6e-24	0.371
ENSBTAG00000014015.PLA2G6	2840	0.252	0.07	0.00018	0.073	0.086	0.027	0.086	0.08	2.1e-05	4.1e-06	0.0075	4e-06	8.8e-06	0.086
ENSBTAG00000048896	1915	0.147	0.06	0.00021	0.064	0.071	0.067	0.075	0.082	6.6e-05	2.7e-05	4.6e-05	1.7e-05	7.4e-06	0.082
ENSBTAG00000020880.ARMH4	2704	0.069	0.044	0.028	-0.001	0.005	-0.004	0.015	-0.003	0.39	0.15	0.76	0.034	0.52	0.015
ENSBTAG00000030824.L3HYPDH	3071	0.534	0.073	0	0.466	0.38	0.449	0.458	0.465	1e-32	2.5e-25	3.8e-31	5.7e-32	1.2e-32	0.466
ENSBTAG00000013410.MARK3	2882	0.087	0.048	0.037	0.018	-0.002	0.001	-0.001	0.018	0.025	0.46	0.26	0.37	0.024	0.018
ENSBTAG00000054555	4028	0.078	0.039	0.031	-0.003	0.003	-0.003	0.003	0.001	0.63	0.18	0.56	0.19	0.27	0.003
ENSBTAG00000008167.TTC3	3352	0.323	0.059	0	0.291	0.339	0.347	0.348	0.358	9.7e-19	3.3e-22	8.4e-23	7e-23	1.2e-23	0.358
ENSBTAG00000021199.COA8	3426	0.285	0.103	3.3e-05	0.03	0.097	0.199	0.131	0.15	0.0053	1e-06	9.6e-13	1.1e-08	9.6e-10	0.199
ENSBTAG00000050443	5118	0.111	0.043	0.00048	0.099	0.064	0.045	0.065	0.063	7.9e-07	7.2e-05	0.00077	6.3e-05	7.5e-05	0.099
ENSBTAG00000004791.VPS26C	3539	0.13	0.045	0.00047	0.086	0.058	0.068	0.056	0.052	4.4e-06	0.00015	4.2e-05	0.0002	0.00032	0.086
ENSBTAG00000009668.TMEM184B	2706	0.133	0.056	0.0017	0.007	0.015	0.008	0.021	0.013	0.12	0.038	0.1	0.017	0.045	0.021
ENSBTAG00000017299.KLC1	3631	0.421	0.07	2.7e-11	0.095	0.277	0.284	0.294	0.283	1.4e-06	8.3e-18	3e-18	5.8e-19	3.6e-18	0.294
ENSBTAG00000009641.MTHFD1	3842	0.234	0.055	5.2e-10	0.06	0.191	0.194	0.192	0.18	0.00011	3e-12	2.1e-12	2.8e-12	1.4e-11	0.194
ENSBTAG00000014096.PCNX4	2386	0.124	0.053	0.00012	0.026	0.061	0.035	0.058	0.043	0.0086	0.0001	0.0027	0.00015	0.00098	0.061
ENSBTAG00000003556.ZFYVE21	4133	0.446	0.077	1.5e-14	0.132	0.252	0.266	0.271	0.198	1e-08	4.3e-16	4.4e-17	2.2e-17	1.2e-12	0.271
ENSBTAG00000010270	2397	0.185	0.068	0.00024	0.04	0.047	0.121	0.068	0.097	0.0014	0.00062	4.7e-08	4.2e-05	1.1e-06	0.121
ENSBTAG00000020787.PIK3R4	5156	0.074	0.037	0.018	-0.004	0.015	-0.004	0.013	-0.001	0.97	0.034	0.7	0.045	0.41	0.015
ENSBTAG00000011796.TRMT5	2095	0.098	0.042	0.00042	0.083	0.032	0.087	0.037	0.097	5.8e-06	0.0041	3.6e-06	0.0022	9.5e-07	0.097
ENSBTAG00000009887.DDX17	2808	0.063	0.035	0.032	-0.003	0.013	-0.004	0.015	0.015	0.57	0.051	0.67	0.037	0.038	0.015
ENSBTAG00000011985	2707	0.452	0.068	0	0.541	0.535	0.56	0.568	0.579	3.9e-40	1.9e-39	3.5e-42	4.1e-43	2.6e-44	0.579
ENSBTAG00000003559.PPP1R13B	4307	0.084	0.038	0.0096	-0.002	0.006	0.013	0.012	0.007	0.43	0.13	0.046	0.057	0.11	0.013
ENSBTAG00000020937.SNAPC1	3540	0.122	0.051	0.0023	0.006	0.041	0.065	0.04	0.019	0.12	0.0013	5.8e-05	0.0015	0.02	0.065
ENSBTAG00000021904.KIF26A	5490	0.079	0.048	0.044	0.028	0.025	0.032	0.032	0.023	0.0063	0.0094	0.0037	0.0041	0.013	0.032
ENSBTAG00000023377.SH3BP5	5027	0.113	0.065	0.035	0.012	0.01	0.009	0.023	0.007	0.056	0.073	0.08	0.012	0.11	0.023
ENSBTAG00000010157.TOMM22	2745	0.115	0.04	0.00022	0.074	0.059	0.088	0.072	0.077	2e-05	0.00013	3.3e-06	2.6e-05	1.4e-05	0.088
ENSBTAG00000019784.PPP2R5E	3486	0.094	0.042	0.0063	0.037	0.043	0.048	0.048	0.022	0.0022	0.001	0.00051	0.00053	0.015	0.048
ENSBTAG00000003693.SUN2	2951	0.436	0.063	0	0.206	0.311	0.345	0.334	0.324	3.6e-13	3.8e-20	1.1e-22	7.8e-22	4.2e-21	0.345
ENSBTAG00000023375.METTL6	4675	0.064	0.038	0.04	-0.004	0.002	-0.004	0.013	-0.002	0.68	0.24	0.97	0.049	0.49	0.013
ENSBTAG00000017622.SIVA1	3963	0.139	0.05	0.00087	0.053	0.039	0.083	0.057	0.074	0.00027	0.0017	5.7e-06	0.00017	1.9e-05	0.083
ENSBTAG00000012753.BRF1	1905	0.112	0.045	0.00038	0.15	0.059	0.129	0.098	0.137	9.5e-10	0.00013	1.5e-08	9.1e-07	5.4e-09	0.15
ENSBTAG00000003228.RPL3	3553	0.17	0.061	0.00086	0.113	0.049	0.081	0.041	0.07	1.3e-07	0.00045	7.7e-06	0.0012	3.2e-05	0.113
ENSBTAG00000017463.RPS19BP1	3263	0.581	0.068	0	0.476	0.495	0.5	0.483	0.464	1.4e-33	1.9e-35	5.7e-36	2.8e-34	1.7e-32	0.5
ENSBTAG00000003718.HACL1	4172	0.258	0.074	0.00013	0.017	0.118	0.085	0.118	0.056	0.028	6.9e-08	4.9e-06	6.4e-08	0.0002	0.118
ENSBTAG00000007809.PPP1R36	3593	0.096	0.05	0.012	0.001	0.043	0.013	0.046	0.001	0.27	0.00093	0.045	0.00064	0.26	0.046
ENSBTAG00000014247.FAM83F	2701	0.13	0.046	1.9e-06	0.145	0.094	0.134	0.128	0.145	1.8e-09	1.5e-06	7.4e-09	1.7e-08	1.8e-09	0.145
ENSBTAG00000012751.BTBD6	1769	0.208	0.096	0.019	0.086	-0.001	0.064	0.024	0.06	4e-06	0.41	6.9e-05	0.011	0.00011	0.086
ENSBTAG00000000077.ADSL	2123	0.27	0.081	3.2e-12	0.219	0.18	0.206	0.186	0.25	5.5e-14	1.5e-11	3.6e-13	6.1e-12	5.5e-16	0.25
ENSBTAG00000001551.PLEKHG3	3679	0.199	0.053	4.5e-09	0.107	0.145	0.18	0.145	0.164	2.8e-07	1.9e-09	1.5e-11	1.7e-09	1.4e-10	0.18
ENSBTAG00000024815.ANKRD28	4281	0.073	0.039	0.026	-0.004	0.009	-0.004	0.009	-0.004	0.86	0.08	0.88	0.082	0.7	0.009
ENSBTAG00000002630.MRTFA	2138	0.06	0.036	0.037	0.049	0.003	0.016	0.019	0.026	0.00044	0.18	0.032	0.022	0.0085	0.049
ENSBTAG00000046346.PACS2	1637	0.233	0.06	1.7e-13	0.202	0.23	0.228	0.228	0.233	6.6e-13	1.1e-14	1.4e-14	1.4e-14	7.2e-15	0.233
ENSBTAG00000003916.DPH3	5041	0.076	0.041	0.028	-0.001	0.002	-0.004	0.003	0.002	0.36	0.23	0.82	0.18	0.23	0.003
ENSBTAG00000003469.CHURC1	3893	0.167	0.055	8.2e-05	0.015	0.061	0.06	0.06	0.053	0.037	0.00011	0.00011	0.00012	0.00028	0.061
ENSBTAG00000004891.OXNAD1	5065	0.078	0.033	0.0053	0.017	0.037	0.018	0.028	0.012	0.028	0.002	0.024	0.0069	0.054	0.037
ENSBTAG00000005897.FNTB	4156	0.434	0.065	2.2e-16	0.23	0.3	0.247	0.304	0.236	1.2e-14	2.2e-19	9.1e-16	1.1e-19	4.6e-15	0.304
ENSBTAG00000004048.MCHR1	2048	0.216	0.062	4.9e-06	0.058	0.087	0.125	0.086	0.142	0.00016	3.9e-06	2.6e-08	4.4e-06	2.7e-09	0.142
ENSBTAG00000047606.MTA1	1487	0.062	0.039	0.012	0.001	0.018	-0.004	0.022	-0.004	0.26	0.025	0.81	0.014	0.65	0.022
ENSBTAG00000006202.ST13	1993	0.122	0.05	0.0016	0.013	0.064	0.004	0.065	0.017	0.05	6.8e-05	0.17	5.7e-05	0.029	0.065
ENSBTAG00000021158.SATB1	4830	0.098	0.05	0.024	-0.001	0.018	0.002	0.019	-0.001	0.37	0.023	0.23	0.022	0.41	0.019
ENSBTAG00000051673.CRIP2	1463	0.033	0.023	0.034	0.002	0.001	0	0.002	-0.004	0.24	0.26	0.3	0.23	0.8	0.002
ENSBTAG00000006204.XPNPEP3	1999	0.059	0.042	0.036	0.002	0	-0.002	0.007	0.006	0.21	0.34	0.46	0.11	0.12	0.007
ENSBTAG00000013806.EFHB	4834	0.268	0.061	3.8e-10	0.183	0.169	0.155	0.174	0.162	9.7e-12	7e-11	4.6e-10	3.5e-11	1.8e-10	0.183
ENSBTAG00000001945.ARG2	1748	0.107	0.057	0.039	0	0.012	-0.004	0.037	-0.004	0.31	0.053	0.79	0.002	0.89	0.037
ENSBTAG00000001948.VTI1B	1764	0.221	0.056	1.2e-11	0.24	0.199	0.188	0.211	0.23	2.4e-15	1.1e-12	4.8e-12	1.9e-13	1.1e-14	0.24
ENSBTAG00000004009.PMM1	2064	0.18	0.088	0.02	-0.004	0.028	0.034	0.043	-0.004	0.84	0.0063	0.0031	0.00094	0.78	0.043
ENSBTAG00000046385.RAB5A	4278	0.193	0.069	2.6e-05	0.026	0.091	0.081	0.099	0.073	0.0082	2.2e-06	7.7e-06	8e-07	2.3e-05	0.099
ENSBTAG00000047229.CRIP1	1451	0.08	0.033	0.00011	0.06	0.064	0.057	0.062	0.062	0.00012	7.1e-05	0.00018	9.2e-05	9e-05	0.064
ENSBTAG00000000746.KAT2B	4027	0.343	0.074	2.7e-09	0.083	0.137	0.182	0.141	0.161	6.4e-06	5.4e-09	1.1e-11	3.2e-09	2e-10	0.182
ENSBTAG00000025434.ZFP36L1	1981	0.097	0.045	0.0021	0.02	0.044	0.011	0.046	0.016	0.019	0.00082	0.063	0.00067	0.031	0.046
ENSBTAG00000006103.XRCC6	1978	0.054	0.036	0.034	0.07	0.013	0.005	0.021	0.022	3.1e-05	0.049	0.14	0.016	0.014	0.07
ENSBTAG00000046857.TEDC1	1444	0.086	0.053	0.0059	0.069	0.029	0.031	0.04	0.066	3.8e-05	0.0062	0.0048	0.0014	5.3e-05	0.069
ENSBTAG00000009506.NAGA	2050	0.404	0.065	0	0.29	0.319	0.351	0.365	0.363	1.1e-18	1e-20	4.2e-23	3.4e-24	5.2e-24	0.365
ENSBTAG00000049158.ZNF596	2709	0.077	0.035	0.0027	0.061	0.028	0.016	0.035	0.037	0.0001	0.0066	0.03	0.0027	0.002	0.061
ENSBTAG00000009998.GALNT16	2342	0.116	0.04	0.00014	0.073	0.06	0.056	0.059	0.038	2.1e-05	0.00012	0.00018	0.00014	0.0018	0.073
ENSBTAG00000009507.PHETA2	2119	0.073	0.035	0.0079	0.017	0.022	0.005	0.024	0.017	0.029	0.014	0.14	0.01	0.029	0.024
ENSBTAG00000008576.PLEKHD1	2369	0.087	0.042	0.016	-0.002	0.015	0.012	0.022	-0.002	0.44	0.036	0.057	0.015	0.44	0.022
ENSBTAG00000037965.ZSCAN23	523	0.06	0.041	0.037	0.029	-0.003	-0.001	-0.003	-0.003	0.0057	0.64	0.4	0.62	0.55	0.029
ENSBTAG00000018026.LANCL2	2434	0.331	0.074	1.8e-09	0.056	0.1	0.075	0.101	0.078	0.00019	7.3e-07	1.7e-05	5.7e-07	1.2e-05	0.101
ENSBTAG00000009508.SMDT1	2121	0.109	0.041	0.00019	0.047	0.082	0.049	0.081	0.042	0.00057	6.8e-06	0.00046	8e-06	0.0011	0.082
ENSBTAG00000001881.SLC10A1	2569	0.106	0.051	0.012	0.03	0.031	0.052	0.051	0.055	0.0048	0.0044	0.00032	0.00036	0.0002	0.055
ENSBTAG00000013916.HERC2	4144	0.208	0.064	2e-06	0.05	0.118	0.092	0.12	0.079	0.0004	6.7e-08	2e-06	5.2e-08	1.1e-05	0.12
ENSBTAG00000009509.NDUFA6	2120	0.085	0.043	0.0063	-0.004	0.012	0.003	0.014	-0.003	0.67	0.051	0.2	0.042	0.61	0.014
ENSBTAG00000014971.SEC61G	3974	0.196	0.053	5.6e-08	0.14	0.144	0.149	0.144	0.153	3.4e-09	1.9e-09	1.1e-09	2.1e-09	6.4e-10	0.153
ENSBTAG00000030595.COX16	2731	0.132	0.05	6.3e-05	0.027	0.067	0.055	0.073	0.054	0.0077	4.8e-05	0.00023	2.3e-05	0.00023	0.073
ENSBTAG00000035286.CMC1	4305	0.317	0.064	2.9e-10	0.11	0.204	0.207	0.213	0.176	1.9e-07	4.9e-13	3.2e-13	1.5e-13	2.6e-11	0.213
ENSBTAG00000015841.CCDC115	3994	0.067	0.043	0.035	0.03	0.01	0.038	0.017	0.043	0.005	0.069	0.0019	0.026	0.00095	0.043
ENSBTAG00000026502.CYP2D14	2193	0.184	0.057	2.1e-06	0.148	0.126	0.148	0.143	0.149	1.3e-09	2.4e-08	1.2e-09	2.5e-09	1e-09	0.149
ENSBTAG00000003225.IMP4	3995	0.173	0.05	9.3e-08	0.141	0.138	0.203	0.161	0.22	3e-09	4.7e-09	5.5e-13	2e-10	4.9e-14	0.22
ENSBTAG00000004117.AZI2	4347	0.092	0.053	0.04	0.005	0.007	0.012	0.015	-0.002	0.15	0.1	0.051	0.038	0.45	0.015
ENSBTAG00000026501.MGC127055	2178	0.06	0.03	0.0083	0.028	-0.002	0	0	-0.003	0.0068	0.49	0.31	0.31	0.63	0.028
ENSBTAG00000034978.FAM168B	3994	0.13	0.052	0.0016	0.016	0.044	0.041	0.051	0.03	0.032	0.00091	0.0013	0.00035	0.0054	0.051
ENSBTAG00000000941.PLEKHB2	4304	0.266	0.068	1.2e-07	0.167	0.126	0.114	0.175	0.18	9.2e-11	2.3e-08	1.1e-07	2.9e-11	1.5e-11	0.18
ENSBTAG00000019832.TGFBR2	5242	0.069	0.036	0.017	0.017	0.011	0.01	0.016	0.014	0.027	0.064	0.07	0.032	0.043	0.017
ENSBTAG00000006786.MED6	2653	0.232	0.055	2.3e-08	0.054	0.149	0.14	0.147	0.136	0.00023	1.1e-09	3.5e-09	1.4e-09	5.8e-09	0.149
ENSBTAG00000053244.POLR2D	4735	0.509	0.07	0	0.386	0.284	0.312	0.208	0.082	7e-26	2.6e-18	3e-20	2.9e-13	6.6e-06	0.386
ENSBTAG00000016510.RRP7A	3603	0.294	0.086	0.00017	0.082	0.093	0.126	0.121	0.13	6.8e-06	1.8e-06	2.4e-08	4.2e-08	1.4e-08	0.13
ENSBTAG00000020777.ERCC3	3797	0.225	0.071	3.5e-06	0.084	0.104	0.069	0.106	0.095	5.2e-06	4e-07	3.8e-05	3.2e-07	1.3e-06	0.106
ENSBTAG00000038377.ADAM20	2623	0.159	0.061	0.00042	0.021	0.053	0.009	0.054	0.045	0.017	0.00028	0.078	0.00025	0.00075	0.054
ENSBTAG00000007131.GADL1	5327	0.2	0.061	6.7e-06	0.008	0.109	0.055	0.109	0.037	0.092	2.1e-07	0.00021	2e-07	0.0021	0.109
ENSBTAG00000019177.BIN1	3877	0.226	0.056	1.5e-08	0.178	0.133	0.179	0.166	0.215	1.9e-11	8.5e-09	1.7e-11	1e-10	9.8e-14	0.215
ENSBTAG00000016511.POLDIP3	3522	0.135	0.058	0.0087	0.03	0.044	0.018	0.051	0.016	0.0051	0.00092	0.025	0.00038	0.031	0.051
ENSBTAG00000045604.TTC9	2754	0.261	0.073	2.1e-06	0.045	0.153	0.126	0.153	0.121	0.00078	6.1e-10	2.3e-08	6e-10	4.4e-08	0.153
ENSBTAG00000007584.INPP1	4228	0.177	0.068	0.0024	0.012	0.014	-0.004	0.021	0.003	0.058	0.04	0.94	0.017	0.19	0.021
ENSBTAG00000009194.OSBPL10	4519	0.328	0.078	5.6e-06	-0.002	0.101	0.083	0.102	0.053	0.5	5.8e-07	5.9e-06	5.3e-07	0.00028	0.102
ENSBTAG00000001057.ARFGAP3	3336	0.119	0.059	0.011	0.011	0.044	0.021	0.053	0.03	0.062	0.00087	0.016	0.00029	0.0051	0.053
ENSBTAG00000019526.CMTM6	4081	0.188	0.051	4.7e-06	0.141	0.097	0.105	0.135	0.162	3.2e-09	1e-06	3.6e-07	7.3e-09	1.9e-10	0.162
ENSBTAG00000015805.SIPA1L1	2714	0.097	0.051	0.034	0.027	0.03	0	0.035	-0.001	0.0079	0.0049	0.32	0.0026	0.37	0.035
ENSBTAG00000012030.TTLL1	3500	0.066	0.038	0.0077	-0.003	0.024	-0.004	0.023	-0.002	0.59	0.011	0.73	0.013	0.5	0.024
ENSBTAG00000007787.HIBCH	4231	0.129	0.05	0.0011	-0.003	0.049	0.038	0.051	0.003	0.53	0.00046	0.0019	0.00034	0.21	0.051
ENSBTAG00000021626.MLC1	4138	0.269	0.109	0.0013	0.039	0.055	0.043	0.072	0.024	0.0017	0.00023	0.00095	2.4e-05	0.012	0.072
ENSBTAG00000011041.ZFYVE1	2200	0.08	0.043	0.011	0.052	0.021	0.026	0.029	0.035	0.00031	0.016	0.0084	0.0055	0.0028	0.052
ENSBTAG00000002413.MCAT	3205	0.22	0.068	8.2e-05	-0.004	0.064	0.074	0.067	0.023	0.79	7.1e-05	2e-05	4.9e-05	0.013	0.074
ENSBTAG00000015254.GLB1	3440	0.244	0.059	2.8e-08	0.086	0.151	0.126	0.154	0.155	4.1e-06	8.2e-10	2.2e-08	5.4e-10	4.8e-10	0.155
ENSBTAG00000026994.C2H2orf88	3650	0.253	0.067	1.2e-11	0.093	0.212	0.156	0.21	0.172	1.6e-06	1.7e-13	4.2e-10	2.2e-13	4.4e-11	0.212
ENSBTAG00000017177.RBM25	2294	0.066	0.035	0.018	-0.004	0.007	0.003	0.007	-0.004	0.94	0.1	0.2	0.1	0.95	0.007
ENSBTAG00000021442.CRTAP	3306	0.114	0.062	0.019	0.001	0.019	0.016	0.031	0.021	0.25	0.021	0.031	0.0044	0.017	0.031
ENSBTAG00000018073.TSPO	3181	0.137	0.051	0.001	0.036	0.069	0.023	0.069	0.012	0.0025	3.9e-05	0.013	3.7e-05	0.052	0.069
ENSBTAG00000012557.OSGEPL1	4132	0.248	0.062	1.9e-06	0.112	0.077	0.067	0.097	0.111	1.5e-07	1.3e-05	4.8e-05	9.6e-07	1.6e-07	0.112
ENSBTAG00000011680.PAPLN	2072	0.156	0.054	6.5e-05	0.008	0.062	0.04	0.069	0.035	0.096	9.2e-05	0.0015	3.5e-05	0.0026	0.069
ENSBTAG00000021978.PARVB	2905	0.63	0.07	0	0.122	0.354	0.399	0.364	0.368	4.1e-08	2.6e-23	6.2e-27	3.8e-24	1.8e-24	0.399
ENSBTAG00000011333.CLASP2	4980	0.087	0.039	0.0041	0.041	0.02	0.002	0.026	0.028	0.0013	0.019	0.23	0.0081	0.0066	0.041
ENSBTAG00000012554.ANKAR	4144	0.071	0.039	0.026	0	0	0.01	0.004	0.004	0.31	0.32	0.074	0.17	0.16	0.01
ENSBTAG00000017426.PDCD6IP	5633	0.213	0.067	5e-05	0.026	0.045	0.065	0.049	0.033	0.0085	0.00073	5.7e-05	0.00046	0.0036	0.065
ENSBTAG00000000492.ASNSD1	3950	0.147	0.056	0.0012	0.094	0.052	0.071	0.085	0.092	1.5e-06	0.0003	3e-05	4.6e-06	2e-06	0.094
ENSBTAG00000017652.NUP50	5193	0.074	0.043	0.042	0.009	0.015	-0.003	0.014	-0.001	0.079	0.038	0.54	0.04	0.42	0.015
ENSBTAG00000046814.ACOT2	2227	0.125	0.048	0.00057	0.109	0.062	0.056	0.062	0.08	2.2e-07	8.9e-05	0.00018	9.2e-05	9e-06	0.109
ENSBTAG00000002843.ACOT4	2265	0.467	0.06	0	0.335	0.387	0.348	0.391	0.37	6.3e-22	6.9e-26	6.8e-23	3.2e-26	1.4e-24	0.391
ENSBTAG00000003002.WDR75	3775	0.134	0.055	0.0011	0.01	0.039	0.04	0.037	0.03	0.075	0.0016	0.0015	0.0021	0.0052	0.04
ENSBTAG00000008065.CDPF1	3290	0.317	0.085	1.4e-06	0.095	0.142	0.124	0.141	0.122	1.3e-06	2.6e-09	3.1e-08	3e-09	3.8e-08	0.142
ENSBTAG00000020961.DUSP19	6028	0.206	0.057	5.1e-10	0.173	0.184	0.164	0.185	0.178	4e-11	9e-12	1.5e-10	7.5e-12	1.9e-11	0.185
ENSBTAG00000050005	3260	0.198	0.078	0.0006	0.001	0.043	0.043	0.04	0.01	0.26	0.001	0.001	0.0014	0.069	0.043
ENSBTAG00000016760.LRRFIP2	3847	0.116	0.048	0.004	0.004	0.002	-0.003	0.006	-0.004	0.18	0.22	0.54	0.13	0.98	0.006
ENSBTAG00000054859	3302	0.491	0.081	1.8e-11	0.051	0.245	0.242	0.286	0.283	0.00036	1.1e-15	1.8e-15	2e-18	3.5e-18	0.286
ENSBTAG00000003747.PTGR2	2880	0.086	0.04	0.0056	0.001	0.009	-0.004	0.016	0	0.29	0.083	0.95	0.03	0.34	0.016
ENSBTAG00000033662.NCKAP1	5926	0.049	0.031	0.04	0.014	-0.002	-0.002	0.004	0	0.041	0.51	0.46	0.17	0.33	0.014
ENSBTAG00000008066	3522	0.34	0.077	2.4e-09	0.132	0.169	0.173	0.136	0.129	1e-08	6.5e-11	3.7e-11	6.4e-09	1.6e-08	0.173
ENSBTAG00000054498	3199	0.073	0.036	0.0049	0.04	0.017	0.023	0.021	0.055	0.0015	0.029	0.013	0.016	0.00021	0.055
ENSBTAG00000016758.MLH1	3455	0.224	0.061	4.3e-06	0.052	0.093	0.071	0.095	0.068	0.00032	1.6e-06	2.9e-05	1.3e-06	4e-05	0.095
ENSBTAG00000010977.FRZB	5573	0.14	0.055	1.5e-05	0.042	0.092	0.101	0.096	0.079	0.001	1.9e-06	6.4e-07	1.1e-06	1.1e-05	0.101
ENSBTAG00000020331.COQ6	3130	0.279	0.072	3.6e-07	0.043	0.088	0.079	0.095	0.108	0.001	3.2e-06	9.7e-06	1.2e-06	2.4e-07	0.108
ENSBTAG00000003017.TTC38	3572	0.413	0.061	1.1e-16	0.191	0.297	0.286	0.307	0.33	3.1e-12	3.5e-19	2e-18	7e-20	1.6e-21	0.33
ENSBTAG00000048844	2598	0.187	0.072	0.0019	0.015	0.054	0.048	0.062	0.046	0.036	0.00023	0.00055	8.9e-05	0.00068	0.062
ENSBTAG00000021452.TRANK1	3111	0.128	0.048	0.0025	0.112	0.04	0.086	0.046	0.089	1.5e-07	0.0014	4e-06	0.00071	3e-06	0.112
ENSBTAG00000008390.DNAJC10	4992	0.335	0.099	2.3e-06	0.041	0.087	0.073	0.089	0.063	0.0013	3.6e-06	2.3e-05	3e-06	8.2e-05	0.089
ENSBTAG00000008036.CELSR1	3603	0.199	0.053	5.6e-08	0.114	0.112	0.154	0.12	0.177	1.1e-07	1.4e-07	5e-10	5.3e-08	2.4e-11	0.177
ENSBTAG00000048521	2583	0.138	0.057	0.00043	0.018	0.031	0.019	0.035	0.015	0.025	0.0042	0.023	0.0027	0.039	0.035
ENSBTAG00000039727.DCLK3	2850	0.09	0.039	0.0085	0.047	0.027	0.034	0.034	0.065	0.0006	0.0078	0.003	0.0031	5.9e-05	0.065
ENSBTAG00000000937.ITPRID2	4244	0.134	0.069	0.031	0.066	0.001	0.053	0.047	0.066	5.3e-05	0.27	0.00029	0.00056	5.4e-05	0.066
ENSBTAG00000014633.ABCD4	2589	0.217	0.086	6.2e-06	0.049	0.083	0.066	0.086	0.092	0.00044	5.8e-06	5.2e-05	4.2e-06	1.9e-06	0.092
ENSBTAG00000012291.TBC1D22A	4937	0.123	0.043	0.0013	0.031	0.027	0.014	0.024	0.023	0.0046	0.0078	0.041	0.011	0.012	0.031
ENSBTAG00000053223.CTDSPL	2595	0.066	0.039	0.047	0.011	-0.004	-0.004	0.001	0.001	0.063	0.66	0.76	0.26	0.28	0.011
ENSBTAG00000021956.ISCA2	2617	0.185	0.07	9.9e-06	0.075	0.099	0.099	0.113	0.096	1.8e-05	8e-07	8.3e-07	1.3e-07	1.1e-06	0.113
ENSBTAG00000043956.UBE2E3	4874	0.208	0.057	1.4e-07	0.034	0.136	0.075	0.135	0.048	0.0032	5.8e-09	1.7e-05	6.6e-09	0.00054	0.136
ENSBTAG00000049825	4561	0.082	0.044	0.026	0.038	-0.003	0.016	0.003	0.006	0.0019	0.55	0.03	0.2	0.13	0.038
ENSBTAG00000048641	2392	0.078	0.041	0.03	0.011	-0.001	0.011	0.007	0.006	0.066	0.4	0.064	0.1	0.13	0.011
ENSBTAG00000018283.ACAA1	2902	0.102	0.045	0.0073	-0.003	0.035	0	0.034	0	0.61	0.0026	0.33	0.0031	0.32	0.035
ENSBTAG00000001861.SESTD1	3471	0.056	0.037	0.033	-0.003	0.015	0.015	0.019	-0.001	0.61	0.038	0.035	0.02	0.38	0.019
ENSBTAG00000020379.AREL1	2456	0.105	0.046	0.00023	0.064	0.051	0.097	0.058	0.075	7.1e-05	0.00037	1.1e-06	0.00015	1.7e-05	0.097
ENSBTAG00000001096.PRKRA	3195	0.085	0.048	0.036	0.036	0.02	0.03	0.022	0.045	0.0025	0.02	0.0049	0.015	0.00076	0.045
ENSBTAG00000003745.WDR48	3359	0.087	0.044	0.015	0.049	0.027	0.007	0.029	0.026	0.00045	0.0073	0.11	0.0056	0.0091	0.049
ENSBTAG00000006463.DLST	2570	0.168	0.062	6.6e-06	0.026	0.088	0.059	0.086	0.052	0.0091	3.1e-06	0.00013	4.2e-06	0.0003	0.088
ENSBTAG00000014405.OSBPL6	3320	0.201	0.066	2.4e-05	0.08	0.079	0.057	0.075	0.059	8.7e-06	1e-05	0.00016	1.7e-05	0.00012	0.08
ENSBTAG00000009297.PANX2	3403	0.084	0.04	0.009	-0.002	0.028	0.009	0.027	0.005	0.45	0.0062	0.082	0.0074	0.14	0.028
ENSBTAG00000046512.XIRP1	3505	0.093	0.04	0.0035	0.008	0.054	-0.004	0.05	0	0.094	0.00024	0.73	0.00041	0.34	0.054
ENSBTAG00000006688.RPS6KL1	2565	0.076	0.033	0.001	0.02	0.042	0.016	0.04	0.028	0.018	0.0012	0.03	0.0015	0.0066	0.042
ENSBTAG00000001931.TRABD	3273	0.162	0.076	0.026	-0.002	0.011	0.01	0.029	0.004	0.45	0.059	0.075	0.0055	0.18	0.029
ENSBTAG00000009897.AGPS	2445	0.21	0.056	3.8e-08	0.155	0.125	0.113	0.133	0.118	4.9e-10	2.8e-08	1.3e-07	9.7e-09	6.8e-08	0.155
ENSBTAG00000000650.TUBGCP6	2991	0.327	0.066	7.5e-12	0.15	0.204	0.239	0.238	0.267	8.8e-10	5e-13	2.7e-15	3.4e-15	3.8e-17	0.267
ENSBTAG00000008664.EIF2B2	2331	0.078	0.037	0.0024	0.06	0.006	-0.002	0.012	0.023	0.00012	0.12	0.45	0.054	0.012	0.06
ENSBTAG00000022721.SLC25A38	3826	0.173	0.054	3.4e-05	0.112	0.069	0.091	0.072	0.092	1.4e-07	3.8e-05	2.1e-06	2.4e-05	2e-06	0.112
ENSBTAG00000019255.NFE2L2	2382	0.056	0.034	0.046	-0.002	-0.002	-0.003	0	0.001	0.42	0.47	0.52	0.32	0.25	0.001
ENSBTAG00000009757.RPSA	3860	0.293	0.067	1.3e-06	0.024	0.122	0.144	0.133	0.129	0.011	3.9e-08	2e-09	8.7e-09	1.5e-08	0.144
ENSBTAG00000019574.MAPK12	2789	0.081	0.032	0.0013	0.001	0.032	0.019	0.032	0.007	0.27	0.0037	0.022	0.0042	0.11	0.032
ENSBTAG00000016612.NEK9	2037	0.128	0.047	4.3e-05	-0.004	0.068	0.032	0.059	0.006	0.89	4.1e-05	0.004	0.00013	0.13	0.068
ENSBTAG00000009430.MYRIP	3271	0.218	0.073	0.0014	0.096	0.022	0.037	0.027	-0.003	1.1e-06	0.015	0.002	0.0074	0.56	0.096
ENSBTAG00000014966.PLXNB2	2570	0.068	0.034	0.013	0.017	0.022	0.016	0.023	0.015	0.027	0.015	0.03	0.012	0.037	0.023
ENSBTAG00000021580.HNRNPA3	2332	0.056	0.034	0.035	0.007	0	-0.004	0.003	0.023	0.1	0.33	0.73	0.18	0.013	0.023
ENSBTAG00000053485.ZNF619	3142	0.133	0.053	0.00077	0.083	0.044	0.05	0.048	0.072	5.9e-06	0.00091	0.00038	0.0005	2.6e-05	0.083
ENSBTAG00000018057.ZNF621	3013	0.087	0.041	0.0083	0.058	0.032	0.041	0.039	0.057	0.00014	0.0041	0.0013	0.0017	0.00017	0.058
ENSBTAG00000024756.DENND6B	2314	0.054	0.029	0.028	0.027	0.002	-0.002	0.007	0.005	0.0075	0.23	0.48	0.11	0.14	0.027
ENSBTAG00000005694.TMED10	2165	0.15	0.062	0.0015	-0.004	0.035	0.047	0.044	0.008	0.73	0.0025	0.00057	0.00088	0.089	0.047
ENSBTAG00000018660.PPP6R2	2143	0.271	0.067	2.8e-14	0.196	0.238	0.224	0.237	0.257	1.6e-12	3.3e-15	2.5e-14	3.9e-15	1.8e-16	0.257
ENSBTAG00000018061.LNPK	2393	0.112	0.048	0.0027	0.006	0.038	0.014	0.041	0.007	0.12	0.0019	0.043	0.0013	0.1	0.041
ENSBTAG00000009451.JDP2	2846	0.094	0.046	0.004	-0.004	0.034	0.012	0.036	-0.004	0.82	0.0031	0.055	0.0025	0.65	0.036
ENSBTAG00000040078.FLVCR2	2710	0.152	0.047	1.4e-10	0.209	0.166	0.178	0.175	0.195	2.3e-13	9.9e-11	2.1e-11	2.8e-11	1.7e-12	0.209
ENSBTAG00000021337.SBF1	1941	0.056	0.034	0.04	0.003	0.023	-0.004	0.025	-0.002	0.2	0.012	0.97	0.0093	0.47	0.025
ENSBTAG00000049950	6265	0.235	0.068	7.6e-05	-0.001	0.088	0.023	0.091	0.007	0.38	3.4e-06	0.012	2.2e-06	0.11	0.091
ENSBTAG00000008028.CHN1	3350	0.147	0.059	0.0018	0.062	0.053	0.042	0.059	0.043	9.4e-05	0.00028	0.0011	0.00012	0.001	0.062
ENSBTAG00000053695.SS18L2	2629	0.164	0.059	0.00036	0.074	0.054	0.037	0.054	0.032	2e-05	0.00025	0.002	0.00024	0.0039	0.074
ENSBTAG00000021636.GPR155	2315	0.036	0.021	0.033	0	0	-0.004	-0.002	0.003	0.32	0.33	0.68	0.43	0.19	0.003
ENSBTAG00000054072.ADM2	1706	0.076	0.047	0.038	0.012	0.004	0.003	-0.004	-0.004	0.057	0.16	0.19	0.79	0.82	0.012
ENSBTAG00000017365.ZBTB47	2731	0.053	0.034	0.015	0.03	0.019	0.012	0.023	0.015	0.0051	0.022	0.055	0.013	0.036	0.03
ENSBTAG00000012966.SCRN3	2174	0.288	0.065	4.8e-12	0.159	0.208	0.216	0.216	0.204	2.6e-10	2.7e-13	8.3e-14	8.3e-14	5.1e-13	0.216
ENSBTAG00000008735.VASH1	2158	0.141	0.054	0.00097	0.008	0.033	0.007	0.034	0.007	0.099	0.0034	0.11	0.003	0.11	0.034
ENSBTAG00000048887	5514	0.091	0.05	0.038	-0.002	-0.001	-0.004	0	0.004	0.5	0.41	0.97	0.34	0.18	0.004
ENSBTAG00000017925.LMF2	1666	0.078	0.033	0.0012	0.069	0.054	0.046	0.051	0.055	3.6e-05	0.00025	0.00063	0.00035	0.00021	0.069
ENSBTAG00000033422.HHATL	2662	0.083	0.05	0.021	-0.002	0.013	-0.004	0.018	-0.002	0.43	0.047	0.81	0.025	0.45	0.018
ENSBTAG00000002704.POMT2	3739	0.054	0.033	0.048	0.02	-0.002	-0.004	0.012	0.034	0.019	0.44	0.86	0.051	0.0029	0.034
ENSBTAG00000002392	4646	0.191	0.051	1.1e-09	0.136	0.165	0.169	0.172	0.176	5.8e-09	1.2e-10	6.8e-11	4.3e-11	2.4e-11	0.176
ENSBTAG00000012607.NCAPH2	1652	0.077	0.041	0.0073	0.048	0.064	0.068	0.069	0.041	0.00053	7e-05	4.1e-05	3.6e-05	0.0012	0.069
ENSBTAG00000006970.OLA1	2029	0.106	0.048	0.0038	0.003	0.039	0.012	0.039	0.01	0.2	0.0016	0.052	0.0015	0.069	0.039
ENSBTAG00000013015.CCDC13	2646	0.182	0.074	0.00087	0.044	0.054	0.04	0.054	0.064	0.0009	0.00025	0.0015	0.00026	7.2e-05	0.064
ENSBTAG00000002706.GSTZ1	3891	0.405	0.077	3e-10	0.053	0.2	0.218	0.216	0.167	0.00029	9.4e-13	6.1e-14	9.2e-14	9.6e-11	0.218
ENSBTAG00000016430.METTL8	2381	0.18	0.052	3.8e-11	0.172	0.185	0.167	0.183	0.16	4.6e-11	7.7e-12	9.4e-11	9.8e-12	2.4e-10	0.185
ENSBTAG00000046298.SYCE3	1596	0.194	0.058	9.2e-06	0.066	0.073	0.051	0.074	0.088	5e-05	2.1e-05	0.00036	1.9e-05	3.4e-06	0.088
ENSBTAG00000020469.TMED8	3974	0.194	0.081	0.0021	0.029	0.03	0.039	0.041	0.039	0.0062	0.005	0.0016	0.0013	0.0017	0.041
ENSBTAG00000020471.SAMD15	4190	0.261	0.083	7.3e-05	0.113	0.092	0.189	0.161	0.176	1.2e-07	1.9e-06	4.4e-12	2.1e-10	2.5e-11	0.189
ENSBTAG00000026008.METTL5	5648	0.174	0.053	8e-08	0.077	0.134	0.113	0.13	0.113	1.4e-05	8.4e-09	1.3e-07	1.4e-08	1.3e-07	0.134
ENSBTAG00000016050.CHKB	1546	0.183	0.056	9e-06	0.108	0.116	0.12	0.119	0.12	2.6e-07	8.5e-08	4.8e-08	5.4e-08	4.9e-08	0.12
ENSBTAG00000053254	2433	0.032	0.019	0.033	0.001	0.003	-0.004	0.002	-0.004	0.26	0.19	0.77	0.23	0.83	0.003
ENSBTAG00000048956	4629	0.163	0.051	1.8e-07	0.139	0.11	0.108	0.124	0.144	4.2e-09	1.9e-07	2.3e-07	2.8e-08	2.1e-09	0.144
ENSBTAG00000020480.SPTLC2	4392	0.395	0.073	9.2e-10	0.222	0.127	0.204	0.195	0.24	3.7e-14	2.1e-08	5.2e-13	1.8e-12	2.6e-15	0.24
ENSBTAG00000016053.ARSA	1400	0.074	0.037	0.0044	0.037	0.026	0.036	0.028	0.027	0.002	0.0087	0.0025	0.0065	0.0076	0.037
ENSBTAG00000008716.SSB	5626	0.035	0.021	0.015	0.009	0.028	0.014	0.024	0.009	0.078	0.0066	0.04	0.011	0.084	0.028
ENSBTAG00000000459.POMGNT2	2374	0.048	0.03	0.029	0.044	0.007	0.038	0.019	0.013	0.00091	0.11	0.0018	0.021	0.045	0.044
ENSBTAG00000051202	2997	0.153	0.064	0.00099	0.119	0.04	0.06	0.055	0.075	5.8e-08	0.0014	0.00011	0.00021	1.7e-05	0.119
ENSBTAG00000008135.SLIRP	5050	0.119	0.065	0.035	0.041	0	0.032	0.019	0.038	0.0013	0.3	0.0042	0.022	0.0018	0.041
ENSBTAG00000001093.KLHL23	5680	0.192	0.08	1.1e-05	0.023	0.067	0.004	0.073	0.015	0.013	4.9e-05	0.17	2.2e-05	0.037	0.073
ENSBTAG00000004876.RABL2B	1065	0.063	0.034	0.021	0.027	0.024	0.016	0.031	0.016	0.0076	0.012	0.034	0.0043	0.032	0.031
ENSBTAG00000008136.SNW1	5073	0.11	0.051	0.0072	0.095	0.014	0.017	0.034	0.062	1.4e-06	0.039	0.029	0.0031	9.2e-05	0.095
ENSBTAG00000008893.ANO10	2704	0.135	0.057	0.0018	0.007	0.052	0.027	0.052	0.029	0.1	0.00031	0.0074	0.0003	0.0055	0.052
ENSBTAG00000044381.U6	3301	0.092	0.035	0.00039	0.008	0.052	0.021	0.049	0.018	0.098	0.00033	0.017	0.00046	0.025	0.052
ENSBTAG00000012106.ADCK1	4920	0.156	0.056	0.0017	0.024	0.052	0.082	0.06	0.067	0.012	0.00033	7.1e-06	0.00011	4.5e-05	0.082
ENSBTAG00000012658.TMA16	4398	0.091	0.043	0.0045	0.004	0.035	0.045	0.05	0.043	0.18	0.0028	0.00075	0.00039	0.001	0.05
ENSBTAG00000013652.GTF2A1	2441	0.196	0.066	0.00038	0.067	0.052	0.084	0.072	0.084	4.5e-05	0.00031	5.2e-06	2.6e-05	5.6e-06	0.084
ENSBTAG00000055104.ZNF660	3347	0.059	0.034	0.028	0.048	-0.003	-0.001	0	0.029	0.0005	0.6	0.36	0.3	0.0058	0.048
ENSBTAG00000008947.TKTL2	4316	0.088	0.044	0.021	0.116	0.008	0.069	0.069	0.077	8.6e-08	0.09	3.7e-05	3.9e-05	1.3e-05	0.116
ENSBTAG00000001092.PHOSPHO2	5672	0.066	0.038	0.0027	0.011	0.041	0.028	0.042	0.016	0.064	0.0013	0.0064	0.0011	0.032	0.042
ENSBTAG00000025308.STON2	2811	0.07	0.035	0.0098	0.004	0.027	0.024	0.028	0.018	0.16	0.0074	0.011	0.0062	0.025	0.028
ENSBTAG00000034005.ZNF35	3264	0.076	0.043	0.02	0.004	-0.002	0.016	0.01	0.019	0.16	0.49	0.032	0.072	0.023	0.019
ENSBTAG00000034700.NAF1	4275	0.196	0.055	1.3e-07	0.119	0.101	0.071	0.116	0.121	6e-08	5.9e-07	2.9e-05	8.5e-08	4.6e-08	0.121
ENSBTAG00000004945.BBS7	5997	0.325	0.058	1.4e-12	0.227	0.26	0.255	0.262	0.263	1.7e-14	1.1e-16	2.6e-16	9.4e-17	7.9e-17	0.263
ENSBTAG00000016725.KIAA1143	3171	0.09	0.051	0.016	0.02	0.023	0.074	0.042	0.044	0.019	0.013	2e-05	0.0012	0.00087	0.074
ENSBTAG00000010743.FASTKD1	5522	0.058	0.037	0.016	0.035	0.03	0.003	0.036	0.017	0.0026	0.005	0.19	0.0025	0.028	0.036
ENSBTAG00000008083.SEL1L	3167	0.164	0.061	0.00054	0.109	0.07	0.061	0.078	0.067	2.2e-07	3.2e-05	0.0001	1.1e-05	4.6e-05	0.109
ENSBTAG00000033669.IL17RC	3029	0.083	0.052	0.03	-0.003	-0.001	0.001	0.002	-0.003	0.55	0.39	0.28	0.23	0.58	0.002
ENSBTAG00000010741.KLHL41	5064	0.071	0.036	0.023	0.056	0.019	0.027	0.021	0.021	0.00019	0.021	0.0079	0.016	0.016	0.056
ENSBTAG00000004943.CCNA2	6167	0.065	0.038	0.049	0.037	0.005	0.038	0.014	0.023	0.002	0.14	0.0019	0.042	0.012	0.038
ENSBTAG00000017743.XIRP2	5213	0.107	0.061	0.028	0.003	0.01	0.046	0.026	0.005	0.21	0.075	0.0007	0.0087	0.14	0.046
ENSBTAG00000007961.TADA3	2612	0.046	0.03	0.038	0.003	0.008	-0.002	0.009	0.003	0.21	0.094	0.42	0.079	0.2	0.009
ENSBTAG00000021746.ANXA5	6289	0.067	0.041	0.038	0.022	0.016	0.008	0.019	0.025	0.014	0.031	0.099	0.021	0.01	0.025
ENSBTAG00000002425.SCN9A	4370	0.103	0.05	0.015	0.017	0.035	0.005	0.033	0.017	0.026	0.0026	0.15	0.0033	0.027	0.035
ENSBTAG00000011551.CPNE9	2589	0.085	0.042	0.016	0.023	0.007	0.066	0.032	0.041	0.013	0.11	5.4e-05	0.0042	0.0012	0.066
ENSBTAG00000039091.CSRNP3	4084	0.045	0.029	0.05	0.062	0	0.014	0.006	0.02	8.7e-05	0.32	0.04	0.12	0.018	0.062
ENSBTAG00000024888.PDE5A	2789	0.104	0.046	0.0022	0.006	0.049	0.019	0.052	0.01	0.12	0.00048	0.022	0.00031	0.069	0.052
ENSBTAG00000009765.MTMR14	2510	0.056	0.027	0.0023	0.076	0.026	0.033	0.024	0.048	1.4e-05	0.0082	0.0036	0.011	0.00053	0.076
ENSBTAG00000021393.FLRT2	5413	0.156	0.061	0.003	-0.002	0.001	-0.002	0.003	-0.004	0.46	0.26	0.43	0.19	0.97	0.003
ENSBTAG00000032515.PLA2R1	2812	0.114	0.043	0.0015	0.092	0.057	0.091	0.08	0.103	2e-06	0.00017	2.1e-06	9.1e-06	4.7e-07	0.103
ENSBTAG00000030453.ZC3H14	4289	0.162	0.049	1.2e-05	0.131	0.086	0.147	0.15	0.154	1.2e-08	4e-06	1.5e-09	9.5e-10	5.3e-10	0.154
ENSBTAG00000022699.CAV3	3089	0.208	0.059	8.7e-06	0.026	0.095	0.092	0.096	0.061	0.0084	1.4e-06	1.8e-06	1.2e-06	0.00011	0.096
ENSBTAG00000028980.5S_rRNA	3452	0.455	0.063	0	0.314	0.419	0.424	0.418	0.405	2.2e-20	1.6e-28	6e-29	1.6e-28	2.1e-27	0.424
ENSBTAG00000038195.CD302	2499	0.095	0.047	0.016	0.022	0.049	0.058	0.057	0.033	0.014	0.00048	0.00016	0.00017	0.0033	0.058
ENSBTAG00000009994.EML5	3920	0.071	0.036	0.014	0.001	0.038	0.028	0.039	0.02	0.25	0.0018	0.0068	0.0017	0.018	0.039
ENSBTAG00000012904.EDEM1	3012	0.062	0.036	0.016	-0.003	0.01	-0.002	0.014	-0.003	0.53	0.074	0.44	0.041	0.52	0.014
ENSBTAG00000004184.WDSUB1	2282	0.063	0.04	0.039	0.008	-0.004	-0.002	-0.002	0.004	0.092	0.83	0.43	0.43	0.18	0.008
ENSBTAG00000002574.MYOZ2	3461	0.091	0.036	0.0012	0.044	0.027	0.015	0.027	0.037	0.00082	0.0076	0.037	0.0076	0.002	0.044
ENSBTAG00000018644.PDZRN3	4430	0.304	0.065	1.8e-08	0.129	0.156	0.129	0.127	0.109	1.4e-08	4.1e-10	1.6e-08	2e-08	2.1e-07	0.156
ENSBTAG00000013136.EFCAB11	6111	0.205	0.055	8.8e-06	0.102	0.132	0.096	0.133	0.104	5.1e-07	1e-08	1.1e-06	9.2e-09	4.3e-07	0.133
ENSBTAG00000006434.SYNPO2	3758	0.093	0.039	0.0036	0.002	0.026	-0.004	0.028	-0.002	0.25	0.0081	0.7	0.0065	0.48	0.028
ENSBTAG00000005436.SHQ1	2380	0.224	0.062	9.1e-12	0.221	0.193	0.209	0.217	0.244	4.1e-14	2.5e-12	2.4e-13	8.1e-14	1.4e-15	0.244
ENSBTAG00000011909.ACVR1	4694	0.132	0.074	0.0096	0.009	0.046	0.025	0.053	0.038	0.079	0.00066	0.0092	0.00029	0.0019	0.053
ENSBTAG00000017808.ARSJ	4975	0.117	0.052	0.0064	0.013	0.028	0.058	0.033	0.021	0.05	0.0069	0.00015	0.0036	0.017	0.058
ENSBTAG00000045849.KCNK13	5567	0.084	0.043	0.02	-0.001	0.012	-0.001	0.014	-0.002	0.38	0.057	0.37	0.04	0.42	0.014
ENSBTAG00000048900.MDFIC2	2042	0.113	0.043	0.00042	0.026	0.036	0.01	0.03	0.008	0.0091	0.0023	0.074	0.0051	0.093	0.036
ENSBTAG00000001435.ARL6IP6	2971	0.134	0.057	0.00099	0.006	0.013	0.013	0.021	-0.001	0.12	0.045	0.048	0.015	0.38	0.021
ENSBTAG00000010906.RPS6KA5	3728	0.138	0.045	8.2e-05	0	0.075	0.036	0.069	0.004	0.31	1.8e-05	0.0025	3.8e-05	0.17	0.075
ENSBTAG00000001887.STAM2	3017	0.055	0.03	0.019	-0.004	0.006	-0.004	0.006	-0.004	0.85	0.13	0.75	0.12	0.9	0.006
ENSBTAG00000007624.FRMD4B	2614	0.07	0.046	0.021	0.012	0.011	0.029	0.014	0.03	0.051	0.059	0.0056	0.039	0.0053	0.03
ENSBTAG00000009632.LARP7	4556	0.095	0.054	0.0092	0.07	0.033	0.047	0.049	0.067	3e-05	0.0037	0.00063	0.00047	4.9e-05	0.07
ENSBTAG00000021020.RIF1	3330	0.069	0.04	0.021	0.011	0.002	0.018	0.021	0.007	0.061	0.22	0.024	0.016	0.1	0.021
ENSBTAG00000021508.LMOD3	2956	0.093	0.053	0.036	0.012	0.037	0.028	0.038	0.024	0.052	0.002	0.0062	0.0018	0.012	0.038
ENSBTAG00000022681.EOGT	2995	0.428	0.073	0	0.36	0.316	0.363	0.355	0.361	9e-24	1.6e-20	4.6e-24	2.1e-23	6.6e-24	0.363
ENSBTAG00000012545.CASC4	3280	0.152	0.056	0.00041	0.105	0.045	0.009	0.046	0.054	3.4e-07	0.00076	0.077	0.00068	0.00023	0.105
ENSBTAG00000017375.FAM241A	3688	0.089	0.051	0.043	0	-0.002	0.003	-0.001	-0.003	0.33	0.47	0.2	0.38	0.61	0.003
ENSBTAG00000007239.TNFAIP6	3285	0.07	0.039	0.02	0.007	0.031	0	0.032	0	0.11	0.0047	0.3	0.0041	0.3	0.032
ENSBTAG00000000362.SPG11	2621	0.053	0.033	0.028	-0.001	0.013	0.016	0.023	0.011	0.37	0.047	0.032	0.013	0.063	0.023
ENSBTAG00000009541.SUCLG2	3383	0.088	0.054	0.03	0.008	-0.002	-0.003	0.003	0.011	0.09	0.5	0.63	0.2	0.061	0.011
ENSBTAG00000054716	3223	0.268	0.066	5.1e-09	0.109	0.171	0.134	0.18	0.177	2.2e-07	5.5e-11	7.7e-09	1.5e-11	2.2e-11	0.18
ENSBTAG00000001558.PATL2	2429	0.535	0.064	0	0.18	0.329	0.282	0.328	0.336	1.5e-11	1.8e-21	4.1e-18	1.9e-21	5.2e-22	0.336
ENSBTAG00000019989.PXK	3937	0.304	0.061	3e-13	0.153	0.251	0.262	0.248	0.249	6e-10	4.6e-16	8.4e-17	7.7e-16	6.5e-16	0.262
ENSBTAG00000008241.MRPS5	5839	0.606	0.068	0	0.133	0.296	0.322	0.318	0.319	8.5e-09	4.4e-19	5.5e-21	1.2e-20	9.7e-21	0.322
ENSBTAG00000050570	2873	0.094	0.045	0.0013	0.082	0.049	0.06	0.05	0.06	6.6e-06	0.00046	0.00011	0.0004	0.00012	0.082
ENSBTAG00000037972.SLC25A26	2945	0.32	0.063	1.7e-09	0.077	0.182	0.145	0.176	0.153	1.3e-05	1.1e-11	1.9e-09	2.7e-11	6.2e-10	0.182
ENSBTAG00000043119	4272	0.072	0.037	0.013	0.02	0.01	0.012	0.017	0.018	0.019	0.072	0.053	0.029	0.024	0.02
ENSBTAG00000015230.PLA2G12A	3912	0.146	0.054	8.6e-06	0.083	0.074	0.065	0.079	0.066	6.2e-06	2e-05	6.2e-05	9.9e-06	5.3e-05	0.083
ENSBTAG00000047426.LYPD6	4290	0.13	0.049	0.00013	0.034	0.062	0.084	0.067	0.096	0.0031	8.9e-05	5.1e-06	4.8e-05	1.1e-06	0.096
ENSBTAG00000017955.KCNIP3	6376	0.371	0.067	7.2e-13	0.169	0.225	0.223	0.218	0.265	7.1e-11	2.2e-14	3.3e-14	6.7e-14	5.7e-17	0.265
ENSBTAG00000011553.FAHD2A	5923	0.201	0.072	0.00012	0.096	0.057	0.068	0.078	0.102	1.1e-06	0.00017	4.1e-05	1.2e-05	5.4e-07	0.102
ENSBTAG00000012995.MCUB	3886	0.044	0.031	0.047	-0.002	-0.002	-0.003	-0.001	-0.004	0.49	0.51	0.61	0.38	1	-0.001
ENSBTAG00000010581.MAGI1	3663	0.149	0.058	0.0017	0.01	0.046	0.068	0.06	0.031	0.075	0.00064	4.4e-05	0.00012	0.0048	0.068
ENSBTAG00000015291.ORC4	2412	0.062	0.036	0.013	0.063	0.033	0.044	0.041	0.042	8.1e-05	0.0034	0.00088	0.0012	0.0011	0.063
ENSBTAG00000032872.THOC7	3619	0.642	0.055	0	0.52	0.458	0.513	0.514	0.535	6.1e-38	5.7e-32	3.1e-37	2.4e-37	1.6e-39	0.535
ENSBTAG00000011558.GPAT2	5993	0.059	0.034	0.012	-0.001	0.014	0.002	0.011	-0.002	0.37	0.041	0.24	0.066	0.5	0.014
ENSBTAG00000010284.ETNPPL	2525	0.286	0.078	1.2e-07	0.01	0.1	0.099	0.097	0.062	0.069	6.5e-07	7.8e-07	1e-06	8.3e-05	0.1
ENSBTAG00000046763.FAM107A	3870	0.068	0.039	0.015	0.003	0.001	-0.002	0.008	0.045	0.19	0.27	0.49	0.099	0.00073	0.045
ENSBTAG00000018114.ACVR2A	2539	0.09	0.043	0.016	0.034	0.029	0.029	0.034	0.024	0.0032	0.0057	0.0058	0.0032	0.011	0.034
ENSBTAG00000009510.ADRA2B	5857	0.095	0.048	0.0022	0.003	0.016	-0.003	0.019	-0.003	0.19	0.031	0.57	0.021	0.6	0.019
ENSBTAG00000011611.OSTC	2610	0.039	0.027	0.044	-0.001	0.001	-0.004	-0.002	0.001	0.38	0.27	0.98	0.42	0.27	0.001
ENSBTAG00000004178.ACOX2	4021	0.175	0.055	1.1e-05	0.141	0.058	0.064	0.065	0.122	3.1e-09	0.00014	7e-05	6.2e-05	4.1e-08	0.141
ENSBTAG00000012615.ZEB2	2238	0.048	0.03	0.02	0.008	0.005	0.011	0.015	0.002	0.092	0.14	0.063	0.038	0.23	0.015
ENSBTAG00000019987.RPP14	3767	0.449	0.08	4.6e-15	0.408	0.302	0.415	0.402	0.404	1.3e-27	1.6e-19	3.4e-28	3.6e-27	2.7e-27	0.415
ENSBTAG00000018372.STARD7	6037	0.102	0.057	0.033	-0.002	-0.004	-0.004	0	-0.004	0.43	0.66	0.98	0.35	0.99	0
ENSBTAG00000002049.HADH	3422	0.089	0.048	0.029	0.045	0.011	0	0.019	0.008	0.00075	0.058	0.29	0.022	0.095	0.045
ENSBTAG00000012961.PAPSS1	4379	0.214	0.054	5e-08	0.16	0.163	0.148	0.167	0.17	2.5e-10	1.6e-10	1.2e-09	9.5e-11	5.6e-11	0.17
ENSBTAG00000001132.GTDC1	1898	0.414	0.068	1.1e-10	0.068	0.189	0.188	0.184	0.146	4.1e-05	4.2e-12	4.8e-12	8.4e-12	1.5e-09	0.189
ENSBTAG00000011180.ACTR8	4085	0.095	0.04	0.0018	0.042	0.035	0.046	0.037	0.047	0.0011	0.0026	0.00068	0.002	0.00056	0.047
ENSBTAG00000000848.SNRNP200	6036	0.052	0.031	0.033	0.006	0.006	0.007	0.005	0.009	0.12	0.12	0.12	0.16	0.086	0.009
ENSBTAG00000034995.ITPRIPL1	6090	0.314	0.069	2.3e-09	0.187	0.165	0.222	0.225	0.205	5.6e-12	1.2e-10	3.8e-14	2.5e-14	4.1e-13	0.225
ENSBTAG00000004227.TBCK	3688	0.121	0.044	0.00033	0.011	0.081	0.065	0.078	0.033	0.061	8e-06	6.3e-05	1.1e-05	0.0033	0.081
ENSBTAG00000032277.KYNU	3092	0.111	0.036	2.7e-07	0.093	0.099	0.067	0.086	0.121	1.7e-06	7.5e-07	5e-05	4.2e-06	4.4e-08	0.121
ENSBTAG00000011178.IL17RB	4053	0.157	0.066	0.0024	0.02	0.035	0.027	0.037	0.004	0.018	0.0026	0.0078	0.0021	0.16	0.037
ENSBTAG00000009949.DARS1	3866	0.342	0.096	1.9e-11	0.139	0.209	0.191	0.212	0.254	3.8e-09	2.5e-13	3.1e-12	1.6e-13	2.9e-16	0.254
ENSBTAG00000006686.NPNT	3882	0.187	0.065	0.00031	0.034	0.117	0.076	0.124	0.081	0.003	7.1e-08	1.4e-05	3e-08	8.3e-06	0.124
ENSBTAG00000012925.NCAPH	6070	0.145	0.042	7.3e-07	0.064	0.112	0.088	0.109	0.085	7.2e-05	1.4e-07	3.1e-06	2e-07	4.7e-06	0.112
ENSBTAG00000015172.MCM6	3747	0.5	0.071	0	0.285	0.363	0.363	0.371	0.325	2.3e-18	4.6e-24	4.9e-24	1.1e-24	3.4e-21	0.371
ENSBTAG00000013927.GSTCD	4045	0.151	0.054	0.002	0.017	0.015	-0.004	0.015	0.016	0.029	0.036	0.69	0.036	0.033	0.017
ENSBTAG00000003975.LMAN2L	4877	0.071	0.038	0.0077	0.019	0.039	0.02	0.038	0.02	0.02	0.0016	0.018	0.0018	0.018	0.039
ENSBTAG00000007850.ITIH4	2097	0.234	0.072	7.6e-08	0.097	0.154	0.14	0.156	0.178	9.8e-07	5e-10	3.5e-09	4.2e-10	2e-11	0.178
ENSBTAG00000004749.NEK4	1976	0.114	0.067	0.017	0.082	0.022	0.064	0.063	0.059	7e-06	0.015	7.2e-05	7.4e-05	0.00013	0.082
ENSBTAG00000002428.PPA2	3231	0.146	0.057	0.0031	0.027	0.041	0.029	0.047	0.031	0.0072	0.0013	0.0058	0.0006	0.0044	0.047
ENSBTAG00000035244.ANKRD39	4649	0.11	0.048	0.00085	0.009	0.037	0.01	0.039	0.004	0.084	0.0021	0.073	0.0017	0.18	0.039
ENSBTAG00000013449.RAB3GAP1	2931	0.121	0.051	0.0001	0.08	0.08	0.095	0.083	0.088	8.9e-06	9.3e-06	1.3e-06	5.8e-06	3e-06	0.095
ENSBTAG00000014784.NT5DC2	1561	0.062	0.035	0.013	0.058	0.011	0.026	0.015	0.05	0.00014	0.062	0.0086	0.034	0.00043	0.058
ENSBTAG00000054062.CNGA3	3952	0.192	0.047	1.3e-11	0.188	0.218	0.22	0.216	0.113	4.9e-12	7e-14	4.6e-14	8.9e-14	1.3e-07	0.22
ENSBTAG00000002526.BDH2	3760	0.519	0.076	2.3e-14	0.099	0.278	0.25	0.272	0.224	7.9e-07	7.7e-18	5.3e-16	1.8e-17	2.8e-14	0.278
ENSBTAG00000021103.SLC35F5	4686	0.075	0.037	0.00031	-0.002	0.055	0.021	0.048	0.015	0.46	0.00021	0.017	0.00052	0.038	0.055
ENSBTAG00000046924.SEMA3G	1723	0.053	0.033	0.037	-0.001	0	0.022	0.007	0.001	0.35	0.33	0.015	0.11	0.28	0.022
ENSBTAG00000019761.MANBA	3372	0.117	0.047	3.4e-05	0.131	0.09	0.11	0.097	0.121	1.1e-08	2.6e-06	1.8e-07	9.8e-07	4.5e-08	0.131
ENSBTAG00000004814.INPP4A	4029	0.171	0.05	1.2e-05	0.051	0.112	0.073	0.112	0.09	0.00037	1.4e-07	2.3e-05	1.5e-07	2.5e-06	0.112
ENSBTAG00000021494.EN1	2859	0.04	0.027	0.043	-0.004	0.015	-0.004	0.013	-0.004	0.82	0.038	0.94	0.045	0.81	0.015
ENSBTAG00000018628.RPL29	1861	0.122	0.075	0.026	0.008	0.004	0.011	0.012	0.012	0.095	0.17	0.06	0.056	0.055	0.012
ENSBTAG00000003965.LIPT1	3836	0.092	0.041	0.00063	0.004	0.028	0.024	0.026	-0.003	0.16	0.0066	0.012	0.0085	0.51	0.028
ENSBTAG00000018236.EPB41L5	2825	0.076	0.046	0.034	0.001	0	-0.004	0.012	-0.004	0.25	0.34	0.92	0.055	0.94	0.012
ENSBTAG00000015297.BANK1	3780	0.182	0.057	2.9e-05	0.102	0.058	0.042	0.069	0.077	5.1e-07	0.00015	0.0011	3.5e-05	1.4e-05	0.102
ENSBTAG00000037377.ABHD14B	1878	0.112	0.054	0.0054	0.035	0.029	0.03	0.037	0.049	0.0028	0.0058	0.0053	0.0021	0.00044	0.049
ENSBTAG00000038949.MRPL30	3859	0.091	0.051	0.036	-0.002	-0.001	-0.002	0.002	-0.004	0.5	0.39	0.42	0.25	0.8	0.002
ENSBTAG00000026829.TMEM185B	2596	0.398	0.091	2.2e-09	0.165	0.185	0.228	0.194	0.218	1.1e-10	7.6e-12	1.6e-14	2e-12	6.7e-14	0.228
ENSBTAG00000034206.EMCN	3492	0.086	0.039	0.0018	-0.001	0.04	-0.004	0.037	-0.003	0.4	0.0015	0.76	0.0021	0.58	0.04
ENSBTAG00000001874.DOCK3	1696	0.224	0.069	1.5e-06	0.135	0.121	0.108	0.131	0.136	6.9e-09	4.2e-08	2.5e-07	1.2e-08	6.4e-09	0.136
ENSBTAG00000007921.DAPP1	3883	0.087	0.047	0.014	0.011	0.043	0.006	0.048	0.004	0.066	0.001	0.13	0.00055	0.16	0.048
ENSBTAG00000032021.RALB	2591	0.186	0.066	7e-07	0.128	0.111	0.143	0.131	0.136	1.8e-08	1.6e-07	2.4e-09	1.2e-08	6.2e-09	0.143
ENSBTAG00000004544.TXNDC9	3753	0.3	0.065	3.7e-12	0.178	0.209	0.218	0.219	0.227	2e-11	2.3e-13	6.5e-14	5.4e-14	1.8e-14	0.227
ENSBTAG00000010165.C22H3orf18	1508	0.055	0.033	0.03	0.026	-0.004	-0.003	-0.002	0.041	0.0091	0.76	0.55	0.44	0.0013	0.041
ENSBTAG00000050215	6256	0.21	0.058	1.5e-05	0.151	0.081	0.158	0.123	0.163	8.1e-10	7.7e-06	3.2e-10	3.2e-08	1.7e-10	0.163
ENSBTAG00000049058.INHBB	2396	0.072	0.037	0.0036	0.012	0.063	0.042	0.065	0.033	0.057	7.7e-05	0.0011	6.3e-05	0.0034	0.065
ENSBTAG00000010610.DDIT4L	3392	0.141	0.056	0.00045	0.046	0.053	0.026	0.054	0.042	0.00069	0.00029	0.0081	0.00026	0.0011	0.054
ENSBTAG00000000484.HYAL2	1472	0.075	0.033	0.0021	0.035	0.021	0.019	0.021	0.015	0.0028	0.016	0.021	0.016	0.035	0.035
ENSBTAG00000051630	6629	0.084	0.051	0.037	-0.001	-0.004	0.005	0	0	0.38	0.66	0.14	0.34	0.31	0.005
ENSBTAG00000034255.EIF5B	3849	0.06	0.036	0.016	0.021	0.018	0.036	0.026	0.032	0.016	0.024	0.0023	0.0084	0.004	0.036
ENSBTAG00000038084.NAA80	1504	0.047	0.029	0.031	0.001	0.014	0.002	0.02	0.004	0.26	0.042	0.25	0.019	0.17	0.02
ENSBTAG00000014863.GYPC	5235	0.184	0.075	0.0012	0.02	0.017	0.008	0.022	0.01	0.02	0.028	0.094	0.014	0.07	0.022
ENSBTAG00000047160.bta.mir.2285ac	3899	0.047	0.028	0.023	-0.001	-0.004	-0.003	-0.004	-0.003	0.41	0.94	0.59	0.96	0.58	-0.001
ENSBTAG00000012586.HSPD1	3256	0.058	0.03	0.01	0.012	0.013	0	0.009	0.007	0.053	0.045	0.32	0.082	0.11	0.013
ENSBTAG00000004328.CHST10	5746	0.328	0.075	1.5e-07	0.045	0.148	0.081	0.146	0.068	0.00076	1.3e-09	7.7e-06	1.6e-09	4.2e-05	0.148
ENSBTAG00000000480.IFRD2	1508	0.099	0.044	0.0015	0.035	0.038	0.02	0.041	0.027	0.0028	0.0019	0.019	0.0012	0.0077	0.041
ENSBTAG00000011944.MTTP	4515	0.047	0.024	0.013	0.007	0.023	0.002	0.02	0.003	0.11	0.013	0.24	0.018	0.2	0.023
ENSBTAG00000016092.SPATS2L	4334	0.114	0.057	0.0067	0.01	0.038	0.042	0.037	0.021	0.075	0.0019	0.0011	0.0022	0.015	0.042
ENSBTAG00000016007.ADH5	4478	0.18	0.065	2.6e-05	0.2	0.073	0.157	0.132	0.163	8.4e-13	2.3e-05	3.4e-10	1e-08	1.6e-10	0.2
ENSBTAG00000002272.KCTD18	5016	0.324	0.074	5.1e-11	0.22	0.18	0.207	0.2	0.235	5.1e-14	1.5e-11	3.3e-13	9.3e-13	5e-15	0.235
ENSBTAG00000031579.SGO2	5085	0.46	0.079	0	0.315	0.321	0.358	0.361	0.365	1.8e-20	6.6e-21	1.2e-23	7.2e-24	3.5e-24	0.365
ENSBTAG00000009962.PDCL3	6222	0.203	0.067	3.1e-05	0.012	0.084	0.065	0.088	0.041	0.055	5.2e-06	6.3e-05	3.4e-06	0.0013	0.088
ENSBTAG00000000478.LSMEM2	1542	0.086	0.047	0.0097	0.011	-0.004	-0.003	0.001	0.005	0.058	0.72	0.56	0.28	0.15	0.011
ENSBTAG00000016004.METAP1	4501	0.239	0.082	0.00033	0.001	0.053	0.02	0.051	0.01	0.26	0.00027	0.018	0.00038	0.068	0.053
ENSBTAG00000009725.AOX1	5144	0.42	0.065	0	0.514	0.635	0.634	0.632	0.633	2.7e-37	2.1e-51	2.8e-51	5.3e-51	4.6e-51	0.635
ENSBTAG00000010998.CFLAR	5736	0.581	0.066	0	0.437	0.348	0.447	0.452	0.455	4.3e-30	7.2e-23	5.1e-31	1.9e-31	1e-31	0.455
ENSBTAG00000018020.GNAT1	1784	0.068	0.036	0.023	0.005	0.01	0.003	0.015	0.007	0.15	0.073	0.2	0.037	0.1	0.015
ENSBTAG00000019298.STRADB	4401	0.157	0.054	4.8e-07	0.032	0.101	0.098	0.104	0.083	0.0041	5.8e-07	9.1e-07	4.1e-07	6.5e-06	0.104
ENSBTAG00000025898.TBC1D8	6886	0.15	0.049	6.3e-06	0.082	0.085	0.067	0.087	0.079	7.3e-06	4.9e-06	4.9e-05	3.7e-06	1e-05	0.087
ENSBTAG00000009522.EIF4E	4332	0.068	0.045	0.041	0.021	0.006	0.008	0.014	0.008	0.017	0.13	0.091	0.039	0.09	0.021
ENSBTAG00000018307.SEMA3F	1802	0.231	0.055	1.1e-11	0.134	0.161	0.181	0.16	0.175	8.3e-09	2.1e-10	1.4e-11	2.3e-10	2.9e-11	0.181
ENSBTAG00000016000.CARF	2182	0.169	0.059	1.1e-05	0.053	0.092	0.062	0.105	0.047	0.00029	1.9e-06	8.4e-05	3.5e-07	0.00061	0.105
ENSBTAG00000021161.CREG2	6224	0.114	0.046	0.00022	0.046	0.051	0.044	0.053	0.035	0.00071	0.00037	0.00085	0.00028	0.0026	0.053
ENSBTAG00000012343.TSPAN5	3574	0.079	0.033	0.0023	-0.001	0.022	-0.003	0.019	-0.002	0.39	0.014	0.6	0.022	0.47	0.022
ENSBTAG00000011585.MST1	1900	0.134	0.048	5.3e-05	0.101	0.067	0.058	0.066	0.073	5.9e-07	4.8e-05	0.00015	5.2e-05	2.2e-05	0.101
ENSBTAG00000000851.CYP20A1	2854	0.122	0.058	0.0024	-0.001	0.036	0.034	0.039	0.009	0.4	0.0024	0.0031	0.0016	0.086	0.039
ENSBTAG00000001034.IL18R1	4729	0.077	0.033	0.0038	0.001	0.042	0.021	0.038	0.014	0.27	0.0011	0.016	0.0019	0.042	0.042
ENSBTAG00000017061.SMARCAD1	2748	0.139	0.05	1.2e-05	0.029	0.097	0.056	0.095	0.039	0.0056	9.7e-07	0.00018	1.3e-06	0.0017	0.097
ENSBTAG00000011583.APEH	1903	0.289	0.076	8.8e-10	0.148	0.114	0.117	0.121	0.14	1.2e-09	1.1e-07	7.5e-08	4.5e-08	3.6e-09	0.148
ENSBTAG00000049770	3875	0.22	0.063	5.1e-07	0.063	0.125	0.118	0.118	0.078	8.2e-05	2.7e-08	6.3e-08	6.3e-08	1.2e-05	0.125
ENSBTAG00000001706.SLC9A2	4672	0.406	0.061	0	0.25	0.339	0.308	0.33	0.315	5.8e-16	3.1e-22	5.4e-20	1.5e-21	1.8e-20	0.339
ENSBTAG00000010293.PARD3B	6128	0.063	0.035	0.039	0.04	0.008	-0.002	0.01	0.013	0.0015	0.092	0.42	0.07	0.05	0.04
ENSBTAG00000021961.SPR	2849	0.172	0.062	1e-06	0.071	0.086	0.077	0.082	0.111	2.7e-05	4.4e-06	1.3e-05	6.8e-06	1.7e-07	0.111
ENSBTAG00000010285.MMRN1	3728	0.054	0.036	0.011	0.003	0.026	0.019	0.029	0.009	0.2	0.0091	0.023	0.0058	0.077	0.029
ENSBTAG00000011580.DAG1	1892	0.087	0.04	0.0024	0.011	0.025	0.002	0.024	-0.001	0.061	0.0093	0.25	0.011	0.4	0.025
ENSBTAG00000001714.MFSD9	4662	0.086	0.04	0.0062	0.053	0.023	0	0.022	0.015	0.00029	0.013	0.34	0.014	0.039	0.053
ENSBTAG00000015265.TIGD2	2045	0.073	0.037	0.011	0	0.017	-0.003	0.024	-0.003	0.34	0.029	0.53	0.011	0.62	0.024
ENSBTAG00000021979.EEF1B2	3731	0.054	0.03	0.035	0.041	-0.002	-0.003	0.003	0.008	0.0013	0.51	0.55	0.19	0.098	0.041
ENSBTAG00000053455	4691	0.07	0.031	0.0077	-0.001	0.016	0.001	0.009	0.001	0.39	0.033	0.29	0.083	0.29	0.016
ENSBTAG00000017829	4060	0.144	0.049	8.9e-05	0.013	0.029	0.031	0.036	0.009	0.049	0.0062	0.0045	0.0023	0.081	0.036
ENSBTAG00000004279.RHOA	1781	0.046	0.031	0.04	-0.001	0.002	0.001	0.003	0.005	0.4	0.24	0.26	0.19	0.14	0.005
ENSBTAG00000005989.LAP3	2733	0.072	0.04	5.5e-05	0.046	0.06	0.039	0.059	0.041	0.00067	0.00012	0.0016	0.00013	0.0012	0.06
ENSBTAG00000054195.GPX1	1805	0.446	0.112	4.6e-14	0.117	0.226	0.272	0.291	0.242	7.9e-08	1.9e-14	2e-17	9.6e-19	1.8e-15	0.291
ENSBTAG00000016193.FASTKD2	3934	0.07	0.034	0.008	0.028	0.041	0.005	0.037	0.019	0.0066	0.0013	0.14	0.0022	0.021	0.041
ENSBTAG00000038462.TMEM182	4730	0.128	0.049	0.0019	0.113	0.039	0.041	0.045	0.086	1.3e-07	0.0017	0.0013	0.00076	4.1e-06	0.113
ENSBTAG00000001292.LTF	3872	0.214	0.063	1.9e-06	0.175	0.143	0.146	0.162	0.165	2.9e-11	2.4e-09	1.6e-09	1.8e-10	1.2e-10	0.175
ENSBTAG00000052083.METTL21A	3338	0.32	0.064	8.3e-15	0.227	0.264	0.284	0.279	0.301	1.7e-14	6.6e-17	2.7e-18	6e-18	1.9e-19	0.301
ENSBTAG00000019441.MED28	2703	0.11	0.048	3.5e-09	0.1	0.145	0.127	0.138	0.12	6.8e-07	1.9e-09	2e-08	5e-09	5.3e-08	0.145
ENSBTAG00000011899.USP4	1803	0.147	0.079	0.043	0.006	-0.003	-0.004	0.007	-0.004	0.12	0.64	0.72	0.11	0.92	0.007
ENSBTAG00000010579.ACADL	3471	0.555	0.063	3.9e-15	0.174	0.297	0.326	0.353	0.347	3.6e-11	3.7e-19	3e-21	2.7e-23	8.4e-23	0.353
ENSBTAG00000006150.MRPS9	3900	0.16	0.057	1.2e-06	0.145	0.099	0.119	0.101	0.153	1.9e-09	8.1e-07	5.4e-08	6.3e-07	6.5e-10	0.153
ENSBTAG00000011894.C22H3orf62	1817	0.126	0.057	0.00037	0.088	0.06	0.099	0.077	0.094	3.1e-06	0.00011	7.6e-07	1.3e-05	1.5e-06	0.099
ENSBTAG00000054645	4384	0.068	0.036	0.024	-0.004	0.015	0.005	0.015	-0.002	0.73	0.037	0.15	0.034	0.48	0.015
ENSBTAG00000021582.NCAPG	2716	0.052	0.032	0.00041	0.017	0.061	0.039	0.06	0.038	0.027	0.0001	0.0017	0.00012	0.0019	0.061
ENSBTAG00000020957.FZD5	3833	0.047	0.026	0.03	-0.001	-0.001	-0.003	-0.003	-0.002	0.36	0.37	0.6	0.57	0.47	-0.001
ENSBTAG00000017189.POLE4	4059	0.16	0.051	1.4e-06	0.139	0.097	0.121	0.107	0.129	3.8e-09	1e-06	4.5e-08	2.7e-07	1.6e-08	0.139
ENSBTAG00000011973.DCAF16	2692	0.027	0.022	0.019	0.033	0.005	0.01	0.01	0.02	0.0037	0.15	0.07	0.076	0.019	0.033
ENSBTAG00000001840.INO80B	2994	0.101	0.04	0.0031	0.047	0.034	0.03	0.034	0.049	0.00058	0.0032	0.0051	0.003	0.00044	0.049
ENSBTAG00000013932.CCDC71	1853	0.066	0.039	0.019	-0.004	0.012	-0.004	0.012	-0.002	0.73	0.057	0.91	0.052	0.42	0.012
ENSBTAG00000020527.IDH1	5758	0.12	0.064	0.0098	-0.004	0.033	0.022	0.039	0	0.72	0.0037	0.014	0.0017	0.34	0.039
ENSBTAG00000000489.WDR54	2966	0.242	0.068	1.6e-05	0.106	0.125	0.122	0.14	0.12	3e-07	2.7e-08	3.9e-08	3.5e-09	5.2e-08	0.14
ENSBTAG00000046561.LCORL	2585	0.032	0.023	0.0052	0.021	0.017	0.002	0.024	0.003	0.016	0.026	0.25	0.011	0.2	0.024
ENSBTAG00000055290	1839	0.054	0.03	0.02	0.006	-0.001	0.007	0.001	0.003	0.13	0.37	0.11	0.27	0.19	0.007
ENSBTAG00000049190	4570	0.158	0.067	0.0036	0.004	0.025	0.006	0.035	0.04	0.17	0.0094	0.12	0.0028	0.0015	0.04
ENSBTAG00000002177.PIKFYVE	6036	0.061	0.027	0.0059	0.022	0.037	0.015	0.037	0.005	0.015	0.0022	0.036	0.0022	0.15	0.037
ENSBTAG00000004887.DCTN1	2823	0.127	0.047	0.00021	0.057	0.058	0.079	0.065	0.088	0.00016	0.00015	1e-05	6.4e-05	3.3e-06	0.088
ENSBTAG00000005108.SLIT2	1977	0.095	0.042	0.00063	0.019	0.066	0.066	0.071	0.108	0.021	5.3e-05	5.6e-05	2.8e-05	2.3e-07	0.108
ENSBTAG00000018928.QARS1	1754	0.043	0.031	0.044	0.001	0.011	0.013	0.012	-0.002	0.29	0.065	0.051	0.054	0.45	0.013
ENSBTAG00000050675.BOLA3	2960	0.415	0.075	3e-12	0.11	0.195	0.241	0.194	0.219	1.9e-07	1.7e-12	2.1e-15	2.2e-12	5.9e-14	0.241
ENSBTAG00000015066.LANCL1	4094	0.103	0.055	0.024	0.024	0.008	0.031	0.018	0.034	0.011	0.095	0.0048	0.025	0.0032	0.034
ENSBTAG00000018918.NDUFAF3	1853	0.373	0.077	4.4e-16	0.16	0.298	0.247	0.294	0.201	2.3e-10	3.3e-19	8.2e-16	5.7e-19	7.8e-13	0.298
ENSBTAG00000013980.SOD3	2030	0.049	0.028	0.042	-0.003	0.005	-0.004	0.01	-0.004	0.52	0.15	0.78	0.072	0.81	0.01
ENSBTAG00000009600.STAMBP	3586	0.347	0.075	6.1e-11	0.027	0.17	0.13	0.173	0.123	0.0074	6e-11	1.4e-08	3.8e-11	3.4e-08	0.173
ENSBTAG00000019274.ATIC	4735	0.35	0.067	1.1e-12	0.185	0.258	0.23	0.251	0.203	7.5e-12	1.6e-16	1.1e-14	4.6e-16	5.5e-13	0.258
ENSBTAG00000038381.SLC26A6	1867	0.099	0.052	0.0039	0.04	0.031	0.027	0.036	0.039	0.0014	0.0045	0.0073	0.0023	0.0017	0.04
ENSBTAG00000006492.PI4K2B	3960	0.148	0.067	0.0026	0.025	0.04	0.021	0.05	0.029	0.0093	0.0015	0.017	0.00039	0.0057	0.05
ENSBTAG00000011176.TPRKB	3388	0.076	0.048	0.049	0.002	0.004	-0.002	0.01	0.007	0.22	0.16	0.46	0.069	0.11	0.01
ENSBTAG00000008765.PRADC1	3652	0.55	0.079	2.2e-07	0.165	0.214	0.226	0.271	0.224	1.2e-10	1.2e-13	1.9e-14	2.2e-17	2.6e-14	0.271
ENSBTAG00000003025.NME6	2015	0.091	0.041	0.0037	0.024	0.023	0.002	0.021	0.021	0.011	0.013	0.24	0.016	0.017	0.024
ENSBTAG00000007240.ZCCHC4	4130	0.211	0.067	3.2e-06	0.061	0.095	0.088	0.1	0.079	9.7e-05	1.3e-06	3.3e-06	6.5e-07	1e-05	0.1
ENSBTAG00000006821.PECR	4317	0.149	0.066	0.0012	0.052	0.048	0.084	0.057	0.078	0.0003	0.00052	5.3e-06	0.00017	1.1e-05	0.084
ENSBTAG00000010426.XRCC5	4402	0.465	0.075	1.7e-16	0.358	0.273	0.293	0.357	0.327	1.2e-23	1.7e-17	7.3e-19	1.5e-23	2.4e-21	0.358
ENSBTAG00000020076.CATHL5	2202	0.226	0.057	3.3e-12	0.123	0.185	0.177	0.18	0.154	3.2e-08	7.2e-12	2.3e-11	1.5e-11	5.1e-10	0.185
ENSBTAG00000050078.SFXN5	3106	0.124	0.046	0.00027	0.055	0.061	0.039	0.06	0.032	0.00021	9.7e-05	0.0015	0.00012	0.0041	0.061
ENSBTAG00000000646.ANAPC4	4216	0.154	0.06	0.00067	0.029	0.054	0.111	0.061	0.067	0.0057	0.00025	1.7e-07	0.0001	4.9e-05	0.111
ENSBTAG00000003843.SMARCAL1	4460	0.127	0.074	0.02	0.007	0.015	0.037	0.038	0	0.11	0.036	0.0021	0.0019	0.33	0.038
ENSBTAG00000009586.CDC25A	2214	0.166	0.068	0.00072	0.035	0.035	0.018	0.049	0.023	0.0028	0.0026	0.023	0.00047	0.012	0.049
ENSBTAG00000010386.ARPC2	2484	0.211	0.057	9.6e-07	0.114	0.138	0.136	0.148	0.13	1.2e-07	4.4e-09	6.3e-09	1.3e-09	1.3e-08	0.148
ENSBTAG00000002299.SEL1L3	4603	0.209	0.069	2.7e-05	0.023	0.114	0.055	0.112	0.049	0.013	1.1e-07	0.00021	1.4e-07	0.00047	0.114
ENSBTAG00000015839.MAP4	2474	0.08	0.04	0.0011	0.072	0.021	0.068	0.03	0.078	2.4e-05	0.017	4.3e-05	0.0052	1.2e-05	0.078
ENSBTAG00000003807.CNOT9	2448	0.045	0.031	0.031	0.002	0.02	0.008	0.022	-0.003	0.25	0.02	0.1	0.014	0.63	0.022
ENSBTAG00000019353.STIM2	3690	0.078	0.044	0.005	0.047	0.036	0.028	0.041	0.045	0.00061	0.0025	0.0064	0.0012	0.00081	0.047
ENSBTAG00000005078.UCHL1	4103	0.139	0.058	0.0016	0.025	0.046	0.065	0.056	0.046	0.0098	0.00064	6.4e-05	0.00019	0.00065	0.065
ENSBTAG00000012212.CYP26B1	2945	0.063	0.038	0.04	0.005	0.014	0.003	0.014	-0.001	0.15	0.04	0.2	0.039	0.39	0.014
ENSBTAG00000031567.SMARCC1	2828	0.062	0.038	0.031	-0.003	-0.001	0.009	0.008	0.006	0.61	0.4	0.087	0.091	0.13	0.009
ENSBTAG00000018415.TTLL4	2452	0.307	0.084	4e-06	0.102	0.131	0.12	0.153	0.137	5.2e-07	1.1e-08	4.8e-08	6.1e-10	5e-09	0.153
ENSBTAG00000013489.CYP27A1	2298	0.471	0.073	0	0.366	0.302	0.336	0.359	0.371	2.9e-24	1.6e-19	5.2e-22	1.1e-23	1.2e-24	0.371
ENSBTAG00000006573.KLHL18	2809	0.214	0.052	1.6e-13	0.072	0.203	0.197	0.207	0.134	2.5e-05	5.6e-13	1.3e-12	3.2e-13	7.8e-09	0.207
ENSBTAG00000006643.C6H4orf19	5033	0.251	0.068	3e-06	0.001	0.107	0.112	0.107	0.072	0.26	2.9e-07	1.5e-07	2.6e-07	2.4e-05	0.112
ENSBTAG00000012620.RETREG2	2145	0.291	0.07	1.6e-09	0.151	0.168	0.185	0.181	0.195	8.6e-10	8e-11	7e-12	1.4e-11	1.7e-12	0.195
ENSBTAG00000054656.PAIP2B	4109	0.07	0.039	0.04	-0.004	0.023	-0.004	0.024	-0.003	0.96	0.013	0.69	0.011	0.63	0.024
ENSBTAG00000004329.RELL1	4664	0.129	0.068	0.0095	0.037	0.031	0.032	0.041	0.033	0.002	0.0043	0.004	0.0013	0.0035	0.041
ENSBTAG00000016948.PTH1R	3871	0.085	0.046	0.009	0.002	0.016	0.005	0.023	-0.001	0.24	0.032	0.14	0.012	0.37	0.023
ENSBTAG00000020607.ABCB6	2298	0.268	0.079	6.9e-05	0.015	0.061	0.07	0.069	0.066	0.037	9.9e-05	3.1e-05	3.9e-05	5.6e-05	0.07
ENSBTAG00000002105.TEX261	3978	0.062	0.032	0.011	0.043	0.009	-0.004	0.009	0.007	0.001	0.086	0.93	0.078	0.11	0.043
ENSBTAG00000013699.TBC1D1	3283	0.215	0.065	7e-07	0.033	0.104	0.118	0.105	0.123	0.0033	4e-07	6.6e-08	3.7e-07	3.3e-08	0.123
ENSBTAG00000008394.MYL3	3840	0.07	0.042	0.032	-0.003	0.002	-0.004	0.004	-0.004	0.6	0.23	0.67	0.18	0.99	0.004
ENSBTAG00000020613.STK16	2314	0.127	0.048	0.00032	0.004	0.072	0.038	0.069	0.02	0.18	2.5e-05	0.0018	3.5e-05	0.019	0.072
ENSBTAG00000007734.MEMO1	2742	0.117	0.057	0.00019	0.095	0.078	0.036	0.078	0.069	1.3e-06	1.1e-05	0.0024	1.1e-05	3.6e-05	0.095
ENSBTAG00000017488.KLF3	2544	0.102	0.064	0.044	0	0.009	0.022	0.029	0.017	0.32	0.077	0.015	0.0056	0.028	0.029
ENSBTAG00000052515.TMIE	3767	0.101	0.049	0.009	0.033	0.02	0.01	0.025	0.034	0.0035	0.018	0.075	0.0098	0.0029	0.034
ENSBTAG00000030974.TUBA4A	2320	0.299	0.076	5.3e-07	0.182	0.136	0.184	0.176	0.162	1.2e-11	6.2e-09	9e-12	2.5e-11	1.8e-10	0.184
ENSBTAG00000014031.TLR6	2631	0.044	0.026	0.016	-0.003	0	-0.004	0.001	-0.003	0.64	0.32	0.86	0.29	0.63	0.001
ENSBTAG00000017812.ALS2CL	3770	0.171	0.054	7.2e-05	-0.004	0.066	0.015	0.064	0.007	0.78	5.6e-05	0.035	6.9e-05	0.1	0.066
ENSBTAG00000030973.TUBA1D	2312	0.259	0.068	3.9e-07	0.091	0.122	0.086	0.125	0.104	2.2e-06	3.8e-08	4.1e-06	2.6e-08	3.9e-07	0.125
ENSBTAG00000009020.CRIM1	4314	0.107	0.05	0.012	0	0.009	0.032	0.029	0.003	0.31	0.082	0.0037	0.0061	0.2	0.032
ENSBTAG00000008013.LRRC2	3613	0.212	0.076	0.0026	0.017	0.065	0.033	0.067	0.033	0.028	6e-05	0.0034	4.9e-05	0.0036	0.067
ENSBTAG00000014512.WDR19	2914	0.084	0.037	0.006	0.031	0.036	0.006	0.038	0.023	0.0045	0.0024	0.12	0.0018	0.012	0.038
ENSBTAG00000046176.SPEG	2347	0.072	0.038	0.016	-0.002	0.026	0.003	0.032	-0.004	0.49	0.0085	0.2	0.004	0.74	0.032
ENSBTAG00000003861.GPATCH11	3159	0.115	0.047	0.00012	0.086	0.072	0.081	0.072	0.101	4.3e-06	2.6e-05	8.1e-06	2.4e-05	5.7e-07	0.101
ENSBTAG00000018767.RTP3	3807	0.197	0.065	7.7e-05	0.004	0.101	0.042	0.072	0.041	0.18	5.9e-07	0.0011	2.4e-05	0.0013	0.101
ENSBTAG00000048620.CEBPZOS	2932	0.23	0.077	0.0021	0.169	0.042	0.142	0.154	0.156	6.9e-11	0.0011	2.5e-09	5.2e-10	4.3e-10	0.169
ENSBTAG00000014518.RPL9	2497	0.058	0.033	0.036	0.008	-0.001	-0.004	0.006	0.006	0.091	0.39	0.83	0.13	0.13	0.008
ENSBTAG00000026650	3887	0.131	0.066	0.012	0	0.017	0.024	0.046	0.002	0.3	0.027	0.012	0.0007	0.23	0.046
ENSBTAG00000013923.QPCT	2605	0.151	0.048	1.3e-06	0.11	0.084	0.05	0.096	0.056	2e-07	5.6e-06	0.00042	1.1e-06	0.00019	0.11
ENSBTAG00000027569.APBB2	3634	0.328	0.068	3e-14	0.185	0.253	0.293	0.27	0.299	7.2e-12	3.7e-16	6.5e-19	2.7e-17	2.7e-19	0.299
ENSBTAG00000050620	4152	0.051	0.028	0.033	-0.001	0.003	-0.003	0.004	-0.001	0.39	0.19	0.61	0.16	0.39	0.004
ENSBTAG00000015698.FYCO1	4409	0.088	0.037	0.0057	0.006	0.009	0.006	0.011	0.017	0.13	0.08	0.12	0.061	0.028	0.017
ENSBTAG00000040338.OBSL1	2463	0.101	0.041	0.0012	0.004	0.019	-0.002	0.017	0.009	0.16	0.022	0.43	0.027	0.082	0.019
ENSBTAG00000049215.SHISA3	3270	0.424	0.087	1.8e-09	0.215	0.195	0.218	0.238	0.217	1.1e-13	1.9e-12	6.2e-14	3.5e-15	7.2e-14	0.238
ENSBTAG00000009972.INHA	2527	0.241	0.067	1.7e-06	0.09	0.104	0.106	0.099	0.094	2.6e-06	3.9e-07	3.2e-07	7.4e-07	1.4e-06	0.106
ENSBTAG00000023736.CDC42EP3	2719	0.053	0.031	0.036	-0.004	0	-0.001	0.001	0.019	0.66	0.32	0.41	0.29	0.021	0.019
ENSBTAG00000003501.SACM1L	3823	0.047	0.026	0.03	0.003	0.002	0.032	0.004	-0.004	0.19	0.24	0.0041	0.17	0.82	0.032
ENSBTAG00000010677.LIMCH1	4006	0.305	0.085	1.9e-06	0.042	0.102	0.096	0.08	0.13	0.0012	5.3e-07	1.2e-06	8.7e-06	1.3e-08	0.13
ENSBTAG00000011649.FARSB	2468	0.128	0.071	0.011	-0.004	0.028	0.014	0.034	0.001	0.87	0.0069	0.041	0.0031	0.27	0.034
ENSBTAG00000026097.LIMD1	3829	0.145	0.052	0.00018	0.041	0.078	0.014	0.078	0.023	0.0013	1.1e-05	0.043	1.2e-05	0.012	0.078
ENSBTAG00000016167.ATL2	2975	0.199	0.06	2.9e-06	0.009	0.106	0.077	0.104	0.088	0.084	3.4e-07	1.2e-05	4.3e-07	3.4e-06	0.106
ENSBTAG00000008431.MOGAT1	2475	0.05	0.028	0.011	0.003	0.021	-0.001	0.019	-0.003	0.18	0.016	0.4	0.02	0.64	0.021
ENSBTAG00000043958.TMEM33	3007	0.13	0.053	0.0033	-0.002	0.039	0.008	0.041	0.007	0.45	0.0016	0.098	0.0012	0.11	0.041
ENSBTAG00000021102.GALM	3132	0.13	0.051	0.00036	0.044	0.034	0.055	0.039	0.05	0.00085	0.003	0.00022	0.0016	0.00043	0.055
ENSBTAG00000011156.ATP8A1	3305	0.058	0.039	0.011	-0.004	0.014	0.004	0.018	-0.001	0.66	0.043	0.16	0.024	0.41	0.018
ENSBTAG00000016951.WDFY1	3463	0.329	0.07	4.6e-12	0.128	0.229	0.207	0.223	0.176	1.7e-08	1.2e-14	3.1e-13	3.1e-14	2.8e-11	0.229
ENSBTAG00000018329.EXOSC7	3667	0.272	0.067	2.1e-06	0.018	0.119	0.08	0.091	0.055	0.025	6e-08	8.4e-06	2.3e-06	0.00021	0.119
ENSBTAG00000000285.GUF1	4764	0.272	0.084	7.7e-09	0.043	0.143	0.14	0.154	0.126	0.00092	2.3e-09	3.6e-09	5.5e-10	2.4e-08	0.154
ENSBTAG00000011514.MRPL44	3640	0.078	0.036	0.0081	0.013	0.036	-0.004	0.037	0.011	0.049	0.0023	0.87	0.0021	0.058	0.037
ENSBTAG00000017039.ARHGEF33	3407	0.069	0.039	0.021	0.077	0.018	0.005	0.017	0.022	1.4e-05	0.024	0.14	0.026	0.014	0.077
ENSBTAG00000023963.RHBDD1	2986	0.121	0.049	0.0036	0.042	0.034	0.063	0.05	0.068	0.0011	0.0031	7.7e-05	0.00038	4.3e-05	0.068
ENSBTAG00000017825.SEC13	3263	0.196	0.054	4.5e-07	0.128	0.129	0.09	0.135	0.116	1.8e-08	1.6e-08	2.5e-06	7.1e-09	9e-08	0.135
ENSBTAG00000021963.SLAIN2	3524	0.184	0.056	4.5e-06	0.107	0.118	0.106	0.12	0.134	2.8e-07	6.9e-08	3.1e-07	4.8e-08	8.1e-09	0.134
ENSBTAG00000016442.MAP4K3	4283	0.101	0.041	0.0015	0.042	0.022	0.027	0.027	0.053	0.0011	0.014	0.0078	0.0077	0.00028	0.053
ENSBTAG00000021319.MFF	3586	0.186	0.056	2.8e-06	0.087	0.071	0.085	0.073	0.048	3.8e-06	2.9e-05	5e-06	2.1e-05	0.00055	0.087
ENSBTAG00000017318.TMEM178A	4683	0.244	0.062	7.1e-07	0.048	0.129	0.141	0.134	0.132	0.00055	1.5e-08	3.3e-09	8.2e-09	1.1e-08	0.141
ENSBTAG00000000137.FRYL	4060	0.089	0.048	0.032	0.016	0.043	-0.003	0.043	0.01	0.032	0.00098	0.6	0.00098	0.067	0.043
ENSBTAG00000001305.ATP2B2	3241	0.209	0.055	8.5e-07	0.038	0.096	0.041	0.094	0.059	0.0018	1.1e-06	0.0013	1.5e-06	0.00013	0.096
ENSBTAG00000021323.AGFG1	4052	0.148	0.047	6.2e-06	0.024	0.08	0.083	0.082	0.076	0.012	9.5e-06	6e-06	7.3e-06	1.5e-05	0.083
ENSBTAG00000004722.THUMPD2	4730	0.159	0.05	0.0001	0.085	0.051	0.031	0.051	0.084	4.8e-06	0.00034	0.0046	0.00038	5.3e-06	0.085
ENSBTAG00000035827.ATG7	4670	0.175	0.059	0.00064	0.04	0.065	0.029	0.073	0.05	0.0015	6e-05	0.0059	2.3e-05	0.0004	0.073
ENSBTAG00000010611.OCIAD1	3086	0.059	0.038	0.0085	0.004	0.025	0.012	0.025	0.004	0.17	0.0098	0.051	0.0095	0.17	0.025
ENSBTAG00000037640.PID1	4434	0.064	0.041	0.046	-0.004	0.005	-0.003	0.009	-0.004	0.67	0.15	0.54	0.084	0.99	0.009
ENSBTAG00000010935.EML4	3291	0.066	0.039	0.039	0.005	0.002	-0.004	0.011	-0.004	0.16	0.22	0.86	0.066	0.86	0.011
ENSBTAG00000003328.TAMM41	4386	0.121	0.053	0.0092	0.033	0.011	0.01	0.013	0.028	0.0035	0.064	0.074	0.047	0.007	0.033
ENSBTAG00000037702.SP140L	3593	0.108	0.043	0.00082	-0.001	0.038	0.029	0.026	0.001	0.38	0.002	0.0058	0.0081	0.25	0.038
ENSBTAG00000001839.OCIAD2	2935	0.087	0.049	0.0088	0.003	0.031	0.006	0.039	0.008	0.2	0.0044	0.13	0.0017	0.096	0.039
ENSBTAG00000000705.COX7A2L	2978	0.238	0.07	4.1e-08	0.177	0.153	0.175	0.162	0.176	2.3e-11	6.2e-10	2.9e-11	1.7e-10	2.4e-11	0.177
ENSBTAG00000001814.PLXND1	5108	0.185	0.055	0.00015	0.016	0.064	0.012	0.062	0.01	0.032	7.3e-05	0.054	9.2e-05	0.071	0.064
ENSBTAG00000040055.CAB39	4322	0.151	0.043	5.2e-07	0.105	0.106	0.128	0.109	0.134	3.8e-07	3.2e-07	1.9e-08	2e-07	7.5e-09	0.134
ENSBTAG00000014599.LRRC66	2751	0.393	0.081	1.2e-09	0.11	0.21	0.201	0.221	0.2	1.9e-07	2e-13	7.8e-13	4e-14	9e-13	0.221
ENSBTAG00000016368.LRPPRC	2224	0.075	0.038	0.0018	0.015	0.048	0.01	0.047	0.031	0.036	0.00053	0.07	0.00059	0.0047	0.048
ENSBTAG00000021645.MBD4	4975	0.156	0.054	0.0016	0.022	0.058	0.037	0.058	0.062	0.014	0.00015	0.0021	0.00014	9.3e-05	0.062
ENSBTAG00000017855.ITM2C	4131	0.289	0.088	0.0013	0.021	0.072	0.06	0.076	0.032	0.017	2.6e-05	0.00012	1.6e-05	0.0042	0.076
ENSBTAG00000014601.SGCB	2688	0.175	0.059	4.6e-14	0.179	0.227	0.236	0.224	0.244	1.8e-11	1.6e-14	4.8e-15	2.5e-14	1.5e-15	0.244
ENSBTAG00000004159.SIX2	3305	0.117	0.045	0.00038	0.085	0.068	0.053	0.066	0.066	4.6e-06	4e-05	0.00027	5.1e-05	5.3e-05	0.085
ENSBTAG00000005119.PSMD1	3746	0.087	0.041	0.01	0.091	0.03	0.073	0.057	0.077	2.1e-06	0.0055	2.1e-05	0.00018	1.3e-05	0.091
ENSBTAG00000020648.SCFD2	2988	0.057	0.032	0.0022	0.042	0.043	0.046	0.042	0.04	0.0011	0.001	0.00066	0.0011	0.0015	0.046
ENSBTAG00000015273.CAND2	4975	0.35	0.074	2.4e-06	0.012	0.113	0.104	0.117	0.083	0.055	1.2e-07	4.3e-07	7.7e-08	5.8e-06	0.117
ENSBTAG00000018502.ARMC9	3294	0.065	0.033	0.014	0	0.013	-0.002	0.01	0.002	0.34	0.045	0.46	0.072	0.22	0.013
ENSBTAG00000020614.PRKCE	2511	0.092	0.039	0.0034	-0.002	0.035	0.037	0.032	0.035	0.49	0.0028	0.002	0.0037	0.0029	0.037
ENSBTAG00000020653.FIP1L1	3689	0.046	0.028	0.021	0.032	0.012	0.035	0.022	0.033	0.0038	0.052	0.0026	0.014	0.0034	0.035
ENSBTAG00000016174.NCL	2707	0.067	0.039	0.032	0.013	0.007	-0.002	0.015	0.011	0.051	0.11	0.43	0.038	0.064	0.015
ENSBTAG00000000161.TMEM40	4547	0.509	0.065	0	0.28	0.38	0.341	0.38	0.332	5.3e-18	2.1e-25	2.2e-22	2.2e-25	1e-21	0.38
ENSBTAG00000003711.EPAS1	2288	0.253	0.061	2e-08	0.112	0.131	0.131	0.132	0.13	1.5e-07	1.2e-08	1.1e-08	1e-08	1.3e-08	0.132
ENSBTAG00000013734.ATP6V1E2	2411	0.252	0.061	2.4e-11	0.237	0.174	0.296	0.235	0.31	3.7e-15	3.6e-11	3.9e-19	5.4e-15	4.5e-20	0.31
ENSBTAG00000003358.MCFD2	3521	0.171	0.068	0.00053	0.147	0.074	0.128	0.104	0.141	1.3e-09	1.9e-05	1.7e-08	4.3e-07	3.1e-09	0.147
ENSBTAG00000006474.EPCAM	3857	0.406	0.066	1.7e-16	0.241	0.324	0.301	0.327	0.304	2.3e-15	4.4e-21	1.9e-19	2.5e-21	1.1e-19	0.327
ENSBTAG00000004512.MKRN2	4606	0.09	0.036	0.0029	0.055	0.013	0.027	0.017	0.026	0.00021	0.049	0.0079	0.027	0.009	0.055
ENSBTAG00000017684.NMUR1	2293	0.059	0.039	0.032	0.007	0.01	-0.001	0.012	0.013	0.1	0.076	0.36	0.054	0.051	0.013
ENSBTAG00000014913.SRD5A3	3517	0.365	0.106	3.4e-11	0.192	0.167	0.219	0.176	0.205	2.6e-12	9e-11	5.9e-14	2.7e-11	4.5e-13	0.219
ENSBTAG00000020260.SYN2	4100	0.134	0.069	0.023	0.097	0.022	0.064	0.033	0.079	1e-06	0.015	7.3e-05	0.0034	9.9e-06	0.097
ENSBTAG00000002742.MSH2	3914	0.056	0.032	0.027	-0.004	0.003	-0.002	0.003	-0.004	0.7	0.2	0.5	0.21	0.87	0.003
ENSBTAG00000011964.DIS3L2	1540	0.142	0.056	0.0022	-0.004	0.007	0	0.015	-0.004	0.81	0.11	0.29	0.036	0.94	0.015
ENSBTAG00000044044.CLOCK	3368	0.102	0.054	0.0062	0.04	0.046	0.061	0.052	0.05	0.0014	0.00068	9.9e-05	0.00031	0.00041	0.061
ENSBTAG00000020263.TIMP4	3937	0.16	0.062	0.00094	0.013	0.031	0.026	0.037	0.019	0.047	0.0043	0.0083	0.002	0.022	0.037
ENSBTAG00000020583.AASDH	3289	0.164	0.058	0.00093	0.049	0.013	0.006	0.03	0.012	0.00049	0.049	0.13	0.0053	0.058	0.049
ENSBTAG00000017500.KCNK12	3687	0.135	0.047	0.00012	0.066	0.063	0.062	0.062	0.056	5.3e-05	8.3e-05	8.9e-05	8.6e-05	0.00019	0.066
ENSBTAG00000011390.CHRND	1873	0.226	0.069	2.2e-05	-0.003	0.066	0.049	0.064	0.021	0.53	5.2e-05	0.00045	6.8e-05	0.017	0.066
ENSBTAG00000013723.MRPS25	4073	0.204	0.055	1.3e-09	0.152	0.155	0.214	0.165	0.211	7.4e-10	4.7e-10	1.2e-13	1.3e-10	1.9e-13	0.214
ENSBTAG00000010577.PAICS	3330	0.119	0.048	0.0024	-0.003	0.032	0.015	0.038	0.012	0.53	0.004	0.035	0.0019	0.053	0.038
ENSBTAG00000015151.FOXN2	2578	0.06	0.042	0.031	0.01	0.008	0.006	0.014	-0.003	0.076	0.098	0.12	0.042	0.63	0.014
ENSBTAG00000051540.FNDC5	2565	0.484	0.079	1.8e-14	0.126	0.261	0.31	0.263	0.283	2.3e-08	1e-16	4.4e-20	7.9e-17	3.1e-18	0.31
ENSBTAG00000053422	3891	0.416	0.067	3.3e-15	0.353	0.291	0.31	0.32	0.331	2.8e-23	8.9e-19	4.6e-20	8.6e-21	1.2e-21	0.353
ENSBTAG00000015386.REL	4321	0.114	0.065	0.045	-0.004	0.001	0.002	0.012	-0.002	0.69	0.28	0.22	0.055	0.51	0.012
ENSBTAG00000002333.HOPX	3499	0.162	0.064	0.0026	0.015	0.041	0.004	0.039	0.021	0.036	0.0013	0.17	0.0017	0.016	0.041
ENSBTAG00000004168.STON1	3275	0.196	0.059	4.2e-11	0.14	0.173	0.143	0.171	0.149	3.7e-09	4e-11	2.5e-09	4.9e-11	1.1e-09	0.173
ENSBTAG00000011088.SLC6A6	3845	0.092	0.051	0.025	-0.004	0.005	-0.004	0.007	-0.001	0.89	0.16	0.74	0.11	0.4	0.007
ENSBTAG00000050387	3849	0.099	0.037	0.00087	0.013	0.059	0.013	0.057	0.031	0.048	0.00013	0.048	0.00018	0.0045	0.059
ENSBTAG00000018067.S100PBP	2592	0.124	0.071	0.028	-0.004	-0.001	0	0.004	-0.004	0.92	0.38	0.31	0.17	0.84	0.004
ENSBTAG00000023999.GTF2A1L	3361	0.094	0.035	1e-06	0.087	0.104	0.103	0.101	0.113	3.6e-06	3.9e-07	4.8e-07	6.4e-07	1.2e-07	0.113
ENSBTAG00000019366.POLR2B	3017	0.061	0.037	0.033	0.004	0.005	-0.004	0.006	-0.004	0.18	0.16	0.73	0.13	0.71	0.006
ENSBTAG00000019458.ASB3	4462	0.164	0.05	4.6e-07	0.126	0.088	0.124	0.09	0.135	2.2e-08	3.2e-06	3e-08	2.4e-06	6.6e-09	0.135
ENSBTAG00000018062.KIAA1522	2523	0.166	0.06	2.1e-05	0.043	0.084	0.051	0.088	0.057	0.001	5.5e-06	0.00038	3.4e-06	0.00016	0.088
ENSBTAG00000007363.LSM3	4356	0.215	0.058	3.5e-09	0.121	0.146	0.105	0.146	0.166	4.3e-08	1.7e-09	3.8e-07	1.5e-09	1e-10	0.166
ENSBTAG00000014159.TTL	5178	0.151	0.048	3.5e-05	0.031	0.071	0.049	0.065	0.061	0.0044	2.8e-05	0.00045	6.1e-05	0.0001	0.071
ENSBTAG00000019368.IGFBP7	2946	0.402	0.073	2.7e-15	0.238	0.257	0.275	0.259	0.265	3.3e-15	2e-16	1.3e-17	1.5e-16	5.2e-17	0.275
ENSBTAG00000019459.CHAC2	4177	0.052	0.036	0.05	0.008	0.008	0.013	0.013	0.007	0.096	0.099	0.045	0.049	0.11	0.013
ENSBTAG00000026684.SYNC	2509	0.126	0.044	0.00033	0.072	0.065	0.107	0.068	0.104	2.4e-05	5.8e-05	2.8e-07	4e-05	4e-07	0.107
ENSBTAG00000010346.ENAM	3623	0.168	0.068	0.001	0.027	0.078	0.087	0.088	0.05	0.0074	1.2e-05	3.5e-06	3.2e-06	0.00042	0.088
ENSBTAG00000007362.XPC	4300	0.2	0.052	2.5e-08	0.12	0.138	0.11	0.139	0.083	5.2e-08	4.8e-09	1.8e-07	4.3e-09	6.4e-06	0.139
ENSBTAG00000051440	4215	0.095	0.051	0.016	0.019	0.006	0.06	0.023	0.041	0.02	0.12	0.00012	0.013	0.0013	0.06
ENSBTAG00000008068.ERLEC1	4123	0.338	0.063	3.3e-16	0.262	0.313	0.31	0.316	0.295	8.5e-17	2.6e-20	4.2e-20	1.7e-20	4.7e-19	0.316
ENSBTAG00000020652.TSSK3	2137	0.071	0.044	0.041	-0.004	-0.001	-0.004	0.01	0.01	0.87	0.35	0.68	0.072	0.073	0.01
ENSBTAG00000007360.TMEM43	4195	0.243	0.056	1.1e-09	0.11	0.131	0.166	0.158	0.134	1.8e-07	1.1e-08	1.1e-10	3.1e-10	8.3e-09	0.166
ENSBTAG00000054778	3829	0.116	0.062	0.0082	0.053	0.011	0.03	0.026	0.041	0.00029	0.059	0.0053	0.0087	0.0012	0.053
ENSBTAG00000018531.JCHAIN	3584	0.1	0.044	0.0011	0.054	0.039	0.061	0.052	0.068	0.00024	0.0016	0.0001	0.00032	4.1e-05	0.068
ENSBTAG00000037902.FAM229A	2135	0.103	0.049	0.0004	0.035	0.044	0.04	0.046	0.054	0.0028	0.00089	0.0015	0.0007	0.00024	0.054
ENSBTAG00000015529.CHCHD4	4285	0.163	0.051	0.00021	0.072	0.074	0.106	0.084	0.096	2.5e-05	2e-05	3.4e-07	5.4e-06	1.1e-06	0.106
ENSBTAG00000046193	6081	0.059	0.052	0.025	-0.003	-0.002	-0.001	0.001	-0.003	0.55	0.49	0.36	0.29	0.52	0.001
ENSBTAG00000020262.PSME4	3682	0.196	0.061	8.3e-05	0.029	0.077	0.045	0.079	0.087	0.0059	1.3e-05	0.00075	1e-05	3.7e-06	0.087
ENSBTAG00000007639.SDAD1	4678	0.129	0.049	0.00031	0.073	0.045	0.064	0.056	0.073	2.2e-05	0.00076	7.2e-05	0.00019	2.1e-05	0.073
ENSBTAG00000046862.MARCKSL1	2135	0.059	0.035	0.014	0.013	0.019	0.005	0.022	0.006	0.05	0.022	0.15	0.014	0.13	0.022
ENSBTAG00000027513.CXCL2	3816	0.044	0.025	0.03	-0.004	0.006	-0.003	0.005	0.019	0.66	0.12	0.51	0.14	0.02	0.019
ENSBTAG00000006861.C11H2orf73	3613	0.073	0.037	0.0075	0.03	0.027	0.027	0.028	0.024	0.005	0.0078	0.0071	0.0063	0.011	0.03
ENSBTAG00000007208.HDAC11	4207	0.343	0.068	1.6e-08	0.003	0.126	0.134	0.138	0.127	0.19	2.4e-08	7.6e-09	4.7e-09	2e-08	0.138
ENSBTAG00000011784.FGR	3014	0.074	0.049	0.047	0.003	0.005	0.007	0.023	0.011	0.21	0.15	0.12	0.012	0.061	0.023
ENSBTAG00000014388.EIF3I	2305	0.156	0.063	0.0019	0.101	0.036	0.087	0.056	0.098	5.8e-07	0.0023	3.7e-06	0.0002	9e-07	0.101
ENSBTAG00000011101.EML6	4251	0.097	0.043	0.0036	-0.004	0.031	-0.004	0.031	-0.004	0.69	0.0047	0.82	0.0046	0.95	0.031
ENSBTAG00000043960.MTHFD2L	4807	0.092	0.044	0.0022	-0.002	0.024	0.008	0.026	0.022	0.49	0.011	0.089	0.0086	0.015	0.026
ENSBTAG00000015103.IQCC	2312	0.225	0.077	0.0003	0.139	0.04	0.074	0.065	0.105	3.8e-09	0.0014	1.9e-05	6.1e-05	3.7e-07	0.139
ENSBTAG00000003665.NUP210	4222	0.311	0.08	0.00011	0.08	0.081	0.092	0.088	0.115	8.5e-06	7.9e-06	1.9e-06	3.1e-06	9.2e-08	0.115
ENSBTAG00000051649	1722	0.086	0.048	0.028	-0.001	0.009	-0.004	0.021	-0.004	0.37	0.083	0.78	0.016	0.77	0.021
ENSBTAG00000015104.CCDC28B	2311	0.322	0.073	1.9e-09	0.212	0.174	0.191	0.189	0.211	1.5e-13	3.6e-11	3e-12	4.1e-12	1.8e-13	0.212
ENSBTAG00000004237.BTC	4587	0.251	0.061	2.5e-07	0.132	0.135	0.14	0.145	0.168	1.1e-08	6.9e-09	3.6e-09	1.8e-09	7.6e-11	0.168
ENSBTAG00000011104.RTN4	3628	0.089	0.05	0.016	0.015	0.025	0	0.024	0.012	0.037	0.0097	0.34	0.011	0.054	0.025
ENSBTAG00000010378.PEF1	2270	0.182	0.048	5.9e-13	0.199	0.201	0.222	0.204	0.218	9.6e-13	7.5e-13	3.9e-14	5.2e-13	6.3e-14	0.222
ENSBTAG00000015919.PARM1	4507	0.118	0.042	0.00023	0.042	0.062	0.069	0.063	0.058	0.001	8.3e-05	3.4e-05	7.4e-05	0.00014	0.069
ENSBTAG00000000295.CLHC1	3002	0.241	0.06	1.3e-08	0.028	0.115	0.103	0.114	0.071	0.0062	1e-07	4.4e-07	1.1e-07	2.9e-05	0.115
ENSBTAG00000003237.IQSEC1	4415	0.11	0.047	0.0075	-0.004	0.014	0.004	0.019	0	0.84	0.044	0.17	0.023	0.31	0.019
ENSBTAG00000054392	4036	0.084	0.037	0.005	-0.001	0.036	0.014	0.032	0	0.37	0.0023	0.042	0.0039	0.31	0.036
ENSBTAG00000003242.ACAD9	4039	0.1	0.045	0.0035	0.001	0.038	0.066	0.027	0.029	0.27	0.0018	5e-05	0.0079	0.0062	0.066
ENSBTAG00000049331	3018	0.268	0.055	8.5e-11	0.192	0.213	0.24	0.23	0.212	2.8e-12	1.5e-13	2.6e-15	1.1e-14	1.5e-13	0.24
ENSBTAG00000014041.G3BP2	3620	0.113	0.038	3.4e-06	0.07	0.068	0.041	0.062	0.059	3.1e-05	4.3e-05	0.0013	8.7e-05	0.00013	0.07
ENSBTAG00000015473.RPS27A	2948	0.081	0.039	0.011	-0.002	0.039	0.022	0.035	0.006	0.47	0.0017	0.015	0.0027	0.12	0.039
ENSBTAG00000035081.SERINC2	2439	0.2	0.075	0.0001	0.133	0.054	0.07	0.058	0.078	8.7e-09	0.00025	3e-05	0.00015	1.1e-05	0.133
ENSBTAG00000015481.MTIF2	2948	0.128	0.04	7.1e-06	0.081	0.105	0.112	0.102	0.096	7.7e-06	3.5e-07	1.4e-07	5.5e-07	1.2e-06	0.112
ENSBTAG00000017028.USO1	3641	0.087	0.051	0.047	0.057	0.004	0.042	0.023	0.048	0.00018	0.16	0.0011	0.013	0.00052	0.057
ENSBTAG00000005922.EFCC1	3922	0.088	0.036	0.0013	0.015	0.04	0.028	0.037	0.028	0.035	0.0014	0.0065	0.0022	0.0071	0.04
ENSBTAG00000047449	3188	0.19	0.073	0.0003	0.011	0.074	0.085	0.078	0.019	0.062	2e-05	4.5e-06	1.1e-05	0.021	0.085
ENSBTAG00000017460.PRORSD1	2921	0.249	0.062	9.6e-13	0.164	0.24	0.179	0.233	0.183	1.4e-10	2.5e-15	1.7e-11	7.2e-15	9.5e-12	0.24
ENSBTAG00000016819.FABP3	2532	0.139	0.08	0.033	0.019	-0.004	0.033	-0.001	0.025	0.02	0.76	0.0033	0.38	0.0097	0.033
ENSBTAG00000016818.ZCCHC17	2585	0.227	0.076	4.2e-07	0.12	0.097	0.146	0.133	0.125	4.9e-08	9.5e-07	1.5e-09	9.4e-09	2.5e-08	0.146
ENSBTAG00000017469.CCDC88A	2916	0.085	0.05	0.015	-0.003	0.014	-0.004	0.014	-0.004	0.6	0.04	0.95	0.039	0.93	0.014
ENSBTAG00000030915.ISY1	3837	0.081	0.045	0.038	-0.003	-0.004	0.012	0.001	-0.003	0.63	0.88	0.053	0.28	0.56	0.012
ENSBTAG00000016817.SNRNP40	2679	0.141	0.073	0.028	0.003	0.011	-0.002	0.023	0.003	0.2	0.062	0.45	0.012	0.2	0.023
ENSBTAG00000010956.SCARB2	5731	0.184	0.062	0.00096	0.128	0.083	0.084	0.102	0.105	1.8e-08	6.5e-06	5.6e-06	5.6e-07	3.5e-07	0.128
ENSBTAG00000000542.CFAP36	2109	0.121	0.056	0.00053	0.113	0.054	0.054	0.06	0.087	1.3e-07	0.00025	0.00023	0.00011	3.5e-06	0.113
ENSBTAG00000010389.STBD1	5471	0.139	0.055	0.00015	0.126	0.077	0.111	0.079	0.118	2.2e-08	1.4e-05	1.6e-07	9.8e-06	6.7e-08	0.126
ENSBTAG00000020159.NKAIN1	2900	0.151	0.077	0.014	0.018	0.019	0.062	0.025	0.038	0.023	0.023	9.3e-05	0.0092	0.0019	0.062
ENSBTAG00000012159.CNBP	3860	0.119	0.067	0.048	-0.003	0.013	-0.004	0.022	-0.004	0.63	0.045	0.82	0.015	0.99	0.022
ENSBTAG00000000599.CCNI	4105	0.118	0.05	0.0031	0.089	0.048	0.023	0.058	0.065	3e-06	0.00055	0.013	0.00014	5.7e-05	0.089
ENSBTAG00000000545.PPP4R3B	2483	0.088	0.049	0.0067	0.028	0.047	0.055	0.048	0.044	0.0068	0.00056	0.0002	0.00049	0.00091	0.055
ENSBTAG00000026676.SDC3	4171	0.093	0.041	0.0063	0.015	0.027	0.004	0.026	0.006	0.037	0.0071	0.16	0.0083	0.13	0.027
ENSBTAG00000010716.FRAS1	4036	0.149	0.046	1.6e-07	0.047	0.097	0.058	0.092	0.086	0.00059	1.1e-06	0.00015	2e-06	4.2e-06	0.097
ENSBTAG00000008909.PNPT1	2706	0.192	0.065	0.00011	0.036	0.07	0.036	0.068	0.032	0.0024	3e-05	0.0023	3.9e-05	0.0039	0.07
ENSBTAG00000012848.PTPRU	2692	0.124	0.051	0.0057	0.047	0.018	0.053	0.026	0.049	0.00056	0.024	0.00029	0.0087	0.00048	0.053
ENSBTAG00000006561.RASGEF1B	3811	0.164	0.057	3.5e-05	0.065	0.084	0.102	0.094	0.105	6.3e-05	5.2e-06	5.1e-07	1.5e-06	3.7e-07	0.105
ENSBTAG00000030930.HMCES	3960	0.149	0.063	0.0026	0.006	0.043	0.042	0.05	0.029	0.13	0.00095	0.0011	0.00042	0.0056	0.05
ENSBTAG00000014805.ENOPH1	4613	0.162	0.045	1e-07	0.161	0.096	0.117	0.115	0.149	2e-10	1.2e-06	7.7e-08	9.8e-08	1.1e-09	0.161
ENSBTAG00000033801.VRK2	3459	0.293	0.072	3.8e-08	0.116	0.146	0.12	0.145	0.116	8.2e-08	1.6e-09	5.4e-08	1.8e-09	8.6e-08	0.146
ENSBTAG00000005191.RPN1	4467	0.124	0.065	0.047	0.046	0.001	0.066	0.059	0.068	0.00069	0.26	5.2e-05	0.00012	4.2e-05	0.068
ENSBTAG00000017253.MECR	2436	0.124	0.056	0.022	0.051	0.017	0.021	0.022	0.034	0.00037	0.029	0.017	0.014	0.003	0.051
ENSBTAG00000030962.EEFSEC	4912	0.1	0.038	0.0048	0.001	0.012	0.005	0.016	0.002	0.25	0.052	0.14	0.03	0.24	0.016
ENSBTAG00000032588.TMEM150C	4599	0.115	0.06	0.018	0.006	0.011	0.01	0.017	-0.001	0.12	0.06	0.073	0.028	0.4	0.017
ENSBTAG00000011547.KBTBD12	5013	0.362	0.069	8.9e-08	0.163	0.168	0.199	0.126	0.164	1.5e-10	8.4e-11	9.8e-13	2.4e-08	1.3e-10	0.199
ENSBTAG00000003788.RCC1	1932	0.075	0.035	0.0011	0.009	0.027	0.034	0.028	0.026	0.085	0.0077	0.0031	0.0071	0.0089	0.034
ENSBTAG00000031750.PLAC8B	4256	0.178	0.067	0.0048	0.038	0.039	0.065	0.045	0.052	0.0017	0.0017	5.8e-05	0.00075	0.00031	0.065
ENSBTAG00000018238.ABTB1	5533	0.072	0.041	0.021	0.009	0.023	0.002	0.02	0.004	0.084	0.012	0.24	0.018	0.17	0.023
ENSBTAG00000002557.MRPL19	4433	0.099	0.051	0.0013	0.022	0.022	0.009	0.022	0.009	0.014	0.015	0.081	0.015	0.086	0.022
ENSBTAG00000005744.COQ2	4114	0.316	0.074	2e-11	0.112	0.23	0.192	0.242	0.217	1.5e-07	1.1e-14	2.9e-12	1.9e-15	7.8e-14	0.242
ENSBTAG00000022575.TPRA1	5506	0.15	0.049	7.4e-05	0.112	0.073	0.098	0.079	0.095	1.4e-07	2.1e-05	8.6e-07	9.6e-06	1.3e-06	0.112
ENSBTAG00000043989.EYA3	2989	0.057	0.033	0.014	0.078	0.008	0.026	0.013	0.049	1.2e-05	0.095	0.0091	0.051	0.00048	0.078
ENSBTAG00000005745.HPSE	4081	0.109	0.044	0.0028	0.014	0.038	0.02	0.04	0.019	0.042	0.0019	0.018	0.0015	0.022	0.04
ENSBTAG00000022461.SEPTIN10	4018	0.28	0.089	8.2e-05	0.097	0.048	0.071	0.085	0.103	9.8e-07	0.00051	2.8e-05	5e-06	4.9e-07	0.103
ENSBTAG00000008800.XKR8	2930	0.129	0.05	3.5e-05	0.12	0.086	0.085	0.09	0.084	5.1e-08	4.4e-06	4.9e-06	2.4e-06	5.4e-06	0.12
ENSBTAG00000030855.CHCHD6	4275	0.252	0.059	7.4e-12	0.064	0.167	0.14	0.163	0.151	7e-05	9.5e-11	3.7e-09	1.6e-10	8.2e-10	0.167
ENSBTAG00000012997.SMPDL3B	2927	0.196	0.058	1e-08	0.217	0.151	0.195	0.192	0.208	7.4e-14	7.7e-10	1.8e-12	2.7e-12	2.7e-13	0.217
ENSBTAG00000000157.CCDC138	2450	0.091	0.045	0.012	0.068	0.027	0.004	0.029	0.028	4.1e-05	0.0077	0.16	0.0057	0.0067	0.068
ENSBTAG00000011795.TXNRD3	3734	0.059	0.037	0.021	0.005	0.011	0.003	0.014	0.004	0.14	0.061	0.2	0.042	0.17	0.014
ENSBTAG00000017533.LRRC1	5956	0.054	0.03	0.019	0.003	0.023	-0.003	0.023	0	0.19	0.013	0.61	0.013	0.31	0.023
ENSBTAG00000014076.ABRAXAS1	4178	0.081	0.043	0.03	-0.003	-0.003	-0.004	-0.003	-0.003	0.54	0.53	0.69	0.53	0.54	-0.003
ENSBTAG00000039194.C22H3orf22	3611	0.214	0.072	0.00034	0.063	0.066	0.061	0.071	0.072	8.3e-05	5.2e-05	0.0001	2.8e-05	2.5e-05	0.072
ENSBTAG00000006225.RPA2	2935	0.136	0.041	3e-07	0.073	0.095	0.059	0.092	0.066	2.3e-05	1.3e-06	0.00013	1.9e-06	5e-05	0.095
ENSBTAG00000007937.PRIM2	5879	0.525	0.06	0	0.461	0.436	0.46	0.461	0.463	3.1e-32	5.2e-30	3.8e-32	3.2e-32	1.9e-32	0.463
ENSBTAG00000005614.UXS1	3646	0.225	0.066	1.4e-06	0.071	0.099	0.151	0.106	0.143	2.9e-05	8.2e-07	7.9e-10	3.1e-07	2.4e-09	0.151
ENSBTAG00000006223.THEMIS2	2958	0.072	0.037	0.007	0.007	0.037	-0.004	0.035	0.004	0.11	0.0021	0.81	0.0029	0.16	0.037
ENSBTAG00000017592.GPAT3	4215	0.16	0.056	0.00012	0.124	0.059	0.133	0.1	0.131	2.9e-08	0.00013	9.6e-09	7.3e-07	1.1e-08	0.133
ENSBTAG00000012637.ECRG4	3730	0.143	0.06	0.00043	0.027	0.051	0.023	0.056	0.033	0.0073	0.00034	0.013	0.00019	0.0035	0.056
ENSBTAG00000005362.RAB23	4304	0.118	0.045	0.0016	0.043	0.024	0.025	0.024	0.033	0.00095	0.011	0.0094	0.011	0.0036	0.043
ENSBTAG00000005355.BAG2	4292	0.13	0.048	0.0014	0.1	0.072	0.083	0.085	0.098	6.5e-07	2.5e-05	6.4e-06	4.5e-06	9e-07	0.1
ENSBTAG00000003959.ARHGAP24	4115	0.068	0.045	0.034	-0.003	0.011	-0.001	0.012	-0.004	0.63	0.064	0.35	0.051	0.9	0.012
ENSBTAG00000019614.FAM76A	2985	0.079	0.034	0.00039	0.069	0.058	0.055	0.057	0.055	3.6e-05	0.00015	0.00023	0.00016	0.00023	0.069
ENSBTAG00000052525.CHCHD5	5509	0.474	0.075	5.6e-17	0.149	0.291	0.296	0.309	0.273	1e-09	9.9e-19	3.9e-19	4.8e-20	1.6e-17	0.309
ENSBTAG00000018879.ZNF451	4319	0.068	0.036	0.027	0.024	0.009	0.031	0.013	0.035	0.011	0.08	0.0043	0.046	0.0026	0.035
ENSBTAG00000007554.IFI6	3027	0.131	0.045	2.7e-07	0.119	0.114	0.1	0.112	0.1	5.8e-08	1.2e-07	6.8e-07	1.4e-07	6.7e-07	0.119
ENSBTAG00000018488.AFF1	4154	0.065	0.03	0.005	-0.001	0.025	-0.001	0.027	0.001	0.36	0.01	0.38	0.0071	0.27	0.027
ENSBTAG00000007895.SLC20A1	5707	0.154	0.063	0.00022	0.039	0.061	0.063	0.067	0.051	0.0017	0.00011	7.7e-05	4.8e-05	0.00036	0.067
ENSBTAG00000002298.CKAP2L	6014	0.075	0.036	0.0094	0.033	0.03	0.036	0.031	0.04	0.0036	0.0051	0.0023	0.0047	0.0014	0.04
ENSBTAG00000006307.HSD17B11	4126	0.124	0.051	0.0093	-0.001	0.023	-0.004	0.027	-0.002	0.4	0.013	0.98	0.008	0.44	0.027
ENSBTAG00000019072.PSD4	5075	0.09	0.04	0.0048	-0.001	0.034	0.014	0.034	0.007	0.39	0.0032	0.04	0.0032	0.12	0.034
ENSBTAG00000014581.MLIP	5903	0.152	0.053	3.6e-05	0.08	0.074	0.047	0.069	0.053	8.6e-06	2e-05	0.00058	3.7e-05	0.00029	0.08
ENSBTAG00000053588.WDTC1	2165	0.083	0.044	0.017	0.004	0.04	-0.003	0.042	0.006	0.17	0.0014	0.55	0.0011	0.12	0.042
ENSBTAG00000020598.PPP2R2C	4620	0.077	0.033	0.002	0.012	0.018	0.015	0.014	0.02	0.055	0.024	0.034	0.042	0.018	0.02
ENSBTAG00000029076.5S_rRNA	5098	0.086	0.041	0.015	0.039	0.022	-0.003	0.027	0.005	0.0016	0.015	0.64	0.0075	0.16	0.039
ENSBTAG00000019354.PAX8	5218	0.533	0.067	1.2e-15	0.291	0.301	0.317	0.308	0.342	9.5e-19	1.7e-19	1.3e-20	6.2e-20	1.9e-22	0.342
ENSBTAG00000008766.SLC9A1	1686	0.159	0.053	2e-06	0.149	0.105	0.101	0.115	0.147	1.1e-09	3.4e-07	5.8e-07	9.9e-08	1.4e-09	0.149
ENSBTAG00000004277.EVC2	4620	0.142	0.049	3.1e-05	0.07	0.084	0.085	0.093	0.089	3.4e-05	5.5e-06	4.5e-06	1.8e-06	2.8e-06	0.093
ENSBTAG00000003038.TAP2	4504	0.33	0.067	3.1e-09	0.045	0.187	0.192	0.199	0.208	0.00077	5.9e-12	2.8e-12	1e-12	2.6e-13	0.208
ENSBTAG00000005712.STX18	4585	0.209	0.063	0.0001	0.122	0.082	0.102	0.116	0.11	3.8e-08	7.4e-06	5.2e-07	8.8e-08	1.9e-07	0.122
ENSBTAG00000002866.RPIA	4763	0.127	0.069	0.012	-0.004	-0.003	-0.003	0.001	-0.002	0.93	0.6	0.53	0.27	0.43	0.001
ENSBTAG00000004364.THNSL2	4454	0.46	0.071	0	0.418	0.393	0.438	0.368	0.217	1.7e-28	1.9e-26	3.7e-30	2.1e-24	7.8e-14	0.438
ENSBTAG00000012451.BOLA.DMB	3897	0.109	0.045	0.0026	-0.004	0.019	0.024	0.022	0.005	0.71	0.022	0.012	0.014	0.14	0.024
ENSBTAG00000005711.NSG1	5117	0.115	0.046	0.002	0.03	0.053	0.053	0.055	0.042	0.0054	0.00028	0.00026	0.00022	0.0011	0.055
ENSBTAG00000054719.TRNP1	1710	0.117	0.037	2.3e-06	0.087	0.098	0.083	0.103	0.099	3.5e-06	9.3e-07	6.4e-06	4.7e-07	8e-07	0.103
ENSBTAG00000000601.COL11A2	3649	0.162	0.048	1.7e-07	0.104	0.115	0.144	0.137	0.166	4.1e-07	9.2e-08	2e-09	5.6e-09	1.1e-10	0.166
ENSBTAG00000003651.OTOP1	5251	0.386	0.064	2.8e-16	0.298	0.313	0.344	0.342	0.361	3.2e-19	2.5e-20	1.3e-22	2e-22	6.5e-24	0.361
ENSBTAG00000002542.KRCC1	4089	0.047	0.031	0.042	-0.004	0.002	-0.004	0.003	-0.002	0.69	0.23	0.89	0.19	0.47	0.003
ENSBTAG00000004416.NUDC	1780	0.056	0.031	0.022	0.01	0.016	-0.002	0.02	0.003	0.067	0.033	0.43	0.018	0.21	0.02
ENSBTAG00000003218.RAB28	4430	0.25	0.072	2.8e-08	0.097	0.131	0.076	0.139	0.132	9.8e-07	1.2e-08	1.5e-05	4.2e-09	1.1e-08	0.139
ENSBTAG00000000602.RXRB	3730	0.062	0.036	0.019	0.017	-0.002	0.001	-0.001	0.008	0.027	0.43	0.26	0.35	0.091	0.017
ENSBTAG00000025669.B3GALT4	3720	0.211	0.084	0.0045	0.101	0.025	0.037	0.057	0.071	6.2e-07	0.0096	0.002	0.00016	2.8e-05	0.101
ENSBTAG00000021140.RMND5A	4531	0.115	0.043	0.0008	0.023	0.016	0.013	0.037	0.007	0.013	0.033	0.049	0.0021	0.1	0.037
ENSBTAG00000021214.FBXL5	3987	0.114	0.047	0.0038	-0.001	0.038	0.002	0.036	0.003	0.36	0.002	0.22	0.0025	0.19	0.038
ENSBTAG00000046672.ZDHHC18	1841	0.108	0.05	0.0024	0.003	0.041	-0.002	0.037	0.034	0.2	0.0013	0.44	0.0021	0.003	0.041
ENSBTAG00000009796.PIGV	1882	0.151	0.07	0.0067	0.024	0.048	0.017	0.054	0.024	0.011	0.00052	0.029	0.00026	0.011	0.054
ENSBTAG00000004823.MRPL35	3844	0.394	0.057	0	0.462	0.437	0.448	0.446	0.454	2.4e-32	4e-30	4.8e-31	6e-31	1.2e-31	0.462
ENSBTAG00000014447.RPS6KA1	2150	0.24	0.057	1.3e-12	0.303	0.223	0.294	0.292	0.303	1.4e-19	3.3e-14	5.8e-19	7.4e-19	1.3e-19	0.303
ENSBTAG00000013569.CD38	3865	0.097	0.042	0.007	0.006	0.036	0.007	0.036	0.004	0.12	0.0024	0.11	0.0024	0.17	0.036
ENSBTAG00000010723.PFDN6	3720	0.058	0.031	0.011	0.035	0.014	0.036	0.029	0.038	0.0027	0.041	0.0022	0.0061	0.0019	0.038
ENSBTAG00000016827.RGL2	3718	0.179	0.067	0.0006	0.132	0.089	0.069	0.104	0.125	9.7e-09	2.9e-06	3.9e-05	3.9e-07	2.5e-08	0.132
ENSBTAG00000013736.PROM1	4362	0.141	0.049	0.00036	0.17	0.042	0.091	0.016	0.013	5.8e-11	0.0011	2.3e-06	0.033	0.047	0.17
ENSBTAG00000009631.ZNF683	2044	0.069	0.038	0.021	0.012	0.009	-0.004	0.013	0.003	0.055	0.086	0.69	0.044	0.2	0.013
ENSBTAG00000016828.TAPBP	3726	0.109	0.041	0.00061	0.128	0.039	0.1	0.072	0.13	1.8e-08	0.0017	7e-07	2.5e-05	1.4e-08	0.13
ENSBTAG00000054726.MNF1	3061	0.297	0.068	2.2e-09	0.229	0.174	0.259	0.224	0.248	1.4e-14	3.6e-11	1.4e-16	2.5e-14	8e-16	0.259
ENSBTAG00000009581.UBXN11	2147	0.252	0.062	8.8e-08	0.137	0.106	0.112	0.109	0.123	5.6e-09	3e-07	1.5e-07	2e-07	3.3e-08	0.137
ENSBTAG00000019451.TAPT1	5321	0.193	0.06	2.3e-05	0.051	0.057	0.063	0.062	0.096	0.00034	0.00016	7.6e-05	8.4e-05	1.1e-06	0.096
ENSBTAG00000006482.PTCD3	4011	0.189	0.055	2.6e-07	0.057	0.107	0.058	0.108	0.071	0.00016	2.8e-07	0.00015	2.3e-07	2.9e-05	0.108
ENSBTAG00000033603.IP6K3	3016	0.126	0.067	0.045	-0.001	0.016	0.016	0.02	0	0.38	0.031	0.033	0.019	0.3	0.02
ENSBTAG00000040333.QDPR	4373	0.28	0.072	8.7e-08	0.076	0.129	0.114	0.132	0.116	1.5e-05	1.5e-08	1.1e-07	9.7e-09	8.4e-08	0.132
ENSBTAG00000019399.CNKSR1	2359	0.097	0.055	0.032	-0.002	-0.004	-0.001	0.016	-0.004	0.45	0.67	0.37	0.033	0.83	0.016
ENSBTAG00000001506.HTT	4507	0.086	0.049	0.036	0.02	0.014	0.011	0.016	0.05	0.019	0.044	0.066	0.031	0.00042	0.05
ENSBTAG00000006481.POLR1A	3909	0.111	0.043	0.00089	0.044	0.015	0.018	0.022	0.019	0.0009	0.038	0.024	0.014	0.02	0.044
ENSBTAG00000021786.AUNIP	2681	0.074	0.042	0.021	0.02	0.021	0.05	0.03	0.022	0.018	0.016	0.00039	0.0052	0.014	0.05
ENSBTAG00000005493.TBC1D14	4916	0.117	0.046	0.004	0.001	0.023	-0.002	0.021	0.004	0.27	0.013	0.42	0.017	0.17	0.023
ENSBTAG00000015538.LEMD2	3020	0.1	0.043	0.002	0.007	0.055	0.034	0.056	0.024	0.12	0.0002	0.003	0.00018	0.012	0.056
ENSBTAG00000052058	4631	0.063	0.035	0.043	-0.003	0.012	0.007	0.018	-0.002	0.55	0.057	0.1	0.023	0.45	0.018
ENSBTAG00000011601.ST3GAL5	4381	0.147	0.055	0.001	0.004	0.021	-0.001	0.023	-0.004	0.18	0.017	0.38	0.013	0.9	0.023
ENSBTAG00000010185.TADA2B	5058	0.132	0.051	0.0014	0.04	0.036	0.047	0.04	0.048	0.0015	0.0024	0.00058	0.0015	0.00054	0.048
ENSBTAG00000021778.SELENON	2849	0.125	0.04	3.7e-05	0.025	0.086	0.079	0.084	0.077	0.01	4.4e-06	1e-05	5.3e-06	1.2e-05	0.086
ENSBTAG00000038116	3167	0.284	0.073	6.6e-07	0.126	0.116	0.138	0.133	0.136	2.2e-08	8.4e-08	4.9e-09	8.8e-09	6.1e-09	0.138
ENSBTAG00000034529.HMGA1	2258	0.154	0.068	0.004	-0.004	0.006	-0.003	0.007	-0.001	0.68	0.13	0.57	0.1	0.35	0.007
ENSBTAG00000016714	4635	0.078	0.04	0.019	0.042	0.023	0.018	0.031	0.031	0.0012	0.013	0.025	0.0047	0.0044	0.042
ENSBTAG00000001050.LDLRAP1	3141	0.287	0.071	9.4e-07	0.117	0.135	0.13	0.144	0.157	7.5e-08	7.3e-09	1.4e-08	2.1e-09	3.4e-10	0.157
ENSBTAG00000010181.GRPEL1	5064	0.125	0.057	0.0034	0.028	0.036	0.036	0.038	0.036	0.007	0.0023	0.0023	0.002	0.0025	0.038
ENSBTAG00000053497.GNLY	3157	0.066	0.042	0.027	0.018	-0.003	-0.004	0.003	0.013	0.024	0.55	0.82	0.19	0.044	0.018
ENSBTAG00000040602	3939	0.111	0.047	0.0023	0.032	0.058	0.056	0.065	0.052	0.004	0.00015	0.00019	5.9e-05	0.0003	0.065
ENSBTAG00000016124.PACSIN1	2066	0.157	0.052	0.0006	-0.001	0.059	0.009	0.052	-0.002	0.41	0.00013	0.085	0.00031	0.46	0.059
ENSBTAG00000039218	3245	0.1	0.056	0.0052	-0.004	0.051	0.014	0.054	-0.004	0.68	0.00037	0.043	0.00025	0.79	0.054
ENSBTAG00000027434.SORCS2	5200	0.301	0.062	3.5e-13	0.219	0.229	0.269	0.249	0.263	5.7e-14	1.2e-14	3.2e-17	6e-16	7.4e-17	0.269
ENSBTAG00000015222.RSRP1	3299	0.04	0.028	0.047	0.003	0.007	0.014	0.013	0.004	0.18	0.11	0.041	0.048	0.17	0.014
ENSBTAG00000010691.USP39	3185	0.204	0.06	6.1e-09	0.06	0.152	0.147	0.153	0.15	0.00011	6.6e-10	1.4e-09	5.9e-10	8.8e-10	0.153
ENSBTAG00000052719	4448	0.311	0.082	6.2e-07	0.04	0.141	0.099	0.141	0.096	0.0014	3.3e-09	7.5e-07	3.2e-09	1.2e-06	0.141
ENSBTAG00000009267.UHRF1BP1	1835	0.276	0.062	1.4e-07	0.131	0.159	0.13	0.159	0.13	1.1e-08	2.9e-10	1.4e-08	2.8e-10	1.3e-08	0.159
ENSBTAG00000034493.ILRUN	2301	0.129	0.051	0.0038	0	0.03	0.005	0.028	-0.003	0.32	0.0054	0.14	0.0065	0.54	0.03
ENSBTAG00000053874	2175	0.088	0.039	0.0015	-0.001	0.042	0.018	0.04	0.002	0.38	0.0012	0.024	0.0015	0.24	0.042
ENSBTAG00000015926.ABLIM2	4724	0.091	0.044	0.015	-0.003	0.011	0.001	0.016	0.009	0.53	0.063	0.25	0.034	0.088	0.016
ENSBTAG00000017452.RCAN3	4747	0.077	0.044	0.035	0.015	0.007	0.005	0.017	0.008	0.038	0.11	0.15	0.027	0.091	0.017
ENSBTAG00000020499	7735	0.258	0.065	4.7e-07	0.022	0.129	0.12	0.127	0.109	0.014	1.6e-08	5.3e-08	2e-08	2.1e-07	0.129
ENSBTAG00000047876.SH3TC1	3379	0.062	0.036	0.029	-0.004	-0.001	-0.003	0	0.042	0.74	0.37	0.54	0.32	0.0011	0.042
ENSBTAG00000026758	5643	0.354	0.065	1.4e-09	0.331	0.191	0.307	0.307	0.32	1.2e-21	3.4e-12	6.5e-20	7.2e-20	8.6e-21	0.331
ENSBTAG00000018291.C11H2orf68	3156	0.577	0.092	7.2e-16	0.113	0.288	0.222	0.286	0.215	1.2e-07	1.4e-18	3.8e-14	2e-18	9.6e-14	0.288
ENSBTAG00000018289.TMEM150A	3135	0.136	0.07	0.0069	-0.002	0.016	0.002	0.026	-0.004	0.43	0.033	0.24	0.0085	0.99	0.026
ENSBTAG00000004893.ACOX3	4223	0.348	0.068	1.7e-09	0.032	0.154	0.159	0.152	0.13	0.0038	5.4e-10	2.5e-10	7.5e-10	1.3e-08	0.159
ENSBTAG00000013048.NIPAL3	4800	0.344	0.067	2.9e-10	0.166	0.174	0.164	0.168	0.174	1.1e-10	3.4e-11	1.4e-10	8.4e-11	3.4e-11	0.174
ENSBTAG00000004797.TRMT44	4387	0.223	0.068	4.6e-05	0.234	0.096	0.183	0.217	0.222	5.8e-15	1.2e-06	1e-11	7.6e-14	3.5e-14	0.234
ENSBTAG00000016887.TAF11	1858	0.045	0.027	0.024	0.052	0.014	0.016	0.015	0.033	0.00031	0.039	0.031	0.039	0.0034	0.052
ENSBTAG00000045994.ADRA2C	3727	0.139	0.046	4.5e-05	0.088	0.081	0.082	0.081	0.116	3.4e-06	7.8e-06	7e-06	7.9e-06	8e-08	0.116
ENSBTAG00000018286.RNF181	3117	0.283	0.072	6.9e-05	0.007	0.1	0.089	0.097	0.052	0.1	7.2e-07	2.8e-06	9.6e-07	0.00032	0.1
ENSBTAG00000001101.IFNLR1	4657	0.127	0.037	1.4e-06	0.096	0.112	0.113	0.11	0.104	1.2e-06	1.5e-07	1.3e-07	1.8e-07	4.1e-07	0.113
ENSBTAG00000013316.BRPF3	2375	0.066	0.049	0.046	0.013	0.008	-0.004	0.016	0.025	0.048	0.096	0.97	0.031	0.01	0.025
ENSBTAG00000021934.RETSAT	3131	0.506	0.075	3.7e-12	0.186	0.203	0.241	0.208	0.21	6.3e-12	6e-13	2.1e-15	2.7e-13	2.2e-13	0.241
ENSBTAG00000000073.LRPAP1	4556	0.333	0.088	0.00034	0.024	0.072	0.102	0.075	0.056	0.011	2.4e-05	5.3e-07	1.7e-05	0.00019	0.102
ENSBTAG00000014885.MYOM3	4668	0.168	0.054	8.3e-05	0.021	0.083	0.033	0.083	0.037	0.017	6.3e-06	0.0034	6e-06	0.002	0.083
ENSBTAG00000025617.RPS4Y1	2647	0.214	0.086	0.018	0.004	0.027	0.005	0.041	-0.003	0.17	0.0078	0.16	0.0013	0.59	0.041
ENSBTAG00000030434.FUCA1	3598	0.308	0.074	1.8e-07	0.079	0.157	0.156	0.162	0.142	1.1e-05	3.5e-10	4.4e-10	1.7e-10	2.5e-09	0.162
ENSBTAG00000033453.MTCH1	2383	0.155	0.044	9.5e-07	0.032	0.124	0.136	0.128	0.115	0.0039	2.9e-08	5.7e-09	1.7e-08	1e-07	0.136
ENSBTAG00000021832.HMGCL	3634	0.153	0.061	0.002	0.036	0.031	0.066	0.037	0.069	0.0024	0.0044	5.1e-05	0.0022	3.5e-05	0.069
ENSBTAG00000011625.LYPLA2	3582	0.22	0.06	2.3e-06	0.272	0.106	0.209	0.242	0.259	1.8e-17	3.2e-07	2.4e-13	1.7e-15	1.5e-16	0.272
ENSBTAG00000019867.COMMD1	3464	0.058	0.027	0.00082	0.022	0.055	0.034	0.053	0.024	0.015	0.00022	0.0029	0.00029	0.011	0.055
ENSBTAG00000014172.FGD2	2512	0.095	0.041	0.006	0.007	0.054	0.001	0.049	0.038	0.12	0.00024	0.27	0.00045	0.0018	0.054
ENSBTAG00000020905.RPL11	3358	0.204	0.073	0.005	0.073	0.031	0.081	0.043	0.103	2.2e-05	0.0044	7.7e-06	0.00093	4.6e-07	0.103
ENSBTAG00000001505.GRK4	4156	0.354	0.067	3.6e-09	0.197	0.17	0.227	0.217	0.237	1.4e-12	6.3e-11	1.7e-14	7.2e-14	4.1e-15	0.237
ENSBTAG00000000899.TMEM17	2944	0.229	0.067	4.3e-05	0.102	0.099	0.138	0.104	0.153	5.2e-07	7.9e-07	4.6e-09	4.1e-07	6.2e-10	0.153
ENSBTAG00000000396.PIM1	2636	0.062	0.041	0.046	0.042	0.002	0.047	0.003	0.052	0.0012	0.23	0.00063	0.19	0.00033	0.052
ENSBTAG00000014253.TBC1D22B	2986	0.395	0.066	3.4e-12	0.298	0.267	0.287	0.305	0.292	3.1e-19	4.2e-17	1.8e-18	9.1e-20	8.2e-19	0.305
ENSBTAG00000016448.ZBTB40	4119	0.116	0.049	0.0037	-0.001	0.031	0.006	0.029	-0.004	0.35	0.0045	0.12	0.0057	0.66	0.031
ENSBTAG00000044173.EHBP1	2196	0.159	0.057	1.3e-06	0.024	0.099	0.077	0.102	0.047	0.01	7.5e-07	1.3e-05	5.1e-07	0.00059	0.102
ENSBTAG00000001504.NOP14	4104	0.215	0.059	2.1e-08	0.034	0.119	0.094	0.115	0.112	0.0029	5.5e-08	1.5e-06	1e-07	1.4e-07	0.119
ENSBTAG00000021130.MFSD10	4079	0.098	0.048	0.013	0.003	0.018	0.005	0.015	0.003	0.2	0.023	0.14	0.035	0.21	0.018
ENSBTAG00000017091.CMTR1	3210	0.036	0.024	0.047	0.01	0.002	-0.001	0.004	-0.001	0.073	0.22	0.41	0.16	0.37	0.01
ENSBTAG00000000115.VPS54	2911	0.108	0.059	0.023	0.007	0.003	0.018	0.027	0.014	0.11	0.19	0.023	0.0076	0.04	0.027
ENSBTAG00000021128.ADD1	4100	0.245	0.058	1.1e-08	0.109	0.117	0.072	0.122	0.106	2.3e-07	7.1e-08	2.3e-05	3.8e-08	3.2e-07	0.122
ENSBTAG00000008951.ALPL	3511	0.09	0.048	0.021	0.002	0.013	0.016	0.017	0.006	0.25	0.049	0.031	0.029	0.13	0.017
ENSBTAG00000012069.CCDC167	3208	0.179	0.064	0.00025	0.042	0.056	0.075	0.065	0.073	0.0012	0.00018	1.8e-05	6.3e-05	2.2e-05	0.075
ENSBTAG00000015126.TNIP2	4244	0.091	0.046	0.017	0.008	0.041	0.012	0.04	0.015	0.095	0.0013	0.053	0.0015	0.035	0.041
ENSBTAG00000016717.CEP68	2380	0.116	0.061	0.0035	0.009	0.025	0.023	0.025	0.018	0.084	0.01	0.013	0.01	0.023	0.025
ENSBTAG00000002977.ECE1	3334	0.047	0.029	0.046	0.002	0.006	-0.004	0.009	-0.004	0.24	0.13	0.7	0.082	0.69	0.009
ENSBTAG00000000527.ZFAND3	3959	0.124	0.055	0.0018	0.112	0.053	0.079	0.069	0.094	1.4e-07	0.00028	1e-05	3.5e-05	1.5e-06	0.112
ENSBTAG00000006683.ZFYVE28	3747	0.064	0.033	0.0091	0.03	0.037	0.033	0.039	0.035	0.005	0.0022	0.0034	0.0017	0.0027	0.039
ENSBTAG00000006085.DDOST	3902	0.361	0.072	2.5e-10	0.099	0.176	0.208	0.212	0.219	7.7e-07	2.6e-11	2.6e-13	1.7e-13	5.6e-14	0.219
ENSBTAG00000016720.RAB1A	2528	0.208	0.069	7.9e-05	0.076	0.084	0.063	0.088	0.085	1.5e-05	5.4e-06	7.4e-05	3.4e-06	4.8e-06	0.088
ENSBTAG00000000529.BTBD9	3957	0.065	0.038	0.019	0.005	0.017	0.01	0.024	0.035	0.14	0.029	0.07	0.012	0.0026	0.035
ENSBTAG00000017296.POLN	2782	0.103	0.059	0.02	0.037	0.008	0.014	0.026	0.016	0.0021	0.092	0.039	0.0083	0.034	0.037
ENSBTAG00000012703.GLO1	3986	0.625	0.064	4.6e-10	0.178	0.168	0.209	0.189	0.163	1.8e-11	7.8e-11	2.4e-13	4.2e-12	1.7e-10	0.209
ENSBTAG00000009761.ACTR2	2554	0.079	0.049	0.0095	0	0.039	0.005	0.048	0.018	0.3	0.0016	0.14	0.00053	0.025	0.048
ENSBTAG00000006084.PINK1	3932	0.587	0.062	0	0.13	0.353	0.304	0.354	0.336	1.3e-08	2.9e-23	1.2e-19	2.6e-23	5.8e-22	0.354
ENSBTAG00000001074.SAYSD1	4825	0.076	0.048	0.015	0.031	0.036	0.084	0.049	0.061	0.0046	0.0025	5.1e-06	0.00044	0.0001	0.084
ENSBTAG00000016939.C11H2orf42	2150	0.048	0.03	0.022	0.009	0.014	-0.004	0.018	0.035	0.077	0.042	0.7	0.025	0.0028	0.035
ENSBTAG00000046977.PLA2G2D4	7609	0.387	0.069	1.1e-15	0.212	0.258	0.259	0.255	0.124	1.6e-13	1.8e-16	1.5e-16	2.7e-16	3.1e-08	0.259
ENSBTAG00000011727.ETAA1	2855	0.062	0.033	0.012	0.006	0.019	0.02	0.018	0.016	0.12	0.022	0.02	0.025	0.03	0.02
ENSBTAG00000031395.C6H4orf48	2112	0.305	0.088	8.2e-06	0.025	0.079	0.081	0.091	0.105	0.0094	1e-05	7.5e-06	2.3e-06	3.6e-07	0.105
ENSBTAG00000021381.DAAM2	3996	0.185	0.092	0.0062	0.046	0.016	0.061	0.022	0.03	0.0007	0.032	0.00011	0.015	0.0055	0.061
ENSBTAG00000051935	1561	0.068	0.04	0.015	0.017	0.012	0.041	0.037	0.005	0.028	0.057	0.0013	0.002	0.15	0.041
ENSBTAG00000001408.CNRIP1	3137	0.054	0.034	0.04	-0.004	0.004	-0.002	0.004	-0.003	0.71	0.17	0.46	0.17	0.6	0.004
ENSBTAG00000017921.NELFA	1976	0.081	0.046	0.00069	0.025	0.036	0.021	0.039	0.055	0.0093	0.0025	0.017	0.0017	0.00022	0.055
ENSBTAG00000010449.MOCS1	3829	0.395	0.076	6.3e-13	0.186	0.222	0.213	0.232	0.252	6.3e-12	3.8e-14	1.4e-13	8.7e-15	4.4e-16	0.252
ENSBTAG00000007986.NSD2	1871	0.11	0.051	0.0043	0.004	0.04	0.018	0.036	0.031	0.18	0.0014	0.023	0.0022	0.0045	0.04
ENSBTAG00000018401.APLF	3022	0.084	0.053	0.032	0.06	0.028	0.061	0.039	0.08	0.00012	0.0067	0.0001	0.0016	8.5e-06	0.08
ENSBTAG00000050719.PLA2G2D1	7756	0.537	0.062	0	0.207	0.337	0.352	0.334	0.304	3e-13	4.4e-22	3.5e-23	7.3e-22	1.2e-19	0.352
ENSBTAG00000055098	15	0.043	0.037	0.029	-0.002	0.02	0.007	0.022	0.01	0.42	0.018	0.1	0.014	0.067	0.022
ENSBTAG00000042930	4695	0.099	0.047	0.018	0.083	0.022	0.053	0.024	0.077	6.3e-06	0.014	0.00028	0.01	1.4e-05	0.083
ENSBTAG00000050333.PROKR1	3536	0.044	0.026	0.03	-0.001	0.01	-0.002	0.008	-0.004	0.36	0.07	0.42	0.094	0.88	0.01
ENSBTAG00000005974.APOBEC2	4431	0.084	0.048	0.038	-0.002	0.021	-0.004	0.022	0.018	0.48	0.017	0.71	0.014	0.025	0.022
ENSBTAG00000018379.TMEM175	133	0.03	0.027	0.034	0.043	0.014	0.022	0.012	0.032	0.00098	0.039	0.014	0.054	0.0038	0.043
ENSBTAG00000007998.TMCO4	7017	0.209	0.055	6.2e-07	0.026	0.12	0.083	0.112	0.104	0.0085	5.2e-08	5.9e-06	1.5e-07	4.1e-07	0.12
ENSBTAG00000031553.SLC49A3	133	0.08	0.064	0.0051	0.009	0.035	0.037	0.039	0.019	0.081	0.0028	0.0022	0.0016	0.021	0.039
ENSBTAG00000007996.HTR6	6556	0.113	0.057	0.028	0.059	0.004	0.028	0.031	0.041	0.00013	0.16	0.0069	0.0044	0.0012	0.059
ENSBTAG00000017626.GFPT1	3459	0.07	0.036	0.0058	0.024	0.035	0	0.032	0.027	0.011	0.0026	0.3	0.0038	0.0075	0.035
ENSBTAG00000007275.TREM2	4049	0.042	0.026	0.037	-0.002	0.023	0.01	0.019	0.016	0.44	0.013	0.069	0.021	0.032	0.023
ENSBTAG00000000141.NFU1	3370	0.429	0.069	0	0.409	0.424	0.476	0.459	0.461	1e-27	5.1e-29	1.2e-33	4.7e-32	3.2e-32	0.476
ENSBTAG00000015591.SQSTM1	4233	0.105	0.047	0.0031	0.015	0.029	0.023	0.039	0.029	0.036	0.0057	0.012	0.0016	0.0057	0.039
ENSBTAG00000008981.USP49	2185	0.092	0.049	0.025	0.023	0.006	0.009	0.026	0.033	0.013	0.12	0.087	0.0081	0.0035	0.033
ENSBTAG00000050219.MICOS10	6493	0.052	0.03	0.029	-0.001	0.008	-0.004	0.015	0.016	0.38	0.098	0.68	0.037	0.031	0.016
ENSBTAG00000013650.SLC66A1	5725	0.209	0.064	6.7e-05	0.173	0.048	0.099	0.116	0.138	3.9e-11	0.00049	7.8e-07	8.6e-08	4.5e-09	0.173
ENSBTAG00000009343.AAK1	3253	0.05	0.028	0.0098	0.038	0.025	0.022	0.023	0.017	0.002	0.0098	0.015	0.013	0.028	0.038
ENSBTAG00000001105.ANXA4	2304	0.415	0.076	9.3e-11	0.247	0.222	0.331	0.314	0.308	8.8e-16	3.7e-14	1.3e-21	2.1e-20	6.3e-20	0.331
ENSBTAG00000012289.AKR7A2	5671	0.207	0.055	6.2e-06	0.172	0.073	0.131	0.121	0.151	4.4e-11	2.2e-05	1.2e-08	4.4e-08	8e-10	0.172
ENSBTAG00000037746.SNRNP27	2275	0.117	0.05	0.0012	0.057	0.032	0.048	0.047	0.058	0.00016	0.004	0.00052	0.00063	0.00014	0.058
ENSBTAG00000019667.RNF187	4684	0.121	0.048	0.0042	0.001	0.034	0.001	0.032	0.005	0.26	0.003	0.28	0.0038	0.14	0.034
ENSBTAG00000010101.BYSL	1920	0.117	0.038	1.4e-05	0.063	0.11	0.06	0.108	0.075	7.4e-05	1.8e-07	0.00011	2.5e-07	1.8e-05	0.11
ENSBTAG00000030335.ALDH4A1	5192	0.186	0.051	4.4e-05	0.12	0.089	0.074	0.109	0.112	5.4e-08	2.9e-06	2e-05	2.1e-07	1.4e-07	0.12
ENSBTAG00000008985.PCBP1	2101	0.055	0.032	0.023	-0.004	0.003	-0.004	0.001	-0.004	0.81	0.19	0.84	0.26	0.8	0.003
ENSBTAG00000031332.RBKS	1840	0.142	0.049	0.00016	0.09	0.055	0.055	0.058	0.071	2.5e-06	0.00021	0.00021	0.00015	2.8e-05	0.09
ENSBTAG00000000940.TBCC	1495	0.056	0.032	0.015	-0.001	0.023	0.002	0.028	-0.004	0.41	0.013	0.24	0.0064	0.85	0.028
ENSBTAG00000020969.DCAF6	3676	0.257	0.074	2.6e-05	0.029	0.053	0.059	0.056	0.088	0.0061	0.00027	0.00012	0.00019	3.4e-06	0.088
ENSBTAG00000039246.TRIM11	4486	0.118	0.057	0.019	-0.003	0.017	0.008	0.027	0.002	0.6	0.026	0.09	0.0073	0.23	0.027
ENSBTAG00000015900.CNPY3	1524	0.317	0.067	8.5e-10	0.126	0.191	0.152	0.196	0.152	2.3e-08	3.2e-12	6.8e-10	1.6e-12	6.8e-10	0.196
ENSBTAG00000020968.MPC2	3405	0.075	0.038	0.012	0.071	0.01	0.015	0.019	0.047	2.7e-05	0.074	0.036	0.02	0.00058	0.071
ENSBTAG00000002783.PCYOX1	2540	0.041	0.027	0.034	0.04	0.023	0.025	0.019	0.031	0.0014	0.013	0.0099	0.021	0.0043	0.04
ENSBTAG00000002823.MPZL1	3333	0.193	0.055	2.1e-05	0.038	0.075	0.11	0.102	0.133	0.0018	1.7e-05	1.9e-07	5.6e-07	9e-09	0.133
ENSBTAG00000050249	2638	0.39	0.061	1.3e-15	0.17	0.272	0.341	0.3	0.325	6e-11	1.9e-17	2.2e-22	2.1e-19	3.5e-21	0.341
ENSBTAG00000008931.CREG1	3543	0.398	0.06	0	0.252	0.338	0.412	0.39	0.423	4.2e-16	4.1e-22	5.3e-28	3.3e-26	6.6e-29	0.423
ENSBTAG00000046231	4050	0.146	0.056	1.1e-05	0.008	0.092	0.036	0.093	0.03	0.095	2e-06	0.0024	1.7e-06	0.0049	0.093
ENSBTAG00000005532.PEX6	1628	0.081	0.048	0.03	0.075	0.011	0.035	0.051	0.051	1.6e-05	0.065	0.0028	0.00038	0.00034	0.075
ENSBTAG00000054700	1475	0.155	0.06	0.0043	-0.004	0.049	0.024	0.048	0.011	0.9	0.00048	0.011	0.00053	0.062	0.049
ENSBTAG00000001662.EHD3	2558	0.058	0.031	0.013	0.006	0.008	-0.004	0.012	0	0.13	0.099	0.77	0.053	0.34	0.012
ENSBTAG00000014918.IBA57	4539	0.097	0.038	0.0022	0.089	0.049	0.063	0.06	0.079	2.9e-06	0.00047	8.2e-05	0.00011	9.7e-06	0.089
ENSBTAG00000054613	3107	0.044	0.03	0.046	0.019	0.014	0.014	0.021	0.003	0.021	0.041	0.044	0.017	0.21	0.021
ENSBTAG00000049336	4570	0.156	0.051	0.00022	0.013	0.057	0.055	0.061	0.046	0.046	0.00017	0.00022	0.0001	0.00069	0.061
ENSBTAG00000003587.ELL	1637	0.091	0.047	0.021	-0.001	0.012	-0.001	0.013	-0.004	0.4	0.057	0.35	0.051	0.82	0.013
ENSBTAG00000009148.GPA33	4421	0.381	0.07	9.7e-15	0.305	0.26	0.328	0.317	0.366	1e-19	1.1e-16	2.2e-21	1.2e-20	2.7e-24	0.366
ENSBTAG00000002947.LY9	3810	0.033	0.021	0.023	0.032	0.01	0.005	0.006	0.013	0.0038	0.068	0.14	0.12	0.046	0.032
ENSBTAG00000012755.KLC4	2189	0.105	0.056	0.018	0.002	0.011	0.036	0.019	0.009	0.24	0.059	0.0023	0.021	0.077	0.036
ENSBTAG00000053424	4039	0.153	0.048	1.3e-06	0.065	0.051	0.113	0.058	0.107	5.8e-05	0.00036	1.3e-07	0.00015	2.7e-07	0.113
ENSBTAG00000054158.LCLAT1	3347	0.073	0.031	0.0022	0.073	0.059	0.036	0.058	0.046	2.2e-05	0.00013	0.0025	0.00015	0.00067	0.073
ENSBTAG00000020721.MRPL55	4667	0.106	0.039	0.00033	0.092	0.066	0.078	0.062	0.071	2e-06	5.4e-05	1.1e-05	9.2e-05	2.9e-05	0.092
ENSBTAG00000024960	3574	0.286	0.081	3.3e-06	0.064	0.113	0.146	0.126	0.155	6.7e-05	1.2e-07	1.5e-09	2.3e-08	5e-10	0.155
ENSBTAG00000010456.TADA1	6130	0.097	0.043	0.0098	0.046	0.007	0.018	0.02	0.022	0.0007	0.11	0.025	0.018	0.014	0.046
ENSBTAG00000025485	11107	0.125	0.041	1.7e-05	0.04	0.083	0.129	0.091	0.126	0.0015	5.8e-06	1.5e-08	2.3e-06	2.4e-08	0.129
ENSBTAG00000012777.SRF	2302	0.088	0.045	0.015	0.071	-0.003	0.005	0.008	0.031	2.7e-05	0.55	0.15	0.093	0.0047	0.071
ENSBTAG00000053806	4015	0.24	0.072	1.3e-07	0.195	0.115	0.169	0.152	0.174	1.8e-12	9.4e-08	7e-11	7.1e-10	3.3e-11	0.195
ENSBTAG00000023744.YPEL5	2573	0.081	0.042	0.032	0.023	0.011	0.024	0.023	0.021	0.013	0.06	0.011	0.013	0.017	0.024
ENSBTAG00000007378.CLIP4	2948	0.28	0.074	1.7e-05	0.177	0.078	0.172	0.036	0.11	2.3e-11	1.2e-05	4.3e-11	0.0023	2e-07	0.177
ENSBTAG00000007725.ARF1	4596	0.099	0.039	0.0012	0.043	0.049	0.037	0.048	0.077	0.00099	0.00044	0.0022	0.0005	1.4e-05	0.077
ENSBTAG00000022893	3961	0.264	0.062	1.1e-13	0.224	0.227	0.239	0.231	0.206	2.5e-14	1.7e-14	2.8e-15	9.7e-15	3.8e-13	0.239
ENSBTAG00000047468.FAM78B	6546	0.208	0.072	1.5e-05	0.155	0.077	0.099	0.107	0.112	5e-10	1.3e-05	7.8e-07	2.7e-07	1.4e-07	0.155
ENSBTAG00000009656	11940	0.72	0.055	0	0.317	0.47	0.45	0.452	0.477	1.4e-20	4.2e-33	2.9e-31	2.1e-31	9e-34	0.477
ENSBTAG00000017123.ZNF354B	4423	0.078	0.036	0.0087	0.082	0.05	0.063	0.079	0.085	7e-06	0.00041	7.5e-05	1.1e-05	4.9e-06	0.085
ENSBTAG00000037605	10730	0.549	0.059	0	0.257	0.428	0.436	0.458	0.439	2e-16	2.5e-29	5.3e-30	5.1e-32	2.5e-30	0.458
ENSBTAG00000019913.DNPH1	2339	0.096	0.042	0.00025	-0.003	0.059	0.023	0.058	0.021	0.51	0.00013	0.013	0.00015	0.017	0.059
ENSBTAG00000049339	6563	0.187	0.057	1.6e-05	0.149	0.101	0.107	0.122	0.158	1.1e-09	6.1e-07	2.8e-07	4e-08	2.9e-10	0.158
ENSBTAG00000012447.PPP1CB	2558	0.061	0.031	0.0096	-0.001	0.017	-0.004	0.014	0.043	0.36	0.029	0.81	0.042	0.00094	0.043
ENSBTAG00000044150.UCK2	6078	0.163	0.057	0.0014	0.086	0.017	0.039	0.024	0.063	4.2e-06	0.028	0.0015	0.01	7.5e-05	0.086
ENSBTAG00000053343	2842	0.076	0.041	0.014	0.092	0.013	0.044	0.041	0.067	1.9e-06	0.049	0.0009	0.0013	4.4e-05	0.092
ENSBTAG00000007812.NDUFA13	4236	0.253	0.096	0.0011	0.025	0.027	0.079	0.043	0.041	0.0093	0.0075	1e-05	0.001	0.0013	0.079
ENSBTAG00000052822	4108	0.28	0.066	1.7e-10	0.256	0.187	0.206	0.232	0.247	2.3e-16	5.5e-12	3.8e-13	8.9e-15	8.8e-16	0.256
ENSBTAG00000010217.ZNF318	2517	0.04	0.027	0.037	0.018	0.017	-0.001	0.02	0.015	0.024	0.029	0.38	0.019	0.035	0.02
ENSBTAG00000053563	7665	0.105	0.056	0.003	0.009	0.048	0.055	0.056	0.029	0.087	0.00052	0.00021	0.0002	0.0061	0.056
ENSBTAG00000017852.ALDH9A1	4976	0.462	0.073	9.8e-12	0.168	0.2	0.246	0.223	0.341	8e-11	8.6e-13	9.6e-16	3.4e-14	2.4e-22	0.341
ENSBTAG00000012678.COLGALT1	3624	0.107	0.048	0.0038	-0.004	0.04	0.002	0.043	-0.002	0.78	0.0014	0.22	0.001	0.44	0.043
ENSBTAG00000011189.TJAP1	2355	0.086	0.038	0.001	0.069	0.042	0.049	0.048	0.069	3.9e-05	0.0012	0.00049	0.00052	3.8e-05	0.069
ENSBTAG00000003904.GPN1	1537	0.315	0.063	5.2e-10	0.245	0.176	0.239	0.274	0.291	1.3e-15	2.5e-11	2.9e-15	1.4e-17	8.8e-19	0.291
ENSBTAG00000025817.BORCS8	3059	0.098	0.039	0.00075	0.055	0.02	0.026	0.024	0.021	0.00021	0.019	0.0083	0.012	0.017	0.055
ENSBTAG00000016341.RGS5	5801	0.171	0.072	0.0063	0.017	0.019	0.008	0.02	0.005	0.028	0.023	0.1	0.018	0.14	0.02
ENSBTAG00000019515.SNX17	1917	0.067	0.036	0.035	0.031	0.008	-0.002	0.013	0.019	0.0044	0.093	0.46	0.045	0.02	0.031
ENSBTAG00000001818.MEF2B	2880	0.104	0.046	0.013	0.014	0.021	-0.001	0.026	0.007	0.041	0.017	0.35	0.0084	0.11	0.026
ENSBTAG00000018969.POLR1C	2356	0.138	0.063	0.00068	-0.002	0.054	0.031	0.051	0.016	0.44	0.00026	0.0047	0.00037	0.032	0.054
ENSBTAG00000046277.RGS4	5923	0.087	0.039	0.0039	0.001	0.023	0.012	0.023	0.008	0.29	0.013	0.053	0.013	0.097	0.023
ENSBTAG00000013288.SUGP2	2267	0.057	0.033	0.039	0.002	0.01	-0.004	0.008	-0.003	0.23	0.07	0.97	0.096	0.53	0.01
ENSBTAG00000007080.PREB	2377	0.103	0.05	0.036	0	-0.003	-0.004	0.002	-0.002	0.3	0.63	0.98	0.22	0.42	0.002
ENSBTAG00000006015.POLH	2445	0.097	0.036	4.6e-06	0.108	0.079	0.027	0.083	0.094	2.4e-07	9.9e-06	0.0073	6.4e-06	1.4e-06	0.108
ENSBTAG00000000813.HOMER3	1741	0.42	0.082	3.8e-11	0.239	0.2	0.272	0.213	0.268	3e-15	8.8e-13	1.9e-17	1.4e-13	3.6e-17	0.272
ENSBTAG00000017423.TMEM214	2658	0.164	0.064	0.00023	0.067	0.064	0.076	0.074	0.05	4.8e-05	6.5e-05	1.5e-05	1.9e-05	0.00041	0.076
ENSBTAG00000005976.HSD17B7	5442	0.259	0.062	1.2e-06	-0.004	0.139	0.082	0.141	0.011	0.94	4.2e-09	6.8e-06	3e-09	0.063	0.141
ENSBTAG00000006016.GTPBP2	2454	0.035	0.024	0.041	0.012	0.007	0.028	0.014	0.023	0.051	0.11	0.0067	0.043	0.013	0.028
ENSBTAG00000008884.MAPRE3	2653	0.144	0.057	0.00089	0.052	0.038	0.044	0.04	0.036	0.00033	0.0018	0.00092	0.0014	0.0024	0.052
ENSBTAG00000000811.DDX49	1758	0.16	0.049	9.7e-07	0.059	0.108	0.114	0.108	0.113	0.00013	2.3e-07	1.1e-07	2.5e-07	1.3e-07	0.114
ENSBTAG00000004885.DDR2	5439	0.091	0.042	0.013	0.031	0.031	0.017	0.033	0.046	0.0043	0.0047	0.027	0.0036	0.0007	0.046
ENSBTAG00000010206.UAP1	5404	0.376	0.068	1.1e-14	0.322	0.279	0.324	0.325	0.356	5.7e-21	6e-18	4.3e-21	3.3e-21	1.8e-23	0.356
ENSBTAG00000009548.MAD2L1BP	2471	0.049	0.03	0.022	0.03	0.005	-0.004	0.009	0.005	0.0048	0.15	0.86	0.084	0.15	0.03
ENSBTAG00000000810.COPE	1784	0.107	0.041	0.0022	0.01	0.055	0.037	0.055	0.01	0.068	0.00021	0.002	0.0002	0.074	0.055
ENSBTAG00000042923.SNORA62	2650	0.079	0.038	0.0078	0.008	0.006	0.023	0.01	0.01	0.094	0.12	0.013	0.074	0.067	0.023
ENSBTAG00000050790.C3H1orf226	5456	0.138	0.049	0.00056	0.088	0.052	0.043	0.063	0.07	3.1e-06	0.00031	0.001	7.4e-05	3.4e-05	0.088
ENSBTAG00000009549.RSPH9	2471	0.201	0.049	0	0.329	0.282	0.285	0.283	0.304	1.8e-21	3.9e-18	2.4e-18	3.1e-18	1.1e-19	0.329
ENSBTAG00000010083.HADHB	3060	0.492	0.064	0	0.485	0.5	0.522	0.505	0.513	1.9e-34	6.5e-36	3.7e-38	1.9e-36	3.3e-37	0.522
ENSBTAG00000025571.MRPS18A	2475	0.221	0.055	1.1e-16	0.284	0.291	0.31	0.297	0.296	2.9e-18	9.4e-19	4.5e-20	3.4e-19	3.8e-19	0.31
ENSBTAG00000038124.FCGR2A	4275	0.074	0.038	0.02	-0.004	0.007	0.002	0.009	0.001	0.86	0.12	0.21	0.078	0.29	0.009
ENSBTAG00000015853.SDHC	4795	0.51	0.058	0	0.364	0.376	0.438	0.436	0.445	4.3e-24	4.8e-25	3.4e-30	5.6e-30	7.9e-31	0.445
ENSBTAG00000007739.REX1BD	1604	0.05	0.031	0.037	0.076	0.011	0.033	0.012	0.042	1.5e-05	0.066	0.0034	0.053	0.0011	0.076
ENSBTAG00000015038.HADHA	3025	0.112	0.043	0.00036	0.009	0.052	0.021	0.056	0.029	0.084	0.00032	0.017	0.0002	0.0056	0.056
ENSBTAG00000032680.TMEM63B	2592	0.166	0.052	1.9e-05	0.13	0.069	0.085	0.061	0.098	1.3e-08	3.8e-05	4.9e-06	9.8e-05	8.7e-07	0.13
ENSBTAG00000009213.TOMM40L	4697	0.067	0.041	0.029	0.014	0.006	0.025	0.009	0.001	0.04	0.12	0.0097	0.081	0.26	0.025
ENSBTAG00000015131.SLC29A1	2490	0.087	0.043	0.0034	0.045	0.036	0.015	0.032	0.034	0.00075	0.0023	0.037	0.0039	0.003	0.045
ENSBTAG00000009212.APOA2	4694	0.063	0.037	0.049	-0.002	0.005	-0.004	0.008	-0.004	0.51	0.15	0.76	0.089	0.93	0.008
ENSBTAG00000002566.PGPEP1	1450	0.052	0.029	0.011	0	0.021	0.008	0.021	0.002	0.34	0.016	0.089	0.017	0.24	0.021
ENSBTAG00000015037.GAREM2	3028	0.155	0.051	2.2e-07	0.147	0.14	0.118	0.14	0.137	1.3e-09	3.4e-09	6.7e-08	3.7e-09	5.4e-09	0.147
ENSBTAG00000008076.SLC35B2	2487	0.176	0.056	0.00022	0.022	0.049	0.066	0.051	0.033	0.015	0.00043	5.7e-05	0.00036	0.0037	0.066
ENSBTAG00000021894.PPOX	4577	0.058	0.037	0.038	-0.002	0.009	-0.004	0.006	-0.004	0.42	0.086	0.65	0.13	0.89	0.009
ENSBTAG00000000985.RAB10	2845	0.131	0.061	0.0027	0.004	0.011	0.007	0.022	0.016	0.16	0.058	0.11	0.013	0.034	0.022
ENSBTAG00000007897.POMC	2537	0.529	0.06	0	0.439	0.408	0.436	0.436	0.462	2.5e-30	1.3e-27	4.7e-30	5.2e-30	2.5e-32	0.462
ENSBTAG00000020153.NIT1	4433	0.076	0.05	0.044	0.016	0.005	0.01	0.016	0.034	0.03	0.14	0.076	0.032	0.003	0.034
ENSBTAG00000020012.CDC5L	2467	0.104	0.041	0.0024	0.02	0.031	0.023	0.033	0.023	0.02	0.0046	0.012	0.0036	0.012	0.033
ENSBTAG00000010244.CLIC5	4100	0.213	0.07	0.00039	0.237	0.077	0.207	0.211	0.234	3.9e-15	1.4e-05	3.2e-13	1.8e-13	6.5e-15	0.237
ENSBTAG00000003499.ENPP4	5061	0.649	0.056	0	0.388	0.368	0.375	0.401	0.428	4.8e-26	2.2e-24	5.5e-25	4.9e-27	2.4e-29	0.428
ENSBTAG00000010652.PDE4C	1437	0.072	0.033	0.0034	0.06	0.051	0.03	0.053	0.039	0.00012	0.00035	0.0054	0.00029	0.0017	0.06
ENSBTAG00000017873.USF1	4094	0.208	0.078	0.00086	0.001	0.042	0.034	0.047	0.011	0.28	0.0011	0.0031	0.00061	0.062	0.047
ENSBTAG00000007888.EFR3B	2537	0.207	0.065	4.5e-09	0.13	0.129	0.114	0.126	0.122	1.3e-08	1.5e-08	1.1e-07	2.3e-08	4.1e-08	0.13
ENSBTAG00000003632.CYP39A1	5949	0.081	0.04	0.013	0.042	0.022	0.036	0.024	0.036	0.0011	0.015	0.0024	0.012	0.0023	0.042
ENSBTAG00000010635.RAB3A	1495	0.156	0.076	0.0044	0.018	0.023	0.051	0.031	0.027	0.024	0.013	0.00035	0.0047	0.0075	0.051
ENSBTAG00000018239.DNAJC27	2413	0.162	0.068	0.0002	0.137	0.073	0.074	0.095	0.105	5.4e-09	2.2e-05	1.8e-05	1.4e-06	3.6e-07	0.137
ENSBTAG00000017856.TSTD1	4084	0.257	0.073	4.1e-06	0.163	0.103	0.107	0.107	0.131	1.6e-10	4.7e-07	2.9e-07	2.7e-07	1.2e-08	0.163
ENSBTAG00000016302.SLC25A27	6061	0.232	0.063	2.4e-05	0.021	0.085	0.038	0.087	0.046	0.016	4.6e-06	0.0019	3.8e-06	0.00065	0.087
ENSBTAG00000020709.MAP1S	3253	0.131	0.047	1.4e-05	0.094	0.099	0.115	0.1	0.101	1.5e-06	7.4e-07	1e-07	7e-07	5.8e-07	0.115
ENSBTAG00000015007.NCOA1	2158	0.084	0.054	0.036	0.034	0.001	0.025	0.012	0.017	0.003	0.27	0.0096	0.052	0.027	0.034
ENSBTAG00000017846.F11R	4065	0.061	0.039	0.028	0.006	0.019	-0.001	0.029	0.003	0.13	0.02	0.39	0.0057	0.2	0.029
ENSBTAG00000003404.PFN4	2415	0.215	0.06	0.00022	-0.004	0.083	0.084	0.081	0.035	0.8	6.4e-06	5.7e-06	7.9e-06	0.0027	0.084
ENSBTAG00000009978.TDRD6	6218	0.095	0.049	0.024	-0.004	0.014	-0.004	0.022	-0.003	0.72	0.043	0.83	0.015	0.65	0.022
ENSBTAG00000019315.PLA2G7	6236	0.314	0.061	4.3e-13	0.249	0.251	0.218	0.267	0.249	6.4e-16	4.9e-16	6.3e-14	3.8e-17	6.2e-16	0.267
ENSBTAG00000018946.NIBAN3	3685	0.172	0.062	0.0026	0.016	0.047	0.066	0.05	0.067	0.031	0.00056	5.1e-05	0.00043	4.9e-05	0.067
ENSBTAG00000003407.SF3B6	2527	0.081	0.045	0.014	0.023	0.003	0.034	0.02	0.023	0.013	0.21	0.003	0.019	0.012	0.034
ENSBTAG00000014272.MMUT	6597	0.184	0.053	0.0001	0.084	0.057	0.029	0.063	0.068	5.7e-06	0.00018	0.0055	7.7e-05	4e-05	0.084
ENSBTAG00000020710.CENPQ	6803	0.201	0.051	5.3e-07	0.126	0.113	0.151	0.164	0.149	2.4e-08	1.3e-07	8.6e-10	1.4e-10	1e-09	0.164
ENSBTAG00000016775.SLC27A1	3691	0.224	0.082	0.0021	-0.004	0.018	0.016	0.028	0.012	0.73	0.025	0.03	0.0068	0.056	0.028
ENSBTAG00000002034.MFSD2B	2705	0.126	0.047	5.5e-05	0.028	0.067	0.073	0.07	0.044	0.0062	4.8e-05	2.1e-05	3.2e-05	0.00089	0.073
ENSBTAG00000025494.PAQR8	9535	0.072	0.044	0.047	0.021	0.002	0.016	0.011	0.019	0.017	0.24	0.032	0.059	0.023	0.021
ENSBTAG00000004333.COPA	3054	0.095	0.048	0.0055	0.011	0.001	-0.004	0.002	-0.003	0.065	0.27	0.95	0.22	0.62	0.011
ENSBTAG00000003914.MVB12A	3785	0.392	0.079	4.2e-13	0.163	0.208	0.234	0.212	0.23	1.6e-10	2.7e-13	6.1e-15	1.6e-13	1.2e-14	0.234
ENSBTAG00000015490.HS1BP3	4054	0.222	0.062	2.4e-06	0.016	0.104	0.031	0.096	0.005	0.033	3.9e-07	0.0048	1.2e-06	0.15	0.104
ENSBTAG00000017810.EFHC1	9688	0.191	0.057	2.4e-05	0.11	0.094	0.149	0.104	0.13	1.9e-07	1.5e-06	1e-09	4.3e-07	1.4e-08	0.149
ENSBTAG00000007537.PEX19	3004	0.095	0.046	0.012	0.019	0.021	0.012	0.028	0.024	0.023	0.015	0.057	0.0068	0.011	0.028
ENSBTAG00000023928.RDH14	4492	0.076	0.037	0.022	0.041	0.02	0.028	0.019	0.044	0.0013	0.018	0.0069	0.02	0.0009	0.044
ENSBTAG00000009112.TRAM2	10154	0.122	0.056	0.0081	0.002	0.023	0.007	0.035	0.017	0.22	0.013	0.12	0.0026	0.029	0.035
ENSBTAG00000009982.IGSF8	3892	0.144	0.051	0.00045	0.105	0.103	0.123	0.125	0.104	3.4e-07	4.6e-07	3.2e-08	2.7e-08	4e-07	0.125
ENSBTAG00000048286.E2F6	2811	0.125	0.042	5.6e-05	0.103	0.068	0.101	0.087	0.11	4.6e-07	3.9e-05	6.1e-07	3.9e-06	1.9e-07	0.11
ENSBTAG00000005206.TMEM14A	10841	0.32	0.068	3.5e-11	0.083	0.219	0.228	0.234	0.204	6.5e-06	5.9e-14	1.4e-14	6.2e-15	5e-13	0.234
ENSBTAG00000017074.ANO8	4076	0.145	0.058	3.9e-05	0.072	0.063	0.086	0.065	0.078	2.6e-05	7.9e-05	3.9e-06	6.4e-05	1.2e-05	0.086
ENSBTAG00000002419.PIGM	4058	0.182	0.056	4.8e-06	0.105	0.096	0.102	0.1	0.114	3.7e-07	1.2e-06	5.5e-07	6.9e-07	1.1e-07	0.114
ENSBTAG00000011135.OCEL1	4385	0.297	0.064	6.1e-16	0.222	0.251	0.248	0.238	0.237	3.7e-14	5.1e-16	8e-16	3.6e-15	3.8e-15	0.251
ENSBTAG00000021516.GSTA1	10922	0.434	0.069	0	0.403	0.398	0.41	0.401	0.422	3e-27	8.5e-27	7.6e-28	4.7e-27	7.9e-29	0.422
ENSBTAG00000020297.SLC66A3	3047	0.095	0.04	0.0014	0.031	0.035	0.016	0.036	0.032	0.0047	0.0028	0.032	0.0024	0.0038	0.036
ENSBTAG00000012887.FCER1A	6096	0.051	0.028	0.016	0.014	0.02	-0.002	0.018	0.006	0.042	0.018	0.43	0.025	0.13	0.02
ENSBTAG00000004288.GSTA4	11217	0.404	0.07	4.4e-13	0.111	0.225	0.217	0.195	0.209	1.7e-07	2.2e-14	8e-14	1.7e-12	2.5e-13	0.225
ENSBTAG00000011134.USE1	4417	0.087	0.033	0.00012	0.017	0.05	0.012	0.042	0.024	0.027	0.00038	0.052	0.0011	0.011	0.05
ENSBTAG00000001927.ATP6V1C2	3567	0.093	0.049	0.04	-0.004	0.014	-0.004	0.02	0	0.96	0.043	0.98	0.019	0.31	0.02
ENSBTAG00000015590.CILK1	11866	0.112	0.042	0.00048	0.004	0.024	0.02	0.025	0.02	0.17	0.012	0.019	0.0098	0.019	0.025
ENSBTAG00000002716.NOL10	3857	0.453	0.063	0	0.548	0.474	0.505	0.507	0.517	6.7e-41	1.8e-33	2.1e-36	1.4e-36	1.4e-37	0.548
ENSBTAG00000013614.TMEM38A	3958	0.323	0.084	3.9e-06	0.134	0.067	0.119	0.127	0.138	7.6e-09	4.7e-05	6.2e-08	2.1e-08	4.9e-09	0.138
ENSBTAG00000015083.FBXO9	12833	0.111	0.047	0.0014	0.006	0.033	0.029	0.034	0.021	0.12	0.0033	0.0058	0.0029	0.017	0.034
ENSBTAG00000005312.MED26	3804	0.053	0.032	0.031	-0.004	0.001	0.001	0.006	-0.003	0.81	0.27	0.25	0.12	0.58	0.006
ENSBTAG00000011810.ANGPTL2	2361	0.046	0.026	0.0075	0.037	0.034	0.02	0.034	0.049	0.0021	0.003	0.018	0.0033	0.00046	0.049
ENSBTAG00000039993.CD1D	3592	0.439	0.076	3.7e-10	0.12	0.166	0.163	0.174	0.186	5.2e-08	9.9e-11	1.6e-10	3.3e-11	6.5e-12	0.186
ENSBTAG00000039815.ZBTB6	3277	0.087	0.05	0.043	-0.004	-0.002	-0.004	0.017	0.002	0.94	0.49	0.74	0.027	0.21	0.017
ENSBTAG00000002447.C7H19orf44	3970	0.118	0.047	0.0039	0.047	0.048	0.042	0.056	0.044	0.00056	0.0005	0.0012	0.00019	0.00088	0.056
ENSBTAG00000003359.ELOVL5	13575	0.059	0.036	0.042	0.024	0.025	0.018	0.031	0.023	0.011	0.0093	0.025	0.0046	0.012	0.031
ENSBTAG00000009990.EPS15L1	4003	0.049	0.031	0.047	0.046	0.007	0.006	0.01	0.021	0.00069	0.11	0.12	0.069	0.017	0.046
ENSBTAG00000019470.NEK6	1956	0.08	0.044	0.0069	0.011	0.031	0.043	0.039	0.049	0.065	0.0043	0.00095	0.0017	0.00045	0.049
ENSBTAG00000021077.BOLA.DQB	11681	0.539	0.061	0	0.53	0.504	0.556	0.574	0.543	5.8e-39	2.4e-36	1e-41	8.1e-44	2.4e-40	0.574
ENSBTAG00000012632.TECR	2035	0.157	0.055	4.5e-06	0.12	0.111	0.097	0.111	0.102	5e-08	1.7e-07	9.9e-07	1.7e-07	5e-07	0.12
ENSBTAG00000046846.FAM32A	4546	0.329	0.076	4e-12	0.103	0.226	0.191	0.208	0.155	4.5e-07	2.1e-14	3e-12	2.7e-13	4.7e-10	0.226
ENSBTAG00000003205.RPL35	2042	0.069	0.048	0.016	0.001	0.007	-0.004	0.007	-0.001	0.27	0.1	0.85	0.12	0.38	0.007
ENSBTAG00000038128.BOLA.DQA5	11338	0.684	0.062	0	0.467	0.489	0.469	0.532	0.493	7.8e-33	7.1e-35	6e-33	3.9e-39	2.9e-35	0.532
ENSBTAG00000015286.GOLGA1	2053	0.084	0.042	0.0081	0.001	0.022	0.007	0.03	0.003	0.27	0.014	0.1	0.0054	0.19	0.03
ENSBTAG00000012361.ARHGEF11	5251	0.167	0.049	7.8e-05	0.071	0.087	0.079	0.085	0.057	2.9e-05	3.8e-06	1.1e-05	4.7e-06	0.00018	0.087
ENSBTAG00000039319.CYP4F2	3440	0.206	0.111	0.0026	0.001	0.009	0.012	0.004	-0.002	0.25	0.08	0.056	0.16	0.44	0.012
ENSBTAG00000003060.NTRK1	4602	0.089	0.041	0.0013	0.133	0.047	0.136	0.104	0.139	8.9e-09	0.00057	5.9e-09	4.3e-07	4e-09	0.139
ENSBTAG00000019588.BLA.DQB	10904	0.584	0.055	0	0.313	0.432	0.418	0.433	0.398	2.4e-20	1e-29	1.9e-28	9.3e-30	7.9e-27	0.433
ENSBTAG00000012280.PGLYRP2	3003	0.101	0.058	0.044	0.021	-0.004	0.008	0.011	0.017	0.017	0.87	0.096	0.063	0.027	0.021
ENSBTAG00000015098.RABEPK	1661	0.078	0.035	5.1e-05	0.053	0.068	0.068	0.062	0.065	0.00027	4.1e-05	4.2e-05	8.4e-05	5.8e-05	0.068
ENSBTAG00000000608.PRCC	4096	0.102	0.033	8.8e-06	0.069	0.075	0.059	0.078	0.066	3.5e-05	1.8e-05	0.00014	1.2e-05	5.1e-05	0.078
ENSBTAG00000013919	10334	0.243	0.066	2.9e-05	0.137	0.091	0.093	0.137	0.111	5.3e-09	2.1e-06	1.6e-06	5.6e-09	1.6e-07	0.137
ENSBTAG00000038397	9600	0.507	0.058	0	0.47	0.398	0.419	0.437	0.442	5e-33	8e-27	1.3e-28	3.9e-30	1.4e-30	0.47
ENSBTAG00000048525	2141	0.048	0.034	0.038	0.036	0.007	0.004	0.006	0.008	0.0023	0.11	0.18	0.12	0.098	0.036
ENSBTAG00000015186.ILVBL	3588	0.078	0.054	0.026	0.006	0.018	0.002	0.03	0.012	0.12	0.023	0.23	0.0054	0.055	0.03
ENSBTAG00000011544.GAPVD1	1617	0.048	0.026	0.0088	0.03	0.021	0.014	0.018	0.013	0.0053	0.017	0.041	0.024	0.05	0.03
ENSBTAG00000039793.HDGF	3967	0.105	0.05	0.0036	0.009	0.02	0.012	0.023	0.023	0.088	0.019	0.053	0.013	0.013	0.023
ENSBTAG00000010645.BOLA.DRA	9008	0.118	0.052	0.0041	0.003	0.049	0.013	0.055	0.011	0.2	0.00044	0.048	0.00021	0.06	0.055
ENSBTAG00000010271.MAPKAP1	1634	0.046	0.026	0.017	0.004	0.027	0	0.024	0.002	0.17	0.0071	0.34	0.012	0.23	0.027
ENSBTAG00000048788	1971	0.064	0.033	0.0054	0.036	0.013	0.019	0.019	0.025	0.0024	0.044	0.021	0.021	0.0092	0.036
ENSBTAG00000052577	9649	0.317	0.068	4.5e-11	0.061	0.21	0.152	0.207	0.151	0.0001	2.1e-13	7.2e-10	3.1e-13	8e-10	0.21
ENSBTAG00000015784.HAPLN2	3004	0.142	0.062	0.00068	0.021	0.041	0.002	0.044	0.043	0.017	0.0013	0.22	0.00088	0.001	0.044
ENSBTAG00000014420.AGER	8771	0.116	0.041	0.00035	0.05	0.085	0.101	0.088	0.079	0.0004	4.7e-06	6e-07	3.4e-06	1e-05	0.101
ENSBTAG00000050426.MVB12B	2764	0.127	0.042	2.7e-07	0.033	0.09	0.09	0.086	0.087	0.0037	2.7e-06	2.6e-06	4e-06	3.6e-06	0.09
ENSBTAG00000002937.ADGRE3	1892	0.095	0.043	0.0016	0.046	0.026	0.022	0.026	0.008	0.00064	0.009	0.015	0.0088	0.095	0.046
ENSBTAG00000006864	9659	0.359	0.069	2.9e-11	0.021	0.208	0.21	0.222	0.206	0.016	2.7e-13	2e-13	3.4e-14	3.8e-13	0.222
ENSBTAG00000000406.GPATCH4	2956	0.155	0.059	0.0011	-0.001	0.046	0.004	0.049	0.008	0.39	0.00066	0.16	0.00048	0.1	0.049
ENSBTAG00000000404.NAXE	2955	0.144	0.042	9.3e-09	0.179	0.15	0.181	0.175	0.187	1.6e-11	9e-10	1.2e-11	2.8e-11	5.7e-12	0.187
ENSBTAG00000004436.PPT2	8834	0.13	0.053	0.0064	0.002	0.032	0.012	0.033	0.025	0.25	0.004	0.054	0.0036	0.0095	0.033
ENSBTAG00000054295.bta.mir.6534	2954	0.041	0.027	0.039	0.031	0	-0.002	0.01	0.053	0.0042	0.33	0.44	0.076	0.00029	0.053
ENSBTAG00000006948.GARNL3	2497	0.149	0.052	1.8e-06	0.007	0.068	0.05	0.068	0.045	0.11	4e-05	0.0004	4.1e-05	0.00074	0.068
ENSBTAG00000006963.RPL12	2447	0.841	0.032	0	0.659	0.563	0.659	0.657	0.666	1e-54	1.4e-42	9.7e-55	1.8e-54	1.2e-55	0.666
ENSBTAG00000038904.PRRT1	8883	0.215	0.063	1.2e-06	0.033	0.118	0.071	0.113	0.068	0.0033	7e-08	3e-05	1.3e-07	4.1e-05	0.118
ENSBTAG00000046545.MEF2D	2849	0.036	0.023	0.044	-0.004	-0.002	-0.002	0.001	0.001	0.79	0.49	0.43	0.27	0.25	0.001
ENSBTAG00000008794.ATF6B	9051	0.06	0.031	0.02	0.039	0.007	-0.004	0.005	0.012	0.0015	0.11	0.73	0.15	0.057	0.039
ENSBTAG00000003525.STXBP1	2602	0.07	0.039	0.017	0.005	0.011	0.01	0.019	0.008	0.15	0.062	0.067	0.022	0.1	0.019
ENSBTAG00000017041.PTGER1	2253	0.055	0.035	0.031	0.039	0.012	-0.003	0.014	0.008	0.0017	0.057	0.64	0.039	0.1	0.039
ENSBTAG00000004695.CDK9	2392	0.098	0.039	0.00069	0.047	0.052	0.083	0.058	0.074	0.0006	0.00033	6.4e-06	0.00015	1.9e-05	0.083
ENSBTAG00000012234.RHBG	3109	0.101	0.045	0.00025	0.017	0.047	0.018	0.048	0.029	0.027	0.00057	0.023	0.00055	0.0061	0.048
ENSBTAG00000016218.PTGES2	2006	0.375	0.074	2.8e-16	0.332	0.303	0.337	0.323	0.334	1e-21	1.3e-19	4.6e-22	4.9e-21	8.1e-22	0.337
ENSBTAG00000012274.CIZ1	1991	0.286	0.064	1.3e-11	0.155	0.187	0.229	0.219	0.227	4.6e-10	5.9e-12	1.3e-14	6e-14	1.9e-14	0.229
ENSBTAG00000006642.PRKACA	2657	0.04	0.025	0.043	-0.002	0	-0.003	0.002	-0.003	0.45	0.3	0.63	0.25	0.54	0.002
ENSBTAG00000009434.PAQR6	3138	0.045	0.026	0.029	0.018	0.014	0.002	0.012	0.01	0.023	0.042	0.24	0.052	0.073	0.018
ENSBTAG00000053103	3740	0.202	0.059	5.9e-07	0.062	0.093	0.138	0.102	0.057	8.4e-05	1.7e-06	4.8e-09	5.3e-07	0.00017	0.138
ENSBTAG00000004663.TRUB2	1882	0.058	0.03	0.009	-0.001	0.012	0.005	0.014	-0.004	0.4	0.051	0.14	0.04	0.91	0.014
ENSBTAG00000016933.IL27RA	2497	0.181	0.046	6.2e-08	0.041	0.146	0.106	0.14	0.096	0.0012	1.5e-09	3.1e-07	3.6e-09	1.1e-06	0.146
ENSBTAG00000004664.COQ4	1868	0.612	0.063	0	0.551	0.619	0.613	0.626	0.616	3.6e-41	2.9e-49	1.6e-48	4e-50	7.3e-49	0.626
ENSBTAG00000011754.LAMTOR2	2770	0.106	0.05	0.00073	0.02	0.045	0.022	0.047	0.013	0.019	0.00079	0.015	0.00061	0.048	0.047
ENSBTAG00000037533.C4A	9514	0.248	0.067	1.2e-06	0.051	0.111	0.14	0.122	0.12	0.00034	1.7e-07	3.7e-09	4.1e-08	5.1e-08	0.14
ENSBTAG00000025146	6781	0.079	0.039	0.016	0	0.006	-0.004	0.009	0.013	0.32	0.13	0.72	0.078	0.05	0.013
ENSBTAG00000005587.SKIV2L	9111	0.068	0.033	0.01	-0.003	0.017	0.002	0.019	-0.001	0.55	0.029	0.25	0.022	0.35	0.019
ENSBTAG00000008854.RFX1	2495	0.087	0.041	0.0074	-0.004	0.012	0.002	0.009	-0.004	0.89	0.054	0.24	0.087	0.98	0.012
ENSBTAG00000001548.UBQLN4	2764	0.137	0.076	0.0073	0.001	0.012	-0.003	0.023	0.001	0.27	0.057	0.63	0.013	0.26	0.023
ENSBTAG00000012480.TBC1D13	1738	0.036	0.024	0.025	0.008	0.014	-0.004	0.013	0	0.088	0.041	0.69	0.051	0.31	0.014
ENSBTAG00000012484.ENDOG	1721	0.046	0.03	0.033	0.02	0.003	0.036	0.019	0.013	0.018	0.2	0.0025	0.021	0.049	0.036
ENSBTAG00000012485.SPOUT1	1716	0.217	0.063	1.7e-07	0.212	0.161	0.17	0.164	0.179	1.5e-13	2.1e-10	6.1e-11	1.4e-10	1.7e-11	0.212
ENSBTAG00000053399	7977	0.225	0.074	0.00037	0.05	0.034	0.051	0.041	0.027	0.00042	0.0031	0.00033	0.0012	0.0072	0.051
ENSBTAG00000049560	3083	0.109	0.054	0.015	0.044	0.032	0.052	0.039	NA	0.00083	0.0037	0.00033	0.0016	NA	0.052
ENSBTAG00000006068.CC2D1A	2686	0.09	0.043	0.019	0.006	0.021	-0.004	0.027	-0.004	0.13	0.017	0.79	0.0074	0.75	0.027
ENSBTAG00000001212.SSR2	2519	0.038	0.029	0.033	0.011	0.022	-0.001	0.022	0.007	0.062	0.015	0.41	0.014	0.1	0.022
ENSBTAG00000043151.SNORD48	7971	0.175	0.049	1.5e-05	0.007	0.066	0.089	0.065	0.081	0.11	5.4e-05	2.7e-06	5.8e-05	7.5e-06	0.089
ENSBTAG00000012208	7012	0.75	0.048	0	0.165	0.503	0.423	0.471	0.104	1.2e-10	2.8e-36	6.3e-29	3.4e-33	4.1e-07	0.503
ENSBTAG00000036101.KYAT1	1652	0.372	0.079	1.1e-16	0.219	0.285	0.288	0.284	0.269	6e-14	2.4e-18	1.6e-18	2.7e-18	3e-17	0.288
ENSBTAG00000002527.ZSWIM4	2832	0.187	0.063	5.9e-05	0.064	0.024	-0.004	0.027	0.056	7.3e-05	0.011	0.73	0.0074	0.00019	0.064
ENSBTAG00000000108.KHDC4	2449	0.099	0.051	0.014	0.014	0	-0.004	0.004	-0.002	0.044	0.33	0.82	0.17	0.48	0.014
ENSBTAG00000025442.HSPA1L	8011	0.068	0.038	0.015	0.014	0.012	0.003	0.015	0.017	0.041	0.056	0.19	0.036	0.029	0.017
ENSBTAG00000055215	1648	0.372	0.088	1.8e-08	0.131	0.145	0.123	0.148	0.126	1.2e-08	1.7e-09	3.3e-08	1.1e-09	2.2e-08	0.148
ENSBTAG00000000105.RIT1	2529	0.121	0.056	0.0066	0.041	0.06	0.021	0.064	0.044	0.0013	0.00012	0.017	6.8e-05	0.00082	0.064
ENSBTAG00000019325.TRMT1	3139	0.146	0.05	0.00054	0.002	0.044	0.047	0.044	0.024	0.24	0.00088	0.00059	0.00081	0.01	0.047
ENSBTAG00000036099	1645	0.249	0.076	1.1e-16	0.248	0.247	0.254	0.256	0.268	7.8e-16	8.9e-16	2.9e-16	2.3e-16	3.3e-17	0.268
ENSBTAG00000051047	6950	0.354	0.075	5.7e-10	0.1	0.174	0.146	0.157	0.126	7.2e-07	3.3e-11	1.6e-09	3.8e-10	2.3e-08	0.174
ENSBTAG00000015114.CALR	3373	0.205	0.059	3.3e-07	0.136	0.121	0.109	0.114	0.112	6.2e-09	4.2e-08	2.2e-07	1.1e-07	1.4e-07	0.136
ENSBTAG00000005634.LSM2	8050	0.053	0.03	0.037	0.001	0.029	-0.004	0.028	0.001	0.28	0.0062	0.97	0.0066	0.26	0.029
ENSBTAG00000013030.LRRC8A	1739	0.154	0.053	1.9e-08	0.188	0.144	0.161	0.153	0.203	4.7e-12	2.1e-09	1.9e-10	5.7e-10	5.4e-13	0.203
ENSBTAG00000004092.AK8	3386	0.36	0.064	8.9e-16	0.274	0.252	0.306	0.261	0.321	1.4e-17	4.1e-16	8.1e-20	1.1e-16	6.4e-21	0.321
ENSBTAG00000011209.SYT11	2558	0.17	0.064	1.5e-07	0.077	0.115	0.122	0.114	0.107	1.3e-05	1e-07	4.1e-08	1.1e-07	2.8e-07	0.122
ENSBTAG00000005631.VARS1	8084	0.117	0.04	0.00016	0.099	0.051	0.01	0.061	0.048	8.2e-07	0.00036	0.072	9.5e-05	0.00051	0.099
ENSBTAG00000038831.PHYHD1	1757	0.085	0.034	7.7e-05	0.036	0.052	0.018	0.046	0.042	0.0023	0.0003	0.026	0.00067	0.0012	0.052
ENSBTAG00000016211.GCDH	3675	0.179	0.065	0.00015	0.075	0.048	0.027	0.055	0.051	1.7e-05	0.00051	0.0072	0.00022	0.00035	0.075
ENSBTAG00000005630.VWA7	7949	0.202	0.054	5.5e-09	0.177	0.151	0.172	0.158	0.171	2.4e-11	7.6e-10	4.5e-11	3e-10	5.2e-11	0.177
ENSBTAG00000045596	2706	0.414	0.117	3.1e-12	0.143	0.225	0.157	0.221	0.15	2.5e-09	2.3e-14	3.7e-10	4.1e-14	9.6e-10	0.225
ENSBTAG00000050122	1973	0.058	0.031	0.013	0.04	0.019	0.021	0.02	0.023	0.0014	0.02	0.016	0.019	0.012	0.04
ENSBTAG00000039620.SAPCD1	8030	0.264	0.057	1.1e-15	0.177	0.231	0.205	0.222	0.26	2.4e-11	9.1e-15	4.6e-13	3.4e-14	1.1e-16	0.26
ENSBTAG00000010626.SH3GLB2	1834	0.072	0.035	0.0015	0.058	0.031	0.035	0.031	0.044	0.00016	0.0046	0.0026	0.0045	0.00082	0.058
ENSBTAG00000006080.MAST1	3597	0.098	0.05	0.022	0.06	0.026	0.068	0.036	0.053	0.00011	0.0085	4.1e-05	0.0024	0.00027	0.068
ENSBTAG00000014840.MTX1	2738	0.065	0.044	0.029	0.01	0.015	0.035	0.017	0.029	0.068	0.035	0.0026	0.027	0.0062	0.035
ENSBTAG00000001476	6957	0.655	0.057	0	0.222	0.311	0.363	0.334	0.325	3.5e-14	3.7e-20	5e-24	7.2e-22	3.8e-21	0.363
ENSBTAG00000010653.MIGA2	1815	0.168	0.052	1.1e-10	0.214	0.18	0.189	0.194	0.191	1.1e-13	1.5e-11	4.5e-12	2e-12	3.4e-12	0.214
ENSBTAG00000009661.RNASEH2A	3764	0.083	0.039	0.0078	0.057	0.007	0.028	0.013	-0.004	0.00016	0.1	0.0069	0.045	0.7	0.057
ENSBTAG00000010617.KRTCAP2	2660	0.048	0.028	0.016	-0.004	0.018	0.005	0.014	0.004	0.7	0.026	0.15	0.039	0.17	0.018
ENSBTAG00000007075	6980	0.783	0.045	0	0.175	0.405	0.498	0.482	0.496	3.2e-11	2.4e-27	1e-35	3.2e-34	1.7e-35	0.498
ENSBTAG00000013533.CLIC1	7953	0.084	0.041	0.012	-0.001	0.012	-0.003	0.009	-0.001	0.4	0.051	0.58	0.081	0.41	0.012
ENSBTAG00000030521.IER5L	1865	0.063	0.034	0.0028	0.048	0.036	0.013	0.033	0.03	0.00053	0.0025	0.051	0.0034	0.0051	0.048
ENSBTAG00000010673.EFNA4	2616	0.103	0.06	0.02	-0.004	0.001	-0.003	0.003	0.001	0.96	0.29	0.59	0.2	0.25	0.003
ENSBTAG00000000578.ABHD16A	7938	0.251	0.065	7e-07	0.082	0.124	0.161	0.153	0.185	7.1e-06	2.9e-08	2.1e-10	6.1e-10	7.3e-12	0.185
ENSBTAG00000020244.EFNA1	2703	0.059	0.04	0.025	-0.002	0.003	-0.004	0.005	-0.004	0.43	0.19	0.82	0.14	0.76	0.005
ENSBTAG00000012062.PRDX2	3771	0.088	0.045	0.0037	0.029	0.023	0.024	0.022	0.024	0.0055	0.012	0.011	0.014	0.012	0.029
ENSBTAG00000019513.C11H9orf50	2519	0.085	0.04	0.0077	0.014	0.029	0.012	0.04	0.021	0.039	0.0055	0.054	0.0014	0.017	0.04
ENSBTAG00000008837.CSNK2B	6759	0.074	0.045	0.023	0.017	0.016	0.018	0.022	0.054	0.026	0.03	0.023	0.015	0.00023	0.054
ENSBTAG00000008835.GPANK1	6754	0.54	0.057	0	0.257	0.353	0.352	0.341	0.223	1.8e-16	2.7e-23	3.2e-23	2.2e-22	3.1e-14	0.353
ENSBTAG00000011358.IER3	7973	0.109	0.043	0.0011	0.036	0.04	0.037	0.04	0.029	0.0024	0.0014	0.0022	0.0013	0.006	0.04
ENSBTAG00000008973.ASB6	2552	0.113	0.051	0.0075	-0.002	0.034	0.003	0.033	0.008	0.42	0.0032	0.2	0.0034	0.093	0.034
ENSBTAG00000008654.HOOK2	3892	0.057	0.032	0.018	-0.004	0.002	0.022	0.006	0.019	0.72	0.22	0.015	0.13	0.022	0.022
ENSBTAG00000004552.PBXIP1	2629	0.209	0.057	9.5e-07	0.196	0.115	0.156	0.151	0.18	1.6e-12	9.3e-08	3.9e-10	7.6e-10	1.5e-11	0.196
ENSBTAG00000023628.C23H6orf47	6769	0.063	0.034	0.016	-0.004	0.009	0.002	0.014	0	0.94	0.078	0.23	0.044	0.34	0.014
ENSBTAG00000002837.TOR1B	2967	0.118	0.05	0.0019	0.036	0.039	0.023	0.044	0.048	0.0025	0.0016	0.013	0.00084	0.00049	0.048
ENSBTAG00000001586.OTUD7B	2086	0.05	0.029	0.029	-0.002	0.012	-0.004	0.013	-0.004	0.46	0.052	0.98	0.05	0.75	0.013
ENSBTAG00000011837.GET3	4092	0.101	0.053	0.03	0.021	0.005	0.006	0.016	0.007	0.016	0.14	0.13	0.034	0.11	0.021
ENSBTAG00000017819.PMVK	2652	0.084	0.044	0.015	0.035	0.029	0.024	0.028	0.046	0.0029	0.006	0.011	0.0065	0.00069	0.046
ENSBTAG00000008833.APOM	6785	0.117	0.044	7.5e-05	0.041	0.077	0.127	0.088	0.114	0.0013	1.3e-05	2.1e-08	3.3e-06	1.2e-07	0.127
ENSBTAG00000009568.KANK2	3122	0.122	0.049	0.00093	0.043	0.056	0.064	0.056	0.085	0.00093	0.0002	6.5e-05	0.00019	4.6e-06	0.085
ENSBTAG00000006244.WDR83OS	4365	0.045	0.028	0.043	0.084	0.003	0.002	0.005	0.036	5.5e-06	0.18	0.22	0.14	0.0025	0.084
ENSBTAG00000019685.BAG6	6812	0.281	0.065	2.1e-06	0.124	0.14	0.196	0.169	0.196	3e-08	3.4e-09	1.6e-12	7.2e-11	1.6e-12	0.196
ENSBTAG00000020307.C11H9orf78	3071	0.178	0.052	9.6e-05	0.073	0.07	0.053	0.072	0.08	2.2e-05	3e-05	0.00029	2.5e-05	8.6e-06	0.08
ENSBTAG00000033220.C3H1orf189	1972	0.074	0.038	0.018	0.03	0.023	0.015	0.024	0.023	0.005	0.012	0.038	0.011	0.012	0.03
ENSBTAG00000050244.ZNF177	7455	0.253	0.063	2.7e-08	0.106	0.157	0.139	0.148	0.159	3.1e-07	3.7e-10	4.1e-09	1.2e-09	2.9e-10	0.159
ENSBTAG00000018343.NCR3	6623	0.135	0.059	0.005	0.002	0.037	0.027	0.038	0.052	0.22	0.0022	0.0078	0.0019	0.00031	0.052
ENSBTAG00000020747.ASS1	3460	0.109	0.04	0.00036	0.028	0.068	0.071	0.067	0.064	0.007	3.9e-05	2.8e-05	5e-05	6.9e-05	0.071
ENSBTAG00000006234.NPR1	2773	0.067	0.04	0.033	-0.004	0	-0.003	0.014	0.019	0.97	0.3	0.58	0.042	0.021	0.019
ENSBTAG00000013072.FUBP3	3287	0.123	0.048	0.0017	0.006	0.011	0.017	0.02	0.027	0.13	0.061	0.028	0.019	0.0075	0.027
ENSBTAG00000005163.S100A1	3075	0.196	0.062	8.8e-06	0.047	0.088	0.108	0.099	NA	0.00058	3.4e-06	2.4e-07	8.2e-07	NA	0.108
ENSBTAG00000014492.NFKBIL1	6858	0.318	0.059	5.6e-17	0.116	0.252	0.279	0.251	0.354	8.9e-08	3.9e-16	6.1e-18	5e-16	2.4e-23	0.354
ENSBTAG00000049881.ZNF266	6551	0.038	0.024	0.045	-0.002	0	-0.004	-0.001	0.022	0.5	0.34	0.98	0.41	0.014	0.022
ENSBTAG00000017473.LAMC3	3364	0.084	0.035	0.0012	0.062	0.039	0.022	0.035	0.136	8.5e-05	0.0016	0.015	0.0028	6.4e-09	0.136
ENSBTAG00000014491.ATP6V1G2	6964	0.325	0.06	2.2e-09	0.132	0.194	0.204	0.203	0.081	1e-08	2.2e-12	4.9e-13	5.8e-13	7.9e-06	0.204
ENSBTAG00000037651.S100A2	3166	0.3	0.07	4.9e-10	0.133	0.158	0.176	0.17	0.215	9.5e-09	3.2e-10	2.7e-11	5.6e-11	1e-13	0.215
ENSBTAG00000052140.AIF1L	3483	0.091	0.047	0.0089	0.026	0.006	0.006	0.015	0.084	0.0091	0.13	0.13	0.035	5.7e-06	0.084
ENSBTAG00000049452.UBL5	5708	0.048	0.03	0.036	0.008	0.021	0	0.025	0.087	0.093	0.017	0.33	0.01	3.5e-06	0.087
ENSBTAG00000005182.BoLA	7103	0.784	0.042	0	0.249	0.514	0.5	0.503	0.476	6.2e-16	2.4e-37	6.1e-36	3.2e-36	1.4e-33	0.514
ENSBTAG00000016988.PIN1	5600	0.336	0.075	1.1e-10	0.266	0.219	0.262	0.251	0.28	4.9e-17	5.4e-14	8.6e-17	4.4e-16	5e-18	0.28
ENSBTAG00000004772.THEM4	2955	0.13	0.047	0.00032	0.093	0.041	0.049	0.046	0.105	1.6e-06	0.0012	0.00046	0.00067	3.5e-07	0.105
ENSBTAG00000054342.MIC1	7122	0.669	0.052	0	0.132	0.493	0.412	0.481	NA	9.8e-09	2.9e-35	5.4e-28	4.5e-34	NA	0.493
ENSBTAG00000004542.FAM78A	3461	0.4	0.077	5.2e-12	0.109	0.193	0.201	0.194	0.198	2.2e-07	2.3e-12	7.8e-13	2.2e-12	1.2e-12	0.201
ENSBTAG00000000797.MRPL9	2678	0.153	0.048	0.00011	0.047	0.078	0.072	0.092	0.011	0.00059	1.1e-05	2.5e-05	1.9e-06	0.067	0.092
ENSBTAG00000001942.SNX27	2394	0.353	0.071	3.6e-11	0.134	0.204	0.26	0.213	0.271	7.8e-09	5.1e-13	1.3e-16	1.3e-13	2e-17	0.271
ENSBTAG00000010166.MIC2	7129	0.487	0.085	1.1e-10	0.015	0.17	0.258	0.179	0.152	0.039	6.2e-11	1.6e-16	1.8e-11	7.5e-10	0.258
ENSBTAG00000017566.TUFT1	2149	0.249	0.058	5.1e-11	0.265	0.184	0.244	0.233	NA	5.6e-17	8.7e-12	1.3e-15	7.1e-15	NA	0.265
ENSBTAG00000010303.ICAM1	2961	0.124	0.049	0.0029	0.012	0.043	0.024	0.043	0.005	0.053	0.00096	0.011	0.001	0.15	0.043
ENSBTAG00000020791.RAPGEF1	3340	0.072	0.038	0.021	0.079	0.004	0.01	0.013	0.089	1.1e-05	0.17	0.067	0.046	2.9e-06	0.089
ENSBTAG00000006099.PIP5K1A	1150	0.07	0.041	0.024	0.02	0.019	-0.004	0.018	0.012	0.019	0.022	0.7	0.025	0.055	0.02
ENSBTAG00000010731.CDKN2D	3217	0.362	0.067	3.3e-08	0.094	0.158	0.107	0.162	0.09	1.5e-06	2.9e-10	2.8e-07	1.8e-10	2.6e-06	0.162
ENSBTAG00000015371.GABPB2	883	0.117	0.051	0.0015	0.038	0.04	-0.002	0.043	0.02	0.0018	0.0015	0.45	0.001	0.018	0.043
ENSBTAG00000005189.SPACA9	3356	0.091	0.057	0.024	-0.004	-0.003	-0.001	0.007	0.003	0.8	0.58	0.4	0.11	0.21	0.007
ENSBTAG00000002628.SLC44A2	3123	0.155	0.058	0.0019	0.007	0.026	0.004	0.025	0.005	0.11	0.0091	0.18	0.0099	0.15	0.026
ENSBTAG00000053433	6987	0.577	0.063	4.2e-13	0.071	0.267	0.267	0.24	0.275	2.8e-05	4e-17	4.3e-17	2.5e-15	1.2e-17	0.275
ENSBTAG00000048781	4678	0.356	0.086	6.2e-05	0.08	0.101	0.169	0.09	0.097	9.5e-06	6.4e-07	6.8e-11	2.5e-06	1.1e-06	0.169
ENSBTAG00000015369.MLLT11	823	0.256	0.07	1.3e-07	0.006	0.132	0.111	0.133	0.081	0.12	1.1e-08	1.7e-07	8.8e-09	8.3e-06	0.133
ENSBTAG00000005190.TSC1	3319	0.117	0.055	0.017	-0.004	-0.002	0	0.009	-0.004	0.99	0.45	0.32	0.085	0.82	0.009
ENSBTAG00000030319.GBGT1	2989	0.137	0.041	3.9e-07	0.165	0.135	0.064	0.153	0.163	1.3e-10	6.9e-09	6.5e-05	6.1e-10	1.6e-10	0.165
ENSBTAG00000013362.DNM2	3195	0.134	0.044	6.5e-05	0.024	0.056	0.054	0.052	0.038	0.011	0.0002	0.00025	0.00031	0.0018	0.056
ENSBTAG00000014434.CCHCR1	7102	0.247	0.056	2.2e-09	0.1	0.189	0.208	0.197	0.147	7.3e-07	4e-12	2.6e-13	1.3e-12	1.4e-09	0.208
ENSBTAG00000038619	10465	0.328	0.071	9.2e-09	0.11	0.171	0.172	0.183	0.153	1.8e-07	4.9e-11	4.7e-11	1e-11	6.4e-10	0.183
ENSBTAG00000015363.CDC42SE1	781	0.062	0.038	0.039	0.022	0.031	-0.003	0.031	0.012	0.014	0.0047	0.58	0.0044	0.052	0.031
ENSBTAG00000010698.VARS2	8361	0.371	0.065	1.9e-11	0.094	0.227	0.208	0.228	0.188	1.5e-06	1.7e-14	3e-13	1.5e-14	4.6e-12	0.228
ENSBTAG00000042482	4701	0.252	0.076	1.2e-05	0.154	0.119	0.187	0.221	0.223	5.7e-10	6.2e-08	5.4e-12	4.1e-14	3e-14	0.223
ENSBTAG00000025606.YIPF2	3274	0.123	0.049	0.0016	0.02	0.063	0.037	0.061	0.031	0.018	7.9e-05	0.0022	0.00011	0.0043	0.063
ENSBTAG00000006008.CAMSAP1	3267	0.22	0.059	2.1e-05	0.022	0.085	0.063	0.084	0.052	0.014	5e-06	7.4e-05	5.1e-06	0.00032	0.085
ENSBTAG00000015329.MINDY1	740	0.079	0.042	0.024	0.032	0.023	0.007	0.021	0.012	0.0042	0.013	0.11	0.017	0.055	0.032
ENSBTAG00000046939.TMEM250	2962	0.252	0.071	0.0013	-0.002	0.036	0.011	0.039	0	0.48	0.0025	0.066	0.0016	0.31	0.039
ENSBTAG00000009960.FLOT1	8010	0.367	0.059	4.7e-12	0.171	0.211	0.161	0.206	0.15	5e-11	1.7e-13	2e-10	4e-13	9.4e-10	0.211
ENSBTAG00000015304.ANXA9	746	0.095	0.055	0.03	-0.003	0.008	0.018	0.015	0.01	0.57	0.098	0.026	0.036	0.075	0.018
ENSBTAG00000002148.RAB3D	2998	0.249	0.063	2.2e-07	0.017	0.128	0.109	0.127	0.055	0.028	1.8e-08	2.1e-07	2e-08	0.00021	0.128
ENSBTAG00000011129.QSOX2	3552	0.13	0.046	0.0012	-0.004	0.052	0.004	0.051	-0.002	0.87	0.00032	0.18	0.00036	0.48	0.052
ENSBTAG00000016429.TMEM205	2977	0.151	0.047	5.4e-05	0.097	0.064	0.072	0.099	0.083	1e-06	6.8e-05	2.6e-05	8.1e-07	6e-06	0.099
ENSBTAG00000025526.MDC1	8354	0.195	0.072	0.0025	0.01	0.048	0.025	0.052	0.003	0.076	0.0005	0.01	0.00031	0.19	0.052
ENSBTAG00000000099.CERS2	758	0.062	0.039	0.033	0.014	0.015	0.022	0.02	0.027	0.042	0.037	0.015	0.019	0.0078	0.027
ENSBTAG00000023064.CCDC187	3809	0.058	0.032	0.039	0.026	-0.001	0.011	0.005	0.02	0.0083	0.38	0.059	0.14	0.018	0.026
ENSBTAG00000006960.DHX16	8965	0.089	0.04	0.0015	0.052	0.03	0.044	0.032	0.037	0.00033	0.0052	0.00082	0.0038	0.0022	0.052
ENSBTAG00000008196.SWSAP1	2991	0.105	0.041	0.0019	0.002	0.024	0.017	0.024	0.009	0.23	0.012	0.028	0.011	0.082	0.024
ENSBTAG00000000098.SETDB1	767	0.066	0.039	0.023	0.089	0.043	0.098	0.059	0.087	2.7e-06	0.001	9.4e-07	0.00013	3.8e-06	0.098
ENSBTAG00000006958.C23H6orf136	9301	0.108	0.053	0.018	0	-0.002	-0.004	0.005	0.016	0.31	0.48	0.7	0.14	0.032	0.016
ENSBTAG00000008197.EPOR	2985	0.135	0.051	0.0024	0.071	0.019	0.036	0.043	0.088	2.8e-05	0.023	0.0023	0.00098	3.3e-06	0.088
ENSBTAG00000001352.ENTR1	3483	0.309	0.063	6e-07	0.001	0.125	0.063	0.124	0.092	0.29	2.7e-08	7.4e-05	3.1e-08	2e-06	0.125
ENSBTAG00000020357.GOLPH3L	1035	0.117	0.06	0.011	0.011	-0.004	0.001	-0.002	0.002	0.066	0.88	0.29	0.45	0.21	0.011
ENSBTAG00000004268.TRAPPC5	2074	0.087	0.041	0.0091	0.007	0.028	-0.004	0.028	0.005	0.11	0.0069	0.84	0.0068	0.14	0.028
ENSBTAG00000006927.ABCF1	9868	0.179	0.064	0.0025	0.004	0.04	0.048	0.043	0.059	0.17	0.0014	0.00052	0.00097	0.00014	0.059
ENSBTAG00000001354.INPP5E	3489	0.109	0.051	0.029	-0.004	0.004	-0.003	0.017	0.017	0.86	0.17	0.53	0.03	0.026	0.017
ENSBTAG00000025516.GNL1	10034	0.22	0.063	8.8e-07	0.167	0.105	0.145	0.167	0.129	8.9e-11	3.6e-07	1.9e-09	9.1e-11	1.5e-08	0.167
ENSBTAG00000004270.FCER2	2064	0.332	0.073	2.5e-06	0.135	0.119	0.101	0.136	0.036	6.7e-09	5.9e-08	5.8e-07	6.4e-09	0.0025	0.136
ENSBTAG00000004852.PLEKHO1	2074	0.322	0.083	5.4e-06	0.036	0.117	0.153	0.124	0.197	0.0023	7.7e-08	6.6e-10	3.1e-08	1.4e-12	0.197
ENSBTAG00000020635.VPS45	2071	0.233	0.059	4.7e-12	0.267	0.212	0.265	0.256	0.187	4.3e-17	1.6e-13	5.5e-17	2.2e-16	5.5e-12	0.267
ENSBTAG00000003434.CERS4	1633	0.25	0.073	3.4e-07	0.157	0.101	0.145	0.135	0.157	3.5e-10	5.9e-07	1.9e-09	7.4e-09	3.5e-10	0.157
ENSBTAG00000025161.AGPAT2	4500	0.131	0.052	0.0036	0.002	0.04	-0.003	0.04	0.024	0.23	0.0013	0.6	0.0014	0.012	0.04
ENSBTAG00000050907.RPP21	10287	0.244	0.054	2e-10	0.071	0.178	0.165	0.178	0.197	2.8e-05	1.8e-11	1.2e-10	1.8e-11	1.3e-12	0.197
ENSBTAG00000004403.CD320	1430	0.069	0.045	0.05	0.014	0	0.013	0.015	0.002	0.04	0.32	0.048	0.034	0.22	0.015
ENSBTAG00000007643.TRIM39	10356	0.139	0.057	0.009	-0.002	0.034	0.018	0.048	0.023	0.47	0.0031	0.025	0.0005	0.013	0.048
ENSBTAG00000021013.TUBB4A	2508	0.18	0.06	0.0019	0.052	0.07	0.082	0.085	0.06	0.00033	3.1e-05	7.1e-06	5e-06	0.00011	0.085
ENSBTAG00000006050.BOLA1	1977	0.138	0.072	0.0078	0.001	0.037	0.052	0.047	0.021	0.29	0.0021	0.00031	0.00059	0.016	0.052
ENSBTAG00000002277.MLLT1	2009	0.038	0.022	0.041	0.024	0.009	0.005	0.012	0.017	0.012	0.079	0.15	0.053	0.026	0.024
ENSBTAG00000055222.SNORA17A	4701	0.309	0.081	1.2e-06	0.176	0.14	0.205	0.247	0.251	2.6e-11	3.4e-09	4.4e-13	8.9e-16	5e-16	0.251
ENSBTAG00000005146	10431	0.715	0.063	0	0.276	0.382	0.367	0.394	0.35	9.4e-18	1.6e-25	2.5e-24	1.7e-26	5.2e-23	0.394
ENSBTAG00000054588	11324	0.205	0.056	6.8e-06	0.018	0.068	0.045	0.064	0.045	0.025	4.3e-05	0.00076	7.1e-05	0.00076	0.068
ENSBTAG00000006069.CAPS	2076	0.089	0.041	0.016	0.037	0.008	0.042	0.019	0.047	0.0022	0.089	0.0011	0.022	0.00062	0.047
ENSBTAG00000008370	2082	0.035	0.023	0.031	-0.004	0.012	0.007	0.009	-0.003	0.72	0.055	0.11	0.083	0.52	0.012
ENSBTAG00000052600	310	0.437	0.104	2.2e-07	0.061	0.17	0.221	0.196	0.145	0.00011	5.6e-11	4e-14	1.5e-12	1.8e-09	0.221
ENSBTAG00000049030	4948	0.291	0.075	2.5e-05	0.001	0.082	0.082	0.08	0.083	0.29	7.2e-06	6.6e-06	9.2e-06	6.4e-06	0.083
ENSBTAG00000019386.BOLA.NC1	10137	0.652	0.048	0	0.137	0.464	0.421	0.456	0.407	5.5e-09	1.5e-32	9e-29	8.1e-32	1.6e-27	0.464
ENSBTAG00000048125.ENTPD2	43	0.062	0.053	0.037	0.012	0.019	0.021	0.026	0.018	0.056	0.021	0.017	0.0084	0.024	0.026
ENSBTAG00000001796.CATSPERD	2093	0.048	0.029	0.043	-0.004	0.003	0.001	0.004	-0.004	0.65	0.2	0.29	0.16	0.8	0.004
ENSBTAG00000020116.JSP.1	10050	0.74	0.043	0	0.412	0.534	0.557	0.574	0.541	5.8e-28	2.4e-39	7.3e-42	7.8e-44	3.8e-40	0.574
ENSBTAG00000039696.SHD	2694	0.165	0.054	1.3e-13	0.197	0.243	0.225	0.247	0.236	1.4e-12	1.5e-15	2.5e-14	9.1e-16	4.5e-15	0.247
ENSBTAG00000008372.PEX11B	2056	0.052	0.033	0.031	-0.003	0.008	-0.004	0.012	-0.004	0.54	0.099	0.85	0.053	0.99	0.012
ENSBTAG00000052909.C8G	44	0.04	0.026	0.016	0.005	0.023	0.007	0.023	0.008	0.15	0.013	0.11	0.013	0.099	0.023
ENSBTAG00000012525.ABO	5204	0.045	0.029	0.049	-0.004	-0.002	-0.002	-0.001	-0.003	0.81	0.45	0.48	0.4	0.55	-0.001
ENSBTAG00000003560	4696	0.09	0.054	0.038	-0.004	-0.002	-0.004	0.004	-0.004	0.86	0.48	0.91	0.17	0.84	0.004
ENSBTAG00000001793.HSD11B1L	2203	0.389	0.073	5e-14	0.184	0.258	0.231	0.257	0.247	7.9e-12	1.7e-16	9.5e-15	2e-16	8.8e-16	0.258
ENSBTAG00000002069.BOLA	10055	0.861	0.029	0	0.31	0.557	0.513	0.558	0.505	4.6e-20	8e-42	3.2e-37	5.6e-42	1.9e-36	0.558
ENSBTAG00000017818.MOG	11552	0.297	0.061	1.4e-09	0.207	0.175	0.179	0.199	0.185	3.1e-13	2.8e-11	1.8e-11	9.5e-13	7.3e-12	0.207
ENSBTAG00000038844.ANKRD35	2018	0.063	0.031	0.0071	-0.001	0.025	0	0.027	-0.002	0.4	0.0095	0.31	0.0077	0.49	0.027
ENSBTAG00000031825	12117	0.282	0.065	5e-11	0.122	0.181	0.251	0.188	0.222	3.9e-08	1.2e-11	4.9e-16	5.2e-12	3.7e-14	0.251
ENSBTAG00000019966.TICAM1	2714	0.221	0.068	4.7e-07	0.029	0.139	0.135	0.142	0.107	0.0062	4.2e-09	6.6e-09	2.6e-09	2.6e-07	0.142
ENSBTAG00000030384.SURF1	5524	0.215	0.066	1.1e-05	0.035	0.079	0.027	0.074	0.029	0.0027	1e-05	0.0072	1.8e-05	0.0062	0.079
ENSBTAG00000027246.UBD	11678	0.108	0.04	0.00081	0.011	0.03	0.003	0.029	0.001	0.06	0.0054	0.21	0.0062	0.26	0.03
ENSBTAG00000021635.NUDT17	2040	0.098	0.049	0.0093	0.004	0.039	0.05	0.046	0.026	0.17	0.0016	0.00042	0.00071	0.0087	0.05
ENSBTAG00000035744.TRIM26	9679	0.228	0.093	0.028	0.001	0.005	0.009	0.035	0.018	0.29	0.14	0.085	0.0025	0.024	0.035
ENSBTAG00000025398	12131	0.301	0.072	3.7e-06	0.005	0.125	0.108	0.127	0.072	0.14	2.6e-08	2.4e-07	2.1e-08	2.5e-05	0.127
ENSBTAG00000031658.SEMA6B	2695	0.031	0.021	0.023	-0.003	0.007	-0.002	0.01	-0.004	0.64	0.12	0.44	0.076	0.97	0.01
ENSBTAG00000051519	4928	0.149	0.053	0.00076	0.011	0.041	0.038	0.043	0.018	0.062	0.0013	0.0019	0.00093	0.023	0.043
ENSBTAG00000004140.STKLD1	5418	0.073	0.042	0.031	-0.004	-0.002	-0.002	0	-0.003	0.82	0.5	0.46	0.3	0.63	0
ENSBTAG00000053114	2510	0.148	0.056	0.0001	0.085	0.063	0.123	0.07	0.127	4.5e-06	8e-05	3.6e-08	3.1e-05	2.1e-08	0.127
ENSBTAG00000048435	4515	0.044	0.024	0.03	-0.003	0.015	-0.004	0.016	0.006	0.64	0.035	0.76	0.03	0.12	0.016
ENSBTAG00000004490.TRIM31	10581	0.305	0.07	6.7e-09	0.069	0.175	0.133	0.176	0.116	3.5e-05	3e-11	8.5e-09	2.6e-11	8.1e-08	0.176
ENSBTAG00000051577.FAM163B	5642	0.127	0.038	3.7e-07	0.108	0.112	0.138	0.119	0.126	2.5e-07	1.4e-07	4.8e-09	5.6e-08	2.4e-08	0.138
ENSBTAG00000004510.SARDH	5850	0.437	0.069	5.2e-13	0.237	0.223	0.184	0.224	0.219	3.7e-15	3.2e-14	8.3e-12	2.7e-14	5.5e-14	0.237
ENSBTAG00000005810.PDZK1	2578	0.06	0.037	0.026	-0.004	0.009	0.005	0.016	0	0.84	0.078	0.14	0.032	0.3	0.016
ENSBTAG00000015690.PLIN4	2792	0.055	0.034	0.018	0.011	0.02	0.004	0.02	-0.002	0.061	0.019	0.18	0.019	0.49	0.02
ENSBTAG00000052499.RNF39	11129	0.083	0.044	0.019	0.035	0.023	0.023	0.029	0.038	0.0026	0.012	0.013	0.006	0.0019	0.038
ENSBTAG00000008186.UBXN6	2733	0.28	0.064	2.2e-16	0.202	0.261	0.271	0.271	0.282	6.5e-13	9.7e-17	2.3e-17	2.4e-17	4.2e-18	0.282
ENSBTAG00000032247.PPP1R11	11184	0.075	0.042	0.034	0.013	0.011	0.032	0.017	0.018	0.045	0.064	0.0042	0.029	0.025	0.032
ENSBTAG00000005809.GPR89A	2682	0.172	0.063	0.0001	0.016	0.087	0.073	0.084	0.057	0.032	3.6e-06	2.3e-05	5.4e-06	0.00018	0.087
ENSBTAG00000048155.FCN1	711	0.103	0.054	0.017	0.072	0.037	0.054	0.055	0.065	2.7e-05	0.0022	0.00026	0.00021	6.1e-05	0.072
ENSBTAG00000002422.BCL9	3641	0.062	0.029	0.004	0.068	0.056	0.058	0.073	0.068	4.2e-05	0.00019	0.00014	2.2e-05	4e-05	0.073
ENSBTAG00000006001.STAP2	2695	0.054	0.03	0.0043	0.017	0.009	0.016	0.015	0.016	0.028	0.078	0.03	0.036	0.031	0.017
ENSBTAG00000016529.SLC25A30	4271	0.134	0.054	0.00017	-0.003	0.064	0.062	0.065	0.052	0.55	7.3e-05	8.7e-05	6e-05	0.00033	0.065
ENSBTAG00000049410.C11H9orf116	35	0.087	0.06	0.003	0.024	0.016	-0.003	0.009	0.04	0.011	0.033	0.53	0.083	0.0014	0.04
ENSBTAG00000016144.LCN10	44	0.05	0.039	0.03	0.031	0.012	0.006	0.023	0.021	0.0044	0.057	0.12	0.012	0.017	0.031
ENSBTAG00000030302.EDF1	44	0.085	0.056	0.042	0.006	0	-0.004	0.009	-0.001	0.12	0.31	0.81	0.086	0.39	0.009
ENSBTAG00000015074.PTGDS	43	0.079	0.042	0.00036	0.005	0.051	0.031	0.047	0.01	0.14	0.00036	0.0047	0.00061	0.071	0.051
ENSBTAG00000031792.ZNRD1	11231	0.503	0.076	0	0.236	0.343	0.291	0.344	0.328	4.4e-15	1.5e-22	8.6e-19	1.4e-22	2.1e-21	0.344
ENSBTAG00000047807.SAPCD2	43	0.108	0.055	0.00022	0.004	0.06	0.051	0.056	0.018	0.17	0.00012	0.00034	0.00018	0.025	0.06
ENSBTAG00000020831.CHD1L	3801	0.253	0.069	1.2e-08	0.11	0.161	0.151	0.155	0.13	2e-07	2.1e-10	7.7e-10	4.8e-10	1.4e-08	0.161
ENSBTAG00000046775.MAN1B1	43	0.059	0.044	0.04	0.042	0	0.008	0.003	0.021	0.0011	0.32	0.1	0.18	0.017	0.042
ENSBTAG00000046122.NRARP	42	0.068	0.053	0.017	-0.003	0.025	0.036	0.031	0	0.62	0.0097	0.0024	0.0044	0.3	0.036
ENSBTAG00000012121.NOXA1	27	0.088	0.045	0.00011	0.075	0.058	0.065	0.055	0.064	1.7e-05	0.00015	5.8e-05	0.00021	7.3e-05	0.075
ENSBTAG00000031573.NMRK2	2303	0.03	0.024	0.039	0.003	-0.004	-0.001	0	-0.002	0.19	0.67	0.35	0.29	0.5	0.003
ENSBTAG00000012126.PNPLA7	27	0.07	0.052	0.0023	0.041	0.032	0.05	0.031	0.014	0.0012	0.0037	0.00041	0.0045	0.04	0.05
ENSBTAG00000038691.DPH7	27	0.108	0.073	0.0009	0.017	0.035	0.052	0.039	0.031	0.028	0.0026	0.00031	0.0015	0.0044	0.052
ENSBTAG00000014387.PRKAB2	3532	0.07	0.031	0.0013	0.023	0.022	0.026	0.017	0.03	0.012	0.015	0.0086	0.027	0.0053	0.03
ENSBTAG00000000710.PIP5K1C	2174	0.206	0.08	0.0016	0.109	0.021	0.047	0.038	0.073	2.1e-07	0.017	0.00058	0.0019	2.2e-05	0.109
ENSBTAG00000017836.ZFP57	11505	0.219	0.065	0.0002	0.025	0.071	0.046	0.071	0.065	0.0097	2.7e-05	0.00069	2.9e-05	6.1e-05	0.071
ENSBTAG00000010420.PCDH17	6780	0.049	0.033	0.049	-0.004	0	0.002	0	0.01	0.99	0.3	0.24	0.31	0.073	0.01
ENSBTAG00000046509.TENT5C	5202	0.177	0.053	1e-05	0.035	0.093	0.094	0.098	0.045	0.0026	1.6e-06	1.5e-06	9.3e-07	0.00073	0.098
ENSBTAG00000010373.CACTIN	2150	0.284	0.1	0.00035	-0.004	0.039	0.069	0.044	0.007	0.65	0.0017	3.9e-05	0.00082	0.1	0.069
ENSBTAG00000016637.WBP4	4572	0.109	0.057	0.024	0.038	0.004	0.009	0.019	0.015	0.0018	0.18	0.086	0.021	0.035	0.038
ENSBTAG00000017239.GABBR1	11916	0.103	0.048	0.013	0.01	-0.003	-0.004	0	-0.002	0.073	0.57	0.89	0.34	0.49	0.01
ENSBTAG00000003586.MAN1A2	5483	0.048	0.031	0.048	0	0.005	0	0.004	-0.002	0.32	0.14	0.29	0.17	0.49	0.005
ENSBTAG00000014979.MFSD12	2118	0.129	0.054	0.00059	0.019	0.051	0.051	0.051	0.026	0.021	0.00034	0.00034	0.00036	0.0081	0.051
ENSBTAG00000016705.BCAS2	3188	0.193	0.075	0.00052	0.036	0.032	0.064	0.052	0.061	0.0023	0.0038	7.2e-05	0.00033	0.00011	0.064
ENSBTAG00000034885.RGCC	3098	0.22	0.051	2.6e-08	0.038	0.11	0.081	0.108	0.066	0.0019	2e-07	7.6e-06	2.4e-07	5.1e-05	0.11
ENSBTAG00000014466.VTCN1	4480	0.166	0.048	5.4e-06	0.032	0.074	0.034	0.075	0.039	0.0039	2e-05	0.0031	1.8e-05	0.0017	0.075
ENSBTAG00000014982.C7H19orf71	2112	0.103	0.055	0.0076	0.001	0.011	0.014	0.015	0.008	0.25	0.06	0.043	0.038	0.093	0.015
ENSBTAG00000001133.VWA8	3163	0.137	0.049	0.00013	0.088	0.079	0.057	0.081	0.067	3.3e-06	1e-05	0.00016	8e-06	4.8e-05	0.088
ENSBTAG00000001748.TRIM45	4532	0.186	0.057	3.7e-07	0.041	0.121	0.126	0.118	0.109	0.0012	4.2e-08	2.2e-08	7e-08	2.2e-07	0.126
ENSBTAG00000012181.GNA11	2224	0.097	0.043	0.0061	0.019	0.025	0.027	0.024	0.027	0.021	0.0099	0.0072	0.012	0.0072	0.027
ENSBTAG00000019054.EPSTI1	5226	0.162	0.062	0.00018	0.012	0.07	0.042	0.077	0.061	0.053	3.1e-05	0.0011	1.4e-05	0.0001	0.077
ENSBTAG00000008022.PTGFRN	4159	0.078	0.04	0.015	0.033	0.015	0.013	0.017	0.023	0.0037	0.035	0.048	0.029	0.013	0.033
ENSBTAG00000031363.TLE5	2294	0.196	0.059	6.9e-06	0.092	0.076	0.041	0.079	0.082	1.9e-06	1.5e-05	0.0013	9.9e-06	7.2e-06	0.092
ENSBTAG00000034785.DNAJC15	5791	0.22	0.057	1.6e-07	0.122	0.144	0.144	0.145	0.126	4.1e-08	2e-09	2.1e-09	1.8e-09	2.3e-08	0.145
ENSBTAG00000001153.TLE2	2290	0.146	0.05	7.8e-05	0.03	0.058	0.044	0.06	0.06	0.0052	0.00015	0.00083	0.00012	0.00011	0.06
ENSBTAG00000017227.OR2I1P	11584	0.265	0.058	4.3e-08	0.101	0.101	0.079	0.108	0.111	5.8e-07	6.3e-07	9.8e-06	2.3e-07	1.7e-07	0.111
ENSBTAG00000048989	7248	0.166	0.046	3.7e-08	0.127	0.128	0.142	0.133	0.146	2e-08	1.7e-08	2.7e-09	9.1e-09	1.5e-09	0.146
ENSBTAG00000004849.IGSF3	3444	0.158	0.063	0.00067	0.092	0.042	0.05	0.06	0.082	1.9e-06	0.0011	0.0004	0.00011	7.3e-06	0.092
ENSBTAG00000008397.ZNF555	2205	0.124	0.06	0.014	0.078	0.02	0.057	0.048	0.064	1.2e-05	0.019	0.00016	0.0005	7.1e-05	0.078
ENSBTAG00000009416.GPALPP1	3422	0.11	0.04	4.4e-05	0.097	0.074	0.093	0.084	0.08	1e-06	2e-05	1.6e-06	5.7e-06	8.9e-06	0.097
ENSBTAG00000051292	7131	0.107	0.049	0.0019	0.051	0.03	0.058	0.045	0.077	0.00038	0.0052	0.00015	0.0008	1.4e-05	0.077
ENSBTAG00000001246.ATP1A1	3336	0.131	0.047	5.3e-05	0.117	0.063	0.092	0.085	0.112	7.5e-08	7.7e-05	2e-06	4.8e-06	1.5e-07	0.117
ENSBTAG00000008349.ZNF311	8626	0.095	0.042	0.0011	0.009	0.035	0.025	0.035	0.02	0.085	0.0026	0.0092	0.0026	0.018	0.035
ENSBTAG00000034495.GTF2F2	4095	0.128	0.045	1.5e-05	0.053	0.052	0.041	0.057	0.055	0.00029	0.00031	0.0012	0.00016	0.00021	0.057
ENSBTAG00000020446.THOP1	2119	0.073	0.045	0.043	0.002	-0.003	0.007	0.003	0.012	0.22	0.62	0.1	0.2	0.053	0.012
ENSBTAG00000000871.TRIM27	8249	0.131	0.046	1.5e-06	0.051	0.083	0.063	0.076	0.085	0.00036	5.8e-06	7.9e-05	1.5e-05	4.7e-06	0.085
ENSBTAG00000005788.VANGL1	4414	0.141	0.051	0.0012	0.096	0.038	0.045	0.054	0.076	1.1e-06	0.0018	0.00076	0.00025	1.5e-05	0.096
ENSBTAG00000044275	4140	0.273	0.07	7.2e-07	0.065	0.127	0.136	0.134	0.126	6.2e-05	2.1e-08	5.8e-09	8e-09	2.3e-08	0.136
ENSBTAG00000015090.SGTA	2080	0.084	0.042	0.022	0.016	0.008	0.005	0.01	0.008	0.034	0.096	0.14	0.074	0.092	0.016
ENSBTAG00000017670	4728	0.047	0.029	0.0047	0.014	0.032	-0.004	0.032	0.008	0.04	0.0039	0.73	0.0039	0.099	0.032
ENSBTAG00000032071.SYCP1	2898	0.079	0.036	0.00055	0.011	0.049	0.02	0.048	0.034	0.065	0.00048	0.018	0.00054	0.0032	0.049
ENSBTAG00000037988.ZSCAN31	7633	0.165	0.082	0.0025	0.025	0.033	0.043	0.04	0.091	0.0095	0.0035	0.001	0.0014	2.1e-06	0.091
ENSBTAG00000045981.DIRAS1	2032	0.174	0.056	3e-05	0.053	0.03	0.048	0.036	0.033	0.00027	0.005	0.00053	0.0025	0.0033	0.053
ENSBTAG00000046797.NRAS	3066	0.073	0.05	0.04	-0.002	0.003	0.019	0.004	0.003	0.42	0.19	0.02	0.16	0.2	0.019
ENSBTAG00000031869.ZSCAN26	7516	0.113	0.05	0.007	0.006	0.038	0.027	0.04	0.024	0.12	0.0017	0.0077	0.0014	0.011	0.04
ENSBTAG00000017907.COG3	4056	0.113	0.057	0.022	0.026	0.014	0.014	0.036	0.05	0.0089	0.04	0.044	0.0022	0.0004	0.05
ENSBTAG00000013624.LMNB2	2091	0.073	0.033	0.012	0.012	0.019	0.016	0.016	0.004	0.054	0.021	0.032	0.032	0.18	0.019
ENSBTAG00000003575.ZKSCAN4	7473	0.075	0.036	0.014	0.011	0.007	0	0.009	0.004	0.065	0.1	0.3	0.08	0.18	0.011
ENSBTAG00000011548.AMPD1	3088	0.165	0.064	0.0012	0.026	0.062	0.028	0.06	0.025	0.0083	9.3e-05	0.0068	0.00011	0.0094	0.062
ENSBTAG00000013371.RUBCNL	4014	0.069	0.04	0.039	0.004	0.001	-0.004	0.002	-0.003	0.18	0.27	0.77	0.23	0.56	0.004
ENSBTAG00000013623.TIMM13	2079	0.052	0.032	0.046	0.009	-0.004	-0.004	0	-0.004	0.088	1	0.86	0.34	0.84	0.009
ENSBTAG00000000718.TMPRSS9	2064	0.194	0.053	1.8e-06	0.11	0.103	0.095	0.118	0.08	1.9e-07	4.9e-07	1.3e-06	6.4e-08	8.9e-06	0.118
ENSBTAG00000019502.MED4	4162	0.226	0.054	1.1e-10	0.184	0.202	0.199	0.204	0.197	8.5e-12	6.2e-13	1e-12	5.2e-13	1.4e-12	0.204
[truncated: 2,975 more rows]
