# Supplementary material for: Comprehensive Multi-omics Analysis of Regulatory Variants for Body Weight in Cattle
Source: Genomics Proteomics Bioinformatics. 2025 Aug 18;23(4):qzaf067. doi: 10.1093/gpbjnl/qzaf067 (PMC12701805; doi:10.1093/gpbjnl/qzaf067)
Supplement: qzaf067_Supplementary_Data [file qzaf067_supplementary_data.zip › Table S13.xlsx]

## Sheet: S13. TWAS candidate gene
Table S13 The candidate eGenes for body weight traits revealed by TWAS
Note: TWAS is transcriptome-wide association study ; FDR is false discovery rate .
Gene	Beta	t-statistic	P value	se.beta.	adjusted P value (FDR)	Trait
ENSBTAG00000005989.LAP3	-837.845	-8.16438	8.29052e-16	102.622	4.09054e-12	Spleenweight
ENSBTAG00000021582.NCAPG	-773.894	-6.88329	9.51566e-12	112.431	2.34751e-08	Spleenweight
ENSBTAG00000005989.LAP3	-4556.77	-6.81393	1.53924e-11	668.743	7.59463e-08	Knuckle
ENSBTAG00000005989.LAP3	-3392.34	-6.34375	3.23255e-10	534.753	1.59494e-06	Hind shin
ENSBTAG00000005989.LAP3	-18591.6	-6.25591	5.60092e-10	2971.86	2.76349e-06	Boneweight
ENSBTAG00000046561.LCORL	1133.58	6.25127	5.69424e-10	181.336	9.36512e-07	Spleenweight
ENSBTAG00000007998.TMCO4	-20765	-6.19224	8.28859e-10	3353.39	4.08959e-06	Silver side
ENSBTAG00000005989.LAP3	-11595.3	-6.16707	9.64871e-10	1880.19	4.76067e-06	Hind leg length
ENSBTAG00000021582.NCAPG	-4419.74	-5.98651	2.87372e-09	738.283	7.08947e-06	Knuckle
ENSBTAG00000006393.FECH	-6798.53	-5.88694	5.17479e-09	1154.85	1.27662e-05	Hind shin
ENSBTAG00000051907.CYBA	-14484.4	-5.88481	5.24618e-09	2461.33	1.2075e-05	Silver side
ENSBTAG00000005989.LAP3	-510.466	-5.85592	6.34769e-09	87.1709	3.13195e-05	Biceps.brachii
ENSBTAG00000006393.FECH	-12636.9	-5.79198	9.00921e-09	2181.8	1.2075e-05	Silver side
ENSBTAG00000005989.LAP3	-5864.03	-5.77761	9.78924e-09	1014.96	1.2075e-05	Silver side
ENSBTAG00000046172	70.0285	5.63214	2.24505e-08	12.4337	2.21541e-05	Silver side
ENSBTAG00000051907.CYBA	-13761.7	-5.61907	2.41482e-08	2449.1	0.000119147	Topside
ENSBTAG00000005989.LAP3	-5554.9	-5.49149	4.9168e-08	1011.55	0.000121297	Topside
ENSBTAG00000005989.LAP3	-435.383	-5.47323	5.29614e-08	79.5478	0.000261311	Average daily gain
ENSBTAG00000005989.LAP3	-815.723	-5.43773	6.49201e-08	150.012	0.000320316	Heartweight
ENSBTAG00000003550.C29H11orf54	-34.9614	-5.42266	7.17096e-08	6.44729	0.000117938	Hind shin
ENSBTAG00000003457.ATF5	-0.15925	-5.4126	7.58154e-08	0.0294221	6.23455e-05	Silver side
ENSBTAG00000003457.ATF5	-0.158024	-5.41212	7.59594e-08	0.0291982	0.000124928	Topside
ENSBTAG00000046172	453.51	5.41352	7.6646e-08	83.7735	0.000378171	Loin eye muscle area
ENSBTAG00000005989.LAP3	-144803	-5.39937	7.92811e-08	26818.5	0.000391173	Liveweight
ENSBTAG00000019441.MED28	-416.662	-5.39148	8.44758e-08	77.2815	0.000104201	Spleenweight
ENSBTAG00000005989.LAP3	-1995.18	-5.38965	8.59608e-08	370.187	0.000424131	Fore shin
ENSBTAG00000021582.NCAPG	-17592.3	-5.36408	9.86667e-08	3279.65	0.000216106	Boneweight
ENSBTAG00000001987.SWAP70	0.276956	5.35971	1.00993e-07	0.0516737	7.11858e-05	Silver side
ENSBTAG00000021582.NCAPG	-3153.72	-5.34492	1.09286e-07	590.041	0.000132751	Hind shin
ENSBTAG00000001987.SWAP70	0.273429	5.33539	1.15051e-07	0.0512482	0.000141916	Topside
ENSBTAG00000046561.LCORL	6275.45	5.33167	1.17393e-07	1177.01	0.000191241	Knuckle
ENSBTAG00000007998.TMCO4	-15453.6	-5.33168	1.17409e-07	2898.45	0.000579296	Rump meat
ENSBTAG00000012159.CNBP	75283.9	5.31081	1.31398e-07	14175.6	0.000216106	Boneweight
ENSBTAG00000051500.ZNF389	-35.318	-5.3062	1.34527e-07	6.65598	0.000132751	Hind shin
ENSBTAG00000046172	43.2005	5.24395	1.87427e-07	8.23817	0.000191241	Knuckle
ENSBTAG00000006393.FECH	-7604	-5.23763	1.93799e-07	1451.8	0.000191241	Knuckle
ENSBTAG00000006393.FECH	-11397.4	-5.22739	2.04544e-07	2180.32	0.000201844	Topside
ENSBTAG00000021582.NCAPG	-10834.8	-5.22445	2.07621e-07	2073.86	0.000512201	Hind leg length
ENSBTAG00000008873.NCBP2	-3471.36	-5.21267	2.21179e-07	665.947	0.000136412	Silver side
ENSBTAG00000003457.ATF5	-0.100807	-5.17933	2.63386e-07	0.0194634	0.000216591	Knuckle
ENSBTAG00000021582.NCAPG	-846.146	-5.17345	2.67713e-07	163.556	0.000660448	Heartweight
ENSBTAG00000007998.TMCO4	-9115.29	-5.1445	3.15813e-07	1771.85	0.000227406	Hind shin
ENSBTAG00000005989.LAP3	-4502.1	-5.13334	3.34816e-07	877.031	0.000825992	Rump meat
ENSBTAG00000003114.AVL9	-0.245812	-5.11702	3.56575e-07	0.0480381	0.000916949	Cattlehide weight
ENSBTAG00000014208.RPL35A	-3246.69	-5.11541	3.67294e-07	634.687	0.000227406	Hind shin
ENSBTAG00000016560.DNAJC4	0.135639	5.11466	3.68717e-07	0.0265196	0.000227406	Hind shin
ENSBTAG00000003265.ADD3	-229.374	-5.10902	3.71686e-07	44.8958	0.000916949	Cattlehide weight
ENSBTAG00000001987.SWAP70	2.91791	5.07554	4.51138e-07	0.574896	0.00209426	Retail meat
ENSBTAG00000011533.SLC22A31	8187.51	5.04777	5.20359e-07	1622	0.000427908	Topside
ENSBTAG00000014208.RPL35A	-6036.86	-5.02553	5.83251e-07	1201.24	0.000296015	Silver side
ENSBTAG00000015181.EPM2A	-682.685	-5.0124	6.18002e-07	136.199	0.0030412	Testisweight
ENSBTAG00000011533.SLC22A31	8183.23	5.01095	6.28202e-07	1633.07	0.000296015	Silver side
ENSBTAG00000007998.TMCO4	-16667.1	-5.00972	6.31808e-07	3326.94	0.000445334	Topside
ENSBTAG00000003239.UTP20	0.229475	5.00124	6.59944e-07	0.0458837	0.000296015	Silver side
ENSBTAG00000001987.SWAP70	4.07989	4.98038	7.18818e-07	0.819192	0.00322392	Carcass weight
ENSBTAG00000002630.MRTFA	-0.162821	-4.95237	8.44822e-07	0.0328774	0.000347363	Silver side
ENSBTAG00000006393.FECH	-120839	-4.95126	8.4891e-07	24405.7	0.00209426	Retail meat
ENSBTAG00000021582.NCAPG	-476.252	-4.9452	8.85771e-07	96.306	0.0021852	Biceps.brachii
ENSBTAG00000007490.SULF2	-6.51318	-4.93214	9.18329e-07	1.32056	0.00226552	Average daily gain
ENSBTAG00000005989.LAP3	-2208.77	-4.92255	9.7118e-07	448.704	0.0047918	Liverweight
ENSBTAG00000007998.TMCO4	-30511.6	-4.91747	1.00542e-06	6204.74	0.00165358	Hind leg length
ENSBTAG00000032839.LRCH3	29679.8	4.87729	1.2294e-06	6085.3	0.0004342	Silver side
ENSBTAG00000014247.FAM83F	0.116335	4.87686	1.23202e-06	0.0238544	0.0004342	Silver side
ENSBTAG00000010723.PFDN6	-1.41659	-4.87511	1.23275e-06	0.290577	0.0030412	Testisweight
ENSBTAG00000002749.CRHR1	2007.18	4.85476	1.37407e-06	413.446	0.000968522	Knuckle
ENSBTAG00000006393.FECH	-276404	-4.84458	1.41956e-06	57054.2	0.00273123	Liveweight
ENSBTAG00000013905.SMC3	273.337	4.83798	1.46693e-06	56.4983	0.00241261	Cattlehide weight
ENSBTAG00000007998.TMCO4	-25065.5	-4.83916	1.48778e-06	5179.71	0.0073407	Hind leg width
ENSBTAG00000005738.ATP8B1	-0.207076	-4.82992	1.55369e-06	0.0428737	0.00050514	Silver side
ENSBTAG00000047412.TNFSF18	-6454	-4.82445	1.59546e-06	1337.77	0.000983999	Knuckle
ENSBTAG00000005989.LAP3	-1344.87	-4.82179	1.61699e-06	278.916	0.00797823	Tenderloin
ENSBTAG00000052515.TMIE	-81.2157	-4.82157	1.61733e-06	16.8442	0.00199498	Hind leg length
ENSBTAG00000011530.CDH15	-7393.22	-4.81916	1.63807e-06	1534.13	0.00050514	Silver side
ENSBTAG00000006393.FECH	-9123.5	-4.81821	1.64535e-06	1893.55	0.0025059	Rump meat
ENSBTAG00000001987.SWAP70	6.54181	4.81278	1.66066e-06	1.35926	0.00273123	Liveweight
ENSBTAG00000047301	162196	4.80602	1.71877e-06	33748.5	0.00428187	Net meat weight
ENSBTAG00000008951.ALPL	5649.34	4.80001	1.79832e-06	1176.95	0.000985879	Hind shin
ENSBTAG00000000526.TOPBP1	-11249.3	-4.79303	1.86198e-06	2347.01	0.00918701	Chuck
ENSBTAG00000009507.PHETA2	-11333	-4.77131	2.06982e-06	2375.25	0.000581256	Silver side
ENSBTAG00000011530.CDH15	-7278.97	-4.76688	2.11396e-06	1526.99	0.00129085	Topside
ENSBTAG00000021582.NCAPG	-5338.35	-4.76633	2.12051e-06	1120.01	0.000581256	Silver side
ENSBTAG00000016560.DNAJC4	0.158611	4.76195	2.16543e-06	0.0333079	0.00118714	Knuckle
ENSBTAG00000008951.ALPL	19637.9	4.76044	2.18025e-06	4125.22	0.00215147	Hind leg length
ENSBTAG00000016313.ECH1	-157.704	-4.75649	2.18712e-06	33.1556	0.0107913	Headweight
ENSBTAG00000006393.FECH	-164011	-4.75428	2.21055e-06	34497.5	0.00322392	Carcass weight
ENSBTAG00000003457.ATF5	-0.0741928	-4.75503	2.23895e-06	0.015603	0.0011047	Hind shin
ENSBTAG00000001987.SWAP70	3.50804	4.75006	2.25931e-06	0.738527	0.00428187	Net meat weight
ENSBTAG00000047412.TNFSF18	-9515.4	-4.74467	2.3546e-06	2005.49	0.00129085	Topside
ENSBTAG00000051907.CYBA	-10083	-4.73805	2.43171e-06	2128.1	0.0025059	Rump meat
ENSBTAG00000007490.SULF2	-1274.08	-4.7265	2.52954e-06	269.561	0.00322392	Carcass weight
ENSBTAG00000006393.FECH	-1197.85	-4.72607	2.53542e-06	253.456	0.0125098	Tailweight
ENSBTAG00000001987.SWAP70	0.210783	4.72909	2.53942e-06	0.0445717	0.0025059	Rump meat
ENSBTAG00000046561.LCORL	1250.43	4.72436	2.57124e-06	264.676	0.00422884	Heartweight
ENSBTAG00000006393.FECH	-147671	-4.7208	2.60349e-06	31281	0.00428187	Net meat weight
ENSBTAG00000008873.NCBP2	-48176.9	-4.71974	2.61363e-06	10207.5	0.00322392	Carcass weight
ENSBTAG00000046172	58.2927	4.72141	2.63467e-06	12.3465	0.00129995	Topside
ENSBTAG00000019441.MED28	-6640.41	-4.71552	2.70951e-06	1408.2	0.00222812	Hind leg length
ENSBTAG00000046176.SPEG	7733.27	4.70009	2.91911e-06	1645.34	0.00123148	Hind shin
ENSBTAG00000032839.LRCH3	15120.1	4.69474	2.99508e-06	3220.65	0.00123148	Hind shin
ENSBTAG00000001987.SWAP70	0.0187882	4.68491	3.09463e-06	0.00401036	0.00508963	Average daily gain
ENSBTAG00000047412.TNFSF18	-9467.93	-4.68463	3.14541e-06	2021.06	0.000816812	Silver side
ENSBTAG00000005082.MED21	-3023.53	-4.665	3.4518e-06	648.131	0.0170312	Striploin
ENSBTAG00000000848.SNRNP200	47.4364	4.66496	3.45552e-06	10.1687	0.000852476	Silver side
ENSBTAG00000007998.TMCO4	-5710.74	-4.66494	3.45744e-06	1224.18	0.00852949	Fore shin
ENSBTAG00000014238.ATP6V1E1	-0.12954	-4.64782	3.74942e-06	0.0278712	0.000880934	Silver side
ENSBTAG00000047301	174067	4.64407	3.75801e-06	37481.5	0.0037084	Carcass weight
ENSBTAG00000046172	49.798	4.6466	3.77047e-06	10.7171	0.00299229	Rump meat
ENSBTAG00000050719.PLA2G2D1	100.146	4.63755	3.93686e-06	21.5945	0.000882929	Silver side
ENSBTAG00000015272.TSC22D4	-12645.2	-4.6327	4.02694e-06	2729.55	0.00180627	Topside
ENSBTAG00000047412.TNFSF18	-23343.8	-4.62738	4.06985e-06	5044.73	0.00480898	Cattlehide weight
ENSBTAG00000026080	-6257.58	-4.62719	4.13301e-06	1352.35	0.00155944	Hind shin
ENSBTAG00000000077.ADSL	11.5511	4.61899	4.2978e-06	2.50078	0.00299229	Rump meat
ENSBTAG00000001987.SWAP70	0.158174	4.61445	4.39074e-06	0.0342779	0.00188697	Knuckle
ENSBTAG00000046172	30.3634	4.61259	4.42869e-06	6.58272	0.00155944	Hind shin
ENSBTAG00000008951.ALPL	6788.06	4.61123	4.45796e-06	1472.07	0.00188697	Knuckle
ENSBTAG00000015265.TIGD2	644.504	4.60867	4.49706e-06	139.846	0.0044377	Spleenweight
ENSBTAG00000003239.UTP20	0.140178	4.60508	4.58932e-06	0.0304398	0.00188697	Knuckle
ENSBTAG00000011533.SLC22A31	3979.64	4.59814	4.74091e-06	865.487	0.00155944	Hind shin
ENSBTAG00000021273.SEMA4B	14815.4	4.5893	4.87331e-06	3228.24	0.00480898	Cattlehide weight
ENSBTAG00000000526.TOPBP1	-8396.54	-4.59184	4.88599e-06	1828.58	0.00104815	Silver side
ENSBTAG00000004958.PTPRN2	-22.7451	-4.58657	5.00774e-06	4.95907	0.00299229	Rump meat
ENSBTAG00000015943.MICU2	6730.6	4.58521	5.03934e-06	1467.9	0.0248641	Ribeye
ENSBTAG00000012925.NCAPH	-11498.5	-4.56985	5.41743e-06	2516.16	0.00111373	Silver side
ENSBTAG00000011533.SLC22A31	6436.71	4.56821	5.45817e-06	1409.02	0.00299229	Rump meat
ENSBTAG00000009337.PNMA8A	8575.84	4.56564	5.52569e-06	1878.34	0.0108509	Chuck
ENSBTAG00000007998.TMCO4	-1306.71	-4.56456	5.5996e-06	286.272	0.00920947	Biceps.brachii
ENSBTAG00000008873.NCBP2	-1605.25	-4.55353	5.84445e-06	352.528	0.00180228	Hind shin
ENSBTAG00000007490.SULF2	-1105.68	-4.5484	5.90991e-06	243.093	0.00728987	Net meat weight
ENSBTAG00000046561.LCORL	15012.7	4.54298	6.13773e-06	3304.6	0.00432622	Hind leg length
ENSBTAG00000000077.ADSL	6.97523	4.53611	6.33904e-06	1.53771	0.00183981	Hind shin
ENSBTAG00000046172	890.816	4.52555	6.56789e-06	196.842	0.00404799	Carcass weight
ENSBTAG00000000077.ADSL	13.176	4.52771	6.59434e-06	2.91008	0.00130146	Silver side
ENSBTAG00000001987.SWAP70	0.3014	4.52762	6.5976e-06	0.0665691	0.0108509	Chuck
ENSBTAG00000032839.LRCH3	425523	4.52408	6.61296e-06	94057.4	0.00404799	Carcass weight
ENSBTAG00000046172	624.945	4.51479	6.99811e-06	138.422	0.0115096	Retail meat
ENSBTAG00000000077.ADSL	13.0218	4.51117	7.11767e-06	2.88658	0.0027077	Topside
ENSBTAG00000003239.UTP20	0.206219	4.51067	7.1342e-06	0.045718	0.0027077	Topside
ENSBTAG00000047301	279990	4.50754	7.14214e-06	62115.9	0.00880983	Liveweight
ENSBTAG00000006080.MAST1	-78.2076	-4.50954	7.17114e-06	17.3427	0.0205787	Carcass chest indepth
ENSBTAG00000005989.LAP3	-73341.4	-4.50246	7.31135e-06	16289.2	0.00404799	Carcass weight
ENSBTAG00000014208.RPL35A	-83710.6	-4.50034	7.38385e-06	18601	0.00404799	Carcass weight
ENSBTAG00000019971.CDC16	-0.0177635	-4.49031	7.74197e-06	0.00395597	0.00954973	Average daily gain
ENSBTAG00000004958.PTPRN2	-13.675	-4.4872	7.95093e-06	3.04757	0.00215136	Hind shin
ENSBTAG00000038702	-8.40591	-4.48553	8.01543e-06	1.874	0.0197741	Tenderloin
ENSBTAG00000012946.HSF2	-38.0578	-4.48038	8.20788e-06	8.49432	0.0015576	Silver side
ENSBTAG00000053015.GZMB	-20641.8	-4.47678	8.34159e-06	4610.86	0.0205787	Carcass chest indepth
ENSBTAG00000019441.MED28	-494.884	-4.4728	8.42671e-06	110.643	0.0103943	Heartweight
ENSBTAG00000003711.EPAS1	2721.35	4.47453	8.42833e-06	608.187	0.00215136	Hind shin
ENSBTAG00000013226.HUS1	0.252696	4.47397	8.45499e-06	0.0564814	0.00895094	Boneweight
ENSBTAG00000013226.HUS1	0.0856917	4.4722	8.51997e-06	0.019161	0.00300268	Topside
ENSBTAG00000007998.TMCO4	-9941.98	-4.47045	8.58946e-06	2223.93	0.00326003	Knuckle
ENSBTAG00000020613.STK16	-4939.33	-4.46711	8.72055e-06	1105.71	0.00215136	Hind shin
ENSBTAG00000021582.NCAPG	-1820.9	-4.46398	8.85431e-06	407.91	0.0145624	Fore shin
ENSBTAG00000007998.TMCO4	-19248.5	-4.44416	9.69239e-06	4331.2	0.0119556	Chuck
ENSBTAG00000009496.STAT5A	6446.96	4.43885	9.92526e-06	1452.39	0.00230006	Hind shin
ENSBTAG00000005738.ATP8B1	-0.126363	-4.43819	9.95679e-06	0.0284717	0.00350906	Knuckle
ENSBTAG00000008951.ALPL	29045.8	4.4345	1.01301e-05	6549.96	0.00895094	Boneweight
ENSBTAG00000002630.MRTFA	-0.144606	-4.43281	1.02037e-05	0.0326217	0.00335634	Topside
ENSBTAG00000046561.LCORL	23122.9	4.41872	1.08848e-05	5232.94	0.00895094	Boneweight
ENSBTAG00000006393.FECH	-15000.2	-4.41689	1.09914e-05	3396.11	0.0181068	Hind leg width
ENSBTAG00000025564.RPL36AL	29118.1	4.41653	1.10094e-05	6592.98	0.0181068	Hind leg width
ENSBTAG00000011530.CDH15	-3589.08	-4.41492	1.10686e-05	812.943	0.00230006	Hind shin
ENSBTAG00000047412.TNFSF18	-4717.86	-4.41475	1.10772e-05	1068.66	0.00230006	Hind shin
ENSBTAG00000018390.GLB1L2	0.076686	4.41256	1.1188e-05	0.017379	0.00230006	Hind shin
ENSBTAG00000013226.HUS1	0.0562786	4.41111	1.12634e-05	0.0127584	0.00370492	Knuckle
ENSBTAG00000020330.BTG1	226459	4.39575	1.19386e-05	51517.8	0.011781	Net meat weight
ENSBTAG00000014247.FAM83F	0.104415	4.39754	1.19775e-05	0.0237439	0.00369356	Topside
ENSBTAG00000003965.LIPT1	9719.86	4.38666	1.25852e-05	2215.77	0.00229983	Silver side
ENSBTAG00000016760.LRRFIP2	42886.2	4.38385	1.2591e-05	9782.77	0.00847852	Cattlehide weight
ENSBTAG00000008985.PCBP1	-22517.8	-4.38368	1.26011e-05	5136.74	0.00847852	Cattlehide weight
ENSBTAG00000013414.BLVRA	11808.3	4.38309	1.27861e-05	2694.06	0.00371098	Topside
ENSBTAG00000046561.LCORL	4130.99	4.3817	1.28655e-05	942.781	0.00253913	Hind shin
ENSBTAG00000010992.CTSH	0.00639039	4.37808	1.30123e-05	0.00145963	0.0187517	Testisweight
ENSBTAG00000004237.BTC	644.078	4.37352	1.31901e-05	147.268	0.006508	Carcass weight
ENSBTAG00000016887.TAF11	-0.0570536	-4.37476	1.3192e-05	0.0130416	0.0318086	Lungweight
ENSBTAG00000007937.PRIM2	48.6731	4.37332	1.3358e-05	11.1296	0.00823858	Hind leg length
ENSBTAG00000000813.HOMER3	26.0754	4.3727	1.34088e-05	5.96323	0.0164489	Fore shin
ENSBTAG00000002462.MRPL47	7.83117	4.37146	1.34737e-05	1.79143	0.0025569	Hind shin
ENSBTAG00000006393.FECH	-64860.9	-4.3701	1.36582e-05	14842	0.024351	Loin eye muscle area
ENSBTAG00000019441.MED28	-2202.29	-4.36719	1.37371e-05	504.28	0.00420025	Knuckle
ENSBTAG00000016851.RPS6KB1	-20.8888	-4.36687	1.37559e-05	4.78348	0.00377064	Topside
ENSBTAG00000016002.FAM169A	17830.8	4.36637	1.37935e-05	4083.68	0.00954574	Boneweight
ENSBTAG00000015744.CCNC	1459.98	4.35605	1.42736e-05	335.161	0.0296314	Tailweight
ENSBTAG00000021636.GPR155	11.11	4.3556	1.44719e-05	2.55073	0.00420025	Knuckle
ENSBTAG00000017091.CMTR1	-0.0180077	-4.35523	1.46012e-05	0.00413473	0.0172575	Biceps.brachii
ENSBTAG00000014238.ATP6V1E1	-0.0642014	-4.35276	1.46552e-05	0.0147496	0.00262848	Hind shin
ENSBTAG00000015949	-0.36791	-4.34609	1.49281e-05	0.0846529	0.00847852	Cattlehide weight
ENSBTAG00000019971.CDC16	-3.5127	-4.33991	1.53446e-05	0.809394	0.00688273	Carcass weight
ENSBTAG00000050719.PLA2G2D1	233.771	4.33821	1.54655e-05	53.8865	0.00847852	Cattlehide weight
ENSBTAG00000007998.TMCO4	-42970.3	-4.3407	1.54775e-05	9899.4	0.00954574	Boneweight
ENSBTAG00000004510.SARDH	0.0402381	4.34016	1.55069e-05	0.00927112	0.00262848	Hind shin
ENSBTAG00000000526.TOPBP1	-7892.89	-4.34001	1.55183e-05	1818.63	0.00402985	Topside
ENSBTAG00000054032	-2401.42	-4.33943	1.55637e-05	553.395	0.00274255	Silver side
ENSBTAG00000009337.PNMA8A	3364.76	4.33396	1.59431e-05	776.371	0.00262848	Hind shin
ENSBTAG00000006657.ZDHHC8	969.666	4.33342	1.59818e-05	223.765	0.00262848	Hind shin
ENSBTAG00000008873.NCBP2	-40038.4	-4.325	1.64193e-05	9257.45	0.0135021	Net meat weight
ENSBTAG00000012387.PAM	78.1849	4.32127	1.66812e-05	18.093	0.0382443	Headweight
ENSBTAG00000003457.ATF5	-0.046533	-4.32105	1.69013e-05	0.0107689	0.0164489	Fore shin
ENSBTAG00000046561.LCORL	671.509	4.31482	1.74883e-05	155.629	0.0172575	Biceps.brachii
ENSBTAG00000018146.VAT1L	10278.4	4.31029	1.77206e-05	2384.61	0.00462918	Knuckle
ENSBTAG00000005225.RAD52	-7.39653	-4.30896	1.78262e-05	1.71655	0.00462918	Knuckle
ENSBTAG00000005240.ZNF605	2756.61	4.30559	1.80071e-05	640.239	0.0187517	Testisweight
ENSBTAG00000014238.ATP6V1E1	-0.0138691	-4.30403	1.80166e-05	0.00322236	0.0296314	Tailweight
ENSBTAG00000038949.MRPL30	11931.6	4.3045	1.81813e-05	2771.88	0.00448532	Topside
ENSBTAG00000051500.ZNF389	-159.818	-4.30163	1.84226e-05	37.1528	0.0099486	Boneweight
ENSBTAG00000003457.ATF5	-0.163726	-4.3016	1.84243e-05	0.0380618	0.0181811	Chuck
ENSBTAG00000018400.BRMS1L	-12.8356	-4.30104	1.84562e-05	2.9843	0.0455315	Striploin
ENSBTAG00000006896.ABCA9	-19965.2	-4.30046	1.85165e-05	4642.57	0.00315035	Silver side
ENSBTAG00000000848.SNRNP200	298.637	4.29997	1.86802e-05	69.451	0.024351	Loin eye muscle area
ENSBTAG00000016193.FASTKD2	12705.1	4.29737	1.87673e-05	2956.49	0.0046299	Knuckle
ENSBTAG00000006080.MAST1	-9.57214	-4.2878	1.94649e-05	2.23241	0.0318086	Lungweight
ENSBTAG00000011530.CDH15	-5661.5	-4.28501	1.98259e-05	1321.24	0.00796559	Rump meat
ENSBTAG00000011533.SLC22A31	2557.39	4.28312	2.00027e-05	597.087	0.0164489	Fore shin
ENSBTAG00000020330.BTG1	244754	4.27984	2.00578e-05	57187.7	0.0082471	Carcass weight
ENSBTAG00000017502.RIMKLA	0.160425	4.28241	2.00579e-05	0.0374613	0.00327214	Silver side
ENSBTAG00000021417.DMWD	0.764105	4.28078	2.01032e-05	0.178497	0.0187517	Testisweight
ENSBTAG00000003649.POMK	92649.5	4.28126	2.01634e-05	21640.7	0.0099486	Boneweight
ENSBTAG00000002749.CRHR1	2302.58	4.28118	2.01642e-05	537.838	0.00796559	Rump meat
ENSBTAG00000032839.LRCH3	363833	4.27632	2.03897e-05	85080.7	0.0143718	Net meat weight
ENSBTAG00000004849.IGSF3	0.280617	4.27741	2.05003e-05	0.0656044	0.00461795	Topside
ENSBTAG00000047301	8756.05	4.27337	2.08723e-05	2048.98	0.00796559	Rump meat
ENSBTAG00000016560.DNAJC4	0.215074	4.27272	2.09354e-05	0.0503364	0.00327214	Silver side
ENSBTAG00000006657.ZDHHC8	1559.96	4.27213	2.09876e-05	365.149	0.00796559	Rump meat
ENSBTAG00000017177.RBM25	16930	4.27033	2.11521e-05	3964.57	0.00461795	Topside
ENSBTAG00000002749.CRHR1	2670.06	4.26964	2.12218e-05	625.358	0.00327214	Silver side
ENSBTAG00000015253.COX19	32320.6	4.2654	2.1385e-05	7577.38	0.0105514	Cattlehide weight
ENSBTAG00000035182.SERPINB13	2213.31	4.26724	2.144e-05	518.674	0.00341242	Hind shin
ENSBTAG00000007490.SULF2	-72.4275	-4.26634	2.15267e-05	16.9765	0.00461795	Topside
ENSBTAG00000019434.PDCD4	8339.53	4.26592	2.15685e-05	1954.92	0.00506758	Knuckle
ENSBTAG00000021582.NCAPG	-2092.59	-4.26442	2.15876e-05	490.708	0.0485376	Liverweight
ENSBTAG00000021582.NCAPG	-370.34	-4.26264	2.16605e-05	86.8804	0.0213745	Average daily gain
ENSBTAG00000001987.SWAP70	0.116873	4.2559	2.25388e-05	0.0274613	0.00347521	Hind shin
ENSBTAG00000040126.DSG4	-7.2132	-4.25223	2.28031e-05	1.69633	0.0187517	Testisweight
ENSBTAG00000019971.CDC16	-5.69591	-4.24946	2.29403e-05	1.34038	0.0226375	Liveweight
ENSBTAG00000047856.PAK2	9324.87	4.24637	2.32535e-05	2195.96	0.0382443	Headweight
ENSBTAG00000047412.TNFSF18	-134260	-4.24094	2.38137e-05	31658.1	0.00903823	Carcass weight
ENSBTAG00000038043.ABCD2	-2554.04	-4.24273	2.38894e-05	601.98	0.0356843	Tenderloin
ENSBTAG00000004544.TXNDC9	41.7731	4.24103	2.40687e-05	9.84975	0.00358139	Silver side
ENSBTAG00000038682.FAM83H	-31194	-4.24073	2.42523e-05	7355.81	0.024351	Loin eye muscle area
ENSBTAG00000016193.FASTKD2	18800.3	4.2378	2.44045e-05	4436.33	0.00501716	Topside
ENSBTAG00000016560.DNAJC4	2.37382	4.23671	2.45182e-05	0.560297	0.0259619	Retail meat
ENSBTAG00000005989.LAP3	-29184.4	-4.23677	2.46767e-05	6888.36	0.024351	Loin eye muscle area
ENSBTAG00000014874.FYTTD1	24544.1	4.23531	2.46792e-05	5795.12	0.00358139	Silver side
ENSBTAG00000002712.MDP1	-80.2365	-4.23518	2.46794e-05	18.9452	0.0120646	Hind leg length
ENSBTAG00000001868.PCYT2	5.75538	4.23246	2.47215e-05	1.35982	0.030494	Tailweight
ENSBTAG00000012751.BTBD6	-0.547385	-4.23021	2.4968e-05	0.129399	0.0105686	Cattlehide weight
ENSBTAG00000016432.PEMT	-8684.56	-4.23192	2.50449e-05	2052.15	0.00882655	Rump meat
ENSBTAG00000006573.KLHL18	8792.77	4.23012	2.52498e-05	2078.61	0.0113257	Boneweight
ENSBTAG00000009507.PHETA2	-6675.06	-4.22965	2.52927e-05	1578.16	0.00567247	Knuckle
ENSBTAG00000012925.NCAPH	-26459.9	-4.22358	2.5704e-05	6264.79	0.0105686	Cattlehide weight
ENSBTAG00000001014.MAPK7	3674.78	4.22315	2.60192e-05	870.152	0.00389027	Hind shin
ENSBTAG00000018025.IQCG	5036.15	4.22256	2.60953e-05	1192.68	0.00367869	Silver side
ENSBTAG00000044112.MSRB2	-4561.78	-4.21926	2.64591e-05	1081.18	0.0120646	Hind leg length
ENSBTAG00000002749.CRHR1	4888.43	4.2155	2.68972e-05	1159.63	0.0120646	Hind leg length
ENSBTAG00000006393.FECH	-712.431	-4.21091	2.71833e-05	169.187	0.0223537	Average daily gain
ENSBTAG00000014208.RPL35A	-70883.3	-4.20709	2.76418e-05	16848.5	0.0170481	Net meat weight
ENSBTAG00000047301	9941.87	4.20712	2.79061e-05	2363.11	0.00513007	Topside
ENSBTAG00000008951.ALPL	9399.95	4.20619	2.80262e-05	2234.79	0.00384115	Silver side
ENSBTAG00000005240.ZNF605	2909.79	4.20659	2.81498e-05	691.721	0.0189007	Biceps.brachii
ENSBTAG00000013071.GPR153	-8508.43	-4.20356	2.83429e-05	2024.1	0.00608017	Knuckle
ENSBTAG00000013071.GPR153	-12754.4	-4.20267	2.84516e-05	3034.83	0.00513007	Topside
ENSBTAG00000000077.ADSL	1.05019	4.20183	2.87374e-05	0.249935	0.0189007	Biceps.brachii
ENSBTAG00000010185.TADA2B	10.265	4.19759	2.90949e-05	2.44546	0.00387984	Silver side
ENSBTAG00000011095.FAR2	-0.147566	-4.19642	2.9235e-05	0.0351647	0.00513007	Topside
ENSBTAG00000011667.PM20D2	719.495	4.19387	2.94339e-05	171.559	0.0193911	Testisweight
ENSBTAG00000026080	-9248.16	-4.19463	2.94678e-05	2204.76	0.00913588	Rump meat
ENSBTAG00000024341.HOXA6	8620.77	4.19339	2.96259e-05	2055.8	0.00913588	Rump meat
ENSBTAG00000008951.ALPL	9293.18	4.1928	2.96985e-05	2216.46	0.00513007	Topside
ENSBTAG00000034091.LRRC72	10.9698	4.18828	3.01242e-05	2.61916	0.0318086	Lungweight
ENSBTAG00000013033.BTBD10	18.4548	4.18862	3.02424e-05	4.40594	0.00513007	Topside
ENSBTAG00000003407.SF3B6	-83.2915	-4.18737	3.04152e-05	19.8911	0.00394918	Silver side
ENSBTAG00000000396.PIM1	3.73956	4.18573	3.04596e-05	0.893407	0.0318086	Lungweight
ENSBTAG00000007490.SULF2	-794.801	-4.18521	3.0689e-05	189.907	0.0259619	Retail meat
ENSBTAG00000011668.KCTD14	2578.9	4.18364	3.07411e-05	616.425	0.0485376	Liverweight
ENSBTAG00000003407.SF3B6	-44.1191	-4.18453	3.07816e-05	10.5434	0.004233	Hind shin
ENSBTAG00000016560.DNAJC4	0.209039	4.18149	3.11922e-05	0.0499916	0.00513007	Topside
ENSBTAG00000021741.RPS6KA2	-1181.32	-4.17867	3.14408e-05	282.704	0.0193911	Testisweight
ENSBTAG00000012058.GMDS	-7988.64	-4.1775	3.17332e-05	1912.3	0.004233	Hind shin
ENSBTAG00000005997	32.8462	4.17419	3.21844e-05	7.86888	0.0132141	Hind leg length
ENSBTAG00000008854.RFX1	2795.51	4.17267	3.22341e-05	669.957	0.0318086	Lungweight
ENSBTAG00000013226.HUS1	0.0691288	4.1735	3.22927e-05	0.0165637	0.00935446	Rump meat
ENSBTAG00000021582.NCAPG	-1282.06	-4.17044	3.27268e-05	307.417	0.0356843	Tenderloin
ENSBTAG00000013414.BLVRA	5977.61	4.16947	3.28548e-05	1433.66	0.004233	Hind shin
ENSBTAG00000002630.MRTFA	-0.0726288	-4.16747	3.314e-05	0.0174276	0.004233	Hind shin
ENSBTAG00000047301	5236.67	4.1669	3.32207e-05	1256.73	0.004233	Hind shin
ENSBTAG00000047299.DGCR6L	0.0400567	4.16525	3.34591e-05	0.00961689	0.004233	Hind shin
ENSBTAG00000025005.METTL7A	-20512.4	-4.16282	3.34826e-05	4927.52	0.0127079	Cattlehide weight
ENSBTAG00000017533.LRRC1	25295.6	4.16201	3.35954e-05	6077.72	0.0414399	Headweight
ENSBTAG00000016710.PTRH2	1.11122	4.16146	3.4009e-05	0.267026	0.0259619	Retail meat
ENSBTAG00000021582.NCAPG	-4022.88	-4.16071	3.41265e-05	966.873	0.00935446	Rump meat
ENSBTAG00000026243.PPP1R35	-53.2391	-4.15692	3.46879e-05	12.8074	0.00695873	Knuckle
ENSBTAG00000019441.MED28	-272.801	-4.15813	3.47169e-05	65.6066	0.0189007	Biceps.brachii
ENSBTAG00000008985.PCBP1	-4523.03	-4.15563	3.48755e-05	1088.41	0.0043019	Hind shin
ENSBTAG00000047412.TNFSF18	-15579.1	-4.15422	3.50826e-05	3750.18	0.0132141	Hind leg length
ENSBTAG00000027326.TP53RK	-153918	-4.14945	3.54669e-05	37093.5	0.0124996	Carcass weight
ENSBTAG00000015644.EID2	28.5402	4.14915	3.58667e-05	6.87856	0.00695873	Knuckle
ENSBTAG00000000848.SNRNP200	41.8797	4.14896	3.5895e-05	10.094	0.00556716	Topside
ENSBTAG00000033190.PGM5	0.194794	4.14759	3.61064e-05	0.0469655	0.00556716	Topside
ENSBTAG00000046172	14.2167	4.14729	3.61617e-05	3.42794	0.0356843	Tenderloin
ENSBTAG00000017177.RBM25	8752.94	4.1469	3.62123e-05	2110.72	0.00431204	Hind shin
ENSBTAG00000018483.NDUFS3	529.379	4.14506	3.6351e-05	127.713	0.0199284	Testisweight
ENSBTAG00000015986.NDE1	-410.283	-4.14553	3.66494e-05	98.9701	0.030138	Loin eye muscle area
ENSBTAG00000005738.ATP8B1	-0.0941997	-4.14375	3.67056e-05	0.022733	0.00431204	Hind shin
ENSBTAG00000003711.EPAS1	3172.29	4.14369	3.67193e-05	765.572	0.00695873	Knuckle
ENSBTAG00000014247.FAM83F	1.09968	4.14293	3.68329e-05	0.265436	0.0259619	Retail meat
ENSBTAG00000016560.DNAJC4	0.017823	4.14203	3.72037e-05	0.00430297	0.0189007	Biceps.brachii
ENSBTAG00000018003.ARHGEF25	13564.7	4.13875	3.74944e-05	3277.49	0.0132141	Hind leg length
ENSBTAG00000013033.BTBD10	12.1768	4.13522	3.80798e-05	2.94466	0.00695873	Knuckle
ENSBTAG00000015996.GPC1	-5503.87	-4.1352	3.80901e-05	1330.98	0.00476947	Silver side
ENSBTAG00000023846	-0.0643573	-4.13489	3.81292e-05	0.0155645	0.0043751	Hind shin
ENSBTAG00000007490.SULF2	-1850.92	-4.13241	3.81693e-05	447.904	0.0313879	Liveweight
ENSBTAG00000009510.ADRA2B	1448.92	4.13521	3.83071e-05	350.387	0.0189007	Biceps.brachii
ENSBTAG00000025764	73.2972	4.13233	3.85522e-05	17.7375	0.00576415	Topside
ENSBTAG00000026502.CYP2D14	-20.3151	-4.1317	3.86661e-05	4.91689	0.00476947	Silver side
ENSBTAG00000005275.PKIG	2922.81	4.12639	3.93495e-05	708.323	0.0485376	Liverweight
ENSBTAG00000050719.PLA2G2D1	1261.58	4.12373	3.96429e-05	305.932	0.0217331	Net meat weight
ENSBTAG00000048433	-3578.35	-4.12557	3.96868e-05	867.358	0.00699339	Knuckle
ENSBTAG00000015007.NCOA1	0.0682745	4.1232	4.00862e-05	0.0165586	0.00449512	Hind shin
ENSBTAG00000048433	-5348.96	-4.11219	4.20206e-05	1300.76	0.00609793	Topside
ENSBTAG00000005738.ATP8B1	-0.15255	-4.11212	4.20378e-05	0.0370977	0.0109165	Rump meat
ENSBTAG00000047856.PAK2	115602	4.10919	4.21589e-05	28132.5	0.0134825	Carcass weight
ENSBTAG00000011530.CDH15	-2300.06	-4.1092	4.2583e-05	559.735	0.0300149	Fore shin
ENSBTAG00000019441.MED28	-9175.49	-4.10866	4.26744e-05	2233.21	0.0169825	Boneweight
ENSBTAG00000005694.TMED10	-197.816	-4.10481	4.29624e-05	48.1912	0.0151412	Cattlehide weight
ENSBTAG00000000077.ADSL	7.91672	4.10616	4.31183e-05	1.92801	0.00733605	Knuckle
ENSBTAG00000012925.NCAPH	-5460.68	-4.10494	4.3338e-05	1330.27	0.00474375	Hind shin
ENSBTAG00000021582.NCAPG	-4587.64	-4.10437	4.34448e-05	1117.74	0.00612448	Topside
ENSBTAG00000025764	1156.07	4.10067	4.37212e-05	281.923	0.0134825	Carcass weight
ENSBTAG00000007643.TRIM39	-36829.1	-4.10169	4.39572e-05	8979.01	0.0361475	Chuck
ENSBTAG00000045767.LAT2	0.282482	4.09903	4.44344e-05	0.0689144	0.0139215	Hind leg length
ENSBTAG00000016710.PTRH2	0.0521408	4.09752	4.47291e-05	0.012725	0.00474375	Hind shin
ENSBTAG00000021286.SLC37A1	-25195.6	-4.09753	4.47452e-05	6148.96	0.0169825	Boneweight
ENSBTAG00000018146.VAT1L	14665	4.09711	4.48098e-05	3579.34	0.00614144	Topside
ENSBTAG00000050719.PLA2G2D1	163.401	4.0953	4.51447e-05	39.8997	0.0139215	Hind leg length
ENSBTAG00000017294.ORM1	47531.9	4.09353	4.57612e-05	11611.5	0.0322551	Loin eye muscle area
ENSBTAG00000017139.STX7	-29.2646	-4.09184	4.5822e-05	7.15194	0.00474375	Hind shin
ENSBTAG00000050333.PROKR1	-5463.4	-4.09017	4.61492e-05	1335.74	0.00474375	Hind shin
ENSBTAG00000008951.ALPL	237933	4.08778	4.61926e-05	58205.9	0.0325592	Liveweight
ENSBTAG00000026502.CYP2D14	-49.6812	-4.0864	4.64684e-05	12.1577	0.015285	Cattlehide weight
ENSBTAG00000004958.PTPRN2	-23.5746	-4.0882	4.65512e-05	5.7665	0.00560203	Silver side
ENSBTAG00000004544.TXNDC9	40.0118	4.08631	4.69144e-05	9.79167	0.0062561	Topside
ENSBTAG00000016560.DNAJC4	0.177294	4.08164	4.78589e-05	0.0434369	0.011332	Rump meat
ENSBTAG00000013033.BTBD10	18.126	4.08004	4.81906e-05	4.4426	0.0056167	Silver side
ENSBTAG00000031279.SELENOM	-0.260853	-4.07635	4.89497e-05	0.0639918	0.0056167	Silver side
ENSBTAG00000015805.SIPA1L1	18161.1	4.07536	4.91333e-05	4456.33	0.0142602	Hind leg length
ENSBTAG00000051907.CYBA	-5352.35	-4.07419	4.93861e-05	1313.72	0.00497288	Hind shin
ENSBTAG00000006675.PCSK6	-488.231	-4.07262	4.95245e-05	119.881	0.0244354	Testisweight
ENSBTAG00000013414.BLVRA	9493.38	4.07135	4.99916e-05	2331.75	0.011332	Rump meat
ENSBTAG00000054032	-24999.8	-4.06995	5.02768e-05	6142.53	0.0291186	Retail meat
ENSBTAG00000052317.MTURN	-22.5018	-4.06913	5.0469e-05	5.52988	0.0376491	Tenderloin
ENSBTAG00000014119.PRKCZ	-4396.83	-4.06411	5.15429e-05	1081.87	0.00847708	Knuckle
ENSBTAG00000004237.BTC	538.654	4.05933	5.21498e-05	132.695	0.0245765	Net meat weight
ENSBTAG00000004849.IGSF3	0.142608	4.06025	5.23832e-05	0.035123	0.00516918	Hind shin
ENSBTAG00000032617.FBXO44	5907.39	4.06026	5.24028e-05	1454.93	0.0177045	Boneweight
ENSBTAG00000000140.EPHX1	0.237126	4.05727	5.25786e-05	0.0584447	0.0162139	Cattlehide weight
ENSBTAG00000003457.ATF5	-0.103324	-4.05897	5.26765e-05	0.0254556	0.011332	Rump meat
ENSBTAG00000008951.ALPL	7814.79	4.0583	5.28243e-05	1925.63	0.011332	Rump meat
ENSBTAG00000005738.ATP8B1	-1.9395	-4.05695	5.31146e-05	0.478069	0.0291186	Retail meat
ENSBTAG00000046561.LCORL	1978.21	4.0557	5.34138e-05	487.759	0.0376491	Tenderloin
ENSBTAG00000014060.LSM6	-768.148	-4.05219	5.37162e-05	189.564	0.0442663	Tailweight
ENSBTAG00000012925.NCAPH	-1166.18	-4.05169	5.38301e-05	287.826	0.0442663	Tailweight
ENSBTAG00000021580.HNRNPA3	-14.1862	-4.05265	5.40888e-05	3.50048	0.00523282	Hind shin
ENSBTAG00000007976.FAM3C	0.231755	4.05127	5.43958e-05	0.0572056	0.0149105	Hind leg length
ENSBTAG00000033642	1.49475	4.04763	5.47916e-05	0.369291	0.0245765	Net meat weight
ENSBTAG00000051907.CYBA	-6636.35	-4.04322	5.62867e-05	1641.35	0.00859294	Knuckle
ENSBTAG00000008554.NINJ2	-0.195253	-4.04215	5.65511e-05	0.0483043	0.00619746	Silver side
ENSBTAG00000051907.CYBA	-3648.06	-4.04201	5.65999e-05	902.535	0.034908	Fore shin
ENSBTAG00000052515.TMIE	-24.401	-4.03888	5.73236e-05	6.04154	0.00859294	Knuckle
ENSBTAG00000014536.SFXN1	-97.9161	-4.03892	5.73298e-05	24.2431	0.0177045	Boneweight
ENSBTAG00000017177.RBM25	16121.4	4.03878	5.73575e-05	3991.66	0.00619746	Silver side
ENSBTAG00000016313.ECH1	-322.966	-4.03858	5.74123e-05	79.9703	0.0177045	Boneweight
ENSBTAG00000030913.MX1	10601.5	4.03826	5.74721e-05	2625.27	0.00859294	Knuckle
ENSBTAG00000047856.PAK2	7347.37	4.03445	5.84098e-05	1821.16	0.00619746	Silver side
ENSBTAG00000017790.B9D1	5.83535	4.03202	5.89915e-05	1.44725	0.00559739	Hind shin
ENSBTAG00000000848.SNRNP200	27.1353	4.02979	5.95518e-05	6.73368	0.00864201	Knuckle
ENSBTAG00000000077.ADSL	307.774	4.02543	6.0119e-05	76.4573	0.0370784	Liveweight
ENSBTAG00000006204.XPNPEP3	-7031.55	-4.0253	6.06933e-05	1746.84	0.00619746	Silver side
ENSBTAG00000012946.HSF2	-18.078	-4.02224	6.14608e-05	4.49452	0.00572165	Hind shin
ENSBTAG00000026080	-6825.94	-4.02073	6.18569e-05	1697.69	0.00867375	Knuckle
ENSBTAG00000047856.PAK2	102414	4.01725	6.22558e-05	25493.7	0.0255975	Net meat weight
ENSBTAG00000025564.RPL36AL	17088.7	4.01802	6.25578e-05	4253.01	0.00812263	Topside
ENSBTAG00000021202.ACOT7	-22.4919	-4.0177	6.26567e-05	5.59819	0.00619746	Silver side
ENSBTAG00000008773.GUCY2D	-2273.62	-4.01731	6.27579e-05	565.956	0.00619746	Silver side
ENSBTAG00000046561.LCORL	7170.42	4.01624	6.30403e-05	1785.36	0.00619746	Silver side
ENSBTAG00000016710.PTRH2	0.0640629	4.01527	6.32864e-05	0.0159548	0.00867375	Knuckle
ENSBTAG00000004510.SARDH	0.0703936	4.0124	6.40597e-05	0.017544	0.00619746	Silver side
ENSBTAG00000030913.MX1	176577	4.01207	6.41265e-05	44011.4	0.0312684	Retail meat
ENSBTAG00000002185.RNF7	64702.4	4.01328	6.41534e-05	16122.1	0.0395666	Loin eye muscle area
ENSBTAG00000002148.RAB3D	4898.6	4.00817	6.51868e-05	1222.15	0.00824697	Topside
ENSBTAG00000014874.FYTTD1	12289.3	4.00795	6.52432e-05	3066.24	0.005813	Hind shin
ENSBTAG00000004849.IGSF3	0.175471	4.00767	6.53261e-05	0.0437838	0.00871132	Knuckle
ENSBTAG00000047856.PAK2	3855.43	4.00648	6.56441e-05	962.298	0.005813	Hind shin
ENSBTAG00000014821.SLC7A7	-4910.25	-4.00024	6.73739e-05	1227.49	0.005813	Hind shin
ENSBTAG00000007490.SULF2	-18.7685	-3.99931	6.76546e-05	4.69294	0.041726	Tenderloin
ENSBTAG00000002749.CRHR1	1322.57	3.99776	6.80743e-05	330.827	0.005813	Hind shin
ENSBTAG00000008349.ZNF311	-11641	-3.99685	6.83328e-05	2912.54	0.005813	Hind shin
ENSBTAG00000046980.KLRF2	-3.08341	-3.99228	6.93991e-05	0.772343	0.0303242	Testisweight
ENSBTAG00000014208.RPL35A	-53516.9	-3.99204	6.97107e-05	13405.9	0.0312684	Retail meat
ENSBTAG00000027766.C1QTNF5	-1372.83	-3.98839	7.01927e-05	344.207	0.0494758	Tailweight
ENSBTAG00000016275.AMDHD1	437.284	3.98741	7.09375e-05	109.666	0.044731	Spleenweight
ENSBTAG00000010060.SLC43A3	-8154.13	-3.98535	7.1699e-05	2046.03	0.00680313	Silver side
ENSBTAG00000047299.DGCR6L	0.0624189	3.98332	7.2298e-05	0.01567	0.0148633	Rump meat
ENSBTAG00000008951.ALPL	139666	3.97892	7.30034e-05	35101.5	0.0211882	Carcass weight
ENSBTAG00000016675.ANAPC7	3.67608	3.97764	7.37515e-05	0.924186	0.0303242	Testisweight
ENSBTAG00000033190.PGM5	0.0994436	3.97571	7.46047e-05	0.0250128	0.00616823	Hind shin
ENSBTAG00000012480.TBC1D13	7619.34	3.97441	7.50089e-05	1917.1	0.00616823	Hind shin
ENSBTAG00000031395.C6H4orf48	31.9201	3.97263	7.55676e-05	8.035	0.00897371	Topside
ENSBTAG00000024341.HOXA6	9429.88	3.97174	7.58468e-05	2374.24	0.00897371	Topside
ENSBTAG00000021540.WDR11	-3979.64	-3.97085	7.61631e-05	1002.21	0.0373446	Fore shin
ENSBTAG00000000835.BCAS1	5117.5	3.97002	7.63875e-05	1289.04	0.00897371	Topside
ENSBTAG00000013843.ACVRL1	-0.0386083	-3.97002	7.64259e-05	0.00972497	0.0373446	Fore shin
ENSBTAG00000049560	77.1547	3.9652	7.79431e-05	19.4579	0.00714739	Silver side
ENSBTAG00000017177.RBM25	10506.5	3.96509	7.79668e-05	2649.74	0.0101234	Knuckle
ENSBTAG00000005082.MED21	-3542.71	-3.96433	7.82243e-05	893.646	0.00714739	Silver side
ENSBTAG00000013981.SPTSSA	330598	3.96092	7.86686e-05	83464.9	0.0431279	Liveweight
ENSBTAG00000047856.PAK2	17785	3.95595	8.03092e-05	4495.77	0.023242	Cattlehide weight
ENSBTAG00000000873.SLC13A3	3521.92	3.95724	8.05495e-05	889.994	0.00722602	Silver side
ENSBTAG00000009055.RNF144B	-5.48769	-3.95032	8.2713e-05	1.38918	0.044731	Spleenweight
ENSBTAG00000001902.CEP295	11941.4	3.95049	8.28011e-05	3022.76	0.00661614	Hind shin
ENSBTAG00000003745.WDR48	-0.130294	-3.94987	8.30162e-05	0.0329868	0.00932481	Topside
ENSBTAG00000033747.SIL1	-1505.35	-3.94988	8.30184e-05	381.113	0.0105029	Knuckle
ENSBTAG00000009507.PHETA2	-4983.15	-3.94951	8.31376e-05	1261.71	0.00661614	Hind shin
ENSBTAG00000005370.TMTC1	-14.2456	-3.94947	8.3156e-05	3.60698	0.00932481	Topside
ENSBTAG00000033747.SIL1	-4215.32	-3.94823	8.35627e-05	1067.65	0.0212531	Hind leg length
ENSBTAG00000001987.SWAP70	0.0746127	3.94666	8.41639e-05	0.0189053	0.0373446	Fore shin
ENSBTAG00000020282.DCTD	-265.413	-3.94279	8.47903e-05	67.316	0.023242	Cattlehide weight
ENSBTAG00000019971.CDC16	-2.87593	-3.94266	8.4878e-05	0.729439	0.0322144	Net meat weight
ENSBTAG00000013033.BTBD10	275.209	3.94136	8.52813e-05	69.8259	0.0233766	Carcass weight
ENSBTAG00000003407.SF3B6	-52.1108	-3.94308	8.53753e-05	13.2158	0.010531	Knuckle
ENSBTAG00000038682.FAM83H	-4323.86	-3.94225	8.56814e-05	1096.8	0.00746744	Silver side
ENSBTAG00000011145.NDUFA4	-0.155238	-3.94084	8.61607e-05	0.0393922	0.00944705	Topside
ENSBTAG00000013069.IQCB1	14.5837	3.93887	8.67057e-05	3.7025	0.044731	Spleenweight
ENSBTAG00000048433	-2728.69	-3.93896	8.68248e-05	692.743	0.00679989	Hind shin
ENSBTAG00000025764	781.33	3.93774	8.72572e-05	198.421	0.0358773	Retail meat
ENSBTAG00000016432.PEMT	-27574.5	-3.93586	8.79707e-05	7005.96	0.0255322	Boneweight
ENSBTAG00000012020.TRAF5	5.28115	3.93522	8.80179e-05	1.34202	0.044731	Spleenweight
ENSBTAG00000048861	-21.3837	-3.93489	8.83135e-05	5.43439	0.00746744	Silver side
ENSBTAG00000017670	11226.7	3.93446	8.84701e-05	2853.44	0.00746744	Silver side
ENSBTAG00000020566.BCR	701.377	3.93133	8.92917e-05	178.407	0.0338896	Testisweight
ENSBTAG00000033190.PGM5	0.186	3.9322	8.92945e-05	0.0473017	0.00746744	Silver side
ENSBTAG00000011715.RECQL5	137.083	3.932	8.93314e-05	34.8635	0.0212531	Hind leg length
ENSBTAG00000012159.CNBP	12679.2	3.93052	8.98981e-05	3225.84	0.0108185	Knuckle
ENSBTAG00000013740.SP2	0.333042	3.92895	9.04569e-05	0.0847664	0.0212531	Hind leg length
ENSBTAG00000000742.AMOTL2	793.612	3.92802	9.06587e-05	202.039	0.044731	Spleenweight
ENSBTAG00000014208.RPL35A	-1727.5	-3.92812	9.08261e-05	439.777	0.0373446	Fore shin
ENSBTAG00000013033.BTBD10	15.0148	3.92471	9.20708e-05	3.8257	0.0181711	Rump meat
ENSBTAG00000007490.SULF2	-67.2094	-3.92396	9.23611e-05	17.1279	0.00759516	Silver side
ENSBTAG00000046172	694.42	3.92054	9.29571e-05	177.124	0.0327607	Net meat weight
ENSBTAG00000014247.FAM83F	0.0496603	3.92065	9.35998e-05	0.0126664	0.00721596	Hind shin
ENSBTAG00000017533.LRRC1	35499.8	3.91682	9.50635e-05	9063.41	0.0213202	Hind leg length
ENSBTAG00000014821.SLC7A7	-23086.2	-3.91478	9.51367e-05	5897.2	0.0235591	Cattlehide weight
ENSBTAG00000008873.NCBP2	-6380.27	-3.91385	9.54971e-05	1630.18	0.0235591	Cattlehide weight
ENSBTAG00000050145	0.210037	3.91424	9.60901e-05	0.0536598	0.0103067	Topside
ENSBTAG00000050719.PLA2G2D1	1320.63	3.9109	9.66438e-05	337.679	0.0250969	Carcass weight
ENSBTAG00000018205.PHC1	11838.5	3.91234	9.68503e-05	3025.93	0.0183792	Rump meat
ENSBTAG00000004958.PTPRN2	-22.4358	-3.90676	9.90726e-05	5.74281	0.0104005	Topside
ENSBTAG00000013071.GPR153	-34963.2	-3.90467	9.99501e-05	8954.19	0.0273974	Boneweight
ENSBTAG00000008985.PCBP1	-8043.31	-3.90433	0.00010008	2060.1	0.00809501	Silver side
ENSBTAG00000051907.CYBA	-2648.33	-3.90375	0.000100318	678.408	0.0478956	Tenderloin
ENSBTAG00000047626.CCDC188	0.109979	3.90288	0.000100664	0.0281788	0.0183954	Rump meat
ENSBTAG00000003693.SUN2	29.7116	3.90203	0.000100998	7.61441	0.00766652	Hind shin
ENSBTAG00000002898.UNC45B	9.42324	3.90136	0.0001013	2.41537	0.0478956	Tenderloin
ENSBTAG00000006393.FECH	-21561.5	-3.89691	0.000102346	5532.98	0.0240465	Cattlehide weight
ENSBTAG00000047301	103083	3.89406	0.000104324	26471.7	0.0395951	Retail meat
ENSBTAG00000003711.EPAS1	3863.4	3.89173	0.000105341	992.722	0.0185626	Rump meat
ENSBTAG00000021077.BOLA.DQB	-827.286	-3.88983	0.000106653	212.679	0.0453887	Biceps.brachii
ENSBTAG00000014208.RPL35A	-13831.4	-3.88858	0.000106718	3556.92	0.027713	Boneweight
ENSBTAG00000020801.FAM49B	-0.143111	-3.8884	0.000106745	0.0368045	0.0228413	Hind leg length
ENSBTAG00000037746.SNRNP27	10.6294	3.88842	0.00010678	2.7336	0.0478956	Tenderloin
ENSBTAG00000004558.C10H15orf48	-587.823	-3.88636	0.000106824	151.253	0.0263536	Carcass weight
ENSBTAG00000012038.TRIM56	-57.8952	-3.88757	0.00010713	14.8924	0.012173	Knuckle
ENSBTAG00000046176.SPEG	8058.2	3.88677	0.000107482	2073.24	0.012173	Knuckle
ENSBTAG00000046561.LCORL	2528.7	3.88553	0.000108066	650.8	0.0410153	Fore shin
ENSBTAG00000027326.TP53RK	-9555.25	-3.88514	0.000108209	2459.43	0.00860814	Silver side
ENSBTAG00000012197.AP5Z1	38.2932	3.88432	0.000108556	9.8584	0.012173	Knuckle
ENSBTAG00000015644.EID2	21.3497	3.88418	0.000108607	5.49657	0.0081192	Hind shin
ENSBTAG00000038682.FAM83H	-4232.91	-3.88306	0.000109107	1090.1	0.0112152	Topside
ENSBTAG00000013078.DNAH11	-5509.83	-3.87886	0.000111005	1420.48	0.00860814	Silver side
ENSBTAG00000012159.CNBP	34917.3	3.87854	0.000111105	9002.69	0.0228413	Hind leg length
ENSBTAG00000003589.COMMD3	0.141239	3.87416	0.000113139	0.0364567	0.00860814	Silver side
ENSBTAG00000003745.WDR48	-0.128806	-3.87201	0.000114131	0.0332659	0.00860814	Silver side
ENSBTAG00000009520.ADCY1	-11228.6	-3.86982	0.000115147	2901.58	0.00860814	Silver side
ENSBTAG00000007998.TMCO4	-203746	-3.86694	0.000115591	52689.2	0.0271584	Carcass weight
ENSBTAG00000003457.ATF5	-0.336652	-3.86791	0.000116052	0.0870374	0.0286299	Boneweight
ENSBTAG00000012925.NCAPH	-3549.41	-3.86713	0.000116435	917.841	0.0410351	Fore shin
ENSBTAG00000015450.CPEB3	778.318	3.86724	0.000116876	201.259	0.0453887	Biceps.brachii
ENSBTAG00000015272.TSC22D4	-7065.74	-3.86566	0.000117083	1827.82	0.0128375	Knuckle
ENSBTAG00000000919.HEY2	-0.103453	-3.86545	0.000117197	0.0267635	0.00863062	Silver side
ENSBTAG00000000848.SNRNP200	10.7546	3.86488	0.000117472	2.78266	0.0483004	Tenderloin
ENSBTAG00000012159.CNBP	1597.79	3.86156	0.000119589	413.769	0.0453887	Biceps.brachii
ENSBTAG00000000770.PGM2L1	-13.6255	-3.85964	0.000119953	3.53026	0.00879063	Hind shin
ENSBTAG00000008053.WDFY2	35.5333	3.85718	0.000121152	9.21224	0.00879063	Hind shin
ENSBTAG00000004958.PTPRN2	-14.7566	-3.85602	0.00012173	3.8269	0.0129814	Knuckle
ENSBTAG00000009510.ADRA2B	39507.9	3.85358	0.000122032	10252.3	0.0273684	Cattlehide weight
ENSBTAG00000014247.FAM83F	0.0792675	3.85218	0.00012364	0.0205773	0.0210359	Rump meat
ENSBTAG00000012022.TBC1D2B	775.462	3.84955	0.000124552	201.442	0.0428465	Testisweight
ENSBTAG00000025099.RNF145	8173.53	3.84992	0.000124765	2123.04	0.0129814	Knuckle
ENSBTAG00000025764	68.8479	3.84846	0.000125519	17.8897	0.00910752	Silver side
ENSBTAG00000011642.RBM27	-3276	-3.84316	0.000128258	852.423	0.0421882	Fore shin
ENSBTAG00000003693.SUN2	55.3123	3.84306	0.000128278	14.3928	0.00917278	Silver side
ENSBTAG00000018205.PHC1	8906.85	3.83394	0.000133049	2323.16	0.0129814	Knuckle
ENSBTAG00000004510.SARDH	0.0445811	3.83385	0.000133096	0.0116283	0.0129814	Knuckle
ENSBTAG00000009237.KDELR2	1372.95	3.83164	0.000133861	358.318	0.0428465	Testisweight
ENSBTAG00000020613.STK16	-5329.77	-3.83132	0.000134455	1391.11	0.0129814	Knuckle
ENSBTAG00000003169.FBXO24	-5.8917	-3.83094	0.000134659	1.53792	0.0129814	Knuckle
ENSBTAG00000018146.VAT1L	153540	3.83051	0.00013487	40083.4	0.0453889	Retail meat
ENSBTAG00000026502.CYP2D14	-35.166	-3.82963	0.000135337	9.18261	0.0267102	Hind leg length
ENSBTAG00000009506.NAGA	-1710.97	-3.82869	0.000135899	446.882	0.00957891	Silver side
ENSBTAG00000053436.HSBP1	-3956.05	-3.82845	0.000135996	1033.33	0.00963503	Hind shin
ENSBTAG00000006187.MFAP4	15284	3.82799	0.000136291	3992.69	0.0305808	Boneweight
ENSBTAG00000051725	-315.384	-3.82788	0.000136355	82.3915	0.0305808	Boneweight
ENSBTAG00000013288.SUGP2	32005.1	3.82458	0.000137147	8368.26	0.0275091	Cattlehide weight
ENSBTAG00000004348.MRPL21	-261.061	-3.82177	0.000138704	68.309	0.0275091	Cattlehide weight
ENSBTAG00000000813.HOMER3	62.5588	3.82343	0.000138793	16.3619	0.0096451	Silver side
ENSBTAG00000024984.FSBP	616.881	3.82235	0.000138943	161.388	0.0428465	Testisweight
ENSBTAG00000005082.MED21	-1810.47	-3.82294	0.000139033	473.58	0.00963503	Hind shin
ENSBTAG00000020499	31186.3	3.82054	0.000139386	8162.8	0.0275091	Cattlehide weight
ENSBTAG00000018390.GLB1L2	0.0836879	3.82033	0.000140509	0.0219059	0.0129814	Knuckle
ENSBTAG00000012159.CNBP	9812.95	3.82026	0.000140532	2568.66	0.00963503	Hind shin
ENSBTAG00000052515.TMIE	-18.4548	-3.82014	0.0001406	4.83093	0.00963503	Hind shin
ENSBTAG00000013414.BLVRA	6862.63	3.81917	0.00014116	1796.89	0.0129814	Knuckle
ENSBTAG00000003169.FBXO24	-8.80748	-3.81715	0.000142299	2.30734	0.0143286	Topside
ENSBTAG00000012038.TRIM56	-85.8273	-3.81511	0.000143495	22.4967	0.0098334	Silver side
ENSBTAG00000011095.FAR2	-0.0895881	-3.81502	0.000143523	0.023483	0.0129814	Knuckle
ENSBTAG00000009103.UBLCP1	31.2556	3.81297	0.000144705	8.19719	0.0129814	Knuckle
ENSBTAG00000000077.ADSL	123.622	3.81292	0.000144715	32.4218	0.0453889	Retail meat
ENSBTAG00000000873.SLC13A3	50932.5	3.80945	0.000145696	13370	0.0298159	Carcass weight
ENSBTAG00000004544.TXNDC9	92.6471	3.80837	0.000146352	24.3273	0.0277731	Cattlehide weight
ENSBTAG00000033190.PGM5	0.155351	3.80888	0.000147096	0.0407865	0.0241924	Rump meat
ENSBTAG00000003239.UTP20	1.94997	3.80868	0.000147187	0.51198	0.0453889	Retail meat
ENSBTAG00000010185.TADA2B	6.17309	3.80727	0.000148036	1.62139	0.012984	Knuckle
ENSBTAG00000000077.ADSL	176.262	3.80543	0.00014806	46.3185	0.0298159	Carcass weight
ENSBTAG00000024341.HOXA6	6012.02	3.80397	0.000149997	1580.46	0.012984	Knuckle
ENSBTAG00000014502.BRAT1	20134.8	3.80323	0.000150433	5294.13	0.014573	Topside
ENSBTAG00000051292	-33.012	-3.80008	0.000152306	8.68718	0.028903	Hind leg length
ENSBTAG00000014119.PRKCZ	-535.735	-3.79908	0.000153613	141.017	0.0497684	Biceps.brachii
ENSBTAG00000036401.bta.mir.147	-756.842	-3.79567	0.000153938	199.396	0.0298159	Carcass weight
ENSBTAG00000025564.RPL36AL	10758.3	3.79536	0.000155233	2834.59	0.0132055	Knuckle
ENSBTAG00000051048	158500	3.79181	0.00015633	41800.8	0.0298159	Carcass weight
ENSBTAG00000047626.CCDC188	0.0656795	3.79339	0.000156438	0.0173142	0.0105735	Hind shin
ENSBTAG00000009507.PHETA2	-9004.98	-3.79231	0.000157121	2374.54	0.014573	Topside
ENSBTAG00000054032	-2093.07	-3.79165	0.000157534	552.021	0.014573	Topside
ENSBTAG00000013905.SMC3	1344.48	3.78895	0.000158119	354.841	0.0298159	Carcass weight
ENSBTAG00000019869.DGCR8	1597.34	3.78767	0.00016004	421.72	0.0105774	Hind shin
ENSBTAG00000006187.MFAP4	2716.23	3.7865	0.000160784	717.345	0.0105774	Hind shin
ENSBTAG00000002910.ECHDC2	-87.9111	-3.78579	0.000161216	23.2213	0.0294607	Hind leg length
ENSBTAG00000009761.ACTR2	13940.9	3.78303	0.000163025	3685.12	0.014573	Topside
ENSBTAG00000021540.WDR11	-115540	-3.78198	0.00016369	30550.1	0.0475086	Retail meat
ENSBTAG00000013905.SMC3	249.352	3.78187	0.000163817	65.9334	0.0351424	Boneweight
ENSBTAG00000003975.LMAN2L	21093.4	3.78087	0.000164455	5578.97	0.0109715	Silver side
ENSBTAG00000010652.PDE4C	0.120641	3.78072	0.00016455	0.0319094	0.0109715	Silver side
ENSBTAG00000026080	-9645.48	-3.77989	0.000165062	2551.78	0.014573	Topside
ENSBTAG00000008873.NCBP2	-2509.58	-3.77982	0.00016511	663.942	0.014573	Topside
ENSBTAG00000025442.HSPA1L	58.965	3.77938	0.0001654	15.6018	0.014573	Topside
ENSBTAG00000009507.PHETA2	-7762.45	-3.77889	0.000165739	2054.16	0.026345	Rump meat
ENSBTAG00000025764	44.8039	3.77859	0.000165925	11.8573	0.0137948	Knuckle
ENSBTAG00000012177.SNRPD2	0.104067	3.77716	0.000166858	0.0275516	0.0108157	Hind shin
ENSBTAG00000002127.TCP11L2	-10666.5	-3.77685	0.0001671	2824.18	0.010993	Silver side
ENSBTAG00000011533.SLC22A31	4106.53	3.77583	0.000167751	1087.58	0.0137948	Knuckle
ENSBTAG00000000919.HEY2	-0.0533963	-3.77425	0.000168789	0.0141475	0.0108157	Hind shin
ENSBTAG00000003586.MAN1A2	-2677.1	-3.77502	0.000168999	709.16	0.0497684	Biceps.brachii
ENSBTAG00000033173.BHLHE22	-85856.8	-3.7722	0.000169002	22760.4	0.0298159	Carcass weight
ENSBTAG00000003965.LIPT1	8314.71	3.77371	0.00016916	2203.33	0.0146427	Topside
ENSBTAG00000033642	1.54756	3.7719	0.000169203	0.410288	0.0298159	Carcass weight
ENSBTAG00000050719.PLA2G2D1	70.4403	3.77109	0.00017094	18.679	0.026345	Rump meat
ENSBTAG00000016851.RPS6KB1	-18.1758	-3.76873	0.000172554	4.82278	0.0112024	Silver side
ENSBTAG00000016193.FASTKD2	8870.26	3.76497	0.000175101	2356	0.0110763	Hind shin
ENSBTAG00000000958.ZSWIM3	24238.3	3.76308	0.000175238	6441.07	0.0316086	Cattlehide weight
ENSBTAG00000005738.ATP8B1	-0.160856	-3.76289	0.000176552	0.0427478	0.0150191	Topside
ENSBTAG00000014208.RPL35A	-3010.64	-3.76151	0.000177526	800.379	0.0143593	Knuckle
ENSBTAG00000015044.CARD10	-7199.81	-3.76049	0.000178267	1914.59	0.0112976	Silver side
ENSBTAG00000047301	8952.31	3.75907	0.000179271	2381.52	0.0112976	Silver side
ENSBTAG00000006140.PEX11A	9556.85	3.75679	0.000180891	2543.89	0.0112976	Silver side
ENSBTAG00000023652.PROS1	8672.86	3.7557	0.000181627	2309.25	0.0113437	Hind shin
ENSBTAG00000005225.RAD52	-8.40054	-3.75541	0.000181864	2.23692	0.026345	Rump meat
ENSBTAG00000051725	-104.689	-3.75409	0.000182797	27.8868	0.0152868	Topside
ENSBTAG00000000848.SNRNP200	32.9382	3.75262	0.000183875	8.77741	0.026345	Rump meat
ENSBTAG00000025564.RPL36AL	8473.09	3.75031	0.000185532	2259.31	0.0113732	Hind shin
ENSBTAG00000010242.LAMP1	-4115.21	-3.7487	0.00018671	1097.77	0.0113732	Hind shin
ENSBTAG00000005738.ATP8B1	-2.50101	-3.74586	0.00018755	0.667674	0.0319094	Carcass weight
ENSBTAG00000003407.SF3B6	-74.3232	-3.74695	0.000188011	19.8357	0.0154607	Topside
ENSBTAG00000038702	-22.1599	-3.74472	0.000189679	5.91763	0.026345	Rump meat
ENSBTAG00000011095.FAR2	-0.132689	-3.7433	0.00019076	0.035447	0.0117651	Silver side
ENSBTAG00000001101.IFNLR1	166.961	3.74007	0.000191901	44.6411	0.0316086	Cattlehide weight
ENSBTAG00000013971.PI4KA	-4510.3	-3.74134	0.000192221	1205.53	0.026345	Rump meat
ENSBTAG00000016560.DNAJC4	0.476684	3.73894	0.000192757	0.127492	0.0316086	Cattlehide weight
ENSBTAG00000013406.CSRP2	-1139.48	-3.73941	0.000194468	304.722	0.0497684	Biceps.brachii
ENSBTAG00000000811.DDX49	142.644	3.73808	0.000194731	38.1598	0.0389319	Boneweight
ENSBTAG00000014838.VPS26B	15.603	3.73787	0.000194837	4.1743	0.0115858	Hind shin
ENSBTAG00000025099.RNF145	11987.7	3.73788	0.000194864	3207.09	0.0118623	Silver side
ENSBTAG00000009103.UBLCP1	24.5273	3.73657	0.000195834	6.56412	0.0115858	Hind shin
ENSBTAG00000002645.SH3BP5L	76717.8	3.73422	0.00019637	20544.6	0.0316086	Cattlehide weight
ENSBTAG00000013414.BLVRA	10124	3.73492	0.000197144	2710.62	0.0118623	Silver side
ENSBTAG00000032288.GCK	-3826.49	-3.73486	0.000197166	1024.53	0.0156906	Knuckle
ENSBTAG00000044126.SNTB1	0.134141	3.73402	0.000197811	0.035924	0.0159942	Topside
ENSBTAG00000053156.ISCA1	0.392513	3.73135	0.000198595	0.105193	0.0316086	Cattlehide weight
ENSBTAG00000001987.SWAP70	0.0166222	3.73335	0.000199141	0.00445235	0.0497684	Biceps.brachii
ENSBTAG00000013071.GPR153	-6031.13	-3.73081	0.000200305	1616.57	0.0115858	Hind shin
ENSBTAG00000008951.ALPL	714.861	3.73186	0.000200309	191.556	0.0497684	Biceps.brachii
ENSBTAG00000009496.STAT5A	30035.9	3.73074	0.000200422	8050.92	0.0389319	Boneweight
ENSBTAG00000012946.HSF2	-31.5345	-3.72996	0.000200981	8.45438	0.0159942	Topside
ENSBTAG00000024341.HOXA6	4715.5	3.72937	0.000201444	1264.42	0.0115858	Hind shin
ENSBTAG00000005082.MED21	-2872.9	-3.72893	0.000201813	770.435	0.026686	Rump meat
ENSBTAG00000019441.MED28	-1500.78	-3.72874	0.000201942	402.49	0.0115858	Hind shin
ENSBTAG00000020613.STK16	-7825.71	-3.72763	0.000202864	2099.38	0.0119658	Silver side
ENSBTAG00000003649.POMK	2382.41	3.72837	0.000203067	638.996	0.0497684	Biceps.brachii
ENSBTAG00000016002.FAM169A	5183.95	3.72613	0.000204058	1391.24	0.0119658	Silver side
ENSBTAG00000011095.FAR2	-0.113451	-3.72428	0.000205526	0.0304625	0.026686	Rump meat
ENSBTAG00000006657.ZDHHC8	1579.08	3.72354	0.000206139	424.08	0.0119658	Silver side
ENSBTAG00000010306.RXFP1	-20043.4	-3.71931	0.000208199	5389.01	0.0321016	Cattlehide weight
ENSBTAG00000003239.UTP20	0.0149662	3.72075	0.00020921	0.00402236	0.0497684	Biceps.brachii
ENSBTAG00000001302.MRPS28	-16272.1	-3.7189	0.00020993	4375.51	0.0389319	Boneweight
ENSBTAG00000026243.PPP1R35	-71.5221	-3.71766	0.000210898	19.2385	0.0164953	Topside
ENSBTAG00000018025.IQCG	2346.23	3.71675	0.000211644	631.26	0.0120029	Hind shin
ENSBTAG00000016710.PTRH2	0.00770557	3.71757	0.000211823	0.00207274	0.0497684	Biceps.brachii
ENSBTAG00000012184.PTTG1	-7584.57	-3.71655	0.000211855	2040.76	0.0121546	Silver side
ENSBTAG00000012925.NCAPH	-9283.54	-3.71397	0.000213964	2499.63	0.0164953	Topside
ENSBTAG00000054901	-5687.99	-3.71215	0.000215453	1532.26	0.0379659	Hind leg length
ENSBTAG00000031834	-55.0415	-3.71179	0.000215785	14.8288	0.0120987	Hind shin
ENSBTAG00000014235.SMIM12	13837.8	3.71114	0.000216354	3728.71	0.0267697	Rump meat
ENSBTAG00000036401.bta.mir.147	-40.2905	-3.71035	0.000217023	10.8589	0.0267697	Rump meat
ENSBTAG00000046172	136.612	3.70835	0.000218763	36.839	0.0389319	Boneweight
ENSBTAG00000035182.SERPINB13	3643.57	3.70723	0.0002197	982.827	0.0124598	Silver side
ENSBTAG00000020613.STK16	-22796.6	-3.70335	0.00022307	6155.68	0.0389319	Boneweight
ENSBTAG00000009972.INHA	47.9387	3.7016	0.000224558	12.9508	0.0270236	Rump meat
ENSBTAG00000000900.LRRC8C	76.4891	3.69608	0.000229456	20.6947	0.0127307	Silver side
ENSBTAG00000005240.ZNF605	15968.4	3.69594	0.000229532	4320.52	0.0127248	Hind shin
ENSBTAG00000003169.FBXO24	-8.58366	-3.69322	0.000232022	2.32417	0.0127307	Silver side
ENSBTAG00000054032	-1083.11	-3.69283	0.000232318	293.3	0.0127362	Hind shin
ENSBTAG00000021540.WDR11	-10147.4	-3.69244	0.000232723	2748.16	0.0127307	Silver side
ENSBTAG00000001308	94178.3	3.68926	0.00023408	25527.7	0.0384984	Carcass weight
ENSBTAG00000053048	0.307986	3.68791	0.000236774	0.0835123	0.0386642	Hind leg length
ENSBTAG00000006839.JOSD2	7654.32	3.687	0.00023769	2076.03	0.0127307	Silver side
ENSBTAG00000005240.ZNF605	76701.2	3.68526	0.000237774	20812.9	0.0355509	Cattlehide weight
ENSBTAG00000016710.PTRH2	0.0887972	3.68633	0.000238314	0.0240883	0.0127307	Silver side
ENSBTAG00000050243.FKRP	-0.264102	-3.68633	0.000238326	0.0716435	0.0389319	Boneweight
ENSBTAG00000033747.SIL1	-2105.97	-3.68577	0.000238789	571.378	0.0181259	Topside
ENSBTAG00000019020.TAX1BP1	0.105308	3.68534	0.00023921	0.0285748	0.0281015	Rump meat
ENSBTAG00000012159.CNBP	17919	3.6842	0.000240284	4863.74	0.0127307	Silver side
ENSBTAG00000051725	-191.882	-3.68241	0.000241884	52.1079	0.0386642	Hind leg length
ENSBTAG00000018146.VAT1L	13263.7	3.68056	0.000243703	3603.71	0.0127307	Silver side
ENSBTAG00000019445.C4H7orf31	239.246	3.68	0.000244247	65.0125	0.0389319	Boneweight
ENSBTAG00000051500.ZNF389	-46.7676	-3.67906	0.000245118	12.7118	0.0127307	Silver side
ENSBTAG00000000484.HYAL2	0.51294	3.67774	0.000246395	0.139471	0.0389319	Boneweight
ENSBTAG00000014112.EXOC4	10838.4	3.67751	0.000246519	2947.21	0.0386642	Hind leg length
ENSBTAG00000017225.RNF135	1766.16	3.6764	0.000247626	480.403	0.0191757	Knuckle
ENSBTAG00000014874.FYTTD1	333928	3.6737	0.000248657	90897	0.0389748	Carcass weight
ENSBTAG00000016851.RPS6KB1	-11.6793	-3.67525	0.000248732	3.17782	0.0191757	Knuckle
ENSBTAG00000002189.ALG1	-0.244232	-3.6731	0.000250761	0.0664919	0.0386642	Hind leg length
ENSBTAG00000032083.DHX33	9125.89	3.66951	0.000254347	2486.95	0.0130724	Silver side
ENSBTAG00000014208.RPL35A	-3831.86	-3.66886	0.000254967	1044.43	0.0288776	Rump meat
ENSBTAG00000000526.TOPBP1	-107650	-3.66665	0.000255544	29359.3	0.0389748	Carcass weight
ENSBTAG00000046561.LCORL	5643.97	3.66628	0.000257523	1539.43	0.0288776	Rump meat
ENSBTAG00000047412.TNFSF18	-21815.2	-3.66415	0.000259693	5953.69	0.0389319	Boneweight
ENSBTAG00000003975.LMAN2L	20265.2	3.66376	0.000260019	5531.27	0.0191623	Topside
ENSBTAG00000005082.MED21	-3257.19	-3.66357	0.00026021	889.076	0.0191623	Topside
ENSBTAG00000005082.MED21	-9631.1	-3.66346	0.000260388	2628.97	0.0389319	Boneweight
ENSBTAG00000003745.WDR48	-1.92659	-3.66151	0.000260675	0.526175	0.0389748	Carcass weight
ENSBTAG00000047856.PAK2	4419.1	3.66163	0.000262175	1206.86	0.0198303	Knuckle
ENSBTAG00000007937.PRIM2	11.6628	3.66119	0.000262601	3.18553	0.0140892	Hind shin
ENSBTAG00000011095.FAR2	-0.0684652	-3.65923	0.000264591	0.0187103	0.0140892	Hind shin
ENSBTAG00000015265.TIGD2	9435.84	3.65782	0.000266003	2579.63	0.0390331	Hind leg length
ENSBTAG00000011145.NDUFA4	-0.0767417	-3.65638	0.000267513	0.0209884	0.0140892	Hind shin
ENSBTAG00000019020.TAX1BP1	0.064191	3.65551	0.00026842	0.0175601	0.0140892	Hind shin
ENSBTAG00000000526.TOPBP1	-4445.03	-3.65549	0.000268454	1215.99	0.0198303	Knuckle
ENSBTAG00000020066.ZW10	64.0199	3.65494	0.000268976	17.516	0.0390331	Hind leg length
ENSBTAG00000051500.ZNF389	-30.7837	-3.65469	0.000269281	8.42305	0.0198303	Knuckle
ENSBTAG00000016710.PTRH2	0.0874101	3.65268	0.000271365	0.0239304	0.0196899	Topside
ENSBTAG00000043951.IMPA2	-3614.09	-3.65071	0.000273472	989.969	0.0137921	Silver side
ENSBTAG00000003457.ATF5	-1.69978	-3.64692	0.000275763	0.466085	0.0400181	Carcass weight
ENSBTAG00000009655.TNS3	-0.109927	-3.64682	0.000277566	0.0301432	0.0201398	Knuckle
ENSBTAG00000005827.FIG4	0.118417	3.64673	0.000277696	0.0324722	0.0137921	Silver side
ENSBTAG00000025564.RPL36AL	15578.9	3.64504	0.0002795	4274.01	0.0137921	Silver side
ENSBTAG00000004849.IGSF3	0.207576	3.64349	0.000281156	0.0569718	0.030745	Rump meat
ENSBTAG00000016002.FAM169A	3355	3.64289	0.000281792	920.973	0.0201502	Knuckle
ENSBTAG00000036401.bta.mir.147	-45.8482	-3.64268	0.000282048	12.5864	0.0137921	Silver side
ENSBTAG00000012044.RPL13	-1834.94	-3.64149	0.000283338	503.897	0.0137921	Silver side
ENSBTAG00000000742.AMOTL2	7189.48	3.63986	0.000285123	1975.21	0.0137921	Silver side
ENSBTAG00000012044.RPL13	-1821.23	-3.6398	0.000285142	500.365	0.0203897	Topside
ENSBTAG00000002462.MRPL47	31.053	3.63687	0.000286665	8.53839	0.0416001	Cattlehide weight
ENSBTAG00000012044.RPL13	-1577.28	-3.63691	0.000288344	433.686	0.030745	Rump meat
ENSBTAG00000003587.ELL	-4413.53	-3.63629	0.000289052	1213.75	0.0138343	Silver side
ENSBTAG00000010242.LAMP1	-5014	-3.63616	0.000289163	1378.93	0.0203233	Knuckle
ENSBTAG00000021202.ACOT7	-20.1889	-3.63522	0.000290198	5.55368	0.0204548	Topside
ENSBTAG00000013071.GPR153	-11130.4	-3.63334	0.000292337	3063.4	0.0138343	Silver side
ENSBTAG00000051292	-11.2805	-3.63321	0.000292451	3.10482	0.0203233	Knuckle
ENSBTAG00000051292	-14.6683	-3.63285	0.000292869	4.03769	0.030745	Rump meat
ENSBTAG00000005370.TMTC1	-13.1921	-3.63022	0.000295859	3.63396	0.0138343	Silver side
ENSBTAG00000003986.CXXC5	-0.296024	-3.62953	0.000296546	0.0815599	0.0412277	Hind leg length
ENSBTAG00000018205.PHC1	12730.7	3.62848	0.000297833	3508.56	0.0138343	Silver side
ENSBTAG00000004849.IGSF3	0.241934	3.62657	0.000300014	0.0667114	0.0138343	Silver side
ENSBTAG00000051500.ZNF389	-39.6316	-3.62625	0.000300368	10.9291	0.0308753	Rump meat
ENSBTAG00000046282.VGLL2	5159.32	3.62587	0.000300764	1422.92	0.0156181	Hind shin
ENSBTAG00000013033.BTBD10	8.51403	3.62318	0.000303878	2.34988	0.0156181	Hind shin
ENSBTAG00000006278.FAM83C	22.0988	3.6204	0.000307132	6.10395	0.0213435	Topside
ENSBTAG00000008554.NINJ2	-0.0927094	-3.61997	0.000307626	0.0256106	0.0156477	Hind shin
ENSBTAG00000011283.RBPJL	1.65963	3.61828	0.000307799	0.458679	0.0433908	Carcass weight
ENSBTAG00000013071.GPR153	-9543.05	-3.6191	0.000308683	2636.86	0.0310825	Rump meat
ENSBTAG00000016432.PEMT	-8613.65	-3.6183	0.000309654	2380.58	0.0140947	Silver side
ENSBTAG00000012002.BCAR1	-32063.4	-3.61829	0.000309692	8861.48	0.0449417	Boneweight
ENSBTAG00000025669.B3GALT4	-0.323541	-3.61688	0.000311241	0.0894531	0.0412277	Hind leg length
ENSBTAG00000010242.LAMP1	-7525.05	-3.6164	0.00031191	2080.81	0.0140947	Silver side
ENSBTAG00000008551.TUSC1	-154.931	-3.61404	0.000312864	42.8691	0.0436347	Cattlehide weight
ENSBTAG00000009493.BCL3	-0.0661904	-3.61457	0.000314033	0.0183121	0.0158106	Hind shin
ENSBTAG00000021202.ACOT7	-13.3985	-3.6132	0.000315697	3.7082	0.021634	Knuckle
ENSBTAG00000013971.PI4KA	-5046.41	-3.61281	0.000316203	1396.81	0.0140947	Silver side
ENSBTAG00000015644.EID2	37.542	3.61208	0.000317088	10.3935	0.0140947	Silver side
ENSBTAG00000012184.PTTG1	-6339.75	-3.61181	0.000317396	1755.28	0.0312434	Rump meat
ENSBTAG00000018499.ANXA8L1	0.092657	3.61057	0.000318856	0.0256627	0.0158215	Hind shin
ENSBTAG00000021986.MAPK1IP1L	7068.92	3.60909	0.000320663	1958.64	0.0158215	Hind shin
ENSBTAG00000013033.BTBD10	29.7068	3.60802	0.000321943	8.23355	0.0412277	Hind leg length
ENSBTAG00000012058.GMDS	-24189.7	-3.608	0.000321966	6704.47	0.0412277	Hind leg length
ENSBTAG00000014821.SLC7A7	-7219.09	-3.60726	0.000322946	2001.27	0.0312434	Rump meat
ENSBTAG00000017663.GAST	157.868	3.60729	0.000322959	43.7636	0.0450212	Boneweight
ENSBTAG00000054742	-0.118861	-3.60645	0.000323971	0.032958	0.0141091	Silver side
ENSBTAG00000030898.MS4A13	-4943.22	-3.60488	0.000325875	1371.26	0.0218648	Knuckle
ENSBTAG00000013981.SPTSSA	21569.6	3.60483	0.000325878	5983.52	0.0412277	Hind leg length
ENSBTAG00000026243.PPP1R35	-69.7133	-3.60352	0.000327605	19.3459	0.0141091	Silver side
ENSBTAG00000000639.APRT	-52.0625	-3.60347	0.000327661	14.4479	0.0141091	Silver side
ENSBTAG00000033173.BHLHE22	-5267.65	-3.60252	0.000328851	1462.21	0.0141091	Silver side
ENSBTAG00000016560.DNAJC4	0.534525	3.60149	0.000330159	0.148418	0.0450212	Boneweight
ENSBTAG00000005827.FIG4	0.116301	3.60055	0.000331277	0.0323011	0.0226222	Topside
ENSBTAG00000014838.VPS26B	28.4247	3.59947	0.000332679	7.8969	0.0141503	Silver side
ENSBTAG00000055183.HRCT1	5813.28	3.59786	0.000334698	1615.76	0.0317577	Rump meat
ENSBTAG00000013078.DNAH11	-5087.87	-3.59784	0.000334702	1414.15	0.0226222	Topside
ENSBTAG00000008951.ALPL	20185.3	3.59559	0.00033566	5613.9	0.0436347	Cattlehide weight
ENSBTAG00000012177.SNRPD2	0.549479	3.59562	0.000337613	0.152819	0.0450212	Boneweight
ENSBTAG00000014502.BRAT1	10135.2	3.59297	0.000340935	2820.84	0.0166552	Hind shin
ENSBTAG00000026236.AZGP1	-5513.11	-3.59256	0.000341495	1534.59	0.0218648	Knuckle
ENSBTAG00000014838.VPS26B	18.8196	3.59233	0.000341796	5.23884	0.0218648	Knuckle
ENSBTAG00000011507.NUP88	37482.5	3.58907	0.000344089	10443.5	0.0436347	Cattlehide weight
ENSBTAG00000011798.STK38L	-0.166199	-3.59047	0.000344201	0.046289	0.0229498	Topside
ENSBTAG00000025099.RNF145	9916.78	3.58998	0.000344861	2762.35	0.0321046	Rump meat
ENSBTAG00000011715.RECQL5	44.7725	3.58925	0.000345807	12.4741	0.0218648	Knuckle
ENSBTAG00000046172	112.895	3.58727	0.000346453	31.4711	0.0436347	Cattlehide weight
ENSBTAG00000031395.C6H4orf48	19.2338	3.5884	0.000346924	5.35999	0.0218648	Knuckle
ENSBTAG00000004860.SLC27A6	25933.8	3.58657	0.000347368	7230.82	0.0436347	Cattlehide weight
ENSBTAG00000007976.FAM3C	0.0734056	3.58773	0.000347807	0.0204602	0.0218648	Knuckle
ENSBTAG00000048486.IQANK1	31.0277	3.58704	0.000348688	8.64994	0.0167913	Hind shin
ENSBTAG00000040298.GSTT1	24.0327	3.58638	0.000349631	6.70111	0.0147443	Silver side
ENSBTAG00000000077.ADSL	19.4229	3.5861	0.0003499	5.41617	0.0421514	Hind leg length
ENSBTAG00000000044.MYADML2	7648.22	3.58582	0.000350265	2132.9	0.0421514	Hind leg length
ENSBTAG00000018401.APLF	4.13109	3.58566	0.000350527	1.15211	0.0167913	Hind shin
ENSBTAG00000046561.LCORL	6378.93	3.58524	0.000351094	1779.22	0.0230973	Topside
ENSBTAG00000020330.BTG1	6880.81	3.58291	0.000354196	1920.45	0.0168039	Hind shin
ENSBTAG00000002470.CCDC78	93200.6	3.58038	0.000355587	26031	0.0477144	Carcass weight
ENSBTAG00000012946.HSF2	-484.148	-3.57873	0.00035781	135.285	0.0477144	Carcass weight
ENSBTAG00000044126.SNTB1	0.0858041	3.57974	0.000358491	0.0239694	0.0218648	Knuckle
ENSBTAG00000016313.ECH1	-64.2318	-3.57746	0.000361601	17.9546	0.0218648	Knuckle
ENSBTAG00000018206.NIPAL2	0.264908	3.57544	0.000362338	0.0740911	0.0436347	Cattlehide weight
ENSBTAG00000000315.ECD	-115.699	-3.57526	0.00036259	32.361	0.0436347	Cattlehide weight
ENSBTAG00000017318.TMEM178A	-33.0103	-3.57665	0.000362678	9.22938	0.0168839	Hind shin
ENSBTAG00000018499.ANXA8L1	0.114807	3.57667	0.00036268	0.0320989	0.0218648	Knuckle
ENSBTAG00000019026.EXTL2	0.0262337	3.57662	0.000362726	0.00733478	0.0168839	Hind shin
ENSBTAG00000003965.LIPT1	5259.48	3.57616	0.000363379	1470.71	0.0218648	Knuckle
ENSBTAG00000000526.TOPBP1	-19333.6	-3.57495	0.000365118	5408.09	0.0474077	Boneweight
ENSBTAG00000009279.TNKS2	-3458.09	-3.57305	0.000367712	967.826	0.0153753	Silver side
ENSBTAG00000012002.BCAR1	-5700.75	-3.57043	0.00037131	1596.66	0.0170298	Hind shin
ENSBTAG00000021540.WDR11	-9767.77	-3.57039	0.000371379	2735.77	0.0241103	Topside
ENSBTAG00000034255.EIF5B	-51.4819	-3.56955	0.000372614	14.4225	0.0154494	Silver side
ENSBTAG00000050719.PLA2G2D1	40.7	3.56939	0.000372763	11.4025	0.0170298	Hind shin
ENSBTAG00000030913.MX1	12190.7	3.56745	0.000375549	3417.19	0.0343141	Rump meat
ENSBTAG00000000371.DIS3L	30.7155	3.56574	0.000377998	8.61404	0.015542	Silver side
ENSBTAG00000000526.TOPBP1	-3466.25	-3.56486	0.000379194	972.339	0.0171646	Hind shin
ENSBTAG00000019971.CDC16	-0.461112	-3.56247	0.000380547	0.129436	0.0443643	Cattlehide weight
ENSBTAG00000019272.LPCAT2	-3231.68	-3.56203	0.000383278	907.259	0.0227843	Knuckle
ENSBTAG00000018499.ANXA8L1	0.173043	3.56135	0.000384303	0.0485892	0.0156707	Silver side
ENSBTAG00000009506.NAGA	-3934.14	-3.55826	0.000386637	1105.64	0.0443643	Cattlehide weight
ENSBTAG00000010481.UBXN1	6874.35	3.558	0.000389112	1932.08	0.0174534	Hind shin
ENSBTAG00000023659.MT2A	-111.358	-3.55695	0.000390676	31.3071	0.0242947	Topside
ENSBTAG00000012038.TRIM56	-79.7202	-3.55674	0.000390984	22.4139	0.0242947	Topside
ENSBTAG00000003589.COMMD3	0.128884	3.55446	0.000394353	0.0362599	0.0242947	Topside
ENSBTAG00000014238.ATP6V1E1	-0.0988859	-3.55351	0.000395757	0.0278277	0.0242947	Topside
ENSBTAG00000006657.ZDHHC8	999.578	3.55261	0.000397119	281.365	0.023326	Knuckle
ENSBTAG00000010740.CLTB	8710.11	3.55145	0.000398839	2452.55	0.0242947	Topside
ENSBTAG00000014502.BRAT1	18899.3	3.54789	0.000404255	5326.92	0.0163491	Silver side
ENSBTAG00000003407.SF3B6	-60.8951	-3.54688	0.000405775	17.1687	0.0364017	Rump meat
ENSBTAG00000013078.DNAH11	-3349.47	-3.54609	0.000406956	944.551	0.0236226	Knuckle
ENSBTAG00000046580.DHX58	0.0986374	3.53912	0.00041771	0.0278706	0.0184247	Hind shin
ENSBTAG00000009507.PHETA2	-15770.7	-3.53901	0.000417827	4456.23	0.0490848	Hind leg length
ENSBTAG00000005711.NSG1	-6103.26	-3.53868	0.000418427	1724.73	0.024006	Knuckle
ENSBTAG00000032288.GCK	-2896.17	-3.53842	0.000418797	818.492	0.0184247	Hind shin
ENSBTAG00000013069.IQCB1	327.782	3.53647	0.000419644	92.6864	0.0470573	Cattlehide weight
ENSBTAG00000019020.TAX1BP1	0.116692	3.53762	0.000420072	0.0329859	0.0252761	Topside
ENSBTAG00000025345.ARL10	13692	3.53594	0.000422785	3872.25	0.0168431	Silver side
ENSBTAG00000012177.SNRPD2	0.158509	3.5358	0.000422979	0.0448298	0.0366582	Rump meat
ENSBTAG00000046989.MANEAL	-1771.7	-3.5357	0.000423086	501.087	0.0184247	Hind shin
ENSBTAG00000010792.SEH1L	0.111234	3.53562	0.000423296	0.0314609	0.0168431	Silver side
ENSBTAG00000016432.PEMT	-4452.74	-3.53405	0.000425703	1259.95	0.0184247	Hind shin
ENSBTAG00000011530.CDH15	-3603.12	-3.5321	0.000428857	1020.11	0.0243216	Knuckle
ENSBTAG00000051292	-8.75158	-3.5315	0.000429793	2.47815	0.01844	Hind shin
ENSBTAG00000000742.AMOTL2	5996.86	3.52909	0.000433725	1699.27	0.0366582	Rump meat
ENSBTAG00000051725	-99.1394	-3.52615	0.00043855	28.1155	0.0173105	Silver side
ENSBTAG00000027326.TP53RK	-8626.14	-3.52609	0.00043859	2446.38	0.0257626	Topside
ENSBTAG00000003690.NHLRC2	-189.217	-3.52318	0.00044104	53.7063	0.0483576	Cattlehide weight
ENSBTAG00000010185.TADA2B	4.57138	3.52437	0.000441402	1.29708	0.0187748	Hind shin
ENSBTAG00000047856.PAK2	5550.09	3.52397	0.0004421	1574.95	0.0366582	Rump meat
ENSBTAG00000006187.MFAP4	4126.4	3.52377	0.000442424	1171.02	0.0366582	Rump meat
ENSBTAG00000014208.RPL35A	-4228.54	-3.52313	0.00044346	1200.22	0.0257626	Topside
ENSBTAG00000046176.SPEG	10953.3	3.52291	0.000443823	3109.17	0.0257626	Topside
ENSBTAG00000007976.FAM3C	0.0938667	3.52175	0.000445783	0.0266534	0.0366582	Rump meat
ENSBTAG00000046814.ACOT2	-0.10017	-3.52103	0.000447009	0.0284491	0.0175043	Silver side
ENSBTAG00000051292	-16.3917	-3.51932	0.000449801	4.65762	0.025764	Topside
ENSBTAG00000014238.ATP6V1E1	-0.0651744	-3.5174	0.000453047	0.0185291	0.0254015	Knuckle
ENSBTAG00000011525.SLC5A8	-0.166058	-3.51666	0.000454291	0.0472204	0.025764	Topside
ENSBTAG00000003239.UTP20	0.0858083	3.51641	0.000454697	0.0244023	0.0190348	Hind shin
ENSBTAG00000006573.KLHL18	1321.95	3.51609	0.000455231	375.972	0.0190348	Hind shin
ENSBTAG00000048433	-4602.82	-3.51534	0.000456586	1309.35	0.0177386	Silver side
ENSBTAG00000011178.IL17RB	-7941.89	-3.51259	0.000461282	2260.98	0.017781	Silver side
ENSBTAG00000033190.PGM5	0.110232	3.51217	0.000461964	0.0313857	0.0256104	Knuckle
ENSBTAG00000003693.SUN2	43.6065	3.51162	0.000462926	12.4178	0.0372762	Rump meat
ENSBTAG00000018205.PHC1	12242.5	3.50859	0.000468135	3489.28	0.0261202	Topside
ENSBTAG00000040042.GRIN2C	61.634	3.50835	0.000468627	17.5678	0.0179241	Silver side
ENSBTAG00000002657.NKIRAS2	5949.34	3.50828	0.000468666	1695.8	0.0194319	Hind shin
ENSBTAG00000047412.TNFSF18	-6129.2	-3.50706	0.00047085	1747.68	0.0372762	Rump meat
ENSBTAG00000014838.VPS26B	27.488	3.50668	0.00047147	7.83876	0.0261202	Topside
ENSBTAG00000054445	19.7786	3.50578	0.000473072	5.64172	0.0259349	Knuckle
ENSBTAG00000053048	0.156794	3.50385	0.000476453	0.044749	0.0261202	Topside
ENSBTAG00000030898.MS4A13	-7237.9	-3.50188	0.000480029	2066.86	0.018219	Silver side
ENSBTAG00000017473.LAMC3	-21.7402	-3.49919	0.000484841	6.21291	0.0182611	Silver side
ENSBTAG00000000526.TOPBP1	-5534.53	-3.49788	0.000487169	1582.25	0.0372762	Rump meat
ENSBTAG00000050333.PROKR1	-8857.44	-3.49684	0.000489079	2532.98	0.0182812	Silver side
ENSBTAG00000018390.GLB1L2	0.114348	3.49207	0.000497737	0.032745	0.0269872	Topside
ENSBTAG00000011401.PDZD8	-6571.15	-3.49168	0.000498534	1881.95	0.0184945	Silver side
ENSBTAG00000016002.FAM169A	12308	3.49013	0.000498779	3526.51	0.049855	Cattlehide weight
ENSBTAG00000017118.FAM8A1	13107.5	3.49002	0.000501511	3755.7	0.0206205	Hind shin
ENSBTAG00000051725	-51.8146	-3.48645	0.000508179	14.8617	0.0207219	Hind shin
ENSBTAG00000002630.MRTFA	-0.0990283	-3.48581	0.000509444	0.028409	0.0372762	Rump meat
ENSBTAG00000020613.STK16	-18591	-3.48346	0.000511258	5336.92	0.049855	Cattlehide weight
ENSBTAG00000019434.PDCD4	26278.3	3.4834	0.000511383	7543.86	0.049855	Cattlehide weight
ENSBTAG00000005225.RAD52	-9.03738	-3.48305	0.000514704	2.59468	0.018892	Silver side
ENSBTAG00000027326.TP53RK	-7362.25	-3.48271	0.000515321	2113.95	0.0372762	Rump meat
ENSBTAG00000012925.NCAPH	-7575.8	-3.48231	0.000516067	2175.51	0.0372762	Rump meat
ENSBTAG00000012751.BTBD6	-0.181666	-3.48189	0.000516906	0.0521745	0.018892	Silver side
ENSBTAG00000003711.EPAS1	4001.74	3.48127	0.000518022	1149.5	0.0276112	Topside
ENSBTAG00000019217.KIF13A	-39.1393	-3.48089	0.000518796	11.2441	0.0372762	Rump meat
ENSBTAG00000012177.SNRPD2	0.180044	3.48001	0.000520438	0.0517365	0.0276112	Topside
ENSBTAG00000049030	-55.0264	-3.47994	0.000520585	15.8124	0.0279842	Knuckle
ENSBTAG00000032839.LRCH3	18400.1	3.47869	0.000523027	5289.37	0.0372762	Rump meat
ENSBTAG00000002630.MRTFA	-0.07595	-3.47807	0.000524192	0.0218368	0.0279842	Knuckle
ENSBTAG00000048956	-4.72817	-3.4778	0.000524735	1.35953	0.0372762	Rump meat
ENSBTAG00000014610.GPAA1	-403.015	-3.47754	0.000525193	115.891	0.0212402	Hind shin
ENSBTAG00000031395.C6H4orf48	28.1071	3.47743	0.000525498	8.08274	0.0189804	Silver side
ENSBTAG00000002127.TCP11L2	-6499.6	-3.47639	0.000527469	1869.64	0.0279842	Knuckle
ENSBTAG00000050938	-38159.1	-3.47488	0.000527743	10981.4	0.049855	Cattlehide weight
ENSBTAG00000003499.ENPP4	20.7847	3.47499	0.000530247	5.98123	0.0189804	Silver side
ENSBTAG00000029954.MIR3074	-5475.68	-3.47467	0.000530866	1575.88	0.0189804	Silver side
ENSBTAG00000017652.NUP50	54777.9	3.4726	0.000532196	15774.3	0.049855	Cattlehide weight
ENSBTAG00000008873.NCBP2	-2005.91	-3.47291	0.000534282	577.586	0.0372762	Rump meat
ENSBTAG00000015996.GPC1	-3990.9	-3.47184	0.000536402	1149.51	0.0372762	Rump meat
ENSBTAG00000015181.EPM2A	-15094.4	-3.47003	0.000537279	4349.93	0.049855	Cattlehide weight
ENSBTAG00000025099.RNF145	11065.5	3.47099	0.000538057	3188	0.0282423	Topside
ENSBTAG00000019105.NPLOC4	13.4281	3.46734	0.000542637	3.87275	0.049855	Cattlehide weight
ENSBTAG00000016177.FGL1	-12245.5	-3.46716	0.000543002	3531.87	0.049855	Cattlehide weight
ENSBTAG00000033642	0.0900755	3.46803	0.000543956	0.0259731	0.0282514	Topside
ENSBTAG00000036401.bta.mir.147	-23.0479	-3.46724	0.000545519	6.64734	0.0218829	Hind shin
ENSBTAG00000047301	5481.25	3.46615	0.000547748	1581.37	0.028751	Knuckle
ENSBTAG00000000813.HOMER3	48.963	3.46603	0.000547997	14.1265	0.037553	Rump meat
ENSBTAG00000004510.SARDH	0.152152	3.46297	0.000551447	0.043937	0.049855	Cattlehide weight
ENSBTAG00000046989.MANEAL	-3275.57	-3.4615	0.000557244	946.285	0.0197802	Silver side
ENSBTAG00000033747.SIL1	-1718.34	-3.46133	0.000557549	496.439	0.0376842	Rump meat
ENSBTAG00000008554.NINJ2	-0.110735	-3.45694	0.000566598	0.0320326	0.0294273	Knuckle
ENSBTAG00000007490.SULF2	-50.9234	-3.4562	0.000568166	14.7339	0.0378828	Rump meat
ENSBTAG00000038702	-23.6795	-3.45573	0.000569105	6.85225	0.0288048	Topside
ENSBTAG00000046977.PLA2G2D4	-57.2766	-3.45534	0.000569915	16.5762	0.0288048	Topside
ENSBTAG00000010437.MKLN1	98.0496	3.45305	0.000571942	28.3951	0.049855	Cattlehide weight
ENSBTAG00000006985.TM7SF3	-0.0879502	-3.45323	0.000574436	0.025469	0.0202448	Silver side
ENSBTAG00000018499.ANXA8L1	0.428832	3.45128	0.000575657	0.124253	0.049855	Cattlehide weight
ENSBTAG00000007363.LSM3	67.5531	3.45114	0.00057595	19.5741	0.049855	Cattlehide weight
ENSBTAG00000032288.GCK	-5317.16	-3.45203	0.000576879	1540.3	0.0288048	Topside
ENSBTAG00000048861	-18.6692	-3.45152	0.000577965	5.40897	0.0288048	Topside
ENSBTAG00000044126.SNTB1	0.124853	3.45102	0.000579108	0.0361787	0.0202647	Silver side
ENSBTAG00000013837.TUBE1	-1961.25	-3.45047	0.000580222	568.4	0.029787	Knuckle
ENSBTAG00000004860.SLC27A6	5246.86	3.45033	0.000580473	1520.68	0.0230972	Hind shin
ENSBTAG00000021580.HNRNPA3	-22.8564	-3.44803	0.000585484	6.62884	0.0203435	Silver side
ENSBTAG00000047299.DGCR6L	0.0416829	3.44795	0.000585597	0.0120892	0.029787	Knuckle
ENSBTAG00000012541.CHP2	31.9085	3.44748	0.000586571	9.25561	0.0231531	Hind shin
ENSBTAG00000006187.MFAP4	4676.83	3.4458	0.00059029	1357.25	0.0203671	Silver side
ENSBTAG00000025099.RNF145	5849.6	3.44463	0.000592719	1698.18	0.0232101	Hind shin
ENSBTAG00000030913.MX1	13543.6	3.44335	0.000595527	3933.25	0.0293833	Topside
ENSBTAG00000015272.TSC22D4	-9492.68	-3.44199	0.000598578	2757.91	0.0205096	Silver side
ENSBTAG00000052534.U6	43.9053	3.43935	0.00060432	12.7656	0.0304257	Knuckle
ENSBTAG00000015265.TIGD2	2529.81	3.43656	0.000610486	736.146	0.0237176	Hind shin
ENSBTAG00000033747.SIL1	-1977.22	-3.43554	0.000612842	575.518	0.0208171	Silver side
ENSBTAG00000005082.MED21	-2037.22	-3.43526	0.000613429	593.033	0.0305723	Knuckle
ENSBTAG00000039028.PI3	-46.6201	-3.43414	0.000615991	13.5755	0.0208171	Silver side
ENSBTAG00000016002.FAM169A	2531.74	3.43389	0.000616469	737.282	0.023763	Hind shin
ENSBTAG00000003649.POMK	21917	3.43378	0.000616758	6382.75	0.0405744	Rump meat
ENSBTAG00000050243.FKRP	-0.0831158	-3.43034	0.000624508	0.0242296	0.0305082	Topside
ENSBTAG00000055183.HRCT1	3412.09	3.42823	0.00062932	995.291	0.0240703	Hind shin
ENSBTAG00000009337.PNMA8A	5038.45	3.42673	0.000632869	1470.34	0.021242	Silver side
ENSBTAG00000000835.BCAS1	3832.12	3.42349	0.000640334	1119.36	0.0415712	Rump meat
ENSBTAG00000009337.PNMA8A	3327.08	3.41898	0.000650912	973.12	0.031943	Knuckle
ENSBTAG00000019434.PDCD4	10127.8	3.41844	0.000652265	2962.69	0.0217451	Silver side
ENSBTAG00000055183.HRCT1	4259.01	3.41749	0.00065445	1246.24	0.031943	Knuckle
ENSBTAG00000017502.RIMKLA	0.0678646	3.41554	0.000659061	0.0198693	0.0250139	Hind shin
ENSBTAG00000047186.NME2	0.0634986	3.41502	0.000660353	0.0185939	0.031943	Knuckle
ENSBTAG00000021273.SEMA4B	2338.25	3.41314	0.000664846	685.072	0.0250408	Hind shin
ENSBTAG00000023846	-0.10076	-3.413	0.000665294	0.0295224	0.0218284	Silver side
ENSBTAG00000049770	-5405.04	-3.41271	0.000665904	1583.8	0.0322115	Topside
ENSBTAG00000021304.TP53BP1	-66.3739	-3.41229	0.000667011	19.4515	0.0218284	Silver side
ENSBTAG00000012480.TBC1D13	12389.5	3.41186	0.000668036	3631.3	0.0218284	Silver side
ENSBTAG00000002189.ALG1	-0.0810984	-3.4114	0.000669088	0.0237727	0.0320513	Knuckle
ENSBTAG00000010481.UBXN1	10738.8	3.41138	0.000669169	3147.93	0.042879	Rump meat
ENSBTAG00000051500.ZNF389	-42.9564	-3.40913	0.000674605	12.6004	0.0323155	Topside
ENSBTAG00000021771.PTTG1IP	38.4069	3.40797	0.00067743	11.2697	0.0252118	Hind shin
ENSBTAG00000013078.DNAH11	-2567.83	-3.40709	0.000679606	753.674	0.0252118	Hind shin
ENSBTAG00000051725	-63.4006	-3.40625	0.000681706	18.613	0.0321412	Knuckle
ENSBTAG00000017533.LRRC1	16651.3	3.40563	0.000683323	4889.35	0.022181	Silver side
ENSBTAG00000015171.CDK20	8191.89	3.4054	0.000683788	2405.55	0.0324405	Topside
ENSBTAG00000038949.MRPL30	6309.85	3.40533	0.000683994	1852.93	0.0321412	Knuckle
ENSBTAG00000010992.CTSH	0.0643514	3.40063	0.000695726	0.0189234	0.0326925	Topside
ENSBTAG00000013909.BOC	8302.35	3.39817	0.000702015	2443.18	0.0226388	Silver side
ENSBTAG00000010123.APOE	6.41218	3.39754	0.000703512	1.8873	0.025904	Hind shin
ENSBTAG00000050243.FKRP	-0.0437799	-3.39356	0.000713722	0.0129009	0.0260852	Hind shin
ENSBTAG00000018025.IQCG	2690.24	3.39263	0.000716167	792.965	0.03287	Knuckle
ENSBTAG00000019712.ST14	43.3432	3.39248	0.000716628	12.7763	0.02296	Silver side
ENSBTAG00000005370.TMTC1	-8.20268	-3.39146	0.000719191	2.41863	0.03287	Knuckle
ENSBTAG00000032369.NMI	-0.0932115	-3.39004	0.000722902	0.0274957	0.03287	Knuckle
ENSBTAG00000008873.NCBP2	-1502.94	-3.38871	0.000726373	443.513	0.03287	Knuckle
ENSBTAG00000016432.PEMT	-8024.88	-3.387	0.000730861	2369.32	0.0340195	Topside
ENSBTAG00000031834	-62.9806	-3.38627	0.000732812	18.5988	0.03287	Knuckle
ENSBTAG00000053289	2402.63	3.38217	0.000743691	710.381	0.0342932	Topside
ENSBTAG00000009586.CDC25A	2436.34	3.38112	0.000746597	720.571	0.023548	Silver side
ENSBTAG00000013048.NIPAL3	13.3699	3.38089	0.000747109	3.95456	0.0268804	Hind shin
ENSBTAG00000008711.BOK	27.7333	3.3808	0.000747447	8.20317	0.023548	Silver side
ENSBTAG00000026080	-8677.42	-3.38012	0.000749299	2567.2	0.023548	Silver side
ENSBTAG00000014442.MTG2	-38.1087	-3.37891	0.000752465	11.2784	0.0343333	Topside
ENSBTAG00000006588.CBY1	0.0528736	3.3789	0.000752471	0.0156481	0.0268804	Hind shin
ENSBTAG00000016432.PEMT	-5334.36	-3.37849	0.000753648	1578.92	0.0332858	Knuckle
ENSBTAG00000013226.HUS1	0.0345372	3.37782	0.000755408	0.0102247	0.0268804	Hind shin
ENSBTAG00000015171.CDK20	5410.35	3.37778	0.000755576	1601.75	0.0332858	Knuckle
ENSBTAG00000012159.CNBP	16329.2	3.3767	0.000758477	4835.85	0.0343333	Topside
ENSBTAG00000021313.RUNDC3B	1420.48	3.37604	0.000760329	420.754	0.0479794	Rump meat
ENSBTAG00000019966.TICAM1	-2046.07	-3.37521	0.00076254	606.205	0.0268804	Hind shin
ENSBTAG00000052972	23.8834	3.37515	0.000762718	7.07626	0.0268804	Hind shin
ENSBTAG00000015253.COX19	10378.8	3.3736	0.00076707	3076.47	0.023954	Silver side
ENSBTAG00000000125.SPATA5	-0.124043	-3.37286	0.000769019	0.0367769	0.0269102	Hind shin
ENSBTAG00000046814.ACOT2	-0.0953332	-3.37224	0.000770749	0.02827	0.0344976	Topside
ENSBTAG00000004544.TXNDC9	22.0456	3.37201	0.000771402	6.53781	0.0336823	Knuckle
ENSBTAG00000050466	0.118464	3.37032	0.000776092	0.0351493	0.0344976	Topside
ENSBTAG00000019272.LPCAT2	-3972.62	-3.36888	0.000780171	1179.21	0.0479794	Rump meat
ENSBTAG00000053307	0.120104	3.36744	0.000784248	0.0356662	0.0243363	Silver side
ENSBTAG00000051043	-6306.71	-3.3664	0.000787125	1873.43	0.0479794	Rump meat
ENSBTAG00000046977.PLA2G2D4	-48.3033	-3.36471	0.000791926	14.3559	0.0479794	Rump meat
ENSBTAG00000002712.MDP1	-29.6785	-3.35985	0.00080584	8.83329	0.0479794	Rump meat
ENSBTAG00000038702	-15.3084	-3.35643	0.00081575	4.56091	0.0353062	Knuckle
ENSBTAG00000025764	51.634	3.3557	0.000817926	15.387	0.0479794	Rump meat
ENSBTAG00000025442.HSPA1L	45.4749	3.35542	0.000818743	13.5527	0.0479794	Rump meat
ENSBTAG00000054032	-1601.12	-3.35276	0.000826561	477.551	0.0479794	Rump meat
ENSBTAG00000011178.IL17RB	-7535.67	-3.35236	0.000827694	2247.87	0.0364629	Topside
ENSBTAG00000014124.MLLT3	56.2846	3.35054	0.000833138	16.7987	0.0356317	Knuckle
ENSBTAG00000017836.ZFP57	-9971.44	-3.34953	0.000836079	2976.96	0.0290508	Hind shin
ENSBTAG00000021980.RASSF8	14157.7	3.349	0.000837713	4227.42	0.0356317	Knuckle
ENSBTAG00000053634	1985.59	3.34638	0.000845592	593.355	0.0356594	Knuckle
ENSBTAG00000014405.OSBPL6	0.0561783	3.34626	0.000845906	0.0167884	0.0291335	Hind shin
ENSBTAG00000021636.GPR155	6.81286	3.34482	0.000850269	2.03684	0.0291335	Hind shin
ENSBTAG00000049098.ZNF496	6826.67	3.34463	0.000850973	2041.08	0.0262419	Silver side
ENSBTAG00000017790.B9D1	7.89981	3.34416	0.000852351	2.36227	0.0489012	Rump meat
ENSBTAG00000026502.CYP2D14	-10.9374	-3.34384	0.000853302	3.2709	0.0356796	Knuckle
ENSBTAG00000019971.CDC16	-0.173064	-3.33977	0.000865866	0.0518191	0.0265353	Silver side
ENSBTAG00000051242	0.0690454	3.33838	0.000870085	0.0206823	0.0359225	Knuckle
ENSBTAG00000002148.RAB3D	2725.12	3.33608	0.000877253	816.864	0.0359225	Knuckle
ENSBTAG00000050267	9.22648	3.33588	0.000877808	2.76583	0.0298697	Hind shin
ENSBTAG00000000484.HYAL2	0.10446	3.33489	0.000880954	0.0313235	0.0359225	Knuckle
ENSBTAG00000018749.NUDT16	-3638.82	-3.33329	0.000885962	1091.66	0.0299407	Hind shin
ENSBTAG00000020613.STK16	-6025.98	-3.33159	0.000891406	1808.74	0.0498119	Rump meat
ENSBTAG00000050719.PLA2G2D1	47.5815	3.33062	0.000894455	14.2861	0.0360187	Knuckle
ENSBTAG00000004460.RFWD3	7038.68	3.32954	0.000897911	2114.01	0.0360187	Knuckle
ENSBTAG00000038682.FAM83H	-3154.16	-3.32765	0.000903975	947.865	0.0498119	Rump meat
ENSBTAG00000002746.OSTF1	14.5435	3.32679	0.000906674	4.37164	0.0304322	Hind shin
ENSBTAG00000025564.RPL36AL	12276.3	3.3268	0.000906706	3690.12	0.0498119	Rump meat
ENSBTAG00000019971.CDC16	-0.148409	-3.32621	0.000908608	0.044618	0.0498119	Rump meat
ENSBTAG00000011625.LYPLA2	0.0849135	3.32532	0.00091155	0.0255355	0.0277629	Silver side
ENSBTAG00000019020.TAX1BP1	0.0730892	3.32481	0.000913114	0.0219829	0.0363331	Knuckle
ENSBTAG00000015644.EID2	34.3875	3.32409	0.000915431	10.3449	0.0394154	Topside
ENSBTAG00000012197.AP5Z1	49.2397	3.3234	0.000917667	14.8161	0.0394154	Topside
ENSBTAG00000036401.bta.mir.147	-41.5713	-3.32309	0.000918681	12.5098	0.0394154	Topside
ENSBTAG00000020330.BTG1	12071.3	3.32145	0.000924167	3634.36	0.0279745	Silver side
ENSBTAG00000015043.MFNG	-8984.7	-3.31888	0.000932633	2707.15	0.0280586	Silver side
ENSBTAG00000032839.LRCH3	20158.3	3.3182	0.000934764	6075.07	0.039509	Topside
ENSBTAG00000004544.TXNDC9	17.3242	3.31761	0.000936693	5.22188	0.0311635	Hind shin
ENSBTAG00000007015.COX11	-0.0829222	-3.31756	0.000936878	0.0249949	0.039509	Topside
ENSBTAG00000015043.MFNG	-4742.01	-3.31543	0.000943979	1430.29	0.0311635	Hind shin
ENSBTAG00000004663.TRUB2	2323.18	3.3144	0.000947411	700.935	0.0311635	Hind shin
ENSBTAG00000003208.RAB33B	-2688.2	-3.31433	0.000947709	811.085	0.0372704	Knuckle
ENSBTAG00000051203	3287.37	3.31312	0.000951777	992.229	0.0372704	Knuckle
ENSBTAG00000002749.CRHR1	2062.38	3.312	0.000955512	622.7	0.0399534	Topside
ENSBTAG00000011715.RECQL5	62.0163	3.30938	0.000964423	18.7395	0.0399871	Topside
ENSBTAG00000000835.BCAS1	4312.83	3.30888	0.000966227	1303.41	0.0288024	Silver side
ENSBTAG00000012058.GMDS	-7955.19	-3.30852	0.000967403	2404.46	0.0373305	Knuckle
ENSBTAG00000032839.LRCH3	13404.9	3.30821	0.000968444	4052.01	0.0373305	Knuckle
ENSBTAG00000002476.DNAJC16	0.235759	3.30806	0.000969032	0.0712679	0.0288024	Silver side
ENSBTAG00000004876.RABL2B	1526.66	3.30466	0.000980611	461.971	0.0320267	Hind shin
ENSBTAG00000000811.DDX49	42.8525	3.30379	0.000983791	12.9707	0.0289376	Silver side
ENSBTAG00000015857.TPRG1L	95.4271	3.30335	0.000985309	28.888	0.0289376	Silver side
ENSBTAG00000006846.LGALS9	0.0653337	3.30293	0.000986636	0.0197805	0.0320267	Hind shin
ENSBTAG00000015007.NCOA1	0.0685512	3.30244	0.000988412	0.0207578	0.0375398	Knuckle
ENSBTAG00000007643.TRIM39	-15376.3	-3.30193	0.000990194	4656.76	0.0375398	Knuckle
ENSBTAG00000006140.PEX11A	5573.86	3.30007	0.000996699	1689.01	0.0375398	Knuckle
ENSBTAG00000006657.ZDHHC8	1391.23	3.29897	0.00100056	421.717	0.0411397	Topside
ENSBTAG00000013734.ATP6V1E2	1.83552	3.2984	0.00100255	0.55649	0.0321775	Hind shin
ENSBTAG00000000900.LRRC8C	36.193	3.29688	0.00100793	10.978	0.0321775	Hind shin
ENSBTAG00000007602.ITGA8	16.192	3.2943	0.00101714	4.91516	0.0321775	Hind shin
ENSBTAG00000021286.SLC37A1	-3658.01	-3.29424	0.00101737	1110.43	0.0321775	Hind shin
ENSBTAG00000013048.NIPAL3	16.2525	3.29298	0.00102193	4.93551	0.0379873	Knuckle
ENSBTAG00000050719.PLA2G2D1	70.5504	3.29275	0.00102273	21.426	0.0414076	Topside
ENSBTAG00000019272.LPCAT2	-4481.74	-3.29244	0.00102386	1361.22	0.0414076	Topside
ENSBTAG00000014821.SLC7A7	-5088.18	-3.29241	0.00102398	1545.43	0.0379873	Knuckle
ENSBTAG00000021980.RASSF8	20843.3	3.28949	0.00103455	6336.34	0.0414999	Topside
ENSBTAG00000005830.STRN4	3420.63	3.28869	0.00103744	1040.12	0.0326032	Hind shin
ENSBTAG00000012925.NCAPH	-5483.55	-3.28828	0.00103898	1667.6	0.0380095	Knuckle
ENSBTAG00000035182.SERPINB13	2143.93	3.28801	0.00103998	652.044	0.0380095	Knuckle
ENSBTAG00000005493.TBC1D14	10828.8	3.28803	0.00104	3293.4	0.030363	Silver side
ENSBTAG00000051630	75.4184	3.2858	0.00104807	22.9528	0.0415054	Topside
ENSBTAG00000021090.ABCC1	-0.0595431	-3.28506	0.00105076	0.0181254	0.0328128	Hind shin
ENSBTAG00000046178	8774.18	3.28414	0.00105423	2671.68	0.0382468	Knuckle
ENSBTAG00000021313.RUNDC3B	1589.45	3.28402	0.00105464	483.995	0.0415054	Topside
ENSBTAG00000009103.UBLCP1	40.7648	3.28374	0.0010558	12.4141	0.030643	Silver side
ENSBTAG00000020533.FBXO34	-4400.56	-3.28187	0.0010626	1340.87	0.0329739	Hind shin
ENSBTAG00000003649.POMK	24288.8	3.28036	0.00106841	7404.32	0.0308276	Silver side
ENSBTAG00000003986.CXXC5	-0.143404	-3.28016	0.00106905	0.0437187	0.0415054	Topside
ENSBTAG00000035182.SERPINB13	3202.32	3.27644	0.00108307	977.377	0.0415054	Topside
ENSBTAG00000012184.PTTG1	-6639.79	-3.27644	0.0010831	2026.53	0.0415054	Topside
ENSBTAG00000019434.PDCD4	9612.37	3.27589	0.00108516	2934.28	0.0415054	Topside
ENSBTAG00000012184.PTTG1	-3536.59	-3.27259	0.00109777	1080.67	0.0338526	Hind shin
ENSBTAG00000034077.ASIP	-8678.13	-3.27155	0.00110185	2652.61	0.0396826	Knuckle
ENSBTAG00000009496.STAT5A	5944.42	3.26824	0.00111468	1818.84	0.0398537	Knuckle
ENSBTAG00000012177.SNRPD2	0.170438	3.26695	0.00111981	0.0521703	0.0319841	Silver side
ENSBTAG00000012416.ZNF511	16586.6	3.26653	0.00112145	5077.73	0.0319841	Silver side
ENSBTAG00000053156.ISCA1	0.090744	3.26606	0.00112322	0.0277839	0.0398703	Knuckle
ENSBTAG00000018257.APIP	-1045.68	-3.26514	0.0011268	320.257	0.0345318	Hind shin
ENSBTAG00000002834.CCDC69	6568.21	3.26486	0.00112789	2011.79	0.0427837	Topside
ENSBTAG00000006846.LGALS9	0.122298	3.26381	0.00113219	0.0374709	0.0321047	Silver side
ENSBTAG00000017031	4584.73	3.26283	0.00113593	1405.14	0.0427837	Topside
ENSBTAG00000002712.MDP1	-17.6723	-3.26113	0.00114269	5.41907	0.0348028	Hind shin
ENSBTAG00000007389.IFI35	2178.2	3.25539	0.00116587	669.107	0.0407336	Knuckle
ENSBTAG00000012554.ANKAR	-66.5549	-3.25531	0.00116629	20.445	0.0326771	Silver side
ENSBTAG00000007643.TRIM39	-22844.5	-3.25476	0.00116851	7018.79	0.0326771	Silver side
ENSBTAG00000003965.LIPT1	3819.54	3.25472	0.00116856	1173.54	0.035155	Hind shin
ENSBTAG00000015041.NDUFA2	-2647.04	-3.25436	0.00117007	813.383	0.0407336	Knuckle
ENSBTAG00000000257.MRAP2	-9.49308	-3.25396	0.00117164	2.91739	0.035155	Hind shin
ENSBTAG00000019971.CDC16	-0.111721	-3.25381	0.00117231	0.0343353	0.0407336	Knuckle
ENSBTAG00000013971.PI4KA	-2408.26	-3.25299	0.00117563	740.322	0.035155	Hind shin
ENSBTAG00000019441.MED28	-2479.91	-3.252	0.00117982	762.58	0.0326771	Silver side
ENSBTAG00000002733.DBX1	-72.2135	-3.25121	0.00118297	22.2113	0.0441761	Topside
ENSBTAG00000050243.FKRP	-0.0526694	-3.25091	0.00118422	0.0162014	0.0408599	Knuckle
ENSBTAG00000051070	4800.55	3.25091	0.00118434	1476.68	0.0326771	Silver side
ENSBTAG00000026236.AZGP1	-7520.82	-3.25063	0.00118549	2313.65	0.0326771	Silver side
ENSBTAG00000002898.UNC45B	28.6163	3.24931	0.0011908	8.80688	0.0441761	Topside
ENSBTAG00000002313.ITPR2	-13827.2	-3.24622	0.00120369	4259.49	0.0443208	Topside
ENSBTAG00000012041.SPG7	-9.94514	-3.24621	0.00120369	3.06361	0.0357277	Hind shin
ENSBTAG00000013988.BID	7.99622	3.24489	0.00120927	2.46425	0.0357277	Hind shin
ENSBTAG00000009655.TNS3	-0.147852	-3.24472	0.0012101	0.0455669	0.0329929	Silver side
ENSBTAG00000004860.SLC27A6	9329.2	3.24251	0.00121944	2877.15	0.0329929	Silver side
ENSBTAG00000048504	11150.2	3.24213	0.00122108	3439.17	0.0329929	Silver side
ENSBTAG00000043951.IMPA2	-1700.58	-3.2415	0.00122359	524.626	0.0359358	Hind shin
ENSBTAG00000048969	-0.117813	-3.24151	0.00122369	0.0363452	0.0329929	Silver side
ENSBTAG00000011525.SLC5A8	-0.101992	-3.23665	0.00124444	0.0315115	0.0424848	Knuckle
ENSBTAG00000002645.SH3BP5L	17325.7	3.2357	0.00124854	5354.55	0.0424848	Knuckle
ENSBTAG00000052972	43.2694	3.23568	0.00124874	13.3726	0.0334692	Silver side
ENSBTAG00000008646.TRMT112	-4111.74	-3.23506	0.00125126	1270.99	0.0364794	Hind shin
ENSBTAG00000018616.IPO11	-16392	-3.23317	0.00125964	5069.95	0.0334692	Silver side
ENSBTAG00000012049.WIPI2	15.7221	3.23267	0.00126169	4.8635	0.0461125	Topside
ENSBTAG00000003649.POMK	12702.9	3.23232	0.00126319	3929.96	0.0364794	Hind shin
ENSBTAG00000014405.OSBPL6	0.10257	3.23122	0.0012682	0.0317434	0.0334692	Silver side
ENSBTAG00000003986.CXXC5	-0.094261	-3.23075	0.00127018	0.0291762	0.0429251	Knuckle
ENSBTAG00000005448	23.2663	3.23026	0.00127245	7.20261	0.0334692	Silver side
ENSBTAG00000013271.NCOR1	-23.8527	-3.22929	0.00127672	7.38637	0.0334692	Silver side
ENSBTAG00000047856.PAK2	5845.4	3.22836	0.0012807	1810.64	0.0464631	Topside
ENSBTAG00000016193.FASTKD2	14404.8	3.22808	0.00128206	4462.35	0.0334692	Silver side
ENSBTAG00000015272.TSC22D4	-4716.84	-3.22787	0.00128285	1461.29	0.0364794	Hind shin
ENSBTAG00000009279.TNKS2	-2071.1	-3.22753	0.00128441	641.699	0.0431108	Knuckle
ENSBTAG00000001408.CNRIP1	-11659.2	-3.2246	0.00129761	3615.72	0.0336968	Silver side
ENSBTAG00000054931.CACNG4	-44.0821	-3.22411	0.0012997	13.6727	0.0465519	Topside
ENSBTAG00000008530.SLC36A4	-12.2947	-3.22225	0.00130804	3.81555	0.0364794	Hind shin
ENSBTAG00000016313.ECH1	-46.228	-3.22214	0.00130856	14.347	0.0364794	Hind shin
ENSBTAG00000026502.CYP2D14	-15.8704	-3.22153	0.00131135	4.92635	0.0465519	Topside
ENSBTAG00000030898.MS4A13	-6626.17	-3.2215	0.00131145	2056.86	0.0465519	Topside
ENSBTAG00000001823.STC2	-5951.51	-3.22126	0.00131269	1847.57	0.0338236	Silver side
ENSBTAG00000003975.LMAN2L	9505.72	3.22102	0.00131361	2951.15	0.0364794	Hind shin
ENSBTAG00000000529.BTBD9	8.81799	3.22076	0.0013148	2.73786	0.0364794	Hind shin
ENSBTAG00000021161.CREG2	6022.45	3.22039	0.00131656	1870.1	0.0438914	Knuckle
ENSBTAG00000013406.CSRP2	-11550.8	-3.2204	0.00131659	3586.76	0.0338236	Silver side
ENSBTAG00000008576.PLEKHD1	2213.39	3.21947	0.00132066	687.502	0.0364794	Hind shin
ENSBTAG00000038322	-15.743	-3.21888	0.00132335	4.89082	0.0364794	Hind shin
ENSBTAG00000020174.HBS1L	-12692	-3.21785	0.00132827	3944.27	0.0338236	Silver side
ENSBTAG00000010812.P2RX4	4104.72	3.21771	0.00132875	1275.67	0.0364794	Hind shin
ENSBTAG00000002476.DNAJC16	0.121085	3.21727	0.00133073	0.037636	0.0364794	Hind shin
ENSBTAG00000008429.LRP4	0.0892884	3.21725	0.00133083	0.027753	0.0364794	Hind shin
ENSBTAG00000000919.HEY2	-0.0855069	-3.21601	0.00133658	0.0265879	0.0471047	Topside
ENSBTAG00000019020.TAX1BP1	0.106926	3.21556	0.0013388	0.0332527	0.0338236	Silver side
ENSBTAG00000013226.HUS1	0.0621776	3.21501	0.00134132	0.0193398	0.0338236	Silver side
ENSBTAG00000047299.DGCR6L	0.0585801	3.21452	0.00134362	0.0182236	0.0338236	Silver side
ENSBTAG00000002189.ALG1	-0.0611231	-3.21415	0.00134516	0.0190169	0.0366685	Hind shin
ENSBTAG00000006525.FDXR	-0.056608	-3.21076	0.00136114	0.0176307	0.0340908	Silver side
ENSBTAG00000003208.RAB33B	-3915.21	-3.21066	0.0013615	1219.44	0.0476427	Topside
ENSBTAG00000014119.PRKCZ	-5222.73	-3.20635	0.00138186	1628.87	0.0477728	Topside
ENSBTAG00000046841.IRF2BP2	4818.14	3.20548	0.00138599	1503.1	0.0371473	Hind shin
ENSBTAG00000002185.RNF7	7750.04	3.2053	0.001387	2417.88	0.034563	Silver side
ENSBTAG00000009979.HOXB2	0.0653933	3.20475	0.00138947	0.0204051	0.0371473	Hind shin
ENSBTAG00000019086.TELO2	-5268.51	-3.20213	0.00140213	1645.31	0.0464302	Knuckle
ENSBTAG00000016002.FAM169A	4431.62	3.20198	0.00140281	1384.03	0.0477728	Topside
ENSBTAG00000015044.CARD10	-3247.78	-3.20191	0.00140313	1014.33	0.0371473	Hind shin
ENSBTAG00000049336	6696.82	3.20159	0.00140468	2091.72	0.0477728	Topside
ENSBTAG00000012041.SPG7	-18.538	-3.20132	0.00140611	5.79072	0.0348182	Silver side
ENSBTAG00000015007.NCOA1	0.0997324	3.20128	0.00140618	0.0311539	0.0477728	Topside
ENSBTAG00000014119.PRKCZ	-5238.73	-3.20013	0.00141189	1637.04	0.0348182	Silver side
ENSBTAG00000017502.RIMKLA	0.119985	3.19968	0.00141392	0.037499	0.0477728	Topside
ENSBTAG00000002843.ACOT4	-812.894	-3.19924	0.00141604	254.09	0.0371473	Hind shin
ENSBTAG00000014235.SMIM12	13907.1	3.19858	0.00141943	4347.89	0.0348182	Silver side
ENSBTAG00000019871.TRMT2A	-4.92132	-3.19828	0.00142074	1.53874	0.0371473	Hind shin
ENSBTAG00000048486.IQANK1	52.0436	3.19776	0.00142331	16.275	0.0477728	Topside
ENSBTAG00000017460.PRORSD1	-1828.77	-3.19755	0.00142429	571.928	0.0371473	Hind shin
ENSBTAG00000033801.VRK2	-3083.58	-3.19689	0.0014277	964.558	0.0348182	Silver side
ENSBTAG00000019302.BCL2	7879.34	3.19591	0.00143253	2465.45	0.0348182	Silver side
ENSBTAG00000025005.METTL7A	-3281.14	-3.19557	0.00143403	1026.78	0.0371473	Hind shin
ENSBTAG00000026199.ACTB	5172.85	3.19511	0.00143627	1618.99	0.0371473	Hind shin
ENSBTAG00000004088.CRYBB2	0.0983456	3.19477	0.00143794	0.0307833	0.0371473	Hind shin
ENSBTAG00000016851.RPS6KB1	-8.16877	-3.19476	0.00143801	2.55693	0.0371473	Hind shin
ENSBTAG00000009655.TNS3	-0.144432	-3.19066	0.0014584	0.0452672	0.0486199	Topside
ENSBTAG00000010123.APOE	11.4291	3.18974	0.00146317	3.58308	0.0353138	Silver side
ENSBTAG00000011642.RBM27	-4950.2	-3.18958	0.00146386	1551.99	0.0481513	Knuckle
ENSBTAG00000012416.ZNF511	8574.67	3.18785	0.00147249	2689.8	0.0376852	Hind shin
ENSBTAG00000014417	-62.8518	-3.18763	0.00147368	19.7174	0.0481532	Knuckle
ENSBTAG00000013988.BID	14.8612	3.18756	0.00147412	4.66223	0.0353138	Silver side
ENSBTAG00000043992.RNF180	-2827.31	-3.18682	0.0014777	887.189	0.0376852	Hind shin
ENSBTAG00000007256.DYRK2	10115.8	3.18638	0.00148013	3174.7	0.0353138	Silver side
ENSBTAG00000013837.TUBE1	-2717.81	-3.18621	0.00148083	852.992	0.0490326	Topside
ENSBTAG00000019315.PLA2G7	6429.1	3.1861	0.00148155	2017.86	0.0353138	Silver side
ENSBTAG00000018767.RTP3	-2928.59	-3.18602	0.00148175	919.199	0.0376852	Hind shin
ENSBTAG00000004705.ILDR1	-0.0747558	-3.18428	0.00149065	0.0234765	0.0490326	Topside
ENSBTAG00000053436.HSBP1	-6227.22	-3.18411	0.00149167	1955.72	0.0353842	Silver side
ENSBTAG00000004705.ILDR1	-0.0397748	-3.18316	0.00149633	0.0124954	0.0378609	Hind shin
ENSBTAG00000004797.TRMT44	0.0655676	3.18221	0.00150129	0.0206044	0.0487327	Knuckle
ENSBTAG00000016254.HDAC5	-2736.22	-3.17922	0.00151667	860.658	0.0381798	Hind shin
ENSBTAG00000005225.RAD52	-8.21664	-3.17875	0.00151912	2.58486	0.0493313	Topside
ENSBTAG00000007367.AIMP2	69.8939	3.17863	0.00151973	21.9887	0.0493313	Topside
ENSBTAG00000034531.RNF146	58.9831	3.17622	0.00153246	18.5702	0.0361026	Silver side
ENSBTAG00000003499.ENPP4	12.61	3.17562	0.0015355	3.97087	0.049257	Knuckle
ENSBTAG00000004558.C10H15orf48	-30.4784	-3.17529	0.00153732	9.59861	0.0361026	Silver side
ENSBTAG00000048956	-3.32464	-3.17526	0.00153741	1.04705	0.049257	Knuckle
ENSBTAG00000053156.ISCA1	0.0702308	3.17506	0.00153836	0.0221195	0.0385292	Hind shin
ENSBTAG00000020886.UTP25	-17.7674	-3.17252	0.00155176	5.60039	0.0386169	Hind shin
ENSBTAG00000052392	35.022	3.17148	0.00155738	11.0428	0.0495751	Knuckle
ENSBTAG00000004739.SLC18A2	-0.0698188	-3.17144	0.00155751	0.0220149	0.0386169	Hind shin
ENSBTAG00000014124.MLLT3	80.3266	3.16995	0.00156561	25.34	0.0361026	Silver side
ENSBTAG00000046176.SPEG	9917.49	3.16969	0.00156699	3128.85	0.0361026	Silver side
ENSBTAG00000017533.LRRC1	10323.2	3.16725	0.00157998	3259.36	0.0496013	Knuckle
ENSBTAG00000031395.C6H4orf48	13.5654	3.16669	0.00158291	4.28378	0.0390504	Hind shin
ENSBTAG00000037383.AKAP13	5707.45	3.16662	0.00158348	1802.38	0.0361026	Silver side
ENSBTAG00000014247.FAM83F	0.0503412	3.16649	0.00158408	0.0158981	0.0496013	Knuckle
ENSBTAG00000049987	-0.055007	-3.16429	0.00159602	0.0173837	0.0496013	Knuckle
ENSBTAG00000054586	2278.78	3.16411	0.00159691	720.196	0.0390944	Hind shin
ENSBTAG00000023846	-0.0619864	-3.16385	0.00159842	0.0195921	0.0496013	Knuckle
ENSBTAG00000019971.CDC16	-0.0867589	-3.16344	0.00160054	0.0274255	0.0390944	Hind shin
ENSBTAG00000000810.COPE	-6654.65	-3.16251	0.00160582	2104.23	0.0361026	Silver side
ENSBTAG00000013916.HERC2	-6126.68	-3.16198	0.00160871	1937.61	0.0361026	Silver side
ENSBTAG00000048956	-4.99349	-3.1618	0.0016097	1.57932	0.0361026	Silver side
ENSBTAG00000019678.ALKBH6	-0.113343	-3.16179	0.00160977	0.0358479	0.0361026	Silver side
ENSBTAG00000004270.FCER2	1951.95	3.16134	0.00161225	617.444	0.0361026	Silver side
ENSBTAG00000002566.PGPEP1	-5496.47	-3.16094	0.00161444	1738.87	0.0361026	Silver side
ENSBTAG00000030913.MX1	12549.3	3.16067	0.00161592	3970.47	0.0361026	Silver side
ENSBTAG00000011715.RECQL5	31.5213	3.15973	0.00162087	9.97594	0.0393959	Hind shin
ENSBTAG00000010645.BOLA.DRA	-27918.2	-3.15938	0.00162299	8836.58	0.0361026	Silver side
ENSBTAG00000017305	-3990.72	-3.15913	0.0016244	1263.23	0.0361026	Silver side
ENSBTAG00000005448	12.0072	3.15133	0.00166783	3.81021	0.0403386	Hind shin
ENSBTAG00000009962.PDCL3	-9080.19	-3.14888	0.00168196	2883.63	0.0370096	Silver side
ENSBTAG00000003711.EPAS1	3646.22	3.14819	0.00168588	1158.2	0.0370096	Silver side
ENSBTAG00000038949.MRPL30	8834.48	3.14787	0.00168771	2806.5	0.0370096	Silver side
ENSBTAG00000000545.PPP4R3B	22.2638	3.14705	0.00169219	7.0745	0.0407282	Hind shin
ENSBTAG00000002478.AGMAT	-0.0988192	-3.14559	0.00170063	0.0314152	0.0407326	Hind shin
ENSBTAG00000021202.ACOT7	-9.31917	-3.14265	0.00171765	2.96539	0.0408681	Hind shin
ENSBTAG00000009496.STAT5A	8657.71	3.14242	0.00171915	2755.11	0.0375323	Silver side
ENSBTAG00000021743.ZNF704	3822.49	3.14175	0.00172285	1216.68	0.0408681	Hind shin
ENSBTAG00000051357.C7H19orf25	22.9547	3.13895	0.00173926	7.31286	0.0410598	Hind shin
ENSBTAG00000025496.SORD	-875.605	-3.13453	0.00176545	279.342	0.0414797	Hind shin
ENSBTAG00000051630	72.5301	3.13418	0.00176775	23.1417	0.0384233	Silver side
ENSBTAG00000014442.MTG2	-18.8822	-3.13261	0.00177692	6.02763	0.0415514	Hind shin
ENSBTAG00000015265.TIGD2	4375.41	3.13126	0.00178529	1397.33	0.0386343	Silver side
ENSBTAG00000021286.SLC37A1	-6578.33	-3.12873	0.00180057	2102.56	0.0387949	Silver side
ENSBTAG00000007429.SPNS2	-1698.04	-3.12742	0.00180834	542.952	0.0420865	Hind shin
ENSBTAG00000001308	5091.81	3.12735	0.001809	1628.16	0.0388069	Silver side
ENSBTAG00000008429.LRP4	0.165117	3.12604	0.00181698	0.0528198	0.0388095	Silver side
ENSBTAG00000038702	-11.3801	-3.1228	0.00183672	3.64418	0.042433	Hind shin
ENSBTAG00000002786	4496.26	3.12229	0.00184011	1440.05	0.0391341	Silver side
ENSBTAG00000038949.MRPL30	4639.31	3.1222	0.00184043	1485.91	0.042433	Hind shin
ENSBTAG00000049333	-1458.26	-3.11897	0.00186075	467.546	0.0394031	Silver side
ENSBTAG00000000742.AMOTL2	3264.28	3.11772	0.00186839	1047.01	0.0428774	Hind shin
ENSBTAG00000021313.RUNDC3B	1522.73	3.11641	0.00187683	488.617	0.0395738	Silver side
ENSBTAG00000019272.LPCAT2	-2256.8	-3.11391	0.00189248	724.748	0.0432124	Hind shin
ENSBTAG00000003632.CYP39A1	-0.0608248	-3.11265	0.00190051	0.0195411	0.0432124	Hind shin
ENSBTAG00000021013.TUBB4A	1698.03	3.11053	0.00191408	545.896	0.0433213	Hind shin
ENSBTAG00000032369.NMI	-0.0682411	-3.10862	0.00192638	0.0219522	0.0433588	Hind shin
ENSBTAG00000006222.TFDP2	-11218.3	-3.10715	0.00193616	3610.47	0.04036	Silver side
ENSBTAG00000033319.CD200	-10948.9	-3.1064	0.00194099	3524.63	0.04036	Silver side
ENSBTAG00000031363.TLE5	-0.0436386	-3.10609	0.00194279	0.0140494	0.0433588	Hind shin
ENSBTAG00000003560	8174.21	3.10563	0.00194581	2632.06	0.0433588	Hind shin
ENSBTAG00000044184.TUBGCP3	-9757.34	-3.10555	0.00194652	3141.9	0.04036	Silver side
ENSBTAG00000017873.USF1	-12583.6	-3.10551	0.00194683	4052.02	0.04036	Silver side
ENSBTAG00000006135.MAP1LC3A	-7.71568	-3.10409	0.00195589	2.48565	0.0433588	Hind shin
ENSBTAG00000039075.ZNF527	-3788.36	-3.10351	0.00195967	1220.67	0.0433588	Hind shin
ENSBTAG00000044135.PIGO	2069.21	3.101	0.00197622	667.27	0.0434565	Hind shin
ENSBTAG00000049215.SHISA3	1179.58	3.10015	0.00198186	380.492	0.0434565	Hind shin
ENSBTAG00000020824.KRT10	4731.12	3.09885	0.00199051	1526.73	0.0434565	Hind shin
ENSBTAG00000013905.SMC3	69.7681	3.09855	0.00199275	22.5164	0.041139	Silver side
ENSBTAG00000012299.REPS1	0.0704553	3.0958	0.00201091	0.0227584	0.0435408	Hind shin
ENSBTAG00000009026.PACS1	1939.67	3.09564	0.00201202	626.58	0.0435408	Hind shin
ENSBTAG00000018206.NIPAL2	0.0485124	3.09312	0.00202903	0.015684	0.0437171	Hind shin
ENSBTAG00000008646.TRMT112	-7434.88	-3.09197	0.00203706	2404.58	0.0418785	Silver side
ENSBTAG00000050267	16.1307	3.08849	0.00206086	5.22286	0.0421029	Silver side
ENSBTAG00000031567.SMARCC1	64.4315	3.08788	0.00206504	20.8659	0.0421029	Silver side
ENSBTAG00000048900.MDFIC2	-1651.78	-3.08779	0.00206544	534.939	0.0443082	Hind shin
ENSBTAG00000019434.PDCD4	4824.08	3.08417	0.0020905	1564.14	0.0445037	Hind shin
ENSBTAG00000015368.SEPTIN4	-6.41845	-3.08387	0.00209259	2.08129	0.0445037	Hind shin
ENSBTAG00000043956.UBE2E3	5369.61	3.07905	0.00212645	1743.91	0.0450297	Hind shin
ENSBTAG00000010789.ANKRD54	5508.1	3.076	0.0021484	1790.67	0.0434817	Silver side
ENSBTAG00000038702	-21.1726	-3.07574	0.00215029	6.88375	0.0434817	Silver side
ENSBTAG00000017041.PTGER1	-0.189432	-3.07347	0.00216651	0.0616346	0.0436309	Silver side
ENSBTAG00000005827.FIG4	0.052825	3.07235	0.00217442	0.0171937	0.0458487	Hind shin
ENSBTAG00000002185.RNF7	3928.51	3.07057	0.00218727	1279.4	0.0459234	Hind shin
ENSBTAG00000046977.PLA2G2D4	-27.0797	-3.0674	0.00221042	8.82822	0.0462127	Hind shin
ENSBTAG00000011525.SLC5A8	-0.146064	-3.06687	0.00221455	0.0476263	0.044417	Silver side
ENSBTAG00000020277.PPP2R1B	0.0901349	3.06098	0.00225824	0.0294465	0.0449826	Silver side
ENSBTAG00000020277.PPP2R1B	0.0475397	3.05946	0.00226934	0.0155386	0.0471349	Hind shin
ENSBTAG00000048900.MDFIC2	-3098.68	-3.05928	0.00227095	1012.88	0.0449826	Silver side
ENSBTAG00000016760.LRRFIP2	11731.9	3.0586	0.00227611	3835.7	0.0449826	Silver side
ENSBTAG00000015473.RPS27A	-3731.09	-3.05823	0.00227867	1220.02	0.0471349	Hind shin
ENSBTAG00000032617.FBXO44	1518.69	3.05818	0.00227921	496.599	0.0449826	Silver side
ENSBTAG00000012426.INO80C	23.4205	3.05741	0.00228483	7.66023	0.0471349	Hind shin
ENSBTAG00000005027.GLRX3	-8153.59	-3.05687	0.00228911	2667.3	0.0449978	Silver side
ENSBTAG00000015000.VCP	4795.9	3.05637	0.00229274	1569.15	0.0471349	Hind shin
ENSBTAG00000000848.SNRNP200	16.4505	3.0516	0.0023291	5.39076	0.0476838	Hind shin
ENSBTAG00000015535.NEK8	-0.0564658	-3.04817	0.00235567	0.0185245	0.0480285	Hind shin
ENSBTAG00000034609	10978.5	3.04632	0.00237037	3603.85	0.0464103	Silver side
ENSBTAG00000008386.CLPX	11337.1	3.04387	0.00238955	3724.56	0.0466009	Silver side
ENSBTAG00000026502.CYP2D14	-7.94523	-3.04255	0.00239972	2.61137	0.0487252	Hind shin
ENSBTAG00000008716.SSB	-29539.5	-3.04127	0.00241008	9712.88	0.0468163	Silver side
ENSBTAG00000049665.B3GNT9	65.4208	3.03825	0.00243425	21.5324	0.0471003	Silver side
ENSBTAG00000021313.RUNDC3B	784.493	3.03721	0.00244228	258.294	0.0490946	Hind shin
ENSBTAG00000032509.FAM166B	-2237.73	-3.03515	0.00245888	737.27	0.0490946	Hind shin
ENSBTAG00000051845	1189.46	3.03449	0.00246422	391.98	0.0490946	Hind shin
ENSBTAG00000010789.ANKRD54	2879.91	3.03444	0.0024647	949.077	0.0490946	Hind shin
ENSBTAG00000050263.MED7	5.02035	3.03407	0.00246767	1.65466	0.0490946	Hind shin
ENSBTAG00000046984.ZNF672	-0.0599532	-3.03105	0.0024925	0.0197797	0.0478726	Silver side
ENSBTAG00000012854.GSDMB	-1210.41	-3.03092	0.00249357	399.355	0.0478726	Silver side
ENSBTAG00000000835.BCAS1	2082.99	3.02992	0.00250151	687.472	0.0495681	Hind shin
ENSBTAG00000018003.ARHGEF25	5373.91	3.02721	0.00252411	1775.2	0.048141	Silver side
ENSBTAG00000047420.BTNL9	-12.6488	-3.02622	0.00253235	4.17975	0.048141	Silver side
ENSBTAG00000004416.NUDC	-7419.79	-3.02568	0.00253682	2452.27	0.048141	Silver side
ENSBTAG00000019302.BCL2	3951.8	3.02543	0.00253865	1306.19	0.0497098	Hind shin
ENSBTAG00000040298.GSTT1	10.7208	3.02442	0.0025471	3.54475	0.0497098	Hind shin
ENSBTAG00000014051.ANGPT1	-3666.04	-3.02369	0.00255322	1212.44	0.0497098	Hind shin
ENSBTAG00000005997	6.8048	3.02312	0.00255802	2.25092	0.0497098	Hind shin
ENSBTAG00000046814.ACOT2	-0.0456163	-3.02299	0.00255904	0.0150898	0.0497098	Hind shin
ENSBTAG00000006985.TM7SF3	-0.040758	-3.02067	0.00257859	0.013493	0.0498921	Hind shin
ENSBTAG00000054931.CACNG4	-41.5438	-3.0198	0.00258624	13.7572	0.0487068	Silver side
ENSBTAG00000038831.PHYHD1	-2535.69	-3.01948	0.00258865	839.775	0.0498921	Hind shin
ENSBTAG00000017836.ZFP57	-16979.6	-3.01544	0.00262334	5630.89	0.0487068	Silver side
ENSBTAG00000020282.DCTD	-81.3678	-3.0153	0.00262459	26.985	0.0487068	Silver side
ENSBTAG00000006413.KATNBL1	-0.117531	-3.01517	0.00262566	0.0389799	0.0487068	Silver side
ENSBTAG00000048960.MZT1	66.7784	3.01517	0.00262571	22.1475	0.0487068	Silver side
ENSBTAG00000001101.IFNLR1	53.839	3.0143	0.0026332	17.8612	0.0487068	Silver side
ENSBTAG00000020747.ASS1	-38.0039	-3.014	0.00263574	12.6091	0.0487068	Silver side
ENSBTAG00000002527.ZSWIM4	0.0810125	3.01188	0.00265405	0.0268976	0.0488622	Silver side
ENSBTAG00000050145	0.163074	3.01051	0.00266603	0.0541683	0.0489003	Silver side
ENSBTAG00000000252.POLE3	2944.24	3.00936	0.00267604	978.363	0.0489022	Silver side
ENSBTAG00000039283	-4689.69	-3.00695	0.00269717	1559.62	0.0491064	Silver side
ENSBTAG00000019272.LPCAT2	-4127.65	-3.0054	0.00271083	1373.41	0.0491736	Silver side
ENSBTAG00000053048	0.135439	3.0019	0.00274191	0.0451178	0.0495552	Silver side
ENSBTAG00000020957.FZD5	-0.139461	-2.99864	0.00277121	0.046508	0.0497473	Silver side
ENSBTAG00000012058.GMDS	-10871.6	-2.9974	0.00278246	3627.01	0.0497473	Silver side
ENSBTAG00000002392	-14.0332	-2.99632	0.00279226	4.6835	0.0497473	Silver side
ENSBTAG00000009704.CECR2	56.0202	2.99625	0.00279287	18.6968	0.0497473	Silver side
ENSBTAG00000014821.SLC7A7	-6963.07	-2.99314	0.0028212	2326.34	0.0499188	Silver side
ENSBTAG00000007239.TNFAIP6	-9507.53	-2.99298	0.00282273	3176.61	0.0499188	Silver side
