# Supplementary material for: Comprehensive Multi-omics Analysis of Regulatory Variants for Body Weight in Cattle
Source: Genomics Proteomics Bioinformatics. 2025 Aug 18;23(4):qzaf067. doi: 10.1093/gpbjnl/qzaf067 (PMC12701805; doi:10.1093/gpbjnl/qzaf067)
Supplement: qzaf067_Supplementary_Data [file qzaf067_supplementary_data.zip › Table S14.xlsx]

## Sheet: S14. coloc
Table S14 The candidate colocalized genes between GWAS and eQTL revealed by COLOC
Note: nsnps is the number of SNPs. The last four columns represent the posterior probabilities of H0 (no causal variant), H1 (causal variant for trait 1 only), H2 (causal variant for trait 2 only), H3 (two distinct causal variants), and H4 (one common causal variant).
Tissue	Trait	Gene	Trait–gene pair	nsnps	PP.H0.abf	PP.H1.abf	PP.H2.abf	PP.H3.abf	PP.H4.abf
Muscle	Heartweight	ENSBTAG00000008237|TOLLIP	heartweightENSBTAG00000008237|TOLLIP	1	2.09891e-05	0.00367434	5.6912e-06	0	0.996299
Muscle	Fore shin	ENSBTAG00000005367|VRK3	fore_shinENSBTAG00000005367|VRK3	2	0.00010623	0.00316587	6.28832e-05	0.000878263	0.995787
Muscle	Neck meat	ENSBTAG00000025496|SORD	Neck_meatENSBTAG00000025496|SORD	1	6.29567e-25	0.00427177	1.46749e-25	0	0.995728
Muscle	Average daily gain	ENSBTAG00000003169|FBXO24	average_daily_gainENSBTAG00000003169|FBXO24	2	0.000619992	0.00255927	0.000412915	0.000708776	0.995699
Muscle	Liveweight	ENSBTAG00000003169|FBXO24	liveweightENSBTAG00000003169|FBXO24	2	0.000516404	0.00213167	0.000519681	0.00114952	0.995683
Muscle	Silver side	ENSBTAG00000013110|FARP2	silver_sideENSBTAG00000013110|FARP2	2	0.000267296	0.00312441	0.000170322	0.000995443	0.995443
Muscle	Biceps.brachii	ENSBTAG00000009279|TNKS2	Biceps.brachiiENSBTAG00000009279|TNKS2	1	0.00271462	0.00185766	0.00145251	0	0.993975
Muscle	Carcass chest indepth	ENSBTAG00000008730|SFXN4	carcass_chest_indepthENSBTAG00000008730|SFXN4	2	0.00232576	0.00170134	0.00345084	0.00153337	0.990989
Muscle	Fat coverage rate	ENSBTAG00000019625|EHHADH	fat_coverage_rateENSBTAG00000019625|EHHADH	4	0.000276924	0.00621445	0.000208188	0.00368233	0.989618
Muscle	Tailweight	ENSBTAG00000011466|NAXD	tailweightENSBTAG00000011466|NAXD	2	0.0027152	0.000992805	0.00611467	0.00124688	0.98893
Muscle	Rump meat	ENSBTAG00000006084|PINK1	rump_meatENSBTAG00000006084|PINK1	5	0.0026931	0.00389522	0.00338662	0.00391219	0.986113
Muscle	Testisweight	ENSBTAG00000013614|TMEM38A	testisweightENSBTAG00000013614|TMEM38A	4	0.00392221	0.00342991	0.00451226	0.00296072	0.985175
Muscle	Dressing percentage	ENSBTAG00000051500|ZNF389	dressing_percentageENSBTAG00000051500|ZNF389	1	0.0100338	0.00276061	0.00357514	0	0.98363
Muscle	Carcass length	ENSBTAG00000011866|PCBD1	carcass_lengthENSBTAG00000011866|PCBD1	5	0.00375334	0.00340206	0.00555251	0.0040496	0.983242
Muscle	Heartweight	ENSBTAG00000011249|MOB2	heartweightENSBTAG00000011249|MOB2	1	0.0110613	0.00362278	0.00299928	0	0.982317
Muscle	Fore shin	ENSBTAG00000017139|STX7	fore_shinENSBTAG00000017139|STX7	1	0.0133002	0.0100058	0.00129656	0	0.975397
Muscle	Tailweight	ENSBTAG00000003804|SCCPDH	tailweightENSBTAG00000003804|SCCPDH	4	0.00589893	0.0012326	0.0172868	0.00263918	0.972943
Muscle	Cattlehide weight	ENSBTAG00000021777|DOC2G	cattlehide_weightENSBTAG00000021777|DOC2G	1	0.0182953	0.00189422	0.00937294	0	0.970438
Muscle	Testisweight	ENSBTAG00000019441|MED28	testisweightENSBTAG00000019441|MED28	40	0.000247541	0.000896052	0.00642839	0.0222994	0.970129
Muscle	Headweight	ENSBTAG00000019441|MED28	headweightENSBTAG00000019441|MED28	11	0.00492512	0.00325778	0.0165958	0.0100123	0.965209
Muscle	Carcass length	ENSBTAG00000019441|MED28	carcass_lengthENSBTAG00000019441|MED28	28	0.00049342	0.00211683	0.00639808	0.0264839	0.964508
Muscle	Hind shin	ENSBTAG00000010659|CUX1	hind_shinENSBTAG00000010659|CUX1	10	0.000916314	0.000401542	0.02494	0.00996529	0.963777
Muscle	Loin eye muscle area	ENSBTAG00000005989|LAP3	loin__eye_muscle_areaENSBTAG00000005989|LAP3	1	0.0266813	0.00347249	0.00739511	0	0.962451
Muscle	Hind shin	ENSBTAG00000004924|PENK	hind_shinENSBTAG00000004924|PENK	3	0.00741767	0.000602124	0.0321424	0.00165095	0.958187
Muscle	Marbling	ENSBTAG00000052181	marblingENSBTAG00000052181	12	0.00437906	0.00155088	0.0315051	0.0102054	0.95236
Muscle	Rump meat	ENSBTAG00000019441|MED28	rump_meatENSBTAG00000019441|MED28	39	0.000634367	0.0019335	0.0117854	0.0349705	0.950676
Muscle	Headweight	ENSBTAG00000005989|LAP3	headweightENSBTAG00000005989|LAP3	11	0.00939524	0.00312736	0.03052	0.00921132	0.947746
Muscle	Penisweight	ENSBTAG00000015177|PRSS23	penisweightENSBTAG00000015177|PRSS23	5	0.0155734	0.00251337	0.0309532	0.00404858	0.946911
Muscle	Average daily gain	ENSBTAG00000010659|CUX1	average_daily_gainENSBTAG00000010659|CUX1	4	0.0194185	0.00301945	0.0288933	0.00354759	0.945121
Muscle	Liveweight	ENSBTAG00000019441|MED28	liveweightENSBTAG00000019441|MED28	48	0.000414521	0.00167772	0.0113635	0.0450511	0.941493
Muscle	Striploin	ENSBTAG00000006985|TM7SF3	striploinENSBTAG00000006985|TM7SF3	40	2.22506e-05	0.0017812	0.000722626	0.0569067	0.940567
Muscle	Hind shin	ENSBTAG00000009691|SH2B2	hind_shinENSBTAG00000009691|SH2B2	6	0.00561361	0.000666957	0.0497392	0.00497054	0.93901
Muscle	Biceps.brachii	ENSBTAG00000038128|BOLA-DQA5	Biceps.brachiiENSBTAG00000038128|BOLA-DQA5	11	0.010367	0.00267717	0.0394998	0.00926215	0.938194
Muscle	Hind shin	ENSBTAG00000007012|ZNF3	hind_shinENSBTAG00000007012|ZNF3	3	0.0045539	0.000215785	0.05809	0.00181726	0.935323
Muscle	Striploin	ENSBTAG00000005082|MED21	striploinENSBTAG00000005082|MED21	40	1.86378e-09	0.00196833	6.05294e-08	0.0629896	0.935042
Muscle	Striploin	ENSBTAG00000017655|PALMD	striploinENSBTAG00000017655|PALMD	1	0.0515464	0.00269751	0.0177335	0	0.928023
Muscle	Striploin	ENSBTAG00000053615	striploinENSBTAG00000053615	17	0.0063232	0.00230954	0.0472274	0.0163219	0.927818
Muscle	Rump meat	ENSBTAG00000005989|LAP3	rump_meatENSBTAG00000005989|LAP3	42	0.00159389	0.00193314	0.0322394	0.0381753	0.926058
Muscle	Marbling	ENSBTAG00000003279|NDUFA10	marblingENSBTAG00000003279|NDUFA10	2	0.0310931	0.00132037	0.0431071	0.000906973	0.923572
Muscle	Heartweight	ENSBTAG00000010336|TALDO1	heartweightENSBTAG00000010336|TALDO1	1	0.0578706	0.00340414	0.0156916	0	0.923034
Muscle	Liveweight	ENSBTAG00000007012|ZNF3	liveweightENSBTAG00000007012|ZNF3	1	0.0511329	0.00170134	0.027636	0	0.91953
Muscle	Liveweight	ENSBTAG00000005989|LAP3	liveweightENSBTAG00000005989|LAP3	52	0.00113653	0.00157489	0.0333229	0.0452568	0.918709
Muscle	Biceps.brachii	ENSBTAG00000005989|LAP3	Biceps.brachiiENSBTAG00000005989|LAP3	63	0.000372273	0.000642785	0.0297868	0.0505127	0.918685
Muscle	Fore shin	ENSBTAG00000019441|MED28	fore_shinENSBTAG00000019441|MED28	61	0.000104038	0.00053103	0.0135264	0.0681233	0.917715
Muscle	Average daily gain	ENSBTAG00000014809|ANXA6	average_daily_gainENSBTAG00000014809|ANXA6	3	0.0325547	0.00187544	0.0481335	0.00185734	0.915579
Muscle	Carcass chest indepth	ENSBTAG00000002786	carcass_chest_indepthENSBTAG00000002786	1	0.0462813	0.00112485	0.0376451	0	0.914949
Muscle	Fore shin	ENSBTAG00000005989|LAP3	fore_shinENSBTAG00000005989|LAP3	61	0.00022195	0.000386228	0.0322004	0.0551218	0.91207
Muscle	Hind leg length	ENSBTAG00000012277|SRRD	hind_leg_lengthENSBTAG00000012277|SRRD	1	0.0630051	0.00202353	0.0282324	0	0.906739
Muscle	Testisweight	ENSBTAG00000005989|LAP3	testisweightENSBTAG00000005989|LAP3	42	0.00173461	0.00201632	0.0453025	0.0517608	0.899186
Muscle	Carcass length	ENSBTAG00000005989|LAP3	carcass_lengthENSBTAG00000005989|LAP3	28	0.00580919	0.00191345	0.0753266	0.0239182	0.893033
Muscle	Silver side	ENSBTAG00000005989|LAP3	silver_sideENSBTAG00000005989|LAP3	122	0.00016132	0.000415443	0.0301052	0.0766362	0.892682
Muscle	Average daily gain	ENSBTAG00000005989|LAP3	average_daily_gainENSBTAG00000005989|LAP3	109	0.000174169	0.000420322	0.0322446	0.0769257	0.890235
Muscle	Biceps.brachii	ENSBTAG00000037605	Biceps.brachiiENSBTAG00000037605	11	0.0203692	0.00263859	0.0776092	0.00916315	0.89022
Muscle	Fore shin	ENSBTAG00000003457|ATF5	fore_shinENSBTAG00000003457|ATF5	1	0.0821841	0.0025997	0.028046	0	0.88717
Muscle	Biceps.brachii	ENSBTAG00000019441|MED28	Biceps.brachiiENSBTAG00000019441|MED28	62	0.00013738	0.00133614	0.0105064	0.101297	0.886723
Muscle	Average daily gain	ENSBTAG00000007012|ZNF3	average_daily_gainENSBTAG00000007012|ZNF3	1	0.0956013	0.00318093	0.0262953	0	0.874922
Muscle	Boneweight	ENSBTAG00000005989|LAP3	boneweightENSBTAG00000005989|LAP3	161	8.21911e-07	2.56674e-06	0.0317067	0.0981467	0.870143
Muscle	Heartweight	ENSBTAG00000005989|LAP3	heartweightENSBTAG00000005989|LAP3	220	5.18904e-05	0.000149436	0.0339906	0.0970189	0.868789
Muscle	Biceps.brachii	ENSBTAG00000019588|BLA-DQB	Biceps.brachiiENSBTAG00000019588|BLA-DQB	11	0.0267768	0.00257792	0.102023	0.00896254	0.85966
Muscle	Net meat weight	ENSBTAG00000050719|PLA2G2D1	net_meat_weightENSBTAG00000050719|PLA2G2D1	3	0.0579698	0.00202347	0.0785827	0.00188344	0.859541
Muscle	Liverweight	ENSBTAG00000005989|LAP3	liverweightENSBTAG00000005989|LAP3	288	2.08185e-05	7.76779e-05	0.030084	0.111391	0.858427
Muscle	Knuckle	ENSBTAG00000004924|PENK	knuckleENSBTAG00000004924|PENK	1	0.11177	0.00343676	0.0278689	0	0.856924
Muscle	Hind shin	ENSBTAG00000001131|SLC12A9	hind_shinENSBTAG00000001131|SLC12A9	2	0.0935514	0.00298777	0.0532139	0.000850107	0.849397
Muscle	Hind shin	ENSBTAG00000005989|LAP3	hind_shinENSBTAG00000005989|LAP3	235	2.23451e-06	8.35264e-06	0.0322236	0.119604	0.848162
Muscle	Liveweight	ENSBTAG00000021582|NCAPG	liveweightENSBTAG00000021582|NCAPG	36	0.00584687	0.00142917	0.123569	0.0293646	0.83979
Muscle	Rump meat	ENSBTAG00000021582|NCAPG	rump_meatENSBTAG00000021582|NCAPG	32	0.00844248	0.00181968	0.124165	0.0259228	0.83965
Muscle	Fore shin	ENSBTAG00000021582|NCAPG	fore_shinENSBTAG00000021582|NCAPG	43	0.00128511	0.000365966	0.124247	0.0345427	0.839559
Muscle	Biceps.brachii	ENSBTAG00000021582|NCAPG	Biceps.brachiiENSBTAG00000021582|NCAPG	42	0.00217847	0.000613127	0.123953	0.0340472	0.839208
Muscle	Silver side	ENSBTAG00000021582|NCAPG	silver_sideENSBTAG00000021582|NCAPG	45	0.00106702	0.000317936	0.124029	0.036118	0.838468
Muscle	Boneweight	ENSBTAG00000021582|NCAPG	boneweightENSBTAG00000021582|NCAPG	48	4.12884e-06	1.3081e-06	0.123502	0.0382899	0.838203
Muscle	Testisweight	ENSBTAG00000021582|NCAPG	testisweightENSBTAG00000021582|NCAPG	35	0.0085151	0.00202347	0.123363	0.0284775	0.837621
Muscle	Average daily gain	ENSBTAG00000021582|NCAPG	average_daily_gainENSBTAG00000021582|NCAPG	48	0.000953132	0.000298344	0.124172	0.0380309	0.836546
Muscle	Liveweight	ENSBTAG00000017547|DBNL	liveweightENSBTAG00000017547|DBNL	3	0.0646287	0.00174987	0.0971735	0.0017964	0.834652
Muscle	Rump meat	ENSBTAG00000011765|GABARAPL1	rump_meatENSBTAG00000011765|GABARAPL1	3	0.0903094	0.00313042	0.0731003	0.00170214	0.831758
Muscle	Hind shin	ENSBTAG00000021582|NCAPG	hind_shinENSBTAG00000021582|NCAPG	62	1.25111e-05	4.82558e-06	0.12301	0.0466151	0.830358
Muscle	Headweight	ENSBTAG00000021582|NCAPG	headweightENSBTAG00000021582|NCAPG	8	0.0511131	0.00278059	0.120558	0.00573866	0.819809
Muscle	Dressing percentage	ENSBTAG00000017215|WDR76	dressing_percentageENSBTAG00000017215|WDR76	1	0.106848	0.00112563	0.0773329	0	0.814694
Muscle	Average daily gain	ENSBTAG00000019441|MED28	average_daily_gainENSBTAG00000019441|MED28	105	3.81508e-05	0.00102974	0.00671992	0.180567	0.811645
Muscle	Heartweight	ENSBTAG00000053634	heartweightENSBTAG00000053634	1	0.150752	0.00229063	0.0522984	0	0.794659
Muscle	Loin eye muscle area	ENSBTAG00000019441|MED28	loin__eye_muscle_areaENSBTAG00000019441|MED28	1	0.164397	0.00284018	0.0455651	0	0.787197
Muscle	Hind leg length	ENSBTAG00000021582|NCAPG	hind_leg_lengthENSBTAG00000021582|NCAPG	180	1.40319e-05	1.168e-05	0.117215	0.0967824	0.785977
Muscle	Silver side	ENSBTAG00000019441|MED28	silver_sideENSBTAG00000019441|MED28	120	3.01184e-05	0.00117932	0.00532332	0.207655	0.785813
Muscle	Liverweight	ENSBTAG00000021582|NCAPG	liverweightENSBTAG00000021582|NCAPG	152	0.000108699	9.3225e-05	0.116536	0.099162	0.7841
Muscle	Heartweight	ENSBTAG00000021582|NCAPG	heartweightENSBTAG00000021582|NCAPG	155	0.000237283	0.000206953	0.119854	0.103758	0.775944
Muscle	Loin eye muscle area	ENSBTAG00000017871|GNA12	loin__eye_muscle_areaENSBTAG00000017871|GNA12	1	0.182389	0.00369355	0.0383004	0	0.775617
Muscle	Kidneyweight	ENSBTAG00000000090|SEC31B	kidneyweightENSBTAG00000000090|SEC31B	1	0.189943	0.0046495	0.0316114	0	0.773796
Muscle	Biceps.brachii	ENSBTAG00000005898|TGS1	Biceps.brachiiENSBTAG00000005898|TGS1	13	0.0255776	0.00120678	0.202338	0.00878448	0.762093
Muscle	Knuckle	ENSBTAG00000005989|LAP3	knuckleENSBTAG00000005989|LAP3	785	2.81214e-07	2.17267e-06	0.0283833	0.218537	0.753077
Muscle	Average daily gain	ENSBTAG00000009691|SH2B2	average_daily_gainENSBTAG00000009691|SH2B2	1	0.197098	0.00302005	0.0490046	0	0.750878
Muscle	Hind shin	ENSBTAG00000005898|TGS1	hind_shinENSBTAG00000005898|TGS1	10	0.0546235	0.0020533	0.188815	0.00634942	0.748159
Muscle	Cattlehide weight	ENSBTAG00000015986|NDE1	cattlehide_weightENSBTAG00000015986|NDE1	3	0.150148	0.00297718	0.109273	0.00143052	0.736171
Muscle	Loin eye muscle area	ENSBTAG00000002477|MRM2	loin__eye_muscle_areaENSBTAG00000002477|MRM2	1	0.219076	0.00348316	0.0460043	0	0.731436
Muscle	Heartweight	ENSBTAG00000011135|OCEL1	heartweightENSBTAG00000011135|OCEL1	2	0.185367	0.00283471	0.0928698	0.00070198	0.718227
Muscle	Hind leg length	ENSBTAG00000005989|LAP3	hind_leg_lengthENSBTAG00000005989|LAP3	763	2.13005e-06	2.01948e-05	0.02857	0.270168	0.70124
Muscle	Heartweight	ENSBTAG00000019441|MED28	heartweightENSBTAG00000019441|MED28	216	1.23381e-05	0.00048586	0.00746966	0.293448	0.698585
Muscle	Net meat weight	ENSBTAG00000007998|TMCO4	net_meat_weightENSBTAG00000007998|TMCO4	1	0.242137	0.00253597	0.0658334	0	0.689494
Muscle	Knuckle	ENSBTAG00000021582|NCAPG	knuckleENSBTAG00000021582|NCAPG	429	1.31714e-06	2.67622e-06	0.102846	0.208278	0.688873
Muscle	Carcass length	ENSBTAG00000021582|NCAPG	carcass_lengthENSBTAG00000021582|NCAPG	2	0.158479	0.000870756	0.22275	0.000606593	0.617294
Muscle	Spleenweight	ENSBTAG00000021582|NCAPG	spleenweightENSBTAG00000021582|NCAPG	617	5.72373e-11	1.48779e-10	0.107665	0.279244	0.613091
Muscle	Hind shin	ENSBTAG00000021961|SPR	hind_shinENSBTAG00000021961|SPR	1	0.271176	0.00143294	0.11575	0	0.611642
Muscle	Boneweight	ENSBTAG00000019441|MED28	boneweightENSBTAG00000019441|MED28	160	2.1045e-07	1.17918e-05	0.00731914	0.409519	0.58315
Muscle	Fat coverage rate	ENSBTAG00000053422	fat_coverage_rateENSBTAG00000053422	2	0.324113	0.00283056	0.125313	0.000547196	0.547196
Muscle	Spleenweight	ENSBTAG00000005989|LAP3	spleenweightENSBTAG00000005989|LAP3	1329	1.61112e-11	2.08469e-10	0.0326841	0.422365	0.544951
Muscle	Liverweight	ENSBTAG00000019441|MED28	liverweightENSBTAG00000019441|MED28	280	4.0768e-06	0.000342269	0.00552173	0.463048	0.531084
Muscle	Heartweight	ENSBTAG00000020709|MAP1S	heartweightENSBTAG00000020709|MAP1S	1	0.442584	0.00217226	0.0939797	0	0.461264
Muscle	Hind shin	ENSBTAG00000019441|MED28	hind_shinENSBTAG00000019441|MED28	231	4.61513e-07	4.63893e-05	0.00535914	0.538221	0.456373
Muscle	Hind leg length	ENSBTAG00000019441|MED28	hind_leg_lengthENSBTAG00000019441|MED28	763	1.6656e-07	5.01379e-05	0.00211335	0.635799	0.362038
Muscle	Fat coverage rate	ENSBTAG00000002472|CASP9	fat_coverage_rateENSBTAG00000002472|CASP9	3	0.475065	0.00283749	0.174327	0.000694153	0.347077
Muscle	Silver side	ENSBTAG00000031171|SH3GLB1	silver_sideENSBTAG00000031171|SH3GLB1	1	0.5628	0.00169638	0.108491	0	0.327012
Muscle	Knuckle	ENSBTAG00000019441|MED28	knuckleENSBTAG00000019441|MED28	783	4.33768e-08	8.1001e-06	0.00377272	0.704218	0.292001
Muscle	Striploin	ENSBTAG00000014253|TBC1D22B	striploinENSBTAG00000014253|TBC1D22B	1	0.685087	0.00273824	0.0624734	0	0.249702
Muscle	Lungweight	ENSBTAG00000020178|ARSK	lungweightENSBTAG00000020178|ARSK	1	0.702181	0.00340378	0.0503494	0	0.244066
Muscle	Spleenweight	ENSBTAG00000019441|MED28	spleenweightENSBTAG00000019441|MED28	1381	1.02367e-12	4.45026e-10	0.00197763	0.859608	0.138415
