# Supplementary material for: Comprehensive Multi-omics Analysis of Regulatory Variants for Body Weight in Cattle
Source: Genomics Proteomics Bioinformatics. 2025 Aug 18;23(4):qzaf067. doi: 10.1093/gpbjnl/qzaf067 (PMC12701805; doi:10.1093/gpbjnl/qzaf067)
Supplement: qzaf067_Supplementary_Data [file qzaf067_supplementary_data.zip › Table S15.xlsx]

## Sheet: S15. pheWAS
Table S15 The PheWAS results for six candidate genes of body weight in human GWAS atlas database
Note: PheWAS is phenome-wide association study . N is the sample size in the genome-wide association study.
Atlas ID	PMID	Year	Domain	Trait	P value	N	Gene
9	21926974	2011	Psychiatric	Schizophrenia	0.01861	21856	LAP3
10	23974872	2013	Psychiatric	Schizophrenia	0.014121	32143	LAP3
11	25056061	2014	Psychiatric	Schizophrenia	0.01177	82315	LAP3
13	24280982	2014	Psychiatric	Schizophrenia vs Bipolar disorder	0.01177	16381	LAP3
27	21173776	2012	Psychiatric	Neuroticism (NEO-FFI)	0.037826	17375	LAP3
41	27046643	2016	Environment	Educational attainment	0.029543	111114	LAP3
45	28194004	2018	Psychiatric	Self-reported tiredness	0.047442	108976	LAP3
67	26192919	2015	Gastrointestinal	Inflammatory Bowel Disease	0.023763	34652	LAP3
69	26192919	2015	Gastrointestinal	Ulcerative Colitis	0.0069791	27432	LAP3
88	22885922	2012	Endocrine	Type 2 Diabetes	0.049004	69033	LAP3
94	27680694	2016	Metabolic	Birth weight	0.02599	143677	LAP3
95	27680694	2016	Metabolic	Birth weight	0.034758	153781	LAP3
113	20881960	2010	Skeletal	Height	0.0059844	133653	LAP3
114	20935629	2010	Metabolic	Waist-hip ratio (adjusted for BMI)	0.018871	77167	LAP3
127	23754948	2013	Skeletal	Height (female)	0.0099653	73072	LAP3
139	23754948	2013	Metabolic	Waist-hip ratio (female)	0.039351	42969	LAP3
140	23754948	2013	Metabolic	Waist-hip ratio (male, adjusted for BMI)	0.033082	34629	LAP3
142	25282103	2014	Skeletal	Height	0.00016578	253288	LAP3
153	26426971	2015	Metabolic	Waist-hip ratio (female > 50 yrs, adjusted for BMI)	0.034383	88625	LAP3
155	25673412	2015	Metabolic	Hip circumference	0.024506	213038	LAP3
156	25673412	2015	Metabolic	Hip circumference	0.024912	227429	LAP3
159	25673412	2015	Metabolic	Hip circumference (female)	0.011569	118528	LAP3
160	25673412	2015	Metabolic	Hip circumference (female)	0.011512	125113	LAP3
161	25673412	2015	Metabolic	Hip circumference (adjusted for BMI)	0.014855	211117	LAP3
162	25673412	2015	Metabolic	Hip circumference (adjusted for BMI)	0.014728	225491	LAP3
165	25673412	2015	Metabolic	Hip circumference (female, adjusted for BMI)	0.0010532	117340	LAP3
166	25673412	2015	Metabolic	Hip circumference (female, adjusted for BMI)	0.0010369	123904	LAP3
185	25673412	2015	Metabolic	Waist-hip ratio (adjusted for BMI)	0.018134	210086	LAP3
186	25673412	2015	Metabolic	Waist-hip ratio (adjusted for BMI)	0.018114	224456	LAP3
201	20383146	2010	Metabolic	Estimated glomerular filtration rate based on serum creatinine	0.049197	67093	LAP3
217	25772697	2015	Immunological	NKT:%4+R5-	0.038239	669	LAP3
218	25772697	2015	Immunological	T:%NKT	0.011648	669	LAP3
235	25772697	2015	Immunological	CD123 on mDC	0.015438	669	LAP3
402	24816252	2014	Metabolic	Amino acid::Tryptophan metabolism::3-indoxyl sulfate	0.029575	7787	LAP3
406	24816252	2014	Metabolic	Amino acid::Tryptophan metabolism::indolepropionate	0.022319	7803	LAP3
428	24816252	2014	Metabolic	Amino acid::Valine, leucine and isoleucine metabolism::isobutyrylcarnitine	0.043313	7812	LAP3
562	24816252	2014	Metabolic	Lipid::Monoacylglycerol::1-linoleoylglycerol (1-monolinolein)	0.030826	2797	LAP3
594	24816252	2014	Metabolic	Peptide::Dipeptide::leucylleucine	0.012017	3386	LAP3
607	24816252	2014	Metabolic	Peptide::gamma-glutamyl::gamma-glutamylthreonine*	0.049461	4016	LAP3
698	24816252	2014	Metabolic	::::X-11412	0.015284	6935	LAP3
739	24816252	2014	Metabolic	::::X-11850	0.027591	4868	LAP3
762	24816252	2014	Metabolic	::::X-12212	0.035343	4566	LAP3
772	24816252	2014	Metabolic	::::X-12405	0.033873	6676	LAP3
782	24816252	2014	Metabolic	Amino acid::Amino fatty acid::X-12510--2-aminooctanoic acid	0.0061101	7566	LAP3
788	24816252	2014	Metabolic	::::X-12645	0.047221	5254	LAP3
822	24816252	2014	Metabolic	::::X-13548	0.01698	6022	LAP3
844	24816252	2014	Metabolic	::::X-14632	0.011891	1703	LAP3
861	27005778	2016	Metabolic	Citrate	0.04189	24770	LAP3
866	27005778	2016	Metabolic	Fatty acid length	0.0090064	13476	LAP3
975	27989323	2017	Immunological	Eotaxin (CCL11)	0.023297	8153	LAP3
984	27989323	2017	Immunological	Interleukin-16	0.0035762	3483	LAP3
1082	19875614	2010	Hematological	Hemoglobin A1C level in conventional treatment group	0.028508	667	LAP3
1150	24699409	2014	Metabolic	Corrected insulin response (adjusted for insulin sensitivity index)	0.040523	4789	LAP3
1151	24699409	2014	Metabolic	Disposition index	0.041967	5130	LAP3
1188	23297363	2013	Cardiovascular	Tetralogy of Fallot	0.047158	5159	LAP3
1194	21297633	2011	Gastrointestinal	Ulcerative colitis	0.0081216	27994	LAP3
1289	17903300	2007	Metabolic	Waist circumference by CT (GEE, adjusted for age and sex)	0.041161	664	LAP3
1291	17903300	2007	Metabolic	Waist circumference by CT (GEE, adjusted for age, sex, smoking and menopause)	0.042286	664	LAP3
1318	17903298	2007	Metabolic	Resistin (FBAT, adjusted for age and sex)	0.041045	831	LAP3
1319	17903298	2007	Metabolic	Resistin (GEE, adjusted for age and sex)	0.013301	831	LAP3
1343	17903298	2007	Metabolic	Resistin (GEE, adjusted for age, sex and BMI)	0.025081	831	LAP3
1457	17903299	2007	Metabolic	Large low-density lipoprotein by NMR (at exam 4, GEE, adjusted for multivariable)	0.037397	851	LAP3
1459	17903299	2007	Metabolic	Large low-density lipoprotein by NMR (at exam 4, GEE, adjusted for age and sex)	0.041958	851	LAP3
1530	17903303	2007	Cardiovascular	Ankle-brachial index (at exam 6, FBAT, adjusted for age and sex)	0.011651	984	LAP3
1532	17903303	2007	Cardiovascular	Ankle-brachial index (at exam 6, FBAT, adjusted for multivariable)	0.027138	984	LAP3
1534	17903303	2007	Cardiovascular	Ankle-brachial index (at exam 7, FBAT, adjusted for age and sex)	0.03004	982	LAP3
1538	17903297	2007	Neurological	White matter hyperintensity volume (FBAT, adjusted for age and sex)	0.037614	705	LAP3
1542	17903297	2007	Neurological	White matter hyperintensity volume (FBAT, adjusted for age and sex)	0.045447	705	LAP3
1550	17903303	2007	Cardiovascular	Maximum common carotid artery IMT (at exam 6, FBAT, adjusted for age and sex)	0.037377	978	LAP3
1552	17903303	2007	Cardiovascular	Maximum common carotid artery IMT (at exam 6, FBAT, adjusted for multivariable)	0.043476	969	LAP3
1566	17903303	2007	Cardiovascular	Maximum carotid artery stenosis (at exam 6, FBAT, adjusted for age and sex)	0.042653	997	LAP3
1568	17903303	2007	Cardiovascular	Maximum carotid artery stenosis (at exam 6, FBAT, adjusted for multivariable)	0.032641	968	LAP3
1570	17903303	2007	Cardiovascular	Mean abdominal aortic calcification - Agatston score (at exam 7, FBAT, adjusted for age and sex)	0.032909	675	LAP3
1571	17903303	2007	Cardiovascular	Mean abdominal aortic calcification - Agatston score (at exam 7, GEE, adjusted for age and sex)	0.038714	675	LAP3
1573	17903303	2007	Cardiovascular	Mean abdominal aortic calcification - Agatston score (at exam 7, GEE, adjusted for multivariable)	0.0067573	673	LAP3
1622	17903293	2007	Immunological	Intercellular adhesion molecule-1 (at exam 7, FBAT, adjusted for age and sex)	0.025556	1006	LAP3
1639	17903293	2007	Immunological	Myeloperoxidase (at exam 7, GEE, adjusted for age and sex)	0.032861	974	LAP3
1641	17903293	2007	Immunological	Myeloperoxidase (at exam 7, GEE, adjusted for multivariable)	0.043296	974	LAP3
1659	17903293	2007	Metabolic	Alkaline phosphatase (at exam 2, GEE, adjusted for age and sex)	0.016143	904	LAP3
1661	17903293	2007	Metabolic	Alkaline phosphatase (at exam 2, GEE, adjusted for multivariable)	0.0086977	904	LAP3
1663	17903293	2007	Metabolic	Alanine transaminase (at exam 2, GEE, adjusted for age and sex)	0.025493	904	LAP3
1665	17903293	2007	Metabolic	Alanine transaminase (at exam 2, GEE, adjusted for multivariable)	0.014763	904	LAP3
1686	17903293	2007	Metabolic	Vitamin D plasma 25(OH)-D (at exam 6 or 7, FBAT, adjusted for age and sex)	0.037974	517	LAP3
1688	17903293	2007	Metabolic	Vitamin D plasma 25(OH)-D (at exam 6 or 7, FBAT, adjusted for multivariable)	0.040408	517	LAP3
1702	17903292	2007	Endocrine	Follicle stimulating hormone (at exam 3, FBAT, adjusted for age and sex)	0.039661	509	LAP3
1703	17903292	2007	Endocrine	Follicle stimulating hormone (at exam 3, GEE, adjusted for age and sex)	0.013556	509	LAP3
1704	17903292	2007	Endocrine	Follicle stimulating hormone (at exam 3, FBAT, adjusted for multivariable)	0.029468	509	LAP3
1705	17903292	2007	Endocrine	Follicle stimulating hormone (at exam 3, GEE, adjusted for multivariable)	0.011833	509	LAP3
1706	17903292	2007	Endocrine	Luteinizing hormone (at exam 3, FBAT, adjusted for age and sex)	0.032076	508	LAP3
1708	17903292	2007	Endocrine	Luteinizing hormone (at exam 3, FBAT, adjusted for multivariable)	0.015928	508	LAP3
1795	17903306	2007	Cardiovascular	RR interval (cohort exam 11 offspring exam 1, GEE, adjusted for age nad RR)	0.01872	1950	LAP3
1797	17903306	2007	Cardiovascular	RR interval (female, cohort exam 11 offspring exam 1, GEE, adjusted for age nad RR)	0.0071747	1051	LAP3
1866	17903296	2007	Skeletal	Neck-Shaft Angle (FBAT, female, adjussted for multivariable)	0.045081	622	LAP3
1904	17903297	2007	Neurological	Hippocampal volume (FBAT, adjusted for multivariable)	0.031636	327	LAP3
1906	17903297	2007	Neurological	Hippocampal volume (FBAT, adjusted for multivariable)	0.040196	327	LAP3
1922	17903297	2007	Neurological	Hippocampal volume (FBAT, adjusted for age and sex)	0.024213	327	LAP3
1924	17903297	2007	Neurological	Hippocampal volume (FBAT, adjusted for age and sex)	0.034173	327	LAP3
1938	17903297	2007	Neurological	Hippocampal volume (FBAT, adjusted for multivariable with APOE)	0.033704	327	LAP3
1940	17903297	2007	Neurological	Hippocampal volume (FBAT, adjusted for multivariable with APOE)	0.04011	327	LAP3
1960	17903295	2007	Cognitive	Mean MMSE score for exam 5 and 7 (FBAT, adjusted for multivariable)	0.04049	913	LAP3
1962	17903295	2007	Cognitive	Mean MMSE score for exam 5 and 7 (FBAT, adjusted for age)	0.035104	1038	LAP3
1998	17658951	2007	Metabolic	Body Mass Index	0.025128	1410	LAP3
2017	24369049	2014	Psychiatric	Lithium response in Bipolar I patients - Alda Scale of 6 to 7	0.015934	294	LAP3
2018	24369049	2014	Psychiatric	Lithium response in Bipolar I patients - Alda Scale of 7 to 8	0.012471	294	LAP3
2024	23089632	2013	Psychiatric	Alcohol dependence	0.040279	2322	LAP3
2047	26962152	2016	Gastrointestinal	Periodontal complex trait 2	0.04338	975	LAP3
2052	26691988	2016	Ophthalmological	Age-related Macular Degeneration	0.01549	33976	LAP3
2062	28240269	2017	Cell	CCL27 - C-C motif chemokine 27	0.002275	1000	LAP3
2086	28240269	2017	Cell	TNFSF12 - Tumor necrosis factor ligand superfamily member 12	0.03636	1000	LAP3
2426	28240269	2017	Cell	BGN - Biglycan	0.04026	1000	LAP3
2427	28240269	2017	Cell	C1R - Complement C1r subcomponent	0.022	1000	LAP3
2439	28240269	2017	Cell	DLL4 - Delta-like protein 4	0.04753	1000	LAP3
2486	28240269	2017	Cell	KLK7 - Kallikrein-7	0.04982	1000	LAP3
2490	28240269	2017	Cell	PAK7 - Serine/threonine-protein kinase PAK 7	0.0215	1000	LAP3
2496	28240269	2017	Cell	REN - Renin	0.03943	1000	LAP3
2506	28240269	2017	Cell	BMX - Cytoplasmic tyrosine-protein kinase BMX	0.009926	1000	LAP3
2551	28240269	2017	Cell	CAT - Catalase	0.036	1000	LAP3
2567	28240269	2017	Cell	CPB2 - Carboxypeptidase B2	0.04827	1000	LAP3
2596	28240269	2017	Cell	FCN1 - Ficolin-1	0.007257	1000	LAP3
2635	28240269	2017	Cell	TNF - Tumor necrosis factor	0.02734	1000	LAP3
2652	28240269	2017	Cell	ADAM9 - Disintegrin and metalloproteinase domain-containing protein 9	0.008618	1000	LAP3
2660	28240269	2017	Cell	DMP1 - Dentin matrix acidic phosphoprotein 1	0.03962	1000	LAP3
2675	28240269	2017	Cell	MATK - Megakaryocyte-associated tyrosine-protein kinase	0.01057	1000	LAP3
2682	28240269	2017	Cell	TLR2 - Toll-like receptor 2	0.01212	1000	LAP3
2816	28240269	2017	Cell	SAA1 - Serum amyloid A-1 protein	0.008309	1000	LAP3
2865	28240269	2017	Cell	IL12B IL23A - Interleukin-23	0.04716	1000	LAP3
2918	28240269	2017	Cell	SERPINA6 - Corticosteroid-binding globulin	0.01265	1000	LAP3
2930	28240269	2017	Cell	GPC3 - Glypican-3	0.01043	1000	LAP3
2940	28240269	2017	Cell	GDF2 - Growth/differentiation factor 2	0.03068	1000	LAP3
3005	28240269	2017	Cell	EIF4A3 - Eukaryotic initiation factor 4A-III	0.002045	1000	LAP3
3012	28240269	2017	Cell	MAPK13 - Mitogen-activated protein kinase 13	0.02168	1000	LAP3
3021	28240269	2017	Cell	PARK7 - Protein DJ-1	0.0008979	1000	LAP3
3034	28240269	2017	Cell	SPTAN1 - Spectrin alpha chain, non-erythrocytic 1	0.01952	1000	LAP3
3036	28240269	2017	Cell	TPM1 - Tropomyosin alpha-1 chain	0.008026	1000	LAP3
3057	28240269	2017	Cell	IL20RA - Interleukin-20 receptor subunit alpha	0.01863	1000	LAP3
3076	28240269	2017	Cell	NOTCH2 - Neurogenic locus notch homolog protein 2	0.002895	1000	LAP3
3087	28240269	2017	Cell	RTN4 - Reticulon-4	0.02002	1000	LAP3
3113	28240269	2017	Cell	IMPDH1 - Inosine-5'-monophosphate dehydrogenase 1	0.02361	1000	LAP3
3133	28240269	2017	Cell	CALR - Calreticulin	0.04893	1000	LAP3
3186	31427789	2019	Metabolic	Hip circumference	0.0094704	385887	LAP3
3187	31427789	2019	Skeletal	Standing height	1.2195e-17	385748	LAP3
3195	31427789	2019	Environment	Average total household income before tax	0.019593	332594	LAP3
3223	31427789	2019	Activities	Length of mobile phone use	0.014961	381616	LAP3
3230	31427789	2019	Psychiatric	Morning/evening person (chronotype)	0.036193	345148	LAP3
3232	31427789	2019	Neurological	Sleeplessness / insomnia	0.0016629	386078	LAP3
3244	31427789	2019	Nutritional	Oily fish intake	0.030488	384554	LAP3
3251	31427789	2019	Nutritional	Cheese intake	0.0049284	377082	LAP3
3253	31427789	2019	Nutritional	Cereal intake	0.030673	368775	LAP3
3256	31427789	2019	Nutritional	Coffee intake	0.0034214	358093	LAP3
3271	31427789	2019	Skeletal	Comparative height size at age 10	3.3022e-10	380167	LAP3
3273	31427789	2019	Dermatological	Skin colour	8.3486e-05	381433	LAP3
3303	31427789	2019	Psychiatric	Able to confide	0.013082	374820	LAP3
3304	31427789	2019	Reproduction	Age first had sexual intercourse	0.00034046	339614	LAP3
3322	31427789	2019	Activities	Most recent bowel cancer screening	0.047188	118943	LAP3
3342	31427789	2019	Metabolic	Birth weight of first child (female)	0.037278	165872	LAP3
3347	31427789	2019	Reproduction	Age started oral contraceptive pill (female)	0.043017	165121	LAP3
3372	31427789	2019	Respiratory	Age hay fever, rhinitis or eczema diagnosed	0.0073675	77452	LAP3
3374	31427789	2019	Neurological	Headaches for 3+ months	0.012574	75898	LAP3
3379	31427789	2019	Cardiovascular	Diastolic Blood Pressure (automated reading)	0.0025061	361411	LAP3
3380	31427789	2019	Cardiovascular	Systolic Blood Pressure (automated reading)	0.00027901	361402	LAP3
3399	31427789	2019	Ear, Nose, Throat	Tinnitus	0.0062459	126851	LAP3
3406	31427789	2019	Cognitive	Fluid intelligence test - FI8 : chained arithmetic	0.00071713	68065	LAP3
3409	31427789	2019	Environment	Education - Qualifications	0.034101	318526	LAP3
3412	31427789	2019	Skeletal	Sitting height	6.9806e-10	385393	LAP3
3413	31427789	2019	Cognitive	Fluid intelligence score	0.047353	125935	LAP3
3414	31427789	2019	Metabolic	Birth weight	9.5596e-05	219088	LAP3
3415	31427789	2019	Cognitive	Reaction time test - Mean time to correctly identify matches	0.019242	383748	LAP3
3432	31427789	2019	Cognitive	Symbol digit substitution test - Number of symbol digit matches attempted	0.039926	95669	LAP3
3436	31427789	2019	Metabolic	Weight	5.9829e-06	385473	LAP3
3440	31427789	2019	Metabolic	Impedance measures - Weight	1.9228e-05	379840	LAP3
3442	31427789	2019	Metabolic	Impedance measures - Whole body fat mass	0.03749	379203	LAP3
3443	31427789	2019	Metabolic	Impedance measures - Whole body fat-free mass	7.2992e-10	379804	LAP3
3444	31427789	2019	Metabolic	Impedance measures - Whole body water mass	9.3345e-10	379835	LAP3
3446	31427789	2019	Metabolic	Impedance measures - Basal metabolic rate	8.9912e-09	379821	LAP3
3454	31427789	2019	Metabolic	Impedance measures - Leg fat-free mass (right)	4.413e-08	379793	LAP3
3455	31427789	2019	Metabolic	Impedance measures - Leg predicted mass (right)	3.3767e-08	379793	LAP3
3458	31427789	2019	Metabolic	Impedance measures - Leg fat-free mass (left)	9.3103e-08	379766	LAP3
3459	31427789	2019	Metabolic	Impedance measures - Leg predicted mass (left)	1.0832e-07	379761	LAP3
3462	31427789	2019	Metabolic	Impedance measures - Arm fat-free mass (right)	1.7824e-07	379723	LAP3
3463	31427789	2019	Metabolic	Impedance measures - Arm predicted mass (right)	2.411e-07	379716	LAP3
3466	31427789	2019	Metabolic	Impedance measures - Arm fat-free mass (left)	5.3766e-07	379653	LAP3
3467	31427789	2019	Metabolic	Impedance measures - Arm predicted mass (left)	2.4775e-07	379638	LAP3
3469	31427789	2019	Metabolic	Impedance measures - Trunk fat mass	0.0058408	379578	LAP3
3470	31427789	2019	Metabolic	Impedance measures - Trunk fat-free mass	5.9952e-11	379507	LAP3
3471	31427789	2019	Metabolic	Impedance measures - Trunk predicted mass	1.2725e-10	379469	LAP3
3502	31427789	2019	Dermatological	Male-specific factors - Hair/balding pattern: Pattern 3	0.0016201	176380	LAP3
3521	31427789	2019	Environment	Current employment status: Looking after home and/or family	0.014339	385138	LAP3
3522	31427789	2019	Environment	Current employment status: Unable to work because of sickness or disability	0.0069257	385138	LAP3
3529	31427789	2019	Nutritional	Never eat eggs, dairy, wheat, sugar: Wheat products	0.0031228	384986	LAP3
3530	31427789	2019	Nutritional	Never eat eggs, dairy, wheat, sugar: Sugar or foods/drinks containing sugar	0.036935	384986	LAP3
3540	31427789	2019	Activities	Reason for glasses/contact lenses: For long-sightedness, i.e. for distance and near, but particularly for near tasks like reading (called 'hypermetropia')	0.0088373	78647	LAP3
3549	31427789	2019	Body Structures	Mouth/teeth dental problems: Dentures	0.00093996	385026	LAP3
3574	31427789	2019	Neurological	Pain type(s) experienced in last month: Hip pain	7.7189e-05	385698	LAP3
3576	31427789	2019	Social Interactions	Social support - Leisure/social activities: Sports club or gym	0.0049081	385280	LAP3
3602	31427789	2019	Endocrine	Non-cancer illness code, self-reported: hypothyroidism/myxoedema	0.017025	289307	LAP3
3606	31427789	2019	Dermatological	Non-cancer illness code, self-reported: eczema/dermatitis	0.041901	289307	LAP3
3608	31427789	2019	Metabolic	Non-cancer illness code, self-reported: high cholesterol	0.023093	289307	LAP3
3625	31427789	2019	Activities	Treatment/medication code: levothyroxine sodium	0.026048	280443	LAP3
3628	31427789	2019	Environment	Illnesses of father: Heart disease	0.03919	355137	LAP3
3639	31427789	2019	Environment	Illnesses of mother: Stroke	0.013414	367939	LAP3
3645	31427789	2019	Environment	Illnesses of mother: Diabetes	0.00049981	367939	LAP3
3648	31427789	2019	Environment	Illnesses of siblings: Heart disease	0.0044013	309116	LAP3
3679	31427789	2019	Skeletal	Diagnoses - main ICD10: M54 Dorsalgia	0.02193	300791	LAP3
3699	31427789	2019	Gastrointestinal	Diagnoses - secondary ICD10: K57 Diverticular disease of intestine	0.0041333	244890	LAP3
3712	31427789	2019	Mortality	Diagnoses - secondary ICD10: Z87 Personal history of other diseases and conditions	0.0081688	244890	LAP3
3742	31427789	2019	Psychiatric	Depression - Feelings of tiredness during worst episode of depression	0.042686	64376	LAP3
3753	31427789	2019	Psychiatric	Traumatic events - Repeated disturbing thoughts of stressful experience in past month	0.0032469	126635	LAP3
3780	31427789	2019	Psychiatric	Depression - Did your sleep change?	0.035294	61487	LAP3
3785	29942086	2018	Cognitive	Intelligence	0.036902	269867	LAP3
3789	30804565	2019	Psychiatric	Morningness	0.039797	345552	LAP3
3823	26502338	2015	Skeletal	Systemic Lupus Erythematosus	0.038081	14267	LAP3
3861	27863252	2016	Immunological	Plateletcrit (two-way meta)	1.3605e-06	127033	LAP3
3863	27863252	2016	Immunological	Platelet count (two-way meta)	2.7281e-08	127127	LAP3
3865	27863252	2016	Immunological	Red cell distribution width (two-way meta)	0.021279	131520	LAP3
3897	27863252	2016	Immunological	Plateletcrit (three-way meta)	7.9645e-07	164339	LAP3
3899	27863252	2016	Immunological	Platelet count (three-way meta)	2.1995e-07	166066	LAP3
3914	28073927	2017	Ophthalmological	Disc area	0.04342	29811	LAP3
3951	28931804	2017	Neurological	Amyotrophic lateral sclerosis (LMM)	0.044387	4084	LAP3
3954	28957384	2017	Body Structures	Ankle injury (fixed effect)	0.049807	99340	LAP3
3982	29483656	2018	Psychiatric	Schizophrenia	0.0018546	105318	LAP3
4003	29513936	2018	Connective Tissue	Juvenile idiopathic arthritis with vs without uveitis	0.045661	384	LAP3
4005	29559693	2018	Skeletal	Osteoarthritis (self reported)	0.034701	63556	LAP3
4018	29848360	2018	Skeletal	Systemic Lupus Erythematosus	0.0093181	10995	LAP3
4038	29906448	2018	Psychiatric	Schizophrenia	0.037522	87491	LAP3
4040	29906448	2018	Psychiatric	Schizophrenia/Bipolar disorder	0.046104	107620	LAP3
4043	30124842	2018	Skeletal	Height	1.2619e-14	693529	LAP3
4065	28077804	2017	Aging	Gait speed	0.047539	31487	LAP3
4066	30038396	2018	Environment	Educational attainment	0.009123	766345	LAP3
4071	BioRxiv: https://doi.org/10.1101/261081	2018	Reproduction	Number of sexual partners	0.0073422	370711	LAP3
4081	30239722	2018	Metabolic	Waist-hip ratio (adjusted for BMI, male)	0.046064	315284	LAP3
4083	28566273	2017	Endocrine	Type 2 Diabetes	0.044735	159208	LAP3
4085	30297969	2018	Endocrine	Type 2 Diabetes	0.0001155	898130	LAP3
4086	30297969	2018	Endocrine	Type 2 Diabetes (adjusted for BMI)	0.041208	898130	LAP3
4095	28416822	2017	Cardiovascular	Atrial Fibrillation	0.0081187	36792	LAP3
4102	29403010	2018	Metabolic	Blood sugar	0.038507	93146	LAP3
4121	29403010	2018	Metabolic	Alkaline phosphatase	0.049827	105030	LAP3
4122	29403010	2018	Metabolic	Gamma-glutamyl transferase	0.013245	118309	LAP3
4132	29403010	2018	Immunological	Basophil count	0.02348	62076	LAP3
4156	30531953	2018	Neurological	Epilepsy	0.041243	44889	LAP3
4158	30531953	2018	Neurological	Generalised epilepsy	0.023512	33446	LAP3
4159	30531953	2018	Neurological	Childhood Absence Epilepsy	0.013378	24996	LAP3
4165	30531953	2018	Neurological	Juvenile Myoclonic Epilepsy (JME)	0.039755	25395	LAP3
4173	29970889	2018	Social Interactions	Social support - Leisure/social activities: Sports club or gym	0.0014123	452302	LAP3
4218	31015401	2019	Environmental	Antithrombotic agents	0.039147	153639	LAP3
4225	31015401	2019	Environmental	HMG CoA reductase inhibitors	0.028059	290385	LAP3
4226	31015401	2019	Environmental	Thyroid preparations	0.0024961	305582	LAP3
4286	30804560	2019	Respiratory	FEV1	0.019082	79055	LAP3
4290	30804566	2019	Neurological	Frequent insomnia symptoms	0.010831	237627	LAP3
4294	30696823	2019	Psychiatric	Chronotype	0.021633	449732	LAP3
4295	30696823	2019	Psychiatric	Morning person (binary)	0.040446	403195	LAP3
4304	30664634	2019	Metabolic	Legs-leg fat ratio (female)	0.007367	195068	LAP3
4306	30664634	2019	Metabolic	Trunk-trunk fat ratio (female)	0.0040431	195068	LAP3
4311	30661054	2019	Gastrointestinal	Diverticular disease	0.035473	451099	LAP3
4330	30595539	2018	Dermatological	Postburn scar pliability	0.041838	665	LAP3
4331	30595539	2018	Dermatological	Postburn scar height	0.027758	665	LAP3
4363	29899525	2018	Activities	Strenuous sports or other exercises	0.0011655	350492	LAP3
4364	29899525	2018	Activities	Vigorous physical activity	0.0051141	261055	LAP3
4375	30367059	2018	Endocrine	Hyperthyroidism	0.016848	51823	LAP3
4384	30898391	2019	Neoplasms	Epithelial ovarian cancer (low-grade serous and borderline serous)	0.048476	4252	LAP3
4397	29855537	2018	Reproduction	Menstruation quality of life impact: Increased appetite	0.047052	11348	LAP3
4448	31676860	2019	Neurological	Left entorhinal	0.040551	19629	LAP3
4509	31676860	2019	Neurological	Cerebellar vermal lobules VIII X	0.00086152	19629	LAP3
4514	31676860	2019	Neurological	3rd ventricle	0.044039	19629	LAP3
4519	31676860	2019	Neurological	Left cerebellum exterior	0.049471	19629	LAP3
4525	31676860	2019	Neurological	Left hippocampus	0.030774	19629	LAP3
4526	31676860	2019	Neurological	Left amygdala	0.015616	19629	LAP3
4549	31676860	2019	Neurological	Left entorhinal	0.016759	21821	LAP3
4610	31676860	2019	Neurological	Cerebellar vermal lobules VIII X	0.0031453	21821	LAP3
4627	31676860	2019	Neurological	Left amygdala	0.021984	21821	LAP3
4653	BioRxiv: https://doi.org/10.1101/288561	2019	Neurological	Corticospinal tract fractional anisotropy	0.01922	17706	LAP3
4674	BioRxiv: https://doi.org/10.1101/288582	2019	Neurological	Cingulum (hippocampus) axial diusivities	0.033307	17706	LAP3
4676	BioRxiv: https://doi.org/10.1101/288584	2019	Neurological	External capsule axial diusivities	0.014543	17706	LAP3
4678	BioRxiv: https://doi.org/10.1101/288586	2019	Neurological	Fornix (cres) / Stria terminalis axial diusivities	0.0018714	17706	LAP3
4689	BioRxiv: https://doi.org/10.1101/288597	2019	Neurological	Sagittal stratum axial diusivities	0.015267	17706	LAP3
4694	BioRxiv: https://doi.org/10.1101/288602	2019	Neurological	Body of corpus callosum mean diusivities	0.048103	17706	LAP3
4696	BioRxiv: https://doi.org/10.1101/288604	2019	Neurological	Cingulum (hippocampus) mean diusivities	0.021408	17706	LAP3
4714	BioRxiv: https://doi.org/10.1101/288622	2019	Neurological	Anterior limb of internal capsule mode of anisotropy	0.015418	17706	LAP3
4722	BioRxiv: https://doi.org/10.1101/288630	2019	Neurological	Fornix (cres) / Stria terminalis mode of anisotropy	0.0085588	17706	LAP3
4725	BioRxiv: https://doi.org/10.1101/288633	2019	Neurological	Posterior corona radiata mode of anisotropy	0.019065	17706	LAP3
4726	BioRxiv: https://doi.org/10.1101/288634	2019	Neurological	Posterior limb of internal capsule mode of anisotropy	0.036579	17706	LAP3
4729	BioRxiv: https://doi.org/10.1101/288637	2019	Neurological	Splenium of corpus callosum mode of anisotropy	0.016357	17706	LAP3
4730	BioRxiv: https://doi.org/10.1101/288638	2019	Neurological	Superior corona radiata mode of anisotropy	0.028567	17706	LAP3
4043	30124842	2018	Skeletal	Height	7.23e-17	693529	MED28
3187	31427789	2019	Skeletal	Standing height	4.21e-16	385748	MED28
3271	31427789	2019	Skeletal	Comparative height size at age 10	5.65e-10	380167	MED28
3470	31427789	2019	Metabolic	Impedance measures - Trunk fat-free mass	6.62e-10	379507	MED28
3471	31427789	2019	Metabolic	Impedance measures - Trunk predicted mass	1.2e-09	379469	MED28
3412	31427789	2019	Skeletal	Sitting height	5.47e-09	385393	MED28
3443	31427789	2019	Metabolic	Impedance measures - Whole body fat-free mass	1.34e-08	379804	MED28
3444	31427789	2019	Metabolic	Impedance measures - Whole body water mass	1.68e-08	379835	MED28
3863	27863252	2016	Immunological	Platelet count (two-way meta)	1.56e-07	127127	MED28
3446	31427789	2019	Metabolic	Impedance measures - Basal metabolic rate	3.11e-07	379821	MED28
3899	27863252	2016	Immunological	Platelet count (three-way meta)	7.14e-07	166066	MED28
3897	27863252	2016	Immunological	Plateletcrit (three-way meta)	8.37e-07	164339	MED28
3861	27863252	2016	Immunological	Plateletcrit (two-way meta)	9.5e-07	127033	MED28
3462	31427789	2019	Metabolic	Impedance measures - Arm fat-free mass (right)	1.5125e-06	379723	MED28
3463	31427789	2019	Metabolic	Impedance measures - Arm predicted mass (right)	1.5672e-06	379716	MED28
3455	31427789	2019	Metabolic	Impedance measures - Leg predicted mass (right)	1.7469e-06	379793	MED28
3467	31427789	2019	Metabolic	Impedance measures - Arm predicted mass (left)	1.9611e-06	379638	MED28
3454	31427789	2019	Metabolic	Impedance measures - Leg fat-free mass (right)	2.0047e-06	379793	MED28
3458	31427789	2019	Metabolic	Impedance measures - Leg fat-free mass (left)	3.44e-06	379766	MED28
3466	31427789	2019	Metabolic	Impedance measures - Arm fat-free mass (left)	3.588e-06	379653	MED28
3459	31427789	2019	Metabolic	Impedance measures - Leg predicted mass (left)	3.7975e-06	379761	MED28
142	25282103	2014	Skeletal	Height	1.9143e-05	253288	MED28
4085	30297969	2018	Endocrine	Type 2 Diabetes	3.3086e-05	898130	MED28
3574	31427789	2019	Neurological	Pain type(s) experienced in last month: Hip pain	8.1287e-05	385698	MED28
3273	31427789	2019	Dermatological	Skin colour	0.0001153	381433	MED28
3414	31427789	2019	Metabolic	Birth weight	0.00014082	219088	MED28
3380	31427789	2019	Cardiovascular	Systolic Blood Pressure (automated reading)	0.00016001	361402	MED28
4678	BioRxiv: https://doi.org/10.1101/288586	2019	Neurological	Fornix (cres) / Stria terminalis axial diusivities	0.0003423	17706	MED28
4173	29970889	2018	Social Interactions	Social support - Leisure/social activities: Sports club or gym	0.00039937	452302	MED28
3436	31427789	2019	Metabolic	Weight	0.00044644	385473	MED28
4226	31015401	2019	Environmental	Thyroid preparations	0.00072726	305582	MED28
4363	29899525	2018	Activities	Strenuous sports or other exercises	0.00080123	350492	MED28
3379	31427789	2019	Cardiovascular	Diastolic Blood Pressure (automated reading)	0.00081899	361411	MED28
3440	31427789	2019	Metabolic	Impedance measures - Weight	0.00087415	379840	MED28
4290	30804566	2019	Neurological	Frequent insomnia symptoms	0.0010094	237627	MED28
3648	31427789	2019	Environment	Illnesses of siblings: Heart disease	0.0010755	309116	MED28
4306	30664634	2019	Metabolic	Trunk-trunk fat ratio (female)	0.001114	195068	MED28
3406	31427789	2019	Cognitive	Fluid intelligence test - FI8 : chained arithmetic	0.0011494	68065	MED28
113	20881960	2010	Skeletal	Height	0.0012768	133653	MED28
3374	31427789	2019	Neurological	Headaches for 3+ months	0.0012971	75898	MED28
3399	31427789	2019	Ear, Nose, Throat	Tinnitus	0.0013233	126851	MED28
127	23754948	2013	Skeletal	Height (female)	0.0014061	73072	MED28
3304	31427789	2019	Reproduction	Age first had sexual intercourse	0.0016938	339614	MED28
3982	29483656	2018	Psychiatric	Schizophrenia	0.0018689	105318	MED28
4304	30664634	2019	Metabolic	Legs-leg fat ratio (female)	0.0018811	195068	MED28
4509	31676860	2019	Neurological	Cerebellar vermal lobules VIII X	0.0019081	19629	MED28
3232	31427789	2019	Neurological	Sleeplessness / insomnia	0.0020252	386078	MED28
165	25673412	2015	Metabolic	Hip circumference (female, adjusted for BMI)	0.0020339	117340	MED28
166	25673412	2015	Metabolic	Hip circumference (female, adjusted for BMI)	0.0020339	123904	MED28
94	27680694	2016	Metabolic	Birth weight	0.0022056	143677	MED28
3529	31427789	2019	Nutritional	Never eat eggs, dairy, wheat, sugar: Wheat products	0.0022976	384986	MED28
594	24816252	2014	Metabolic	Peptide::Dipeptide::leucylleucine	0.0026663	3386	MED28
3602	31427789	2019	Endocrine	Non-cancer illness code, self-reported: hypothyroidism/myxoedema	0.0027461	289307	MED28
4722	BioRxiv: https://doi.org/10.1101/288630	2019	Neurological	Fornix (cres) / Stria terminalis mode of anisotropy	0.0028311	17706	MED28
3502	31427789	2019	Dermatological	Male-specific factors - Hair/balding pattern: Pattern 3	0.0031001	176380	MED28
4086	30297969	2018	Endocrine	Type 2 Diabetes (adjusted for BMI)	0.0034034	898130	MED28
95	27680694	2016	Metabolic	Birth weight	0.0034227	153781	MED28
2912	28240269	2017	Cell	TFF3 - Trefoil factor 3	0.003609	1000	MED28
218	25772697	2015	Immunological	T:%NKT	0.0036573	669	MED28
984	27989323	2017	Immunological	Interleukin-16	0.0038558	3483	MED28
3387	31427789	2019	Activities	Health satisfaction	0.0039808	128745	MED28
4095	28416822	2017	Cardiovascular	Atrial Fibrillation	0.0040489	36792	MED28
3625	31427789	2019	Activities	Treatment/medication code: levothyroxine sodium	0.004191	280443	MED28
3021	28240269	2017	Cell	PARK7 - Protein DJ-1	0.004235	1000	MED28
41	27046643	2016	Environment	Educational attainment	0.0044735	111114	MED28
3576	31427789	2019	Social Interactions	Social support - Leisure/social activities: Sports club or gym	0.0044741	385280	MED28
4696	BioRxiv: https://doi.org/10.1101/288604	2019	Neurological	Cingulum (hippocampus) mean diusivities	0.0051966	17706	MED28
159	25673412	2015	Metabolic	Hip circumference (female)	0.0053186	118528	MED28
160	25673412	2015	Metabolic	Hip circumference (female)	0.0053186	125113	MED28
782	24816252	2014	Metabolic	Amino acid::Amino fatty acid::X-12510--2-aminooctanoic acid	0.0055779	7566	MED28
2443	28240269	2017	Cell	FCN2 - Ficolin-2	0.005794	1000	MED28
3342	31427789	2019	Metabolic	Birth weight of first child (female)	0.0058241	165872	MED28
3608	31427789	2019	Metabolic	Non-cancer illness code, self-reported: high cholesterol	0.0059557	289307	MED28
3699	31427789	2019	Gastrointestinal	Diagnoses - secondary ICD10: K57 Diverticular disease of intestine	0.0060014	244890	MED28
3712	31427789	2019	Mortality	Diagnoses - secondary ICD10: Z87 Personal history of other diseases and conditions	0.0061336	244890	MED28
4689	BioRxiv: https://doi.org/10.1101/288597	2019	Neurological	Sagittal stratum axial diusivities	0.0063817	17706	MED28
3522	31427789	2019	Environment	Current employment status: Unable to work because of sickness or disability	0.0067486	385138	MED28
4610	31676860	2019	Neurological	Cerebellar vermal lobules VIII X	0.0070215	21821	MED28
4364	29899525	2018	Activities	Vigorous physical activity	0.0070527	261055	MED28
772	24816252	2014	Metabolic	::::X-12405	0.0071719	6676	MED28
4081	30239722	2018	Metabolic	Waist-hip ratio (adjusted for BMI, male)	0.0072171	315284	MED28
11	25056061	2014	Psychiatric	Schizophrenia	0.0075567	82315	MED28
13	24280982	2014	Psychiatric	Schizophrenia vs Bipolar disorder	0.0075567	16381	MED28
45	28194004	2018	Psychiatric	Self-reported tiredness	0.0078579	108976	MED28
4729	BioRxiv: https://doi.org/10.1101/288637	2019	Neurological	Splenium of corpus callosum mode of anisotropy	0.0080709	17706	MED28
235	25772697	2015	Immunological	CD123 on mDC	0.008139	669	MED28
402	24816252	2014	Metabolic	Amino acid::Tryptophan metabolism::3-indoxyl sulfate	0.0086226	7787	MED28
3007	28240269	2017	Cell	LGALS3BP - Galectin-3-binding protein	0.008963	1000	MED28
4676	BioRxiv: https://doi.org/10.1101/288584	2019	Neurological	External capsule axial diusivities	0.0091186	17706	MED28
866	27005778	2016	Metabolic	Fatty acid length	0.0092329	13476	MED28
4286	30804560	2019	Respiratory	FEV1	0.0093727	79055	MED28
3549	31427789	2019	Body Structures	Mouth/teeth dental problems: Dentures	0.0095881	385026	MED28
3753	31427789	2019	Psychiatric	Traumatic events - Repeated disturbing thoughts of stressful experience in past month	0.0098322	126635	MED28
2068	28240269	2017	Cell	TGFB1 - Transforming growth factor beta-1	0.01015	1000	MED28
69	26192919	2015	Gastrointestinal	Ulcerative Colitis	0.010177	27432	MED28
4225	31015401	2019	Environmental	HMG CoA reductase inhibitors	0.010336	290385	MED28
2921	28240269	2017	Cell	LPO - Lactoperoxidase	0.01045	1000	MED28
4714	BioRxiv: https://doi.org/10.1101/288622	2019	Neurological	Anterior limb of internal capsule mode of anisotropy	0.011172	17706	MED28
3400	31427789	2019	Ear, Nose, Throat	Noisy workplace	0.012226	128091	MED28
2337	28240269	2017	Cell	MRC2 - C-type mannose receptor 2	0.01287	1000	MED28
3251	31427789	2019	Nutritional	Cheese intake	0.013063	377082	MED28
975	27989323	2017	Immunological	Eotaxin (CCL11)	0.013155	8153	MED28
2765	28240269	2017	Cell	TG - Thyroglobulin	0.01323	1000	MED28
2946	28240269	2017	Cell	C3 - C3a anaphylatoxin	0.01349	1000	MED28
4653	BioRxiv: https://doi.org/10.1101/288561	2019	Neurological	Corticospinal tract fractional anisotropy	0.013952	17706	MED28
3639	31427789	2019	Environment	Illnesses of mother: Stroke	0.014182	367939	MED28
3785	29942086	2018	Cognitive	Intelligence	0.014902	269867	MED28
2363	28240269	2017	Cell	RARRES2 - Retinoic acid receptor responder protein 2	0.01499	1000	MED28
844	24816252	2014	Metabolic	::::X-14632	0.015181	1703	MED28
3267	31427789	2019	Psychiatric	Alcohol usually taken with meals	0.015743	197613	MED28
3540	31427789	2019	Activities	Reason for glasses/contact lenses: For long-sightedness, i.e. for distance and near, but particularly for near tasks like reading (called 'hypermetropia')	0.015776	78647	MED28
2638	28240269	2017	Cell	PYY - Peptide YY	0.0158	1000	MED28
4549	31676860	2019	Neurological	Left entorhinal	0.015887	21821	MED28
4018	29848360	2018	Skeletal	Systemic Lupus Erythematosus	0.016065	10995	MED28
4294	30696823	2019	Psychiatric	Chronotype	0.016083	449732	MED28
3300	31427789	2019	Psychiatric	Frequency of tiredness / lethargy in last 2 weeks	0.016204	375053	MED28
2052	26691988	2016	Ophthalmological	Age-related Macular Degeneration	0.016419	33976	MED28
4398	29855537	2018	Reproduction	Menstruation quality of life impact: Bowel movement	0.016719	11348	MED28
4674	BioRxiv: https://doi.org/10.1101/288582	2019	Neurological	Cingulum (hippocampus) axial diusivities	0.017752	17706	MED28
2934	28240269	2017	Cell	NTRK2 - BDNF/NT-3 growth factors receptor	0.01862	1000	MED28
161	25673412	2015	Metabolic	Hip circumference (adjusted for BMI)	0.018712	211117	MED28
162	25673412	2015	Metabolic	Hip circumference (adjusted for BMI)	0.018712	225491	MED28
4065	28077804	2017	Aging	Gait speed	0.019146	31487	MED28
915	27005778	2016	Metabolic	Phospholipids in medium HDL	0.019388	21558	MED28
63	28436984	2017	Reproduction	Age at menarche	0.019611	252514	MED28
185	25673412	2015	Metabolic	Waist-hip ratio (adjusted for BMI)	0.019716	210086	MED28
186	25673412	2015	Metabolic	Waist-hip ratio (adjusted for BMI)	0.019716	224456	MED28
357	25772697	2015	Immunological	earlyB:%27+38-	0.019834	669	MED28
155	25673412	2015	Metabolic	Hip circumference	0.020008	213038	MED28
156	25673412	2015	Metabolic	Hip circumference	0.020008	227429	MED28
2047	26962152	2016	Gastrointestinal	Periodontal complex trait 2	0.020177	975	MED28
4311	30661054	2019	Gastrointestinal	Diverticular disease	0.020303	451099	MED28
3256	31427789	2019	Nutritional	Coffee intake	0.020539	358093	MED28
67	26192919	2015	Gastrointestinal	Inflammatory Bowel Disease	0.020836	34652	MED28
3679	31427789	2019	Skeletal	Diagnoses - main ICD10: M54 Dorsalgia	0.020869	300791	MED28
1082	19875614	2010	Hematological	Hemoglobin A1C level in conventional treatment group	0.020903	667	MED28
739	24816252	2014	Metabolic	::::X-11850	0.02152	4868	MED28
4231	31015401	2019	Environmental	Salicylic acid and derivatives	0.02167	112010	MED28
114	20935629	2010	Metabolic	Waist-hip ratio (adjusted for BMI)	0.021816	77167	MED28
4045	30054458	2018	Endocrine	Type 2 Diabetes	0.022049	659256	MED28
3047	28240269	2017	Cell	TNFRSF6B - Tumor necrosis factor receptor superfamily member 6B	0.02223	1000	MED28
2024	23089632	2013	Psychiatric	Alcohol dependence	0.022368	2322	MED28
2256	28240269	2017	Cell	TBP - TATA-box-binding protein	0.0225	1000	MED28
607	24816252	2014	Metabolic	Peptide::gamma-glutamyl::gamma-glutamylthreonine*	0.022678	4016	MED28
1180	27992416	2017	Neurological	Insomnia (female)	0.023024	30445	MED28
4656	BioRxiv: https://doi.org/10.1101/288564	2019	Neurological	Fornix (cres) / Stria terminalis fractional anisotropy	0.02474	17706	MED28
3347	31427789	2019	Reproduction	Age started oral contraceptive pill (female)	0.024776	165121	MED28
2618	28240269	2017	Cell	BMPER - BMP-binding endothelial regulator protein	0.02488	1000	MED28
1194	21297633	2011	Gastrointestinal	Ulcerative colitis	0.025123	27994	MED28
428	24816252	2014	Metabolic	Amino acid::Valine, leucine and isoleucine metabolism::isobutyrylcarnitine	0.025659	7812	MED28
3789	30804565	2019	Psychiatric	Morningness	0.025683	345552	MED28
4066	30038396	2018	Environment	Educational attainment	0.025752	766345	MED28
4725	BioRxiv: https://doi.org/10.1101/288633	2019	Neurological	Posterior corona radiata mode of anisotropy	0.026119	17706	MED28
2851	28240269	2017	Cell	SPHK2 - Sphingosine kinase 2	0.02623	1000	MED28
788	24816252	2014	Metabolic	::::X-12645	0.026713	5254	MED28
4218	31015401	2019	Environmental	Antithrombotic agents	0.026754	153639	MED28
2694	28240269	2017	Cell	PSMA1 - Proteasome subunit alpha type-1	0.02703	1000	MED28
9	21926974	2011	Psychiatric	Schizophrenia	0.027118	21856	MED28
2064	28240269	2017	Cell	TIMP1 - Metalloproteinase inhibitor 1	0.02714	1000	MED28
4102	29403010	2018	Metabolic	Blood sugar	0.02722	93146	MED28
2325	28240269	2017	Cell	CAST - Calpastatin	0.02725	1000	MED28
2481	28240269	2017	Cell	ECM1 - Extracellular matrix protein 1	0.02749	1000	MED28
3230	31427789	2019	Psychiatric	Morning/evening person (chronotype)	0.027888	345148	MED28
3409	31427789	2019	Environment	Education - Qualifications	0.02848	318526	MED28
562	24816252	2014	Metabolic	Lipid::Monoacylglycerol::1-linoleoylglycerol (1-monolinolein)	0.028506	2797	MED28
4526	31676860	2019	Neurological	Left amygdala	0.028581	19629	MED28
3645	31427789	2019	Environment	Illnesses of mother: Diabetes	0.028672	367939	MED28
2578	28240269	2017	Cell	ARSA - Arylsulfatase A	0.02868	1000	MED28
136	23754948	2013	Metabolic	Weight (male)	0.028807	60016	MED28
2581	28240269	2017	Cell	C1S - Complement C1s subcomponent	0.02903	1000	MED28
2065	28240269	2017	Cell	PLAT - Tissue-type plasminogen activator	0.02976	1000	MED28
4041	29906448	2018	Psychiatric	Schizophrenia vs Bipolar disorder	0.030199	38855	MED28
3590	31427789	2019	Activities	Medication for cholesterol, blood pressure or diabetes: Cholesterol lowering medication	0.030424	176050	MED28
4132	29403010	2018	Immunological	Basophil count	0.030437	62076	MED28
3413	31427789	2019	Cognitive	Fluid intelligence score	0.030684	125935	MED28
4038	29906448	2018	Psychiatric	Schizophrenia	0.030794	87491	MED28
3530	31427789	2019	Nutritional	Never eat eggs, dairy, wheat, sugar: Sugar or foods/drinks containing sugar	0.030803	384986	MED28
4730	BioRxiv: https://doi.org/10.1101/288638	2019	Neurological	Superior corona radiata mode of anisotropy	0.031007	17706	MED28
10	23974872	2013	Psychiatric	Schizophrenia	0.031454	32143	MED28
4295	30696823	2019	Psychiatric	Morning person (binary)	0.031828	403195	MED28
4071	BioRxiv: https://doi.org/10.1101/261081	2018	Reproduction	Number of sexual partners	0.032027	370711	MED28
4532	31676860	2019	Neurological	Right cerebellum exterior	0.032232	19629	MED28
2419	28240269	2017	Cell	SEMA3A - Semaphorin-3A	0.03279	1000	MED28
3403	31427789	2019	Cognitive	Fluid intelligence test - FI5 : family relationship calculation	0.033008	99934	MED28
2413	28240269	2017	Cell	NRP1 - Neuropilin-1	0.03372	1000	MED28
4078	30239722	2018	Metabolic	Waist-hip ratio (male)	0.034121	316772	MED28
2972	28240269	2017	Cell	RPSA - 40S ribosomal protein SA	0.03457	1000	MED28
3225	31427789	2019	Activities	Hands-free device/speakerphone use with mobile phone in last 3 month	0.035176	324453	MED28
4156	30531953	2018	Neurological	Epilepsy	0.035405	44889	MED28
3419	31427789	2019	Cognitive	Pairs matching test - Number of correct matches in round	0.035514	95708	MED28
4519	31676860	2019	Neurological	Left cerebellum exterior	0.035544	19629	MED28
762	24816252	2014	Metabolic	::::X-12212	0.036271	4566	MED28
3914	28073927	2017	Ophthalmological	Disc area	0.036479	29811	MED28
4067	30038396	2018	Cognitive	Cognitive performance	0.036535	257828	MED28
336	25772697	2015	Immunological	NKeff:%2-158a+	0.03656	669	MED28
2843	28240269	2017	Cell	LRRTM1 - Leucine-rich repeat transmembrane neuronal protein 1	0.03668	1000	MED28
3372	31427789	2019	Respiratory	Age hay fever, rhinitis or eczema diagnosed	0.036948	77452	MED28
2687	28240269	2017	Cell	ETHE1 - Persulfide dioxygenase ETHE1, mitochondrial	0.03705	1000	MED28
52	27798627	2016	Reproduction	Number of children ever born (male)	0.037425	103909	MED28
3223	31427789	2019	Activities	Length of mobile phone use	0.037616	381616	MED28
4040	29906448	2018	Psychiatric	Schizophrenia/Bipolar disorder	0.037723	107620	MED28
2793	28240269	2017	Cell	PON1 - Serum paraoxonase/arylesterase 1	0.03799	1000	MED28
2971	28240269	2017	Cell	EREG - Epiregulin	0.03878	1000	MED28
406	24816252	2014	Metabolic	Amino acid::Tryptophan metabolism::indolepropionate	0.039541	7803	MED28
341	25772697	2015	Immunological	NKeff:%314-R7-	0.039917	669	MED28
2726	28240269	2017	Cell	DDR1 - Epithelial discoidin domain-containing receptor 1	0.04006	1000	MED28
511	24816252	2014	Metabolic	Lipid::Inositol metabolism::myo-inositol	0.040313	7803	MED28
4375	30367059	2018	Endocrine	Hyperthyroidism	0.040582	51823	MED28
3922	28613276	2017	Cardiovascular	Heart rate variability (SDNN)	0.041426	28122	MED28
4122	29403010	2018	Metabolic	Gamma-glutamyl transferase	0.041844	118309	MED28
698	24816252	2014	Metabolic	::::X-11412	0.041875	6935	MED28
2474	28240269	2017	Cell	CDK8 CCNC - Cyclin-dependent kinase 8:Cyclin-C complex	0.04199	1000	MED28
4740	BioRxiv: https://doi.org/10.1101/288648	2019	Neurological	Cingulum (hippocampus) radial diusivities	0.04214	17706	MED28
4162	30531953	2018	Neurological	Focal Epilepsy, other lesion	0.042691	26969	MED28
4683	BioRxiv: https://doi.org/10.1101/288591	2019	Neurological	Posterior thalamic radiation (include optic radiation) axial diusivities	0.042968	17706	MED28
12	24280982	2014	Psychiatric	Schizophrenia/Bipolar disorder	0.043349	39202	MED28
4533	31676860	2019	Neurological	Right cerebellum white matter	0.043359	19629	MED28
4200	31217584	2019	Skeletal	Height	0.043561	49796	MED28
2981	28240269	2017	Cell	CAPG - Macrophage-capping protein	0.04358	1000	MED28
153	26426971	2015	Metabolic	Waist-hip ratio (female > 50 yrs, adjusted for BMI)	0.043896	88625	MED28
4633	31676860	2019	Neurological	Right cerebellum exterior	0.044468	21821	MED28
4134	29403010	2018	Immunological	Lymphocyte count	0.044486	62076	MED28
2920	28240269	2017	Cell	Human-virus - gp41 C34 peptide, HIV	0.0447	1000	MED28
4512	31676860	2019	Neurological	Brain stem	0.046295	19629	MED28
140	23754948	2013	Metabolic	Waist-hip ratio (male, adjusted for BMI)	0.04706	34629	MED28
2613	28240269	2017	Cell	CD84 - SLAM family member 5	0.0473	1000	MED28
217	25772697	2015	Immunological	NKT:%4+R5-	0.047839	669	MED28
3967	29273806	2018	Respiratory	Asthma (random effect model)	0.047853	142486	MED28
3531	31427789	2019	Nutritional	Never eat eggs, dairy, wheat, sugar: I eat all of the above	0.047996	384986	MED28
2875	28240269	2017	Cell	CDON - Cell adhesion molecule-related/down-regulated by oncogenes	0.04804	1000	MED28
912	27005778	2016	Metabolic	Free cholesterol in medium HDL	0.048102	21559	MED28
3865	27863252	2016	Immunological	Red cell distribution width (two-way meta)	0.04854	131520	MED28
42	27864402	2016	Activities	Self-rated health	0.048631	111749	MED28
358	25772697	2015	Immunological	earlyB:%27+	0.048729	669	MED28
3369	31427789	2019	Activities	Frequency of other exercises in last 4 weeks	0.049089	184631	MED28
3489	31427789	2019	Nutritional	Cereal type: Biscuit cereal (e.g. Weetabix)	0.049171	319477	MED28
2968	28240269	2017	Cell	SHBG - Sex hormone-binding globulin	0.0498	1000	MED28
3628	31427789	2019	Environment	Illnesses of father: Heart disease	0.049848	355137	MED28
2238	28240269	2017	Cell	SPINT2 - Kunitz-type protease inhibitor 2	0.04988	1000	MED28
11	25056061	2014	Psychiatric	Schizophrenia	0.020492	82315	NCAPG
13	24280982	2014	Psychiatric	Schizophrenia vs Bipolar disorder	0.020492	16381	NCAPG
33	26362575	2016	Psychiatric	Extraversion (IRT)	0.0074044	63661	NCAPG
38	27046643	2016	Cognitive	Verbal-numerical reasoning	0.034426	36035	NCAPG
42	27864402	2016	Activities	Self-rated health	0.035638	111749	NCAPG
47	27798627	2016	Reproduction	Age at first birth	0.0099049	251151	NCAPG
48	27798627	2016	Reproduction	Age at first birth (female)	0.021131	225230	NCAPG
53	27225129	2016	Environment	Educational attainment	0.029737	328917	NCAPG
56	27089181	2016	Psychiatric	Depressive symptoms	0.0083275	161460	NCAPG
57	23722424	2013	Environment	Educational attainment	0.026481	101069	NCAPG
60	25201988	2014	Environment	Educational attainment	0.030305	106736	NCAPG
63	28436984	2017	Reproduction	Age at menarche	0.0049243	252514	NCAPG
71	24097068	2013	Metabolic	High-density lipoprotein cholesterol	0.0087274	188577	NCAPG
72	24097068	2013	Metabolic	Triglycerides cholesterol	0.034166	188577	NCAPG
88	22885922	2012	Endocrine	Type 2 Diabetes	0.01911	69033	NCAPG
90	26604143	2016	Metabolic	Body Mass Index - Child	0.00028015	35668	NCAPG
92	23202124	2013	Metabolic	Birth weight	0.0017519	26836	NCAPG
93	25281659	2015	Skeletal	Birth length	3.7725e-05	28459	NCAPG
94	27680694	2016	Metabolic	Birth weight	2.3997e-12	143677	NCAPG
95	27680694	2016	Metabolic	Birth weight	1.026e-11	153781	NCAPG
97	23449627	2013	Skeletal	Height SDS (male at age 12)	0.020341	6986	NCAPG
98	23449627	2013	Skeletal	Height SDS	0.005787	13960	NCAPG
109	21378990	2011	Cardiovascular	Coronary artery disease	0.0068726	86995	NCAPG
113	20881960	2010	Skeletal	Height	2.8376e-16	133653	NCAPG
118	23563607	2013	Skeletal	Extreme Height	1.1454e-08	16196	NCAPG
126	23754948	2013	Skeletal	Height (male)	5.5693e-11	60588	NCAPG
127	23754948	2013	Skeletal	Height (female)	8.2587e-13	73072	NCAPG
128	23754948	2013	Metabolic	Hip circumference (male)	0.030488	34942	NCAPG
130	23754948	2013	Metabolic	Hip circumference (male, adjusted for BMI)	9.5495e-05	34942	NCAPG
131	23754948	2013	Metabolic	Hip circumference (female, adjusted for BMI)	0.0047728	43316	NCAPG
136	23754948	2013	Metabolic	Weight (male)	3.1473e-05	60016	NCAPG
137	23754948	2013	Metabolic	Weight (female)	0.0019752	72378	NCAPG
142	25282103	2014	Skeletal	Height	1.6735e-44	253288	NCAPG
155	25673412	2015	Metabolic	Hip circumference	0.031803	213038	NCAPG
156	25673412	2015	Metabolic	Hip circumference	0.032289	227429	NCAPG
157	25673412	2015	Metabolic	Hip circumference (male)	0.0087414	94790	NCAPG
158	25673412	2015	Metabolic	Hip circumference (male)	0.0086288	100384	NCAPG
161	25673412	2015	Metabolic	Hip circumference (adjusted for BMI)	3.416e-07	211117	NCAPG
162	25673412	2015	Metabolic	Hip circumference (adjusted for BMI)	3.4577e-07	225491	NCAPG
163	25673412	2015	Metabolic	Hip circumference (male, adjusted for BMI)	1.6395e-05	93965	NCAPG
164	25673412	2015	Metabolic	Hip circumference (male, adjusted for BMI)	1.696e-05	99563	NCAPG
165	25673412	2015	Metabolic	Hip circumference (female, adjusted for BMI)	5.1329e-05	117340	NCAPG
166	25673412	2015	Metabolic	Hip circumference (female, adjusted for BMI)	5.5218e-05	123904	NCAPG
173	25673412	2015	Metabolic	Waist circumference (adjusted for BMI)	0.0075025	231355	NCAPG
174	25673412	2015	Metabolic	Waist circumference (adjusted for BMI)	0.0075863	245749	NCAPG
209	28530673	2017	Cognitive	Intelligence	0.017305	78308	NCAPG
215	25772697	2015	Immunological	NK:%Eff	0.044954	669	NCAPG
220	25772697	2015	Immunological	T:%Vd1	0.020157	669	NCAPG
222	25772697	2015	Immunological	B:%Mature	0.016425	669	NCAPG
240	25772697	2015	Immunological	CD27 on IgG+B	0.040449	669	NCAPG
297	25772697	2015	Immunological	CD4mem:%Th22	0.045837	669	NCAPG
373	24816252	2014	Metabolic	Amino acid::Cysteine, methionine, SAM, taurine metabolism::methionine	0.029636	7795	NCAPG
377	24816252	2014	Metabolic	Amino acid::Glutathione metabolism::5-oxoproline	0.0031019	7802	NCAPG
386	24816252	2014	Metabolic	Amino acid::Histidine metabolism::3-methylhistidine	0.030591	5885	NCAPG
400	24816252	2014	Metabolic	Amino acid::Phenylalanine & tyrosine metabolism::phenyllactate (PLA)	0.010362	6064	NCAPG
437	24816252	2014	Metabolic	Carbohydrate::Fructose, mannose, galactose, starch, and sucrose metabolism::mannitol	0.01408	5917	NCAPG
487	24816252	2014	Metabolic	Lipid::Essential fatty acid::dihomo-linolenate (20:3n3 or n6)	0.01993	7805	NCAPG
508	24816252	2014	Metabolic	Lipid::Glycerolipid metabolism::glycerol 3-phosphate (G3P)	0.016611	7781	NCAPG
544	24816252	2014	Metabolic	Lipid::Lysolipid::1-palmitoylglycerophosphoethanolamine	0.013035	7763	NCAPG
609	24816252	2014	Metabolic	Peptide::gamma-glutamyl::gamma-glutamylvaline	0.028502	7753	NCAPG
612	24816252	2014	Metabolic	Xenobiotics::Benzoate metabolism::2-hydroxyhippurate (salicylurate)	0.037739	2592	NCAPG
614	24816252	2014	Metabolic	Xenobiotics::Benzoate metabolism::4-hydroxyhippurate	0.023093	4368	NCAPG
679	24816252	2014	Metabolic	::::X-09706	0.01929	7697	NCAPG
691	24816252	2014	Metabolic	::::X-11299	0.0246	7347	NCAPG
722	24816252	2014	Metabolic	::::X-11546	0.0017449	2015	NCAPG
737	24816252	2014	Metabolic	::::X-11847	0.007832	6059	NCAPG
738	24816252	2014	Metabolic	::::X-11849	0.042772	5350	NCAPG
766	24816252	2014	Metabolic	::::X-12231	0.043694	5111	NCAPG
825	24816252	2014	Metabolic	::::X-13619	0.045118	7791	NCAPG
989	27989323	2017	Immunological	Interleukin-2	0.024784	3475	NCAPG
1053	18463370	2008	Neoplasms	Neuroblastoma	0.032771	3075	NCAPG
1101	19060910	2009	Metabolic	Glucose - Birth cohorts	0.026831	4763	NCAPG
1117	27918534	2017	Metabolic	Pericardial adipose tissue volume	0.045301	12204	NCAPG
1118	27918534	2017	Metabolic	Pericardial adipose tissue volume (male)	0.0021883	5842	NCAPG
1121	27918534	2017	Metabolic	Pericardial adipose tissue volume (adjusted for height and weight, male)	0.0079043	5842	NCAPG
1137	27015805	2016	Mortality	Father's age at death	0.022509	75244	NCAPG
1171	26833246	2016	Metabolic	Body fat percentage	0.012855	100716	NCAPG
1172	23583979	2013	Cardiovascular	Heart rate	0.042708	85787	NCAPG
1175	27992416	2017	Psychiatric	Excessive daytime sleepness	0.024123	111648	NCAPG
1190	23388002	2013	Cardiovascular	Mitral annular calcification	0.04248	3795	NCAPG
1207	24688116	2014	Mortality	Longevity (>= 85 yrs vs < 65 yrs)	0.022614	20518	NCAPG
1226	27694991	2016	Neurological	Intracranial Volume	0.028143	26577	NCAPG
1268	17903308	2007	Psychiatric	Epworth Sleepiness Scale (FBAT)	0.047874	721	NCAPG
1276	17903300	2007	Metabolic	Sabuctaneous fat by CT (FBAT, adjusted for age and sex)	0.0020584	654	NCAPG
1277	17903300	2007	Metabolic	Sabuctaneous fat by CT (GEE, adjusted for age and sex)	0.032001	654	NCAPG
1278	17903300	2007	Metabolic	Sabuctaneous fat by CT (FBAT, adjusted for age, sex, smoking and menopause)	0.0014627	654	NCAPG
1279	17903300	2007	Metabolic	Sabuctaneous fat by CT (GEE, adjusted for age, sex, smoking and menopause)	0.020237	654	NCAPG
1280	17903300	2007	Metabolic	Sagittal diameter by CT (FBAT, adjusted for age and sex)	0.0089477	665	NCAPG
1282	17903300	2007	Metabolic	Sagittal diameter by CT (FBAT, adjusted for age, sex, smoking and menopause)	0.0075947	665	NCAPG
1284	17903300	2007	Metabolic	Visceral fat by CT (FBAT, adjusted for age and sex)	0.038565	653	NCAPG
1286	17903300	2007	Metabolic	Visceral fat by CT (FBAT, adjusted for age, sex, smoking and menopause)	0.033801	653	NCAPG
1288	17903300	2007	Metabolic	Waist circumference by CT (FBAT, adjusted for age and sex)	0.0087507	664	NCAPG
1290	17903300	2007	Metabolic	Waist circumference by CT (FBAT, adjusted for age, sex, smoking and menopause)	0.0075859	664	NCAPG
1361	17903299	2007	Metabolic	Total cholesterol (at exam 2, GEE, adjusted for age and sex)	0.030781	1069	NCAPG
1363	17903299	2007	Metabolic	Total cholesterol (at exam 3, GEE, adjusted for age and sex)	0.023002	1069	NCAPG
1367	17903299	2007	Metabolic	Total cholesterol (at exam 5, GEE, adjusted for age and sex)	0.018791	1069	NCAPG
1370	17903299	2007	Metabolic	Total cholesterol (at exam 7, FBAT, adjusted for age and sex)	0.012302	1069	NCAPG
1371	17903299	2007	Metabolic	Total cholesterol (at exam 7, GEE, adjusted for age and sex)	0.022187	1069	NCAPG
1432	17903299	2007	Metabolic	High-density lipoprotein particle size by NMR (at exam 4, FBAT, adjusted for multivariable)	0.029209	851	NCAPG
1445	17903299	2007	Metabolic	Low-density lipoprotein cholesterol (at exam 2, GEE, adjusted for age and sex)	0.043329	1056	NCAPG
1451	17903299	2007	Metabolic	Low-density lipoprotein cholesterol (at exam 5, GEE, adjusted for age and sex)	0.034285	1056	NCAPG
1464	17903299	2007	Metabolic	Low-density lipoprotein particle size by NMR (at exam 4, FBAT, adjusted for multivariable)	0.017981	851	NCAPG
1466	17903299	2007	Metabolic	Low-density lipoprotein particle size by NMR (at exam 4, FBAT, adjusted for age and sex)	0.030361	851	NCAPG
1469	17903299	2007	Metabolic	Lipoprotein A (at exam 3, GEE, adjusted for multivariable)	0.022876	763	NCAPG
1471	17903299	2007	Metabolic	Lipoprotein A (at exam 3, GEE, adjusted for age and sex)	0.025532	763	NCAPG
1473	17903299	2007	Metabolic	Mean total cholesterol from exam 1-7 (GEE, adjusted for multivariable)	0.015019	1087	NCAPG
1475	17903299	2007	Metabolic	Mean total cholesterol from exam 1-7 (GEE, adjusted for age and sex)	0.016077	1087	NCAPG
1531	17903303	2007	Cardiovascular	Ankle-brachial index (at exam 6, GEE, adjusted for age and sex)	0.0075103	984	NCAPG
1532	17903303	2007	Cardiovascular	Ankle-brachial index (at exam 6, FBAT, adjusted for multivariable)	0.047865	984	NCAPG
1533	17903303	2007	Cardiovascular	Ankle-brachial index (at exam 6, GEE, adjusted for multivariable)	0.0044983	984	NCAPG
1537	17903303	2007	Cardiovascular	Ankle-brachial index (at exam 7, GEE, adjusted for multivariable)	0.015101	982	NCAPG
1642	17903293	2007	Immunological	Osteoprotegerin (at exam 7, FBAT, adjusted for age and sex)	0.04932	1005	NCAPG
1692	17903293	2007	Metabolic	Vitamin K plasma phylloquinone (at exam 6 or 7, FBAT, adjusted for multivariable)	0.023502	518	NCAPG
1695	17903293	2007	Metabolic	Vitamin K percentage of undercarboxylated osteocalcin (at exam 6 or 7, GEE, adjusted for age and sex)	0.018022	504	NCAPG
1697	17903293	2007	Metabolic	Vitamin K percentage of undercarboxylated osteocalcin (at exam 6 or 7, GEE, adjusted for multivariable)	0.029475	504	NCAPG
1722	17903292	2007	Metabolic	Serum calcium (at exam 2, FBAT, adjusted for age and sex)	0.01727	906	NCAPG
1723	17903292	2007	Metabolic	Serum calcium (at exam 2, GEE, adjusted for age and sex)	0.046638	906	NCAPG
1724	17903292	2007	Metabolic	Serum calcium (at exam 2, FBAT, adjusted for age, sex and serum creatinine)	0.022447	906	NCAPG
1758	17903305	2007	Neoplasms	Breast cancer (FBAT, adjusted for age)	0.040841	723	NCAPG
1760	17903305	2007	Neoplasms	Breast cancer (FBAT, adjusted for age and BMI)	0.03915	723	NCAPG
1831	17903296	2007	Skeletal	Neck length (GEE, female, adjusted for multivariable)	0.03283	619	NCAPG
1891	17903296	2007	Skeletal	Shaft Width (GEE, male, adjussted for age)	0.046278	429	NCAPG
1998	17658951	2007	Metabolic	Body Mass Index	0.014976	1410	NCAPG
2001	18193045	2008	Skeletal	Height	0.019925	1410	NCAPG
2005	22377632	2012	Reproduction	Maternal transmission distortion	0.0040224	4728	NCAPG
2006	22377632	2012	Reproduction	Paternal transmission distortion	0.0040224	4728	NCAPG
2007	22377632	2012	Reproduction	Parental transmission distortion	0.0040224	4728	NCAPG
2017	24369049	2014	Psychiatric	Lithium response in Bipolar I patients - Alda Scale of 6 to 7	0.039344	294	NCAPG
2023	24934506	2014	Endocrine	Skin fluorescence	0.029869	1082	NCAPG
2029	28067908	2017	Gastrointestinal	Crohn's Disease	0.0029876	40266	NCAPG
2031	28067908	2017	Gastrointestinal	Inflammatory Bowel Disease	0.001232	59957	NCAPG
2052	26691988	2016	Ophthalmological	Age-related Macular Degeneration	0.0081014	33976	NCAPG
2191	28240269	2017	Cell	FAM107A - Protein FAM107A	0.041877	1000	NCAPG
2203	28240269	2017	Cell	IL17F - Interleukin-17F	0.036366	1000	NCAPG
2206	28240269	2017	Cell	CCL4L1 - C-C motif chemokine 4-like	0.027049	1000	NCAPG
2250	28240269	2017	Cell	KPNA2 - Importin subunit alpha-1	0.023778	1000	NCAPG
2321	28240269	2017	Cell	TSLP - Thymic stromal lymphopoietin	0.007601	1000	NCAPG
2340	28240269	2017	Cell	CCL18 - C-C motif chemokine 18	0.0082062	1000	NCAPG
2342	28240269	2017	Cell	RETN - Resistin	0.0044863	1000	NCAPG
2527	28240269	2017	Cell	CXCL8 - Interleukin-8	0.036189	1000	NCAPG
2580	28240269	2017	Cell	BMP10 - Bone morphogenetic protein 10	0.019021	1000	NCAPG
2588	28240269	2017	Cell	CLEC7A - C-type lectin domain family 7 member A	0.017663	1000	NCAPG
2633	28240269	2017	Cell	IFNGR1 - Interferon gamma receptor 1	0.039473	1000	NCAPG
2654	28240269	2017	Cell	CDH2 - Cadherin-2	0.035593	1000	NCAPG
2729	28240269	2017	Cell	AGER - Advanced glycosylation end product-specific receptor, soluble	0.023905	1000	NCAPG
2756	28240269	2017	Cell	SELP - P-Selectin	0.038092	1000	NCAPG
2836	28240269	2017	Cell	COLEC11 - Collectin-11	0.024627	1000	NCAPG
2871	28240269	2017	Cell	ADAMTS15 - A disintegrin and metalloproteinase with thrombospondin motifs 15	0.043438	1000	NCAPG
2888	28240269	2017	Cell	KIRREL3 - Kin of IRRE-like protein 3	0.042346	1000	NCAPG
2899	28240269	2017	Cell	ADCYAP1 - Pituitary adenylate cyclase-activating polypeptide 27	0.014419	1000	NCAPG
2905	28240269	2017	Cell	LTA - Lymphotoxin-alpha	0.048082	1000	NCAPG
2950	28240269	2017	Cell	F5 - Coagulation Factor V	0.030348	1000	NCAPG
2951	28240269	2017	Cell	FGA FGB FGG - D-dimer	0.016155	1000	NCAPG
2980	28240269	2017	Cell	C1QBP - Complement component 1 Q subcomponent-binding protein, mitochondrial	0.047167	1000	NCAPG
2992	28240269	2017	Cell	ESD - S-formylglutathione hydrolase	0.0044289	1000	NCAPG
2997	28240269	2017	Cell	FGG - Fibrinogen gamma chain	0.033115	1000	NCAPG
3035	28240269	2017	Cell	SSRP1 - FACT complex subunit SSRP1	0.024566	1000	NCAPG
3041	28240269	2017	Cell	CD274 - Programmed cell death 1 ligand 1	0.044649	1000	NCAPG
3061	28240269	2017	Cell	LILRB1 - Leukocyte immunoglobulin-like receptor subfamily B member 1	0.042086	1000	NCAPG
3089	28240269	2017	Cell	ICAM5 - Intercellular adhesion molecule 5	0.00053385	1000	NCAPG
3134	28240269	2017	Cell	GRAP2 - GRB2-related adapter protein 2	0.026032	1000	NCAPG
3152	28240269	2017	Cell	DLL1 - Delta-like protein 1	0.024641	1000	NCAPG
3186	31427789	2019	Metabolic	Hip circumference	1.826e-06	385887	NCAPG
3187	31427789	2019	Skeletal	Standing height	2.8914e-72	385748	NCAPG
3188	31427789	2019	Cardiovascular	Pulse rate (automated reading)	8.1827e-07	361411	NCAPG
3189	31427789	2019	Neoplasms	Number of self-reported cancers	0.031016	386581	NCAPG
3190	31427789	2019	Mortality	Number of self-reported non-cancer illnesses	5.1845e-05	386581	NCAPG
3191	31427789	2019	Activities	Number of treatments/medications taken	4.0892e-08	386581	NCAPG
3195	31427789	2019	Environment	Average total household income before tax	0.0052883	332594	NCAPG
3210	31427789	2019	Activities	Usual walking pace	0.0016365	384081	NCAPG
3211	31427789	2019	Activities	Frequency of stair climbing in last 4 weeks	0.0015509	382731	NCAPG
3217	31427789	2019	Activities	Time spend outdoors in summer	0.024502	350364	NCAPG
3219	31427789	2019	Activities	Time spent watching television (TV)	0.00040198	365236	NCAPG
3222	31427789	2019	Activities	Drive faster than motorway speed limit	0.00042796	349848	NCAPG
3224	31427789	2019	Activities	Weekly usage of mobile phone in last 3 months	0.033939	322862	NCAPG
3233	31427789	2019	Psychiatric	Snoring	0.0031532	359498	NCAPG
3246	31427789	2019	Nutritional	Processed meat intake	0.012035	385801	NCAPG
3248	31427789	2019	Nutritional	Beef intake	0.0088485	385050	NCAPG
3251	31427789	2019	Nutritional	Cheese intake	1.1221e-07	377082	NCAPG
3252	31427789	2019	Nutritional	Bread intake	3.1999e-07	377627	NCAPG
3254	31427789	2019	Nutritional	Salt added to food	0.027958	386322	NCAPG
3256	31427789	2019	Nutritional	Coffee intake	0.032467	358093	NCAPG
3259	31427789	2019	Nutritional	Major dietary changes in the last 5 years	0.0061232	385587	NCAPG
3260	31427789	2019	Nutritional	Variation in diet	0.00036503	384869	NCAPG
3261	31427789	2019	Psychiatric	Alcohol intake frequency	0.00070192	386082	NCAPG
3267	31427789	2019	Psychiatric	Alcohol usually taken with meals	0.0061725	197613	NCAPG
3268	31427789	2019	Psychiatric	Alcohol intake versus 10 years previously	0.0017344	357907	NCAPG
3271	31427789	2019	Skeletal	Comparative height size at age 10	2.346e-58	380167	NCAPG
3273	31427789	2019	Dermatological	Skin colour	0.010819	381433	NCAPG
3276	31427789	2019	Activities	Facial ageing	1.0192e-06	354097	NCAPG
3277	31427789	2019	Environment	Maternal smoking around birth	1.7921e-05	331862	NCAPG
3284	31427789	2019	Psychiatric	Mood swings	0.014894	377179	NCAPG
3285	31427789	2019	Psychiatric	Miserableness	0.010757	379907	NCAPG
3288	31427789	2019	Psychiatric	Fed-up feelings	0.0014243	378357	NCAPG
3294	31427789	2019	Psychiatric	Loneliness, isolation	0.020344	380317	NCAPG
3297	31427789	2019	Psychiatric	Frequency of depressed mood in last 2 weeks	0.033134	370017	NCAPG
3304	31427789	2019	Reproduction	Age first had sexual intercourse	0.048237	339614	NCAPG
3307	31427789	2019	Activities	Overall health rating	0.00028963	384850	NCAPG
3312	31427789	2019	Activities	Electronic device use - Plays computer games	0.0030534	386152	NCAPG
3313	31427789	2019	Ear, Nose, Throat	Hearing difficulty/problems	0.022459	370713	NCAPG
3319	31427789	2019	Respiratory	Wheeze or whistling in the chest in last year	0.0035149	379150	NCAPG
3323	31427789	2019	Activities	Ever had prostate specific antigen (PSA) test	0.046649	168371	NCAPG
3332	31427789	2019	Activities	Taking other prescription medications	0.00055111	385236	NCAPG
3334	31427789	2019	Activities	Duration of heavy DIY	0.020417	153613	NCAPG
3339	31427789	2019	Reproduction	Age when periods started (menarche) (female)	0.013707	202636	NCAPG
3342	31427789	2019	Metabolic	Birth weight of first child (female)	5.4403e-07	165872	NCAPG
3343	31427789	2019	Reproduction	Age at first live birth (female)	0.00090202	141051	NCAPG
3345	31427789	2019	Reproduction	Ever had stillbirth, spontaneous miscarriage or termination (female)	0.036044	205422	NCAPG
3352	31427789	2019	Psychiatric	Age started smoking in former smokers	0.014951	94891	NCAPG
3362	31427789	2019	Mortality	Mother's age at death	0.026624	227076	NCAPG
3363	31427789	2019	Reproduction	Age started hormone-replacement therapy (HRT) (female)	0.035755	72773	NCAPG
3366	31427789	2019	Reproduction	Age at menopause (last menstrual period) (female)	0.0038227	119160	NCAPG
3379	31427789	2019	Cardiovascular	Diastolic Blood Pressure (automated reading)	1.5982e-07	361411	NCAPG
3380	31427789	2019	Cardiovascular	Systolic Blood Pressure (automated reading)	6.0142e-07	361402	NCAPG
3397	31427789	2019	Respiratory	Shortness of breath walking on level ground	0.02023	126962	NCAPG
3402	31427789	2019	Cognitive	Fluid intelligence test - FI3 : word interpolation	0.0027995	124929	NCAPG
3404	31427789	2019	Cognitive	Fluid intelligence test - FI6 : conditional arithmetic	0.010763	96994	NCAPG
3409	31427789	2019	Environment	Education - Qualifications	0.00013552	318526	NCAPG
3410	31427789	2019	Mortality	Interpolated Year when non-cancer illness first diagnosed	0.0055552	277734	NCAPG
3411	31427789	2019	Mortality	Interpolated Age of participant when non-cancer illness first diagnosed	0.0049613	277734	NCAPG
3412	31427789	2019	Skeletal	Sitting height	1.7551e-66	385393	NCAPG
3413	31427789	2019	Cognitive	Fluid intelligence score	4.5786e-09	125935	NCAPG
3414	31427789	2019	Metabolic	Birth weight	1.3091e-11	219088	NCAPG
3418	31427789	2019	Cognitive	Fluid intelligence test - Number of fluid intelligence questions attempted within time limit	0.00060268	125935	NCAPG
3423	31427789	2019	Cognitive	Trail making test - Duration to complete alphanumeric path (trail #2)	0.00024331	84259	NCAPG
3429	31427789	2019	Cognitive	Fluid intelligence test - FI6 : conditional arithmetic	0.010354	87471	NCAPG
3431	31427789	2019	Cognitive	Fluid intelligence test - Fluid intelligence score	9.7474e-06	99739	NCAPG
3435	31427789	2019	Metabolic	Body Mass Index	0.00096754	385336	NCAPG
3436	31427789	2019	Metabolic	Weight	6.6477e-15	385473	NCAPG
3437	31427789	2019	Respiratory	Doctor diagnosed hayfever or allergic rhinitis	0.029569	97640	NCAPG
3440	31427789	2019	Metabolic	Impedance measures - Weight	7.5368e-15	379840	NCAPG
3441	31427789	2019	Metabolic	Impedance measures - Body fat percentage	1.2892e-05	379615	NCAPG
3442	31427789	2019	Metabolic	Impedance measures - Whole body fat mass	0.040442	379203	NCAPG
3443	31427789	2019	Metabolic	Impedance measures - Whole body fat-free mass	2.7305e-55	379804	NCAPG
3444	31427789	2019	Metabolic	Impedance measures - Whole body water mass	1.072e-54	379835	NCAPG
3445	31427789	2019	Metabolic	Impedance measures - Body Mass Index (BMI)	0.0012508	379831	NCAPG
3446	31427789	2019	Metabolic	Impedance measures - Basal metabolic rate	2.3103e-44	379821	NCAPG
3447	31427789	2019	Metabolic	Impedance measures - Impedance of whole body	0.00053177	379792	NCAPG
3448	31427789	2019	Metabolic	Impedance measures - Impedance of leg (right)	7.4738e-05	379813	NCAPG
3449	31427789	2019	Metabolic	Impedance measures - Impedance of leg (left)	0.00022736	379807	NCAPG
3450	31427789	2019	Metabolic	Impedance measures - Impedance of arm (right)	0.043041	379786	NCAPG
3451	31427789	2019	Metabolic	Impedance measures - Impedance of arm (left)	0.035177	379803	NCAPG
3452	31427789	2019	Metabolic	Impedance measures - Leg fat percentage (right)	1.1972e-11	379806	NCAPG
3454	31427789	2019	Metabolic	Impedance measures - Leg fat-free mass (right)	4.4824e-37	379793	NCAPG
3455	31427789	2019	Metabolic	Impedance measures - Leg predicted mass (right)	5.3427e-37	379793	NCAPG
3456	31427789	2019	Metabolic	Impedance measures - Leg fat percentage (left)	9.4619e-11	379786	NCAPG
3458	31427789	2019	Metabolic	Impedance measures - Leg fat-free mass (left)	1.054e-33	379766	NCAPG
3459	31427789	2019	Metabolic	Impedance measures - Leg predicted mass (left)	1.0205e-33	379761	NCAPG
3460	31427789	2019	Metabolic	Impedance measures - Arm fat percentage (right)	1.0704e-08	379752	NCAPG
3462	31427789	2019	Metabolic	Impedance measures - Arm fat-free mass (right)	4.2597e-45	379723	NCAPG
3463	31427789	2019	Metabolic	Impedance measures - Arm predicted mass (right)	7.3525e-45	379716	NCAPG
3464	31427789	2019	Metabolic	Impedance measures - Arm fat percentage (left)	8.4698e-08	379699	NCAPG
3466	31427789	2019	Metabolic	Impedance measures - Arm fat-free mass (left)	2.241e-38	379653	NCAPG
3467	31427789	2019	Metabolic	Impedance measures - Arm predicted mass (left)	8.3151e-39	379638	NCAPG
3468	31427789	2019	Metabolic	Impedance measures - Trunk fat percentage	0.016189	379600	NCAPG
3469	31427789	2019	Metabolic	Impedance measures - Trunk fat mass	0.00051102	379578	NCAPG
3470	31427789	2019	Metabolic	Impedance measures - Trunk fat-free mass	5.6918e-63	379507	NCAPG
3471	31427789	2019	Metabolic	Impedance measures - Trunk predicted mass	3.9988e-63	379469	NCAPG
3478	31427789	2019	Activities	Own or rent accommodation lived in: Rent - from local authority, local council, housing association	0.0060938	383032	NCAPG
3481	31427789	2019	Nutritional	Milk type used: Semi-skimmed	0.0022621	373135	NCAPG
3482	31427789	2019	Nutritional	Milk type used: Skimmed	0.015114	373135	NCAPG
3488	31427789	2019	Nutritional	Cereal type: Bran cereal (e.g. All Bran, Branflakes)	0.040179	319477	NCAPG
3489	31427789	2019	Nutritional	Cereal type: Biscuit cereal (e.g. Weetabix)	0.019637	319477	NCAPG
3491	31427789	2019	Nutritional	Cereal type: Muesli	0.003392	319477	NCAPG
3499	31427789	2019	Dermatological	Hair colour (natural, before greying): Black	0.012322	385603	NCAPG
3505	31427789	2019	Nutritional	Non-butter spread type details: Soft (tub) margarine	0.046539	201144	NCAPG
3506	31427789	2019	Nutritional	Non-butter spread type details: Olive oil based spread (eg: Bertolli)	0.035208	201144	NCAPG
3515	31427789	2019	Activities	Gas or solid-fuel cooking/heating: An open solid fuel fire that you use regularly in winter time	0.027871	385289	NCAPG
3527	31427789	2019	Environment	Transport type for commuting to job workplace: Cycle	0.00044039	205217	NCAPG
3530	31427789	2019	Nutritional	Never eat eggs, dairy, wheat, sugar: Sugar or foods/drinks containing sugar	0.002014	384986	NCAPG
3531	31427789	2019	Nutritional	Never eat eggs, dairy, wheat, sugar: I eat all of the above	0.0012578	384986	NCAPG
3533	31427789	2019	Environment	Mental health - Illness, injury, bereavement, stress in last 2 years: Serious illness, injury or assault of a close relative	0.042327	383913	NCAPG
3546	31427789	2019	Body Structures	Mouth/teeth dental problems: Bleeding gums	0.041082	385026	NCAPG
3551	31427789	2019	Cardiovascular	Vascular/heart problems diagnosed by doctor: High blood pressure	3.5217e-09	385699	NCAPG
3553	31427789	2019	Respiratory	Blood clot, DVT, bronchitis, emphysema, asthma, rhinitis, eczema, allergy diagnosed by doctor: Hayfever, allergic rhinitis or eczema	0.013007	385822	NCAPG
3554	31427789	2019	Activities	Medication for cholesterol, blood pressure, diabetes, or take exogenous hormones: Cholesterol lowering medication	0.0010949	207533	NCAPG
3555	31427789	2019	Activities	Medication for cholesterol, blood pressure, diabetes, or take exogenous hormones: Blood pressure medication	0.00069577	207533	NCAPG
3563	31427789	2019	Activities	Vitamin and mineral supplements: Vitamin C	0.00020363	384452	NCAPG
3575	31427789	2019	Neurological	Pain type(s) experienced in last month: Knee pain	0.0012581	385698	NCAPG
3580	31427789	2019	Social Interactions	Social support - Leisure/social activities: Other group activity	0.015794	385280	NCAPG
3584	31427789	2019	Activities	Types of transport used (excluding work): Cycle	0.0010024	384551	NCAPG
3588	31427789	2019	Activities	Types of physical activity in last 4 weeks: Light DIY (eg: pruning, watering the lawn)	0.0029339	384450	NCAPG
3589	31427789	2019	Activities	Types of physical activity in last 4 weeks: Heavy DIY (eg: weeding, lawn mowing, carpentry, digging)	0.020411	384450	NCAPG
3590	31427789	2019	Activities	Medication for cholesterol, blood pressure or diabetes: Cholesterol lowering medication	1.6459e-05	176050	NCAPG
3591	31427789	2019	Activities	Medication for cholesterol, blood pressure or diabetes: Blood pressure medication	2.421e-06	176050	NCAPG
3597	31427789	2019	Cardiovascular	Non-cancer illness code, self-reported: hypertension	6.8029e-08	289307	NCAPG
3601	31427789	2019	Endocrine	Non-cancer illness code, self-reported: diabetes	0.01371	289307	NCAPG
3608	31427789	2019	Metabolic	Non-cancer illness code, self-reported: high cholesterol	0.00016693	289307	NCAPG
3613	31427789	2019	Activities	Treatment/medication code: simvastatin	0.0006226	280443	NCAPG
3621	31427789	2019	Activities	Treatment/medication code: metformin	0.00054471	280443	NCAPG
3638	31427789	2019	Environment	Illnesses of mother: Heart disease	0.0030978	367939	NCAPG
3644	31427789	2019	Environment	Illnesses of mother: High blood pressure	1.1749e-05	367939	NCAPG
3645	31427789	2019	Environment	Illnesses of mother: Diabetes	0.0025891	367939	NCAPG
3648	31427789	2019	Environment	Illnesses of siblings: Heart disease	0.013188	309116	NCAPG
3651	31427789	2019	Environment	Illnesses of siblings: High blood pressure	5.7441e-06	309116	NCAPG
3662	31427789	2019	Neoplasms	Cancer register - Behaviour of cancer tumour: Carcinoma in situ	0.02098	61314	NCAPG
3663	31427789	2019	Neoplasms	Cancer register - Behaviour of cancer tumour: Malignant, primary site	0.033722	61413	NCAPG
3678	31427789	2019	Skeletal	Diagnoses - main ICD10: M23 Internal derangement of knee	0.00010495	300791	NCAPG
3688	31427789	2019	Metabolic	Diagnoses - secondary ICD10: E78 Disorders of lipoprotein metabolism and other lipidemias	0.0019824	244890	NCAPG
3691	31427789	2019	Cardiovascular	Diagnoses - secondary ICD10: I10 Essential (primary) hypertension	6.4248e-05	244890	NCAPG
3697	31427789	2019	Gastrointestinal	Diagnoses - secondary ICD10: K29 Gastritis and duodenitis	0.0022291	244890	NCAPG
3698	31427789	2019	Gastrointestinal	Diagnoses - secondary ICD10: K44 Diaphragmatic hernia	0.010064	244890	NCAPG
3699	31427789	2019	Gastrointestinal	Diagnoses - secondary ICD10: K57 Diverticular disease of intestine	0.02195	244890	NCAPG
3705	31427789	2019	Mortality	Diagnoses - secondary ICD10: Z51 Encounter for other aftercare	0.047602	244890	NCAPG
3706	31427789	2019	Mortality	Diagnoses - secondary ICD10: Z53 Persons encntr hlth serv for spec proc & trtmt, not crd out	0.036893	244890	NCAPG
3725	31427789	2019	Psychiatric	Frequency of drinking alcohol	0.041657	126656	NCAPG
3774	31427789	2019	Psychiatric	Traumatic events - Been in aconfiding relationship as an adult	0.029289	123584	NCAPG
3785	29942086	2018	Cognitive	Intelligence	5.1714e-13	269867	NCAPG
3786	30804565	2019	Neurological	Insomnia	0.012948	386533	NCAPG
3794	30804565	2019	Psychiatric	Snoring	0.0046537	359916	NCAPG
3796	29942085	2018	Psychiatric	Depressive symptoms	0.042222	381455	NCAPG
3797	29942085	2018	Psychiatric	Depressive affect subcluster	6.0551e-05	357957	NCAPG
3799	19853236	2009	Immunological	Red blood cell count	0.034958	4250	NCAPG
3833	27863252	2016	Immunological	Basophil count (two-way meta)	0.037062	131860	NCAPG
3845	27863252	2016	Immunological	High light scatter percentage of red cells (two-way meta)	0.0019052	130538	NCAPG
3846	27863252	2016	Immunological	High light scatter reticulocyte count (two-way meta)	0.001657	130517	NCAPG
3848	27863252	2016	Immunological	Lymphocyte count (two-way meta)	0.00040848	132452	NCAPG
3855	27863252	2016	Immunological	Mean platelet volume (two-way meta)	0.0014942	127230	NCAPG
3861	27863252	2016	Immunological	Plateletcrit (two-way meta)	2.676e-06	127033	NCAPG
3863	27863252	2016	Immunological	Platelet count (two-way meta)	2.3257e-08	127127	NCAPG
3866	27863252	2016	Immunological	Reticulocyte count (two-way meta)	0.0013132	130388	NCAPG
3867	27863252	2016	Immunological	Reticulocyte fraction of red cells (two-way meta)	0.00069528	130404	NCAPG
3869	27863252	2016	Immunological	Basophil count (three-way meta)	0.04651	171846	NCAPG
3881	27863252	2016	Immunological	High light scatter percentage of red cells (three-way meta)	0.00062151	170763	NCAPG
3882	27863252	2016	Immunological	High light scatter reticulocyte count (three-way meta)	0.00075819	170761	NCAPG
3883	27863252	2016	Immunological	Immature fraction of reticulocytes (three-way meta)	0.027675	170548	NCAPG
3884	27863252	2016	Immunological	Lymphocyte count (three-way meta)	0.0086281	171643	NCAPG
3891	27863252	2016	Immunological	Mean platelet volume (three-way meta)	0.00027518	164454	NCAPG
3897	27863252	2016	Immunological	Plateletcrit (three-way meta)	8.0152e-06	164339	NCAPG
3899	27863252	2016	Immunological	Platelet count (three-way meta)	4.891e-08	166066	NCAPG
3902	27863252	2016	Immunological	Reticulocyte count (three-way meta)	0.0033522	170641	NCAPG
3903	27863252	2016	Immunological	Reticulocyte fraction of red cells (three-way meta)	0.0011071	170690	NCAPG
3913	28073927	2017	Ophthalmological	Cup area	0.023687	7333	NCAPG
3917	24105470	2014	Metabolic	Adiponectin	0.014414	7825	NCAPG
3954	28957384	2017	Body Structures	Ankle injury (fixed effect)	0.031273	99340	NCAPG
3955	28957384	2017	Body Structures	Ankle injury (random effect)	0.036273	99340	NCAPG
3956	28957384	2017	Body Structures	Ankle injury (random effect)	0.030298	99340	NCAPG
3960	28990592	2017	Reproduction	Gestational weight gain (maternal, total)	0.034193	10555	NCAPG
3962	28990592	2017	Reproduction	Gestational weight gain (maternal, late)	0.010066	7681	NCAPG
3963	28990592	2017	Reproduction	Gestational weight gain (offspring, total)	0.022932	16469	NCAPG
3965	28990592	2017	Reproduction	Gestational weight gain (offspring, total)	0.0010464	8625	NCAPG
3977	28724990	2017	Skeletal	Lean body mass (whole body)	0.030353	38292	NCAPG
3979	28869591	2017	Skeletal	Estimated BMD	2.1957e-08	142487	NCAPG
3982	29483656	2018	Psychiatric	Schizophrenia	0.027139	105318	NCAPG
3991	29500382	2018	Psychiatric	Mood swings (MOOD)	0.0072649	265382	NCAPG
3992	29500382	2018	Psychiatric	Miserableness (MIS)	0.0034717	267050	NCAPG
3995	29500382	2018	Psychiatric	Fed-up feelings (FED_UP)	0.00032187	266208	NCAPG
4001	29500382	2018	Psychiatric	Loneliness, isolation (LONE)	0.015122	267190	NCAPG
4024	29895819	2018	Dermatological	Excessive hairiness	0.042396	11244	NCAPG
4043	30124842	2018	Skeletal	Height	6.8502e-60	693529	NCAPG
4044	30124842	2018	Metabolic	Body Mass Index	0.00015636	681275	NCAPG
4045	30054458	2018	Endocrine	Type 2 Diabetes	0.0077824	659256	NCAPG
4046	29228018	2017	Body Structures	Rotator cuff injury	0.042235	102980	NCAPG
4050	28358823	2017	Body Structures	Anterior cruciate ligament rupture (fixed effect model)	0.010414	99342	NCAPG
4051	28358823	2017	Body Structures	Anterior cruciate ligament rupture (random effect model)	0.011197	99342	NCAPG
4066	30038396	2018	Environment	Educational attainment	0.0016643	766345	NCAPG
4067	30038396	2018	Cognitive	Cognitive performance	4.5524e-11	257828	NCAPG
4068	BioRxiv: https://doi.org/10.1101/261081	2018	Activities	Automobile speeding propensity	2.9606e-05	404291	NCAPG
4074	30239722	2018	Metabolic	Body Mass Index	6.9507e-05	806834	NCAPG
4076	30239722	2018	Metabolic	Body Mass Index (female)	2.7948e-07	434794	NCAPG
4077	30239722	2018	Metabolic	Waist-hip ratio	9.7624e-06	697734	NCAPG
4079	30239722	2018	Metabolic	Waist-hip ratio (female)	0.00044753	381152	NCAPG
4080	30239722	2018	Metabolic	Waist-hip ratio (adjusted for BMI)	0.015114	694649	NCAPG
4081	30239722	2018	Metabolic	Waist-hip ratio (adjusted for BMI, male)	0.0047751	315284	NCAPG
4083	28566273	2017	Endocrine	Type 2 Diabetes	0.018601	159208	NCAPG
4085	30297969	2018	Endocrine	Type 2 Diabetes	0.0050157	898130	NCAPG
4093	29844566	2018	Cognitive	Verbal-numerical reasoning	1.6368e-09	168033	NCAPG
4101	29403010	2018	Metabolic	Triglyceride	0.027785	105597	NCAPG
4103	29403010	2018	Hematological	Hemoglobin A1c	0.00065876	42790	NCAPG
4104	29403010	2018	Metabolic	Total protein	0.0052267	113509	NCAPG
4105	29403010	2018	Metabolic	Albumin	0.039203	102223	NCAPG
4113	29403010	2018	Metabolic	Potassium	0.032272	132938	NCAPG
4120	29403010	2018	Metabolic	Alanine aminotransferase	0.027805	134182	NCAPG
4122	29403010	2018	Metabolic	Gamma-glutamyl transferase	0.0014794	118309	NCAPG
4129	29403010	2018	Immunological	White blood cell count	0.043453	107964	NCAPG
4134	29403010	2018	Immunological	Lymphocyte count	0.024594	62076	NCAPG
4141	29403010	2018	Immunological	Platelet count	0.02868	108208	NCAPG
4142	29403010	2018	Cardiovascular	Systolic Blood Pressure	0.019141	136597	NCAPG
4145	29403010	2018	Cardiovascular	Pulse pressure	0.035797	136249	NCAPG
4158	30531953	2018	Neurological	Generalised epilepsy	0.011903	33446	NCAPG
4159	30531953	2018	Neurological	Childhood Absence Epilepsy	0.00011	24996	NCAPG
4167	BioRxiv: https://doi.org/10.1101/388165	2019	Neurological	Parkinson disease of sibling pairs (tier 1)	0.036687	482730	NCAPG
4171	29970889	2018	Psychiatric	Loneliness	0.038333	445024	NCAPG
4175	30048462	2018	Skeletal	Heel bone mineral density	1.5213e-10	394929	NCAPG
4196	31217584	2019	Cardiovascular	Hypertension	0.0099095	49141	NCAPG
4200	31217584	2019	Skeletal	Height	2.2104e-14	49796	NCAPG
4201	31217584	2019	Metabolic	Body Mass Index	0.024855	49335	NCAPG
4216	31015401	2019	Environmental	Drugs for peptic ulcer and gastro-oesophageal reflux disease (GORD)	0.013038	132367	NCAPG
4221	31015401	2019	Environmental	Diuretics	0.033259	229086	NCAPG
4223	31015401	2019	Environmental	Calcium channel blockers	0.0059972	204378	NCAPG
4224	31015401	2019	Environmental	Agents acting on the renin-angiotensin system	0.00051068	237530	NCAPG
4225	31015401	2019	Environmental	HMG CoA reductase inhibitors	0.004791	290385	NCAPG
4230	31015401	2019	Environmental	Opioids	0.015326	78808	NCAPG
4245	30980028	2019	Cognitive	Left handed	0.032895	331037	NCAPG
4249	30952852	2019	Psychiatric	Diurnal inactivity duration	0.0059896	84757	NCAPG
4269	30867560	2019	Psychiatric	Neuroticism general factor	0.046522	270059	NCAPG
4278	30804560	2019	Respiratory	FEV1	1.143e-07	400102	NCAPG
4279	30804560	2019	Respiratory	FVC	1.2371e-08	400102	NCAPG
4281	30804560	2019	Respiratory	PEF	3.0982e-05	345265	NCAPG
4282	30804560	2019	Respiratory	FEV1	1.5464e-07	321047	NCAPG
4283	30804560	2019	Respiratory	FVC	1.2428e-09	321047	NCAPG
4285	30804560	2019	Respiratory	PEF	2.9854e-06	321047	NCAPG
4296	30677029	2019	Metabolic	Thinness	0.0066343	7931	NCAPG
4301	30664634	2019	Metabolic	Arms-arm fat ratio (male)	1.9128e-09	167431	NCAPG
4302	30664634	2019	Metabolic	Arms-arm fat ratio (female)	2.9726e-13	195068	NCAPG
4303	30664634	2019	Metabolic	Legs-leg fat ratio (male)	0.0030807	167431	NCAPG
4304	30664634	2019	Metabolic	Legs-leg fat ratio (female)	1.9822e-07	195068	NCAPG
4306	30664634	2019	Metabolic	Trunk-trunk fat ratio (female)	2.1521e-13	195068	NCAPG
4307	30664745	2019	Skeletal	Osteoarthritis	0.038536	455221	NCAPG
4308	30664745	2019	Skeletal	Osteoarthritis of hit or knee	0.045691	417596	NCAPG
4310	30664745	2019	Skeletal	Osteoarthritis of knee	0.017486	403124	NCAPG
4311	30661054	2019	Gastrointestinal	Diverticular disease	0.0023648	451099	NCAPG
4313	30643251	2019	Psychiatric	Age of initiation of regular smoking	0.01109	632802	NCAPG
4322	30643256	2019	Psychiatric	Depressive symptoms (univariate)	0.03543	1067913	NCAPG
4328	30598549	2018	Skeletal	Estimated bone mineral density from heel ultrasounds	6.5624e-11	426824	NCAPG
4346	30525989	2018	Cardiovascular	Coronary artery disease and triglyceride (bivariate)	0.017785	735838	NCAPG
4348	30525989	2018	Cardiovascular	Coronary artery disease and high-density lipoprotein cholesterol (bivariate)	0.008421	735838	NCAPG
4358	30177863	2018	Gastrointestinal	Diverticular disease	0.012919	409728	NCAPG
4368	30150663	2018	Psychiatric	Cannabis use	0.0022233	162082	NCAPG
4373	30367059	2018	Endocrine	Free thyroxine (FT4, male)	0.04336	22455	NCAPG
4377	30940143	2019	Cardiovascular	Resting heart rate	1.0962e-06	458969	NCAPG
4378	30940143	2019	Cardiovascular	High blood pressure	7.5969e-10	458554	NCAPG
4386	30898391	2019	Neoplasms	Epithelial ovarian cancer (Borderline serous and mucinous)	0.042432	4340	NCAPG
4408	29855537	2018	Reproduction	Vaginal discharge: Itching	0.04823	11348	NCAPG
4430	30053915	2018	Cell	Varicella Zoster Virus IgG levels	0.014475	931	NCAPG
4442	30053915	2018	Cell	Epstein Barr Virus antigen EBNA IgG levels	0.035998	914	NCAPG
4448	31676860	2019	Neurological	Left entorhinal	0.037656	19629	NCAPG
4449	31676860	2019	Neurological	Left fusiform	0.014181	19629	NCAPG
4451	31676860	2019	Neurological	Left inferior temporal	0.042035	19629	NCAPG
4456	31676860	2019	Neurological	Left medial orbitofrontal	0.003516	19629	NCAPG
4470	31676860	2019	Neurological	Left superior frontal	0.020754	19629	NCAPG
4473	31676860	2019	Neurological	Left supramarginal	0.029742	19629	NCAPG
4480	31676860	2019	Neurological	Right fusiform	0.00041003	19629	NCAPG
4482	31676860	2019	Neurological	Right inferior temporal	0.0080802	19629	NCAPG
4486	31676860	2019	Neurological	Right lingual	0.00051862	19629	NCAPG
4499	31676860	2019	Neurological	Right rostral anterior cingulate	0.04675	19629	NCAPG
4519	31676860	2019	Neurological	Left cerebellum exterior	0.031187	19629	NCAPG
4526	31676860	2019	Neurological	Left amygdala	0.0053872	19629	NCAPG
4527	31676860	2019	Neurological	Left accumbens area	0.017177	19629	NCAPG
4532	31676860	2019	Neurological	Right cerebellum exterior	0.017677	19629	NCAPG
4540	31676860	2019	Neurological	Right accumbens area	0.0033143	19629	NCAPG
4545	31676860	2019	Neurological	Total brain volume	0.0011687	19629	NCAPG
4549	31676860	2019	Neurological	Left entorhinal	0.0099385	21821	NCAPG
4550	31676860	2019	Neurological	Left fusiform	0.014785	21821	NCAPG
4557	31676860	2019	Neurological	Left medial orbitofrontal	0.002669	21821	NCAPG
4571	31676860	2019	Neurological	Left superior frontal	0.044391	21821	NCAPG
4574	31676860	2019	Neurological	Left supramarginal	0.011746	21821	NCAPG
4581	31676860	2019	Neurological	Right fusiform	0.00025274	21821	NCAPG
4583	31676860	2019	Neurological	Right inferior temporal	0.010549	21821	NCAPG
4587	31676860	2019	Neurological	Right lingual	0.00061797	21821	NCAPG
4620	31676860	2019	Neurological	Left cerebellum exterior	0.024229	21821	NCAPG
4627	31676860	2019	Neurological	Left amygdala	0.0042223	21821	NCAPG
4628	31676860	2019	Neurological	Left accumbens area	0.021983	21821	NCAPG
4633	31676860	2019	Neurological	Right cerebellum exterior	0.012861	21821	NCAPG
4641	31676860	2019	Neurological	Right accumbens area	0.0056581	21821	NCAPG
4646	31676860	2019	Neurological	Total brain volume	0.0015955	21821	NCAPG
4654	BioRxiv: https://doi.org/10.1101/288562	2019	Neurological	External capsule fractional anisotropy	0.03869	17706	NCAPG
4665	BioRxiv: https://doi.org/10.1101/288573	2019	Neurological	Superior fronto-occipital fasciculus fractional anisotropy	0.048105	17706	NCAPG
4675	BioRxiv: https://doi.org/10.1101/288583	2019	Neurological	Corticospinal tract axial diusivities	0.040188	17706	NCAPG
4702	BioRxiv: https://doi.org/10.1101/288610	2019	Neurological	Inferior fronto-occipital fasciculus mean diusivities	0.044723	17706	NCAPG
4715	BioRxiv: https://doi.org/10.1101/288623	2019	Neurological	Average across all tracts mode of anisotropy	0.022872	17706	NCAPG
11	25056061	2014	Psychiatric	Schizophrenia	0.039004	82315	DCAF16
13	24280982	2014	Psychiatric	Schizophrenia vs Bipolar disorder	0.039004	16381	DCAF16
32	25993607	2015	Psychiatric	Neuroticism (IRT)	0.038399	63661	DCAF16
33	26362575	2016	Psychiatric	Extraversion (IRT)	0.015479	63661	DCAF16
38	27046643	2016	Cognitive	Verbal-numerical reasoning	0.041463	36035	DCAF16
47	27798627	2016	Reproduction	Age at first birth	0.037402	251151	DCAF16
48	27798627	2016	Reproduction	Age at first birth (female)	0.036522	225230	DCAF16
53	27225129	2016	Environment	Educational attainment	0.0095103	328917	DCAF16
56	27089181	2016	Psychiatric	Depressive symptoms	0.0061055	161460	DCAF16
57	23722424	2013	Environment	Educational attainment	0.002244	101069	DCAF16
58	23722424	2013	Environment	College completion	0.02636	95427	DCAF16
60	25201988	2014	Environment	Educational attainment	0.0026372	106736	DCAF16
63	28436984	2017	Reproduction	Age at menarche	0.011808	252514	DCAF16
71	24097068	2013	Metabolic	High-density lipoprotein cholesterol	0.030318	188577	DCAF16
88	22885922	2012	Endocrine	Type 2 Diabetes	0.011532	69033	DCAF16
90	26604143	2016	Metabolic	Body Mass Index - Child	0.0066848	35668	DCAF16
92	23202124	2013	Metabolic	Birth weight	0.00054516	26836	DCAF16
93	25281659	2015	Skeletal	Birth length	8.4494e-05	28459	DCAF16
94	27680694	2016	Metabolic	Birth weight	7.3113e-12	143677	DCAF16
95	27680694	2016	Metabolic	Birth weight	6.5802e-12	153781	DCAF16
97	23449627	2013	Skeletal	Height SDS (male at age 12)	0.035298	6986	DCAF16
98	23449627	2013	Skeletal	Height SDS	0.0073401	13960	DCAF16
101	23449627	2013	Skeletal	Pubertal growth	0.044403	10799	DCAF16
109	21378990	2011	Cardiovascular	Coronary artery disease	0.0037026	86995	DCAF16
113	20881960	2010	Skeletal	Height	5.2047e-14	133653	DCAF16
116	22982992	2012	Skeletal	Variability of Height	0.048235	133154	DCAF16
118	23563607	2013	Skeletal	Extreme Height	5.5862e-08	16196	DCAF16
126	23754948	2013	Skeletal	Height (male)	5.5068e-10	60588	DCAF16
127	23754948	2013	Skeletal	Height (female)	1.7334e-11	73072	DCAF16
130	23754948	2013	Metabolic	Hip circumference (male, adjusted for BMI)	0.0042524	34942	DCAF16
131	23754948	2013	Metabolic	Hip circumference (female, adjusted for BMI)	0.0096469	43316	DCAF16
136	23754948	2013	Metabolic	Weight (male)	0.00012573	60016	DCAF16
137	23754948	2013	Metabolic	Weight (female)	0.0091054	72378	DCAF16
142	25282103	2014	Skeletal	Height	5.8072e-36	253288	DCAF16
155	25673412	2015	Metabolic	Hip circumference	0.04964	213038	DCAF16
156	25673412	2015	Metabolic	Hip circumference	0.040804	227429	DCAF16
157	25673412	2015	Metabolic	Hip circumference (male)	0.016269	94790	DCAF16
158	25673412	2015	Metabolic	Hip circumference (male)	0.010048	100384	DCAF16
161	25673412	2015	Metabolic	Hip circumference (adjusted for BMI)	3.7356e-05	211117	DCAF16
162	25673412	2015	Metabolic	Hip circumference (adjusted for BMI)	3.7089e-05	225491	DCAF16
163	25673412	2015	Metabolic	Hip circumference (male, adjusted for BMI)	6.2458e-05	93965	DCAF16
164	25673412	2015	Metabolic	Hip circumference (male, adjusted for BMI)	3.4876e-05	99563	DCAF16
165	25673412	2015	Metabolic	Hip circumference (female, adjusted for BMI)	0.0027232	117340	DCAF16
166	25673412	2015	Metabolic	Hip circumference (female, adjusted for BMI)	0.0030663	123904	DCAF16
173	25673412	2015	Metabolic	Waist circumference (adjusted for BMI)	0.0081311	231355	DCAF16
174	25673412	2015	Metabolic	Waist circumference (adjusted for BMI)	0.0054739	245749	DCAF16
175	25673412	2015	Metabolic	Waist circumference (male, adjusted for BMI)	0.042537	104079	DCAF16
176	25673412	2015	Metabolic	Waist circumference (male, adjusted for BMI)	0.032729	109678	DCAF16
209	28530673	2017	Cognitive	Intelligence	0.017374	78308	DCAF16
239	25772697	2015	Immunological	CD24 on IgA+ B	0.02598	669	DCAF16
319	25772697	2015	Immunological	CD8mem:%"pre-Th17" (1)	0.037298	669	DCAF16
320	25772697	2015	Immunological	CD8mem:%"pre-Th17" (2)	0.042813	669	DCAF16
347	25772697	2015	Immunological	CD8:%TM (1)	0.034955	669	DCAF16
377	24816252	2014	Metabolic	Amino acid::Glutathione metabolism::5-oxoproline	0.039215	7802	DCAF16
400	24816252	2014	Metabolic	Amino acid::Phenylalanine & tyrosine metabolism::phenyllactate (PLA)	0.013665	6064	DCAF16
403	24816252	2014	Metabolic	Amino acid::Tryptophan metabolism::C-glycosyltryptophan*	0.031065	7786	DCAF16
416	24816252	2014	Metabolic	Amino acid::Urea cycle; arginine-, proline-, metabolism::ornithine	0.034421	7746	DCAF16
434	24816252	2014	Metabolic	Carbohydrate::Aminosugars metabolism::erythronate*	0.0331	7752	DCAF16
440	24816252	2014	Metabolic	Carbohydrate::Glycolysis, gluconeogenesis, pyruvate metabolism::1,6-anhydroglucose	0.044464	3663	DCAF16
486	24816252	2014	Metabolic	Lipid::Carnitine metabolism::stearoylcarnitine	0.045062	7183	DCAF16
508	24816252	2014	Metabolic	Lipid::Glycerolipid metabolism::glycerol 3-phosphate (G3P)	0.0037298	7781	DCAF16
550	24816252	2014	Metabolic	Lipid::Lysolipid::2-oleoylglycerophosphocholine*	0.016409	7524	DCAF16
578	24816252	2014	Metabolic	Lipid::Sterol, Steroid::estrone 3-sulfate	0.044268	957	DCAF16
606	24816252	2014	Metabolic	Peptide::gamma-glutamyl::gamma-glutamylphenylalanine	0.047858	7753	DCAF16
612	24816252	2014	Metabolic	Xenobiotics::Benzoate metabolism::2-hydroxyhippurate (salicylurate)	0.03922	2592	DCAF16
615	24816252	2014	Metabolic	Xenobiotics::Benzoate metabolism::4-vinylphenol sulfate	0.045326	7483	DCAF16
651	24816252	2014	Metabolic	::::X-02249	0.0052859	7818	DCAF16
674	24816252	2014	Metabolic	::::X-08402	0.0057391	7726	DCAF16
679	24816252	2014	Metabolic	::::X-09706	0.031072	7697	DCAF16
686	24816252	2014	Metabolic	::::X-10510	0.01274	7792	DCAF16
722	24816252	2014	Metabolic	::::X-11546	0.033413	2015	DCAF16
766	24816252	2014	Metabolic	::::X-12231	0.033798	5111	DCAF16
989	27989323	2017	Immunological	Interleukin-2	0.012955	3475	DCAF16
1053	18463370	2008	Neoplasms	Neuroblastoma	0.01628	3075	DCAF16
1059	19252134	2009	Endocrine	Diabetic Nephropathy in Type 1 Diabetes	0.01221	1630	DCAF16
1069	21277817	2011	Endocrine	Diabetic Nephropathy in Type 1 Diabetes	0.02141	1705	DCAF16
1110	27918534	2017	Metabolic	Subcutaneous adipose tissue volume (female)	0.03589	9526	DCAF16
1114	27918534	2017	Metabolic	Visceral sdipose tissue volume (adjusted for BMI)	0.02469	18332	DCAF16
1118	27918534	2017	Metabolic	Pericardial adipose tissue volume (male)	0.0051059	5842	DCAF16
1121	27918534	2017	Metabolic	Pericardial adipose tissue volume (adjusted for height and weight, male)	0.019597	5842	DCAF16
1137	27015805	2016	Mortality	Father's age at death	0.018811	75244	DCAF16
1155	24699409	2014	Metabolic	Insulin sensitivity index	0.046102	4769	DCAF16
1171	26833246	2016	Metabolic	Body fat percentage	0.017358	100716	DCAF16
1172	23583979	2013	Cardiovascular	Heart rate	0.034424	85787	DCAF16
1175	27992416	2017	Psychiatric	Excessive daytime sleepness	0.028718	111648	DCAF16
1177	27992416	2017	Psychiatric	Excessive daytime sleepness (female)	0.047445	59576	DCAF16
1211	24509480	2014	Endocrine	Type 2 Diabetes	0.0032507	110452	DCAF16
1226	27694991	2016	Neurological	Intracranial Volume	0.027572	26577	DCAF16
2005	22377632	2012	Reproduction	Maternal transmission distortion	0.001197	4728	DCAF16
2006	22377632	2012	Reproduction	Paternal transmission distortion	0.001197	4728	DCAF16
2007	22377632	2012	Reproduction	Parental transmission distortion	0.001197	4728	DCAF16
2029	28067908	2017	Gastrointestinal	Crohn's Disease	0.0056081	40266	DCAF16
2031	28067908	2017	Gastrointestinal	Inflammatory Bowel Disease	0.0022115	59957	DCAF16
2052	26691988	2016	Ophthalmological	Age-related Macular Degeneration	0.014616	33976	DCAF16
2058	26743605	2015	Dermatological	Psoriasis	0.008217	2821	DCAF16
2060	28240269	2017	Cell	C4A C4B - Complement C4b	0.03345	1000	DCAF16
2203	28240269	2017	Cell	IL17F - Interleukin-17F	0.02498	1000	DCAF16
2206	28240269	2017	Cell	CCL4L1 - C-C motif chemokine 4-like	0.02204	1000	DCAF16
2209	28240269	2017	Cell	MMP3 - Stromelysin-1	0.04402	1000	DCAF16
2259	28240269	2017	Cell	YES1 - Tyrosine-protein kinase Yes	0.04971	1000	DCAF16
2269	28240269	2017	Cell	PCNA - Proliferating cell nuclear antigen	0.04675	1000	DCAF16
2321	28240269	2017	Cell	TSLP - Thymic stromal lymphopoietin	0.0007597	1000	DCAF16
2340	28240269	2017	Cell	CCL18 - C-C motif chemokine 18	0.01608	1000	DCAF16
2342	28240269	2017	Cell	RETN - Resistin	0.00166	1000	DCAF16
2522	28240269	2017	Cell	GZMA - Granzyme A	0.02781	1000	DCAF16
2548	28240269	2017	Cell	B2M - Beta-2-microglobulin	0.04669	1000	DCAF16
2580	28240269	2017	Cell	BMP10 - Bone morphogenetic protein 10	0.03901	1000	DCAF16
2582	28240269	2017	Cell	CDH6 - Cadherin-6	0.04052	1000	DCAF16
2588	28240269	2017	Cell	CLEC7A - C-type lectin domain family 7 member A	0.04133	1000	DCAF16
2589	28240269	2017	Cell	CNDP1 - Beta-Ala-His dipeptidase	0.04422	1000	DCAF16
2660	28240269	2017	Cell	DMP1 - Dentin matrix acidic phosphoprotein 1	0.02758	1000	DCAF16
2661	28240269	2017	Cell	ESM1 - Endothelial cell-specific molecule 1	0.04397	1000	DCAF16
2729	28240269	2017	Cell	AGER - Advanced glycosylation end product-specific receptor, soluble	0.01362	1000	DCAF16
2731	28240269	2017	Cell	C6 - Complement component C6	0.02963	1000	DCAF16
2742	28240269	2017	Cell	IL20 - Interleukin-20	0.03014	1000	DCAF16
2818	28240269	2017	Cell	ICAM1 - Intercellular adhesion molecule 1	0.04576	1000	DCAF16
2871	28240269	2017	Cell	ADAMTS15 - A disintegrin and metalloproteinase with thrombospondin motifs 15	0.02376	1000	DCAF16
2888	28240269	2017	Cell	KIRREL3 - Kin of IRRE-like protein 3	0.02185	1000	DCAF16
2899	28240269	2017	Cell	ADCYAP1 - Pituitary adenylate cyclase-activating polypeptide 27	0.01233	1000	DCAF16
2905	28240269	2017	Cell	LTA - Lymphotoxin-alpha	0.04818	1000	DCAF16
2980	28240269	2017	Cell	C1QBP - Complement component 1 Q subcomponent-binding protein, mitochondrial	0.04937	1000	DCAF16
2992	28240269	2017	Cell	ESD - S-formylglutathione hydrolase	0.003798	1000	DCAF16
3010	28240269	2017	Cell	MAPK11 - Mitogen-activated protein kinase 11	0.02386	1000	DCAF16
3035	28240269	2017	Cell	SSRP1 - FACT complex subunit SSRP1	0.0498	1000	DCAF16
3061	28240269	2017	Cell	LILRB1 - Leukocyte immunoglobulin-like receptor subfamily B member 1	0.02526	1000	DCAF16
3062	28240269	2017	Cell	LILRB2 - Leukocyte immunoglobulin-like receptor subfamily B member 2	0.04763	1000	DCAF16
3089	28240269	2017	Cell	ICAM5 - Intercellular adhesion molecule 5	0.004861	1000	DCAF16
3093	28240269	2017	Cell	SCARF2 - Scavenger receptor class F member 2	0.03254	1000	DCAF16
3134	28240269	2017	Cell	GRAP2 - GRB2-related adapter protein 2	0.03223	1000	DCAF16
3135	28240269	2017	Cell	MMP16 - Matrix metalloproteinase-16	0.01815	1000	DCAF16
3152	28240269	2017	Cell	DLL1 - Delta-like protein 1	0.03334	1000	DCAF16
3186	31427789	2019	Metabolic	Hip circumference	5.3099e-05	385887	DCAF16
3187	31427789	2019	Skeletal	Standing height	3.9009e-62	385748	DCAF16
3188	31427789	2019	Cardiovascular	Pulse rate (automated reading)	1.0144e-05	361411	DCAF16
3189	31427789	2019	Neoplasms	Number of self-reported cancers	0.033076	386581	DCAF16
3190	31427789	2019	Mortality	Number of self-reported non-cancer illnesses	0.00011687	386581	DCAF16
3191	31427789	2019	Activities	Number of treatments/medications taken	5.9234e-07	386581	DCAF16
3195	31427789	2019	Environment	Average total household income before tax	0.01424	332594	DCAF16
3200	31427789	2019	Environment	Job involves mainly walking or standing	0.027676	220728	DCAF16
3201	31427789	2019	Environment	Job involves heavy manual or physical work	0.02572	220789	DCAF16
3210	31427789	2019	Activities	Usual walking pace	0.0040962	384081	DCAF16
3211	31427789	2019	Activities	Frequency of stair climbing in last 4 weeks	0.009393	382731	DCAF16
3219	31427789	2019	Activities	Time spent watching television (TV)	0.0034736	365236	DCAF16
3222	31427789	2019	Activities	Drive faster than motorway speed limit	0.0010576	349848	DCAF16
3229	31427789	2019	Psychiatric	Getting up in morning	0.040239	385494	DCAF16
3232	31427789	2019	Neurological	Sleeplessness / insomnia	0.032402	386078	DCAF16
3233	31427789	2019	Psychiatric	Snoring	0.0028902	359498	DCAF16
3240	31427789	2019	Nutritional	Cooked vegetable intake	0.026758	374858	DCAF16
3248	31427789	2019	Nutritional	Beef intake	0.033392	385050	DCAF16
3251	31427789	2019	Nutritional	Cheese intake	1.3087e-06	377082	DCAF16
3252	31427789	2019	Nutritional	Bread intake	1.7367e-06	377627	DCAF16
3254	31427789	2019	Nutritional	Salt added to food	0.02045	386322	DCAF16
3256	31427789	2019	Nutritional	Coffee intake	0.033752	358093	DCAF16
3259	31427789	2019	Nutritional	Major dietary changes in the last 5 years	0.0088575	385587	DCAF16
3260	31427789	2019	Nutritional	Variation in diet	0.0033672	384869	DCAF16
3261	31427789	2019	Psychiatric	Alcohol intake frequency	0.00015475	386082	DCAF16
3267	31427789	2019	Psychiatric	Alcohol usually taken with meals	0.025733	197613	DCAF16
3268	31427789	2019	Psychiatric	Alcohol intake versus 10 years previously	0.040148	357907	DCAF16
3269	31427789	2019	Activities	Breastfed as a baby	0.045427	293760	DCAF16
3271	31427789	2019	Skeletal	Comparative height size at age 10	1.39e-47	380167	DCAF16
3273	31427789	2019	Dermatological	Skin colour	0.0045712	381433	DCAF16
3276	31427789	2019	Activities	Facial ageing	1.2463e-05	354097	DCAF16
3277	31427789	2019	Environment	Maternal smoking around birth	0.00010349	331862	DCAF16
3283	31427789	2019	Social Interactions	Number of full sisters	0.048827	380122	DCAF16
3284	31427789	2019	Psychiatric	Mood swings	0.038243	377179	DCAF16
3285	31427789	2019	Psychiatric	Miserableness	0.0083225	379907	DCAF16
3288	31427789	2019	Psychiatric	Fed-up feelings	0.00056178	378357	DCAF16
3293	31427789	2019	Psychiatric	Suffer from 'nerves'	0.041145	372273	DCAF16
3294	31427789	2019	Psychiatric	Loneliness, isolation	0.046416	380317	DCAF16
3297	31427789	2019	Psychiatric	Frequency of depressed mood in last 2 weeks	0.028224	370017	DCAF16
3307	31427789	2019	Activities	Overall health rating	0.0024306	384850	DCAF16
3312	31427789	2019	Activities	Electronic device use - Plays computer games	0.041159	386152	DCAF16
3313	31427789	2019	Ear, Nose, Throat	Hearing difficulty/problems	0.0037703	370713	DCAF16
3314	31427789	2019	Ear, Nose, Throat	Hearing difficulty/problems with background noise	0.020394	378722	DCAF16
3319	31427789	2019	Respiratory	Wheeze or whistling in the chest in last year	0.0067925	379150	DCAF16
3321	31427789	2019	Activities	Ever had bowel cancer screening	0.033868	380208	DCAF16
3328	31427789	2019	Endocrine	Diabetes (diagnosed by doctor)	0.043002	385420	DCAF16
3329	31427789	2019	Neoplasms	Cancer (diagnosed by doctor)	0.0405	385231	DCAF16
3332	31427789	2019	Activities	Taking other prescription medications	0.0012514	385236	DCAF16
3334	31427789	2019	Activities	Duration of heavy DIY	0.040222	153613	DCAF16
3339	31427789	2019	Reproduction	Age when periods started (menarche) (female)	0.033877	202636	DCAF16
3342	31427789	2019	Metabolic	Birth weight of first child (female)	6.9776e-07	165872	DCAF16
3343	31427789	2019	Reproduction	Age at first live birth (female)	0.008876	141051	DCAF16
3345	31427789	2019	Reproduction	Ever had stillbirth, spontaneous miscarriage or termination (female)	0.015398	205422	DCAF16
3352	31427789	2019	Psychiatric	Age started smoking in former smokers	0.021781	94891	DCAF16
3366	31427789	2019	Reproduction	Age at menopause (last menstrual period) (female)	0.022128	119160	DCAF16
3379	31427789	2019	Cardiovascular	Diastolic Blood Pressure (automated reading)	1.0001e-05	361411	DCAF16
3380	31427789	2019	Cardiovascular	Systolic Blood Pressure (automated reading)	1.3809e-05	361402	DCAF16
3397	31427789	2019	Respiratory	Shortness of breath walking on level ground	0.049305	126962	DCAF16
3402	31427789	2019	Cognitive	Fluid intelligence test - FI3 : word interpolation	0.0022523	124929	DCAF16
3404	31427789	2019	Cognitive	Fluid intelligence test - FI6 : conditional arithmetic	0.037232	96994	DCAF16
3409	31427789	2019	Environment	Education - Qualifications	0.00093555	318526	DCAF16
3410	31427789	2019	Mortality	Interpolated Year when non-cancer illness first diagnosed	0.019203	277734	DCAF16
3411	31427789	2019	Mortality	Interpolated Age of participant when non-cancer illness first diagnosed	0.016945	277734	DCAF16
3412	31427789	2019	Skeletal	Sitting height	2.4668e-56	385393	DCAF16
3413	31427789	2019	Cognitive	Fluid intelligence score	1.2139e-07	125935	DCAF16
3414	31427789	2019	Metabolic	Birth weight	1.6982e-11	219088	DCAF16
3417	31427789	2019	Psychiatric	Neuroticism score	0.041213	312740	DCAF16
3418	31427789	2019	Cognitive	Fluid intelligence test - Number of fluid intelligence questions attempted within time limit	0.0021983	125935	DCAF16
3423	31427789	2019	Cognitive	Trail making test - Duration to complete alphanumeric path (trail #2)	0.00082577	84259	DCAF16
3429	31427789	2019	Cognitive	Fluid intelligence test - FI6 : conditional arithmetic	0.0049899	87471	DCAF16
3431	31427789	2019	Cognitive	Fluid intelligence test - Fluid intelligence score	6.7086e-05	99739	DCAF16
3432	31427789	2019	Cognitive	Symbol digit substitution test - Number of symbol digit matches attempted	0.025969	95669	DCAF16
3435	31427789	2019	Metabolic	Body Mass Index	0.00064594	385336	DCAF16
3436	31427789	2019	Metabolic	Weight	2.6921e-13	385473	DCAF16
3440	31427789	2019	Metabolic	Impedance measures - Weight	3.5511e-13	379840	DCAF16
3441	31427789	2019	Metabolic	Impedance measures - Body fat percentage	0.00011228	379615	DCAF16
3443	31427789	2019	Metabolic	Impedance measures - Whole body fat-free mass	4.2174e-43	379804	DCAF16
3444	31427789	2019	Metabolic	Impedance measures - Whole body water mass	2.095e-42	379835	DCAF16
3445	31427789	2019	Metabolic	Impedance measures - Body Mass Index (BMI)	0.00074769	379831	DCAF16
3446	31427789	2019	Metabolic	Impedance measures - Basal metabolic rate	6.5351e-34	379821	DCAF16
3447	31427789	2019	Metabolic	Impedance measures - Impedance of whole body	0.011199	379792	DCAF16
3448	31427789	2019	Metabolic	Impedance measures - Impedance of leg (right)	0.0020399	379813	DCAF16
3449	31427789	2019	Metabolic	Impedance measures - Impedance of leg (left)	0.005914	379807	DCAF16
3452	31427789	2019	Metabolic	Impedance measures - Leg fat percentage (right)	1.5337e-10	379806	DCAF16
3454	31427789	2019	Metabolic	Impedance measures - Leg fat-free mass (right)	2.3835e-28	379793	DCAF16
3455	31427789	2019	Metabolic	Impedance measures - Leg predicted mass (right)	2.5054e-28	379793	DCAF16
3456	31427789	2019	Metabolic	Impedance measures - Leg fat percentage (left)	1.2397e-09	379786	DCAF16
3458	31427789	2019	Metabolic	Impedance measures - Leg fat-free mass (left)	1.4792e-25	379766	DCAF16
3459	31427789	2019	Metabolic	Impedance measures - Leg predicted mass (left)	1.4037e-25	379761	DCAF16
3460	31427789	2019	Metabolic	Impedance measures - Arm fat percentage (right)	1.0145e-07	379752	DCAF16
3462	31427789	2019	Metabolic	Impedance measures - Arm fat-free mass (right)	1.727e-34	379723	DCAF16
3463	31427789	2019	Metabolic	Impedance measures - Arm predicted mass (right)	1.827e-34	379716	DCAF16
3464	31427789	2019	Metabolic	Impedance measures - Arm fat percentage (left)	8.6029e-07	379699	DCAF16
3466	31427789	2019	Metabolic	Impedance measures - Arm fat-free mass (left)	5.5696e-29	379653	DCAF16
3467	31427789	2019	Metabolic	Impedance measures - Arm predicted mass (left)	3.2165e-29	379638	DCAF16
3469	31427789	2019	Metabolic	Impedance measures - Trunk fat mass	0.0061673	379578	DCAF16
3470	31427789	2019	Metabolic	Impedance measures - Trunk fat-free mass	1.0732e-51	379507	DCAF16
3471	31427789	2019	Metabolic	Impedance measures - Trunk predicted mass	4.471e-52	379469	DCAF16
3473	31427789	2019	Neoplasms	Reported occurrences of cancer	0.043326	61878	DCAF16
3478	31427789	2019	Activities	Own or rent accommodation lived in: Rent - from local authority, local council, housing association	0.025448	383032	DCAF16
3481	31427789	2019	Nutritional	Milk type used: Semi-skimmed	0.0022792	373135	DCAF16
3482	31427789	2019	Nutritional	Milk type used: Skimmed	0.0094402	373135	DCAF16
3489	31427789	2019	Nutritional	Cereal type: Biscuit cereal (e.g. Weetabix)	0.013046	319477	DCAF16
3491	31427789	2019	Nutritional	Cereal type: Muesli	0.0030611	319477	DCAF16
3499	31427789	2019	Dermatological	Hair colour (natural, before greying): Black	0.011761	385603	DCAF16
3505	31427789	2019	Nutritional	Non-butter spread type details: Soft (tub) margarine	0.035836	201144	DCAF16
3515	31427789	2019	Activities	Gas or solid-fuel cooking/heating: An open solid fuel fire that you use regularly in winter time	0.014866	385289	DCAF16
3527	31427789	2019	Environment	Transport type for commuting to job workplace: Cycle	0.0053023	205217	DCAF16
3530	31427789	2019	Nutritional	Never eat eggs, dairy, wheat, sugar: Sugar or foods/drinks containing sugar	0.018158	384986	DCAF16
3531	31427789	2019	Nutritional	Never eat eggs, dairy, wheat, sugar: I eat all of the above	0.010471	384986	DCAF16
3533	31427789	2019	Environment	Mental health - Illness, injury, bereavement, stress in last 2 years: Serious illness, injury or assault of a close relative	0.014472	383913	DCAF16
3546	31427789	2019	Body Structures	Mouth/teeth dental problems: Bleeding gums	0.026677	385026	DCAF16
3551	31427789	2019	Cardiovascular	Vascular/heart problems diagnosed by doctor: High blood pressure	1.0553e-07	385699	DCAF16
3554	31427789	2019	Activities	Medication for cholesterol, blood pressure, diabetes, or take exogenous hormones: Cholesterol lowering medication	0.00055149	207533	DCAF16
3555	31427789	2019	Activities	Medication for cholesterol, blood pressure, diabetes, or take exogenous hormones: Blood pressure medication	0.0060663	207533	DCAF16
3563	31427789	2019	Activities	Vitamin and mineral supplements: Vitamin C	0.0053269	384452	DCAF16
3575	31427789	2019	Neurological	Pain type(s) experienced in last month: Knee pain	0.003676	385698	DCAF16
3580	31427789	2019	Social Interactions	Social support - Leisure/social activities: Other group activity	0.0064035	385280	DCAF16
3584	31427789	2019	Activities	Types of transport used (excluding work): Cycle	0.0010796	384551	DCAF16
3588	31427789	2019	Activities	Types of physical activity in last 4 weeks: Light DIY (eg: pruning, watering the lawn)	0.0077576	384450	DCAF16
3590	31427789	2019	Activities	Medication for cholesterol, blood pressure or diabetes: Cholesterol lowering medication	0.00013118	176050	DCAF16
3591	31427789	2019	Activities	Medication for cholesterol, blood pressure or diabetes: Blood pressure medication	4.8233e-06	176050	DCAF16
3597	31427789	2019	Cardiovascular	Non-cancer illness code, self-reported: hypertension	9.0865e-07	289307	DCAF16
3601	31427789	2019	Endocrine	Non-cancer illness code, self-reported: diabetes	0.0089739	289307	DCAF16
3608	31427789	2019	Metabolic	Non-cancer illness code, self-reported: high cholesterol	0.00050763	289307	DCAF16
3613	31427789	2019	Activities	Treatment/medication code: simvastatin	0.0014667	280443	DCAF16
3621	31427789	2019	Activities	Treatment/medication code: metformin	0.0027501	280443	DCAF16
3634	31427789	2019	Environment	Illnesses of father: Diabetes	0.047288	355137	DCAF16
3638	31427789	2019	Environment	Illnesses of mother: Heart disease	0.0018206	367939	DCAF16
3644	31427789	2019	Environment	Illnesses of mother: High blood pressure	0.00043389	367939	DCAF16
3645	31427789	2019	Environment	Illnesses of mother: Diabetes	0.01847	367939	DCAF16
3648	31427789	2019	Environment	Illnesses of siblings: Heart disease	0.0055679	309116	DCAF16
3651	31427789	2019	Environment	Illnesses of siblings: High blood pressure	7.1282e-05	309116	DCAF16
3662	31427789	2019	Neoplasms	Cancer register - Behaviour of cancer tumour: Carcinoma in situ	0.020346	61314	DCAF16
3663	31427789	2019	Neoplasms	Cancer register - Behaviour of cancer tumour: Malignant, primary site	0.026891	61413	DCAF16
3673	31427789	2019	Gastrointestinal	Diagnoses - main ICD10: K57 Diverticular disease of intestine	0.039673	300791	DCAF16
3678	31427789	2019	Skeletal	Diagnoses - main ICD10: M23 Internal derangement of knee	0.0024339	300791	DCAF16
3688	31427789	2019	Metabolic	Diagnoses - secondary ICD10: E78 Disorders of lipoprotein metabolism and other lipidemias	0.0028858	244890	DCAF16
3691	31427789	2019	Cardiovascular	Diagnoses - secondary ICD10: I10 Essential (primary) hypertension	0.00017431	244890	DCAF16
3693	31427789	2019	Cardiovascular	Diagnoses - secondary ICD10: I25 Chronic ischemic heart disease	0.034457	244890	DCAF16
3697	31427789	2019	Gastrointestinal	Diagnoses - secondary ICD10: K29 Gastritis and duodenitis	0.0020451	244890	DCAF16
3698	31427789	2019	Gastrointestinal	Diagnoses - secondary ICD10: K44 Diaphragmatic hernia	0.0098804	244890	DCAF16
3699	31427789	2019	Gastrointestinal	Diagnoses - secondary ICD10: K57 Diverticular disease of intestine	0.021437	244890	DCAF16
3705	31427789	2019	Mortality	Diagnoses - secondary ICD10: Z51 Encounter for other aftercare	0.035215	244890	DCAF16
3725	31427789	2019	Psychiatric	Frequency of drinking alcohol	0.045348	126656	DCAF16
3734	31427789	2019	Psychiatric	Depression - Duration of worst depression	0.0051074	70731	DCAF16
3781	31427789	2019	Psychiatric	Depression - Trouble falling asleep	0.039743	48926	DCAF16
3785	29942086	2018	Cognitive	Intelligence	3.3439e-11	269867	DCAF16
3786	30804565	2019	Neurological	Insomnia	0.0092128	386533	DCAF16
3794	30804565	2019	Psychiatric	Snoring	0.0051345	359916	DCAF16
3796	29942085	2018	Psychiatric	Depressive symptoms	0.041159	381455	DCAF16
3797	29942085	2018	Psychiatric	Depressive affect subcluster	0.00017338	357957	DCAF16
3845	27863252	2016	Immunological	High light scatter percentage of red cells (two-way meta)	0.005183	130538	DCAF16
3846	27863252	2016	Immunological	High light scatter reticulocyte count (two-way meta)	0.0060618	130517	DCAF16
3848	27863252	2016	Immunological	Lymphocyte count (two-way meta)	0.0066748	132452	DCAF16
3855	27863252	2016	Immunological	Mean platelet volume (two-way meta)	0.01018	127230	DCAF16
3861	27863252	2016	Immunological	Plateletcrit (two-way meta)	8.6678e-06	127033	DCAF16
3863	27863252	2016	Immunological	Platelet count (two-way meta)	1.7173e-07	127127	DCAF16
3866	27863252	2016	Immunological	Reticulocyte count (two-way meta)	0.0050972	130388	DCAF16
3867	27863252	2016	Immunological	Reticulocyte fraction of red cells (two-way meta)	0.0020513	130404	DCAF16
3869	27863252	2016	Immunological	Basophil count (three-way meta)	0.028812	171846	DCAF16
3870	27863252	2016	Immunological	Basophil percentage of white cells (three-way meta)	0.043929	171996	DCAF16
3871	27863252	2016	Immunological	Basophil percentage of granulocytes (three-way meta)	0.047244	170223	DCAF16
3881	27863252	2016	Immunological	High light scatter percentage of red cells (three-way meta)	0.0031579	170763	DCAF16
3882	27863252	2016	Immunological	High light scatter reticulocyte count (three-way meta)	0.0046572	170761	DCAF16
3884	27863252	2016	Immunological	Lymphocyte count (three-way meta)	0.015037	171643	DCAF16
3888	27863252	2016	Immunological	Mean corpuscular volume (three-way meta)	0.043451	172433	DCAF16
3891	27863252	2016	Immunological	Mean platelet volume (three-way meta)	0.0036793	164454	DCAF16
3897	27863252	2016	Immunological	Plateletcrit (three-way meta)	6.5551e-06	164339	DCAF16
3899	27863252	2016	Immunological	Platelet count (three-way meta)	1.8801e-07	166066	DCAF16
3901	27863252	2016	Immunological	Red cell distribution width (three-way meta)	0.025848	171529	DCAF16
3902	27863252	2016	Immunological	Reticulocyte count (three-way meta)	0.017392	170641	DCAF16
3903	27863252	2016	Immunological	Reticulocyte fraction of red cells (three-way meta)	0.005594	170690	DCAF16
3910	28073927	2017	Ophthalmological	Vertical cup-disc ratio	8.3091e-12	8373	DCAF16
3917	24105470	2014	Metabolic	Adiponectin	0.00021473	7825	DCAF16
3954	28957384	2017	Body Structures	Ankle injury (fixed effect)	0.028006	99340	DCAF16
3955	28957384	2017	Body Structures	Ankle injury (random effect)	0.034328	99340	DCAF16
3956	28957384	2017	Body Structures	Ankle injury (random effect)	0.022934	99340	DCAF16
3965	28990592	2017	Reproduction	Gestational weight gain (offspring, total)	0.03702	8625	DCAF16
3979	28869591	2017	Skeletal	Estimated BMD	6.6419e-07	142487	DCAF16
3982	29483656	2018	Psychiatric	Schizophrenia	0.042869	105318	DCAF16
3991	29500382	2018	Psychiatric	Mood swings (MOOD)	0.027199	265382	DCAF16
3992	29500382	2018	Psychiatric	Miserableness (MIS)	0.0023025	267050	DCAF16
3995	29500382	2018	Psychiatric	Fed-up feelings (FED_UP)	0.00016572	266208	DCAF16
4000	29500382	2018	Psychiatric	Suffer from 'nerves' (SUF-NERV)	0.049061	262321	DCAF16
4001	29500382	2018	Psychiatric	Loneliness, isolation (LONE)	0.035235	267190	DCAF16
4043	30124842	2018	Skeletal	Height	1.8535e-59	693529	DCAF16
4044	30124842	2018	Metabolic	Body Mass Index	3.1711e-05	681275	DCAF16
4045	30054458	2018	Endocrine	Type 2 Diabetes	0.0021539	659256	DCAF16
4046	29228018	2017	Body Structures	Rotator cuff injury	0.023071	102980	DCAF16
4049	28358823	2017	Body Structures	Achilles tendon injury	0.019128	102979	DCAF16
4050	28358823	2017	Body Structures	Anterior cruciate ligament rupture (fixed effect model)	0.017602	99342	DCAF16
4051	28358823	2017	Body Structures	Anterior cruciate ligament rupture (random effect model)	0.023438	99342	DCAF16
4066	30038396	2018	Environment	Educational attainment	0.0031965	766345	DCAF16
4067	30038396	2018	Cognitive	Cognitive performance	6.5894e-09	257828	DCAF16
4068	BioRxiv: https://doi.org/10.1101/261081	2018	Activities	Automobile speeding propensity	0.00023029	404291	DCAF16
4071	BioRxiv: https://doi.org/10.1101/261081	2018	Reproduction	Number of sexual partners	0.03352	370711	DCAF16
4074	30239722	2018	Metabolic	Body Mass Index	0.0010349	806834	DCAF16
4076	30239722	2018	Metabolic	Body Mass Index (female)	5.2465e-05	434794	DCAF16
4077	30239722	2018	Metabolic	Waist-hip ratio	0.00075403	697734	DCAF16
4079	30239722	2018	Metabolic	Waist-hip ratio (female)	0.0097762	381152	DCAF16
4081	30239722	2018	Metabolic	Waist-hip ratio (adjusted for BMI, male)	0.016565	315284	DCAF16
4083	28566273	2017	Endocrine	Type 2 Diabetes	0.0040633	159208	DCAF16
4085	30297969	2018	Endocrine	Type 2 Diabetes	0.0081665	898130	DCAF16
4093	29844566	2018	Cognitive	Verbal-numerical reasoning	1.2497e-05	168033	DCAF16
4099	29403010	2018	Metabolic	High-density-lipoprotein cholesterol	0.024673	70657	DCAF16
4101	29403010	2018	Metabolic	Triglyceride	0.013547	105597	DCAF16
4103	29403010	2018	Hematological	Hemoglobin A1c	0.0002163	42790	DCAF16
4104	29403010	2018	Metabolic	Total protein	0.023398	113509	DCAF16
4112	29403010	2018	Metabolic	Sodium	0.015658	127304	DCAF16
4120	29403010	2018	Metabolic	Alanine aminotransferase	0.017787	134182	DCAF16
4122	29403010	2018	Metabolic	Gamma-glutamyl transferase	0.00035124	118309	DCAF16
4128	29403010	2018	Metabolic	C-reactive protein	0.031016	75391	DCAF16
4134	29403010	2018	Immunological	Lymphocyte count	0.022111	62076	DCAF16
4141	29403010	2018	Immunological	Platelet count	0.0099577	108208	DCAF16
4142	29403010	2018	Cardiovascular	Systolic Blood Pressure	0.045156	136597	DCAF16
4159	30531953	2018	Neurological	Childhood Absence Epilepsy	0.00013614	24996	DCAF16
4175	30048462	2018	Skeletal	Heel bone mineral density	2.6236e-08	394929	DCAF16
4176	30718926	2019	Endocrine	Type 2 Diabetes	0.032937	191764	DCAF16
4186	31217584	2019	Nutritional	Coffee cups per day	0.03542	35902	DCAF16
4196	31217584	2019	Cardiovascular	Hypertension	0.041698	49141	DCAF16
4200	31217584	2019	Skeletal	Height	4.37e-13	49796	DCAF16
4201	31217584	2019	Metabolic	Body Mass Index	0.037571	49335	DCAF16
4216	31015401	2019	Environmental	Drugs for peptic ulcer and gastro-oesophageal reflux disease (GORD)	0.024304	132367	DCAF16
4218	31015401	2019	Environmental	Antithrombotic agents	0.042734	153639	DCAF16
4221	31015401	2019	Environmental	Diuretics	0.045787	229086	DCAF16
4223	31015401	2019	Environmental	Calcium channel blockers	0.002166	204378	DCAF16
4224	31015401	2019	Environmental	Agents acting on the renin-angiotensin system	0.001128	237530	DCAF16
4225	31015401	2019	Environmental	HMG CoA reductase inhibitors	0.0054513	290385	DCAF16
4230	31015401	2019	Environmental	Opioids	0.045653	78808	DCAF16
4245	30980028	2019	Cognitive	Left handed	0.04969	331037	DCAF16
4249	30952852	2019	Psychiatric	Diurnal inactivity duration	0.012958	84757	DCAF16
4278	30804560	2019	Respiratory	FEV1	2.3158e-05	400102	DCAF16
4279	30804560	2019	Respiratory	FVC	2.2947e-06	400102	DCAF16
4281	30804560	2019	Respiratory	PEF	0.0010512	345265	DCAF16
4282	30804560	2019	Respiratory	FEV1	2.5883e-05	321047	DCAF16
4283	30804560	2019	Respiratory	FVC	3.8086e-07	321047	DCAF16
4285	30804560	2019	Respiratory	PEF	0.0001236	321047	DCAF16
4290	30804566	2019	Neurological	Frequent insomnia symptoms	0.042977	237627	DCAF16
4296	30677029	2019	Metabolic	Thinness	0.015039	7931	DCAF16
4297	30677029	2019	Metabolic	Extreme obesity (childhood)	0.027811	7916	DCAF16
4301	30664634	2019	Metabolic	Arms-arm fat ratio (male)	3.7212e-09	167431	DCAF16
4302	30664634	2019	Metabolic	Arms-arm fat ratio (female)	1.0018e-12	195068	DCAF16
4303	30664634	2019	Metabolic	Legs-leg fat ratio (male)	0.0033066	167431	DCAF16
4304	30664634	2019	Metabolic	Legs-leg fat ratio (female)	1.4822e-07	195068	DCAF16
4306	30664634	2019	Metabolic	Trunk-trunk fat ratio (female)	3.7396e-13	195068	DCAF16
4307	30664745	2019	Skeletal	Osteoarthritis	0.018179	455221	DCAF16
4308	30664745	2019	Skeletal	Osteoarthritis of hit or knee	0.016118	417596	DCAF16
4310	30664745	2019	Skeletal	Osteoarthritis of knee	0.0030209	403124	DCAF16
4311	30661054	2019	Gastrointestinal	Diverticular disease	0.003923	451099	DCAF16
4313	30643251	2019	Psychiatric	Age of initiation of regular smoking	0.0053389	632802	DCAF16
4322	30643256	2019	Psychiatric	Depressive symptoms (univariate)	0.029447	1067913	DCAF16
4328	30598549	2018	Skeletal	Estimated bone mineral density from heel ultrasounds	7.0173e-10	426824	DCAF16
4329	30598549	2018	Body Structures	Fractures	0.034308	426795	DCAF16
4346	30525989	2018	Cardiovascular	Coronary artery disease and triglyceride (bivariate)	0.013194	735838	DCAF16
4348	30525989	2018	Cardiovascular	Coronary artery disease and high-density lipoprotein cholesterol (bivariate)	0.01133	735838	DCAF16
4368	30150663	2018	Psychiatric	Cannabis use	0.031741	162082	DCAF16
4377	30940143	2019	Cardiovascular	Resting heart rate	4.3422e-05	458969	DCAF16
4378	30940143	2019	Cardiovascular	High blood pressure	2.5317e-07	458554	DCAF16
4386	30898391	2019	Neoplasms	Epithelial ovarian cancer (Borderline serous and mucinous)	0.014448	4340	DCAF16
4430	30053915	2018	Cell	Varicella Zoster Virus IgG levels	0.0064871	931	DCAF16
4448	31676860	2019	Neurological	Left entorhinal	0.032008	19629	DCAF16
4449	31676860	2019	Neurological	Left fusiform	0.048609	19629	DCAF16
4456	31676860	2019	Neurological	Left medial orbitofrontal	0.015384	19629	DCAF16
4470	31676860	2019	Neurological	Left superior frontal	0.017514	19629	DCAF16
4476	31676860	2019	Neurological	Right caudal anterior cingulate	0.041778	19629	DCAF16
4480	31676860	2019	Neurological	Right fusiform	0.0080337	19629	DCAF16
4486	31676860	2019	Neurological	Right lingual	0.0052546	19629	DCAF16
4526	31676860	2019	Neurological	Left amygdala	0.0069734	19629	DCAF16
4527	31676860	2019	Neurological	Left accumbens area	0.020077	19629	DCAF16
4532	31676860	2019	Neurological	Right cerebellum exterior	0.041519	19629	DCAF16
4540	31676860	2019	Neurological	Right accumbens area	0.011122	19629	DCAF16
4545	31676860	2019	Neurological	Total brain volume	0.022872	19629	DCAF16
4549	31676860	2019	Neurological	Left entorhinal	0.010967	21821	DCAF16
4550	31676860	2019	Neurological	Left fusiform	0.038841	21821	DCAF16
4557	31676860	2019	Neurological	Left medial orbitofrontal	0.015434	21821	DCAF16
4574	31676860	2019	Neurological	Left supramarginal	0.026561	21821	DCAF16
4581	31676860	2019	Neurological	Right fusiform	0.0037191	21821	DCAF16
4587	31676860	2019	Neurological	Right lingual	0.010434	21821	DCAF16
4600	31676860	2019	Neurological	Right rostral anterior cingulate	0.0352	21821	DCAF16
4627	31676860	2019	Neurological	Left amygdala	0.0066054	21821	DCAF16
4628	31676860	2019	Neurological	Left accumbens area	0.016287	21821	DCAF16
4633	31676860	2019	Neurological	Right cerebellum exterior	0.028859	21821	DCAF16
4641	31676860	2019	Neurological	Right accumbens area	0.011664	21821	DCAF16
4646	31676860	2019	Neurological	Total brain volume	0.034115	21821	DCAF16
4654	BioRxiv: https://doi.org/10.1101/288562	2019	Neurological	External capsule fractional anisotropy	0.034801	17706	DCAF16
4675	BioRxiv: https://doi.org/10.1101/288583	2019	Neurological	Corticospinal tract axial diusivities	0.047849	17706	DCAF16
4702	BioRxiv: https://doi.org/10.1101/288610	2019	Neurological	Inferior fronto-occipital fasciculus mean diusivities	0.021803	17706	DCAF16
4714	BioRxiv: https://doi.org/10.1101/288622	2019	Neurological	Anterior limb of internal capsule mode of anisotropy	0.047299	17706	DCAF16
11	25056061	2014	Psychiatric	Schizophrenia	0.026956	82315	LCORL
13	24280982	2014	Psychiatric	Schizophrenia vs Bipolar disorder	0.026956	16381	LCORL
32	25993607	2015	Psychiatric	Neuroticism (IRT)	0.037927	63661	LCORL
33	26362575	2016	Psychiatric	Extraversion (IRT)	0.012431	63661	LCORL
42	27864402	2016	Activities	Self-rated health	0.019771	111749	LCORL
47	27798627	2016	Reproduction	Age at first birth	0.0004029	251151	LCORL
48	27798627	2016	Reproduction	Age at first birth (female)	0.00075269	225230	LCORL
53	27225129	2016	Environment	Educational attainment	0.024745	328917	LCORL
56	27089181	2016	Psychiatric	Depressive symptoms	0.00091022	161460	LCORL
57	23722424	2013	Environment	Educational attainment	0.020106	101069	LCORL
60	25201988	2014	Environment	Educational attainment	0.021519	106736	LCORL
63	28436984	2017	Reproduction	Age at menarche	0.00079877	252514	LCORL
64	27416945	2016	Endocrine	Insulin sensitivity index (adjusted for age, sex)	0.01288	16753	LCORL
65	27416945	2016	Endocrine	Insulin sensitivity index (adjusted for age, sex. Bmi)	0.033734	16753	LCORL
71	24097068	2013	Metabolic	High-density lipoprotein cholesterol	0.01904	188577	LCORL
72	24097068	2013	Metabolic	Triglycerides cholesterol	0.019596	188577	LCORL
88	22885922	2012	Endocrine	Type 2 Diabetes	0.0073398	69033	LCORL
90	26604143	2016	Metabolic	Body Mass Index - Child	0.003786	35668	LCORL
92	23202124	2013	Metabolic	Birth weight	1.6396e-05	26836	LCORL
93	25281659	2015	Skeletal	Birth length	5.5406e-06	28459	LCORL
94	27680694	2016	Metabolic	Birth weight	1.6637e-16	143677	LCORL
95	27680694	2016	Metabolic	Birth weight	5.5756e-14	153781	LCORL
97	23449627	2013	Skeletal	Height SDS (male at age 12)	0.00022688	6986	LCORL
98	23449627	2013	Skeletal	Height SDS	7.3739e-05	13960	LCORL
99	23449627	2013	Skeletal	Pubertal growth (female)	0.047316	5756	LCORL
101	23449627	2013	Skeletal	Pubertal growth	0.023918	10799	LCORL
109	21378990	2011	Cardiovascular	Coronary artery disease	0.00099087	86995	LCORL
113	20881960	2010	Skeletal	Height	5.0101e-23	133653	LCORL
116	22982992	2012	Skeletal	Variability of Height	0.011597	133154	LCORL
118	23563607	2013	Skeletal	Extreme Height	8.0723e-11	16196	LCORL
126	23754948	2013	Skeletal	Height (male)	5.4557e-14	60588	LCORL
127	23754948	2013	Skeletal	Height (female)	1.0953e-14	73072	LCORL
128	23754948	2013	Metabolic	Hip circumference (male)	0.0060277	34942	LCORL
130	23754948	2013	Metabolic	Hip circumference (male, adjusted for BMI)	3.3012e-06	34942	LCORL
131	23754948	2013	Metabolic	Hip circumference (female, adjusted for BMI)	0.001258	43316	LCORL
134	23754948	2013	Metabolic	Waist circumference (male, adjusted for BMI)	0.0024418	36231	LCORL
135	23754948	2013	Metabolic	Waist circumference (female, adjusted for BMI)	0.029638	45192	LCORL
136	23754948	2013	Metabolic	Weight (male)	2.2393e-08	60016	LCORL
137	23754948	2013	Metabolic	Weight (female)	0.00043643	72378	LCORL
142	25282103	2014	Skeletal	Height	7.5816e-51	253288	LCORL
155	25673412	2015	Metabolic	Hip circumference	0.0024165	213038	LCORL
156	25673412	2015	Metabolic	Hip circumference	0.0022494	227429	LCORL
157	25673412	2015	Metabolic	Hip circumference (male)	0.00038198	94790	LCORL
158	25673412	2015	Metabolic	Hip circumference (male)	0.00035924	100384	LCORL
161	25673412	2015	Metabolic	Hip circumference (adjusted for BMI)	2.1035e-09	211117	LCORL
162	25673412	2015	Metabolic	Hip circumference (adjusted for BMI)	1.9461e-09	225491	LCORL
163	25673412	2015	Metabolic	Hip circumference (male, adjusted for BMI)	4.7477e-08	93965	LCORL
164	25673412	2015	Metabolic	Hip circumference (male, adjusted for BMI)	3.6165e-08	99563	LCORL
165	25673412	2015	Metabolic	Hip circumference (female, adjusted for BMI)	1.9509e-05	117340	LCORL
166	25673412	2015	Metabolic	Hip circumference (female, adjusted for BMI)	2.0772e-05	123904	LCORL
173	25673412	2015	Metabolic	Waist circumference (adjusted for BMI)	9.2756e-05	231355	LCORL
174	25673412	2015	Metabolic	Waist circumference (adjusted for BMI)	8.4568e-05	245749	LCORL
175	25673412	2015	Metabolic	Waist circumference (male, adjusted for BMI)	0.0018688	104079	LCORL
176	25673412	2015	Metabolic	Waist circumference (male, adjusted for BMI)	0.0024324	109678	LCORL
177	25673412	2015	Metabolic	Waist circumference (female, adjusted for BMI)	0.013414	127470	LCORL
178	25673412	2015	Metabolic	Waist circumference (female, adjusted for BMI)	0.011365	134039	LCORL
209	28530673	2017	Cognitive	Intelligence	0.021051	78308	LCORL
220	25772697	2015	Immunological	T:%Vd1	0.015055	669	LCORL
297	25772697	2015	Immunological	CD4mem:%Th22	0.012026	669	LCORL
373	24816252	2014	Metabolic	Amino acid::Cysteine, methionine, SAM, taurine metabolism::methionine	0.015207	7795	LCORL
375	24816252	2014	Metabolic	Amino acid::Glutamate metabolism::glutamine	0.02983	7821	LCORL
377	24816252	2014	Metabolic	Amino acid::Glutathione metabolism::5-oxoproline	0.0087585	7802	LCORL
383	24816252	2014	Metabolic	Amino acid::Glycine, serine and threonine metabolism::serine	0.015192	7796	LCORL
386	24816252	2014	Metabolic	Amino acid::Histidine metabolism::3-methylhistidine	0.043411	5885	LCORL
389	24816252	2014	Metabolic	Amino acid::Lysine metabolism::lysine	0.00031608	7812	LCORL
487	24816252	2014	Metabolic	Lipid::Essential fatty acid::dihomo-linolenate (20:3n3 or n6)	0.0013645	7805	LCORL
489	24816252	2014	Metabolic	Lipid::Essential fatty acid::docosapentaenoate (n3 DPA; 22:5n3)	0.020523	7821	LCORL
491	24816252	2014	Metabolic	Lipid::Essential fatty acid::linoleate (18:2n6)	0.041729	7780	LCORL
508	24816252	2014	Metabolic	Lipid::Glycerolipid metabolism::glycerol 3-phosphate (G3P)	0.046392	7781	LCORL
517	24816252	2014	Metabolic	Lipid::Long chain fatty acid::arachidonate (20:4n6)	0.015723	7816	LCORL
544	24816252	2014	Metabolic	Lipid::Lysolipid::1-palmitoylglycerophosphoethanolamine	0.0017702	7763	LCORL
578	24816252	2014	Metabolic	Lipid::Sterol, Steroid::estrone 3-sulfate	0.030413	957	LCORL
593	24816252	2014	Metabolic	Peptide::Dipeptide::glycylvaline	0.035575	2108	LCORL
602	24816252	2014	Metabolic	Peptide::gamma-glutamyl::gamma-glutamylglutamine	0.046335	7662	LCORL
612	24816252	2014	Metabolic	Xenobiotics::Benzoate metabolism::2-hydroxyhippurate (salicylurate)	0.044698	2592	LCORL
614	24816252	2014	Metabolic	Xenobiotics::Benzoate metabolism::4-hydroxyhippurate	0.019693	4368	LCORL
679	24816252	2014	Metabolic	::::X-09706	0.0012184	7697	LCORL
691	24816252	2014	Metabolic	::::X-11299	0.020886	7347	LCORL
722	24816252	2014	Metabolic	::::X-11546	0.0025968	2015	LCORL
732	24816252	2014	Metabolic	::::X-11805	0.046832	2814	LCORL
737	24816252	2014	Metabolic	::::X-11847	0.036073	6059	LCORL
779	24816252	2014	Metabolic	::::X-12450	0.00078187	6432	LCORL
786	24816252	2014	Metabolic	::::X-12627	0.0099019	7419	LCORL
791	24816252	2014	Metabolic	::::X-12704	0.038856	1813	LCORL
825	24816252	2014	Metabolic	::::X-13619	0.023075	7791	LCORL
878	27005778	2016	Metabolic	Histidine	0.044353	19244	LCORL
931	27005778	2016	Metabolic	Phenylalanine	0.047629	22663	LCORL
989	27989323	2017	Immunological	Interleukin-2	0.011822	3475	LCORL
1053	18463370	2008	Neoplasms	Neuroblastoma	0.016438	3075	LCORL
1070	21829596	2011	Neurological	Familial Parkinson Disease	0.023871	1672	LCORL
1097	21909110	2011	Cardiovascular	Mean Arterial Pressure	0.016392	69395	LCORL
1101	19060910	2009	Metabolic	Glucose - Birth cohorts	0.030156	4763	LCORL
1118	27918534	2017	Metabolic	Pericardial adipose tissue volume (male)	0.0064603	5842	LCORL
1120	27918534	2017	Metabolic	Pericardial adipose tissue volume (adjusted for height and weight)	0.041251	12204	LCORL
1121	27918534	2017	Metabolic	Pericardial adipose tissue volume (adjusted for height and weight, male)	0.0026035	5842	LCORL
1162	21873549	2011	Metabolic	Fasting proinsulin (adjusted for fasting insulin, age and sex)	0.047773	10701	LCORL
1165	20081858	2010	Metabolic	Fasting glucose	0.0066816	46186	LCORL
1169	26833098	2016	Metabolic	Leptin	0.025396	32161	LCORL
1171	26833246	2016	Metabolic	Body fat percentage	0.033792	100716	LCORL
1172	23583979	2013	Cardiovascular	Heart rate	0.045377	85787	LCORL
1187	22451204	2012	Neurological	Parkinson disease	0.02005	8477	LCORL
1196	24824216	2014	Respiratory	Asthma (female)	0.038368	6363	LCORL
1207	24688116	2014	Mortality	Longevity (>= 85 yrs vs < 65 yrs)	0.030542	20518	LCORL
1226	27694991	2016	Neurological	Intracranial Volume	0.0084733	26577	LCORL
1231	17903308	2007	Psychiatric	Usual weekday bedtime (GEE)	5.914e-07	738	LCORL
1233	17903308	2007	Psychiatric	Usual weekday bedtime (GEE, adjusted for age, sex and BMI)	1.7509e-06	738	LCORL
1235	17903308	2007	Psychiatric	Usual weekday sleep duration (GEE)	0.00026989	736	LCORL
1237	17903308	2007	Psychiatric	Usual weekday sleep duration (GEE, adjusted for age, sex and BMI)	0.0003432	736	LCORL
1615	17903293	2007	Immunological	CD40 Ligand plasma (at exam 7, GEE, adjusted for age and sex)	0.0063593	998	LCORL
1617	17903293	2007	Immunological	CD40 Ligand plasma (at exam 7, GEE, adjusted for multivariable)	0.0064913	998	LCORL
1619	17903293	2007	Immunological	CD40 Ligand serum (at exam 7, GEE, adjusted for age and sex)	0.00028443	998	LCORL
1621	17903293	2007	Immunological	CD40 Ligand serum (at exam 7, GEE, adjusted for multivariable)	0.0003586	998	LCORL
1649	17903293	2007	Immunological	P-selectin (at exam 7, GEE, adjusted for multivariable)	0.045389	1007	LCORL
1731	17903292	2007	Metabolic	Chronic kidney disease (at exam 7, GEE, adjusted for age and sex)	0.0056942	1010	LCORL
1733	17903292	2007	Metabolic	Chronic kidney disease (at exam 7, GEE, adjusted for multivariable)	0.02545	1010	LCORL
2001	18193045	2008	Skeletal	Height	0.0021758	1410	LCORL
2005	22377632	2012	Reproduction	Maternal transmission distortion	0.0082709	4728	LCORL
2006	22377632	2012	Reproduction	Paternal transmission distortion	0.0082709	4728	LCORL
2007	22377632	2012	Reproduction	Parental transmission distortion	0.0082709	4728	LCORL
2023	24934506	2014	Endocrine	Skin fluorescence	0.014858	1082	LCORL
2029	28067908	2017	Gastrointestinal	Crohn's Disease	0.015285	40266	LCORL
2030	28067908	2017	Gastrointestinal	Ulcerative colitis	0.015858	45975	LCORL
2031	28067908	2017	Gastrointestinal	Inflammatory Bowel Disease	0.00058318	59957	LCORL
2052	26691988	2016	Ophthalmological	Age-related Macular Degeneration	0.009119	33976	LCORL
2088	28240269	2017	Cell	CDH1 - Cadherin-1	0.03167	1000	LCORL
2203	28240269	2017	Cell	IL17F - Interleukin-17F	0.0066576	1000	LCORL
2311	28240269	2017	Cell	IL1RL2 - Interleukin-1 receptor-like 2	0.033936	1000	LCORL
2321	28240269	2017	Cell	TSLP - Thymic stromal lymphopoietin	0.015086	1000	LCORL
2340	28240269	2017	Cell	CCL18 - C-C motif chemokine 18	0.0099483	1000	LCORL
2342	28240269	2017	Cell	RETN - Resistin	0.039951	1000	LCORL
2356	28240269	2017	Cell	GDF9 - Growth/differentiation factor 9	0.027639	1000	LCORL
2422	28240269	2017	Cell	WFIKKN2 - WAP, Kazal, immunoglobulin, Kunitz and NTR domain-containing protein 2	0.0093166	1000	LCORL
2582	28240269	2017	Cell	CDH6 - Cadherin-6	0.011042	1000	LCORL
2588	28240269	2017	Cell	CLEC7A - C-type lectin domain family 7 member A	0.015661	1000	LCORL
2599	28240269	2017	Cell	IL22RA1 - Interleukin-22 receptor subunit alpha-1	0.014852	1000	LCORL
2612	28240269	2017	Cell	RBP4 - Retinol-binding protein 4	0.0064412	1000	LCORL
2620	28240269	2017	Cell	PPP3R1 - Calcineurin subunit B type 1	0.026633	1000	LCORL
2622	28240269	2017	Cell	CFHR5 - Complement factor H-related protein 5	0.013741	1000	LCORL
2624	28240269	2017	Cell	KLK14 - Kallikrein-14	0.036471	1000	LCORL
2631	28240269	2017	Cell	PLG - Angiostatin	0.040007	1000	LCORL
2633	28240269	2017	Cell	IFNGR1 - Interferon gamma receptor 1	0.008174	1000	LCORL
2678	28240269	2017	Cell	PDGFC - Platelet-derived growth factor C	0.046287	1000	LCORL
2731	28240269	2017	Cell	C6 - Complement component C6	0.024354	1000	LCORL
2742	28240269	2017	Cell	IL20 - Interleukin-20	0.045135	1000	LCORL
2756	28240269	2017	Cell	SELP - P-Selectin	0.030877	1000	LCORL
2834	28240269	2017	Cell	CHST2 - Carbohydrate sulfotransferase 2	0.04635	1000	LCORL
2836	28240269	2017	Cell	COLEC11 - Collectin-11	0.0058203	1000	LCORL
2893	28240269	2017	Cell	PLXNC1 - Plexin-C1	0.013085	1000	LCORL
2899	28240269	2017	Cell	ADCYAP1 - Pituitary adenylate cyclase-activating polypeptide 27	0.0059885	1000	LCORL
2905	28240269	2017	Cell	LTA - Lymphotoxin-alpha	0.0034492	1000	LCORL
2908	28240269	2017	Cell	APOD - Apolipoprotein D	0.029342	1000	LCORL
2952	28240269	2017	Cell	ENG - Endoglin	0.035467	1000	LCORL
2959	28240269	2017	Cell	HBA1 HBB - Hemoglobin	0.022273	1000	LCORL
2992	28240269	2017	Cell	ESD - S-formylglutathione hydrolase	0.010631	1000	LCORL
3029	28240269	2017	Cell	RB1 - Retinoblastoma-associated protein	0.047196	1000	LCORL
3034	28240269	2017	Cell	SPTAN1 - Spectrin alpha chain, non-erythrocytic 1	0.043138	1000	LCORL
3035	28240269	2017	Cell	SSRP1 - FACT complex subunit SSRP1	0.017952	1000	LCORL
3061	28240269	2017	Cell	LILRB1 - Leukocyte immunoglobulin-like receptor subfamily B member 1	0.017326	1000	LCORL
3072	28240269	2017	Cell	MICB - MHC class I polypeptide-related sequence B	0.036817	1000	LCORL
3089	28240269	2017	Cell	ICAM5 - Intercellular adhesion molecule 5	0.00039592	1000	LCORL
3093	28240269	2017	Cell	SCARF2 - Scavenger receptor class F member 2	0.012771	1000	LCORL
3107	28240269	2017	Cell	PSME3 - Proteasome activator complex subunit 3	0.035342	1000	LCORL
3121	28240269	2017	Cell	PDE2A - cGMP-dependent 3',5'-cyclic phosphodiesterase	0.025851	1000	LCORL
3126	28240269	2017	Cell	PDE3A - cGMP-inhibited 3',5'-cyclic phosphodiesterase A	0.026075	1000	LCORL
3135	28240269	2017	Cell	MMP16 - Matrix metalloproteinase-16	0.046237	1000	LCORL
3152	28240269	2017	Cell	DLL1 - Delta-like protein 1	0.034714	1000	LCORL
3163	28240269	2017	Cell	TNFRSF13C - Tumor necrosis factor receptor superfamily member 13C	0.03992	1000	LCORL
3172	28240269	2017	Cell	NPPA - Atrial natriuretic factor	0.034753	1000	LCORL
3186	31427789	2019	Metabolic	Hip circumference	4.8019e-08	385887	LCORL
3187	31427789	2019	Skeletal	Standing height	5.9687e-75	385748	LCORL
3188	31427789	2019	Cardiovascular	Pulse rate (automated reading)	4.6283e-08	361411	LCORL
3190	31427789	2019	Mortality	Number of self-reported non-cancer illnesses	9.1711e-05	386581	LCORL
3191	31427789	2019	Activities	Number of treatments/medications taken	1.1447e-06	386581	LCORL
3195	31427789	2019	Environment	Average total household income before tax	0.0038839	332594	LCORL
3210	31427789	2019	Activities	Usual walking pace	0.00094119	384081	LCORL
3211	31427789	2019	Activities	Frequency of stair climbing in last 4 weeks	0.014937	382731	LCORL
3219	31427789	2019	Activities	Time spent watching television (TV)	0.00058818	365236	LCORL
3220	31427789	2019	Activities	Time spent using computer	0.018339	300974	LCORL
3222	31427789	2019	Activities	Drive faster than motorway speed limit	0.00066055	349848	LCORL
3233	31427789	2019	Psychiatric	Snoring	0.0036218	359498	LCORL
3246	31427789	2019	Nutritional	Processed meat intake	0.01301	385801	LCORL
3248	31427789	2019	Nutritional	Beef intake	0.048854	385050	LCORL
3251	31427789	2019	Nutritional	Cheese intake	5.485e-08	377082	LCORL
3252	31427789	2019	Nutritional	Bread intake	1.0913e-09	377627	LCORL
3254	31427789	2019	Nutritional	Salt added to food	0.014993	386322	LCORL
3256	31427789	2019	Nutritional	Coffee intake	0.0029993	358093	LCORL
3259	31427789	2019	Nutritional	Major dietary changes in the last 5 years	0.00088316	385587	LCORL
3260	31427789	2019	Nutritional	Variation in diet	1.2087e-05	384869	LCORL
3261	31427789	2019	Psychiatric	Alcohol intake frequency	0.0081086	386082	LCORL
3268	31427789	2019	Psychiatric	Alcohol intake versus 10 years previously	0.0096513	357907	LCORL
3269	31427789	2019	Activities	Breastfed as a baby	0.027962	293760	LCORL
3271	31427789	2019	Skeletal	Comparative height size at age 10	5.0501e-65	380167	LCORL
3273	31427789	2019	Dermatological	Skin colour	0.00016313	381433	LCORL
3276	31427789	2019	Activities	Facial ageing	2.0406e-08	354097	LCORL
3277	31427789	2019	Environment	Maternal smoking around birth	0.00069328	331862	LCORL
3283	31427789	2019	Social Interactions	Number of full sisters	0.0064539	380122	LCORL
3288	31427789	2019	Psychiatric	Fed-up feelings	0.0014851	378357	LCORL
3294	31427789	2019	Psychiatric	Loneliness, isolation	0.013159	380317	LCORL
3297	31427789	2019	Psychiatric	Frequency of depressed mood in last 2 weeks	0.027968	370017	LCORL
3304	31427789	2019	Reproduction	Age first had sexual intercourse	0.0040378	339614	LCORL
3307	31427789	2019	Activities	Overall health rating	0.0018837	384850	LCORL
3312	31427789	2019	Activities	Electronic device use - Plays computer games	0.0009627	386152	LCORL
3313	31427789	2019	Ear, Nose, Throat	Hearing difficulty/problems	0.029764	370713	LCORL
3319	31427789	2019	Respiratory	Wheeze or whistling in the chest in last year	0.00041551	379150	LCORL
3328	31427789	2019	Endocrine	Diabetes (diagnosed by doctor)	0.0086356	385420	LCORL
3331	31427789	2019	Mortality	Other serious medical condition/disability (diagnosed by doctor)	0.02211	379380	LCORL
3332	31427789	2019	Activities	Taking other prescription medications	0.012872	385236	LCORL
3334	31427789	2019	Activities	Duration of heavy DIY	0.0093266	153613	LCORL
3339	31427789	2019	Reproduction	Age when periods started (menarche) (female)	0.0001283	202636	LCORL
3342	31427789	2019	Metabolic	Birth weight of first child (female)	2.7657e-08	165872	LCORL
3343	31427789	2019	Reproduction	Age at first live birth (female)	2.1319e-05	141051	LCORL
3351	31427789	2019	Mortality	Had other major operations	0.019639	206807	LCORL
3352	31427789	2019	Psychiatric	Age started smoking in former smokers	0.010945	94891	LCORL
3362	31427789	2019	Mortality	Mother's age at death	0.0038047	227076	LCORL
3366	31427789	2019	Reproduction	Age at menopause (last menstrual period) (female)	0.0086743	119160	LCORL
3377	31427789	2019	Reproduction	Number of spontaneous miscarriages (female)	0.04236	65473	LCORL
3379	31427789	2019	Cardiovascular	Diastolic Blood Pressure (automated reading)	1.1551e-07	361411	LCORL
3380	31427789	2019	Cardiovascular	Systolic Blood Pressure (automated reading)	5.9802e-07	361402	LCORL
3381	31427789	2019	Cognitive	Prospective memory test - Time to answer	0.0040847	128912	LCORL
3402	31427789	2019	Cognitive	Fluid intelligence test - FI3 : word interpolation	0.0029818	124929	LCORL
3404	31427789	2019	Cognitive	Fluid intelligence test - FI6 : conditional arithmetic	0.0097548	96994	LCORL
3409	31427789	2019	Environment	Education - Qualifications	0.00071025	318526	LCORL
3410	31427789	2019	Mortality	Interpolated Year when non-cancer illness first diagnosed	0.0096725	277734	LCORL
3411	31427789	2019	Mortality	Interpolated Age of participant when non-cancer illness first diagnosed	0.0090843	277734	LCORL
3412	31427789	2019	Skeletal	Sitting height	8.0496e-67	385393	LCORL
3413	31427789	2019	Cognitive	Fluid intelligence score	3.3297e-09	125935	LCORL
3414	31427789	2019	Metabolic	Birth weight	1.1468e-14	219088	LCORL
3418	31427789	2019	Cognitive	Fluid intelligence test - Number of fluid intelligence questions attempted within time limit	0.00011952	125935	LCORL
3423	31427789	2019	Cognitive	Trail making test - Duration to complete alphanumeric path (trail #2)	4.9195e-05	84259	LCORL
3424	31427789	2019	Cognitive	Symbol digit substitution test - Number of symbol digit matches made correctly	0.018648	95669	LCORL
3429	31427789	2019	Cognitive	Fluid intelligence test - FI6 : conditional arithmetic	0.0049473	87471	LCORL
3430	31427789	2019	Cognitive	Fluid intelligence test - FI8 : chained arithmetic	0.049974	65220	LCORL
3431	31427789	2019	Cognitive	Fluid intelligence test - Fluid intelligence score	5.8728e-06	99739	LCORL
3432	31427789	2019	Cognitive	Symbol digit substitution test - Number of symbol digit matches attempted	0.0049139	95669	LCORL
3435	31427789	2019	Metabolic	Body Mass Index	0.00010942	385336	LCORL
3436	31427789	2019	Metabolic	Weight	2.0126e-20	385473	LCORL
3437	31427789	2019	Respiratory	Doctor diagnosed hayfever or allergic rhinitis	0.025882	97640	LCORL
3440	31427789	2019	Metabolic	Impedance measures - Weight	2.4458e-20	379840	LCORL
3441	31427789	2019	Metabolic	Impedance measures - Body fat percentage	4.921e-06	379615	LCORL
3442	31427789	2019	Metabolic	Impedance measures - Whole body fat mass	0.0027491	379203	LCORL
3443	31427789	2019	Metabolic	Impedance measures - Whole body fat-free mass	5.8522e-63	379804	LCORL
3444	31427789	2019	Metabolic	Impedance measures - Whole body water mass	1.4266e-62	379835	LCORL
3445	31427789	2019	Metabolic	Impedance measures - Body Mass Index (BMI)	0.00019602	379831	LCORL
3446	31427789	2019	Metabolic	Impedance measures - Basal metabolic rate	4.3435e-57	379821	LCORL
3447	31427789	2019	Metabolic	Impedance measures - Impedance of whole body	0.00071848	379792	LCORL
3448	31427789	2019	Metabolic	Impedance measures - Impedance of leg (right)	7.6961e-05	379813	LCORL
3449	31427789	2019	Metabolic	Impedance measures - Impedance of leg (left)	0.00017395	379807	LCORL
3450	31427789	2019	Metabolic	Impedance measures - Impedance of arm (right)	0.04709	379786	LCORL
3452	31427789	2019	Metabolic	Impedance measures - Leg fat percentage (right)	1.5268e-12	379806	LCORL
3454	31427789	2019	Metabolic	Impedance measures - Leg fat-free mass (right)	2.1188e-47	379793	LCORL
3455	31427789	2019	Metabolic	Impedance measures - Leg predicted mass (right)	2.1811e-47	379793	LCORL
3456	31427789	2019	Metabolic	Impedance measures - Leg fat percentage (left)	6.6105e-12	379786	LCORL
3458	31427789	2019	Metabolic	Impedance measures - Leg fat-free mass (left)	2.234e-43	379766	LCORL
3459	31427789	2019	Metabolic	Impedance measures - Leg predicted mass (left)	1.9393e-43	379761	LCORL
3460	31427789	2019	Metabolic	Impedance measures - Arm fat percentage (right)	1.8539e-09	379752	LCORL
3462	31427789	2019	Metabolic	Impedance measures - Arm fat-free mass (right)	1.3905e-56	379723	LCORL
3463	31427789	2019	Metabolic	Impedance measures - Arm predicted mass (right)	1.5906e-56	379716	LCORL
3464	31427789	2019	Metabolic	Impedance measures - Arm fat percentage (left)	1.6237e-08	379699	LCORL
3466	31427789	2019	Metabolic	Impedance measures - Arm fat-free mass (left)	6.7628e-49	379653	LCORL
3467	31427789	2019	Metabolic	Impedance measures - Arm predicted mass (left)	7.064e-49	379638	LCORL
3468	31427789	2019	Metabolic	Impedance measures - Trunk fat percentage	0.013954	379600	LCORL
3469	31427789	2019	Metabolic	Impedance measures - Trunk fat mass	6.4899e-06	379578	LCORL
3470	31427789	2019	Metabolic	Impedance measures - Trunk fat-free mass	8.5534e-66	379507	LCORL
3471	31427789	2019	Metabolic	Impedance measures - Trunk predicted mass	6.3924e-66	379469	LCORL
3476	31427789	2019	Activities	Own or rent accommodation lived in: Own outright (by you or someone in your household)	0.040579	383032	LCORL
3478	31427789	2019	Activities	Own or rent accommodation lived in: Rent - from local authority, local council, housing association	0.012877	383032	LCORL
3481	31427789	2019	Nutritional	Milk type used: Semi-skimmed	0.016827	373135	LCORL
3482	31427789	2019	Nutritional	Milk type used: Skimmed	0.022682	373135	LCORL
3485	31427789	2019	Nutritional	Bread type: White	0.049141	372617	LCORL
3488	31427789	2019	Nutritional	Cereal type: Bran cereal (e.g. All Bran, Branflakes)	0.002403	319477	LCORL
3489	31427789	2019	Nutritional	Cereal type: Biscuit cereal (e.g. Weetabix)	0.0010297	319477	LCORL
3491	31427789	2019	Nutritional	Cereal type: Muesli	0.029295	319477	LCORL
3499	31427789	2019	Dermatological	Hair colour (natural, before greying): Black	0.036564	385603	LCORL
3527	31427789	2019	Environment	Transport type for commuting to job workplace: Cycle	0.00031147	205217	LCORL
3530	31427789	2019	Nutritional	Never eat eggs, dairy, wheat, sugar: Sugar or foods/drinks containing sugar	0.00056932	384986	LCORL
3531	31427789	2019	Nutritional	Never eat eggs, dairy, wheat, sugar: I eat all of the above	0.0015751	384986	LCORL
3540	31427789	2019	Activities	Reason for glasses/contact lenses: For long-sightedness, i.e. for distance and near, but particularly for near tasks like reading (called 'hypermetropia')	0.028366	78647	LCORL
3551	31427789	2019	Cardiovascular	Vascular/heart problems diagnosed by doctor: High blood pressure	5.1056e-10	385699	LCORL
3553	31427789	2019	Respiratory	Blood clot, DVT, bronchitis, emphysema, asthma, rhinitis, eczema, allergy diagnosed by doctor: Hayfever, allergic rhinitis or eczema	0.019426	385822	LCORL
3554	31427789	2019	Activities	Medication for cholesterol, blood pressure, diabetes, or take exogenous hormones: Cholesterol lowering medication	0.00015853	207533	LCORL
3555	31427789	2019	Activities	Medication for cholesterol, blood pressure, diabetes, or take exogenous hormones: Blood pressure medication	0.00053018	207533	LCORL
3563	31427789	2019	Activities	Vitamin and mineral supplements: Vitamin C	0.00078358	384452	LCORL
3575	31427789	2019	Neurological	Pain type(s) experienced in last month: Knee pain	0.0015308	385698	LCORL
3584	31427789	2019	Activities	Types of transport used (excluding work): Cycle	0.0035976	384551	LCORL
3588	31427789	2019	Activities	Types of physical activity in last 4 weeks: Light DIY (eg: pruning, watering the lawn)	0.00064261	384450	LCORL
3589	31427789	2019	Activities	Types of physical activity in last 4 weeks: Heavy DIY (eg: weeding, lawn mowing, carpentry, digging)	0.042053	384450	LCORL
3590	31427789	2019	Activities	Medication for cholesterol, blood pressure or diabetes: Cholesterol lowering medication	2.7171e-06	176050	LCORL
3591	31427789	2019	Activities	Medication for cholesterol, blood pressure or diabetes: Blood pressure medication	3.6371e-07	176050	LCORL
3597	31427789	2019	Cardiovascular	Non-cancer illness code, self-reported: hypertension	3.8986e-08	289307	LCORL
3601	31427789	2019	Endocrine	Non-cancer illness code, self-reported: diabetes	0.00040306	289307	LCORL
3608	31427789	2019	Metabolic	Non-cancer illness code, self-reported: high cholesterol	0.00025408	289307	LCORL
3613	31427789	2019	Activities	Treatment/medication code: simvastatin	6.122e-05	280443	LCORL
3621	31427789	2019	Activities	Treatment/medication code: metformin	0.0010844	280443	LCORL
3633	31427789	2019	Environment	Illnesses of father: High blood pressure	0.029826	355137	LCORL
3634	31427789	2019	Environment	Illnesses of father: Diabetes	0.012943	355137	LCORL
3638	31427789	2019	Environment	Illnesses of mother: Heart disease	0.0084576	367939	LCORL
3644	31427789	2019	Environment	Illnesses of mother: High blood pressure	1.4042e-06	367939	LCORL
3645	31427789	2019	Environment	Illnesses of mother: Diabetes	0.0023349	367939	LCORL
3648	31427789	2019	Environment	Illnesses of siblings: Heart disease	0.012084	309116	LCORL
3651	31427789	2019	Environment	Illnesses of siblings: High blood pressure	2.8653e-06	309116	LCORL
3672	31427789	1905-07-11	Gastrointestinal	Diagnoses - main ICD10: K52 Other and unsp noninfective gastroenteritis and colitis	0.030758	300791	LCORL
3678	31427789	2019	Skeletal	Diagnoses - main ICD10: M23 Internal derangement of knee	0.0088067	300791	LCORL
3681	31427789	2019	Respiratory	Diagnoses - main ICD10: R07 Pain in throat and chest	0.043197	300791	LCORL
3688	31427789	2019	Metabolic	Diagnoses - secondary ICD10: E78 Disorders of lipoprotein metabolism and other lipidemias	0.00096798	244890	LCORL
3691	31427789	2019	Cardiovascular	Diagnoses - secondary ICD10: I10 Essential (primary) hypertension	8.6884e-05	244890	LCORL
3693	31427789	2019	Cardiovascular	Diagnoses - secondary ICD10: I25 Chronic ischemic heart disease	0.011015	244890	LCORL
3697	31427789	2019	Gastrointestinal	Diagnoses - secondary ICD10: K29 Gastritis and duodenitis	0.0035391	244890	LCORL
3698	31427789	2019	Gastrointestinal	Diagnoses - secondary ICD10: K44 Diaphragmatic hernia	0.0052338	244890	LCORL
3699	31427789	2019	Gastrointestinal	Diagnoses - secondary ICD10: K57 Diverticular disease of intestine	0.0034137	244890	LCORL
3704	31427789	2019	Reproduction	Diagnoses - secondary ICD10: Z37 Outcome of delivery	0.012859	244890	LCORL
3709	31427789	2019	Mortality	Diagnoses - secondary ICD10: Z82 Family history of certain disabilities and chronic diseases (leading to disablement)	0.037071	244890	LCORL
3721	31427789	2019	Psychiatric	Frequency of memory loss due to drinking alcohol in last year	0.027629	69228	LCORL
3725	31427789	2019	Psychiatric	Frequency of drinking alcohol	0.00121	126656	LCORL
3734	31427789	2019	Psychiatric	Depression - Duration of worst depression	0.028362	70731	LCORL
3774	31427789	2019	Psychiatric	Traumatic events - Been in aconfiding relationship as an adult	0.015673	123584	LCORL
3785	29942086	2018	Cognitive	Intelligence	2.6946e-12	269867	LCORL
3786	30804565	2019	Neurological	Insomnia	0.016938	386533	LCORL
3794	30804565	2019	Psychiatric	Snoring	0.0049551	359916	LCORL
3797	29942085	2018	Psychiatric	Depressive affect subcluster	0.0010025	357957	LCORL
3799	19853236	2009	Immunological	Red blood cell count	0.015141	4250	LCORL
3801	19853236	2009	Immunological	Hematocrit	0.041075	5947	LCORL
3810	19853236	2009	Immunological	Eosinphil count	0.0026872	4216	LCORL
3832	27723757	2016	Dermatological	Vitiligo	0.033205	44266	LCORL
3845	27863252	2016	Immunological	High light scatter percentage of red cells (two-way meta)	8.8012e-05	130538	LCORL
3846	27863252	2016	Immunological	High light scatter reticulocyte count (two-way meta)	6.5559e-05	130517	LCORL
3848	27863252	2016	Immunological	Lymphocyte count (two-way meta)	0.00085651	132452	LCORL
3853	27863252	2016	Immunological	Monocyte count (two-way meta)	0.0037702	131544	LCORL
3854	27863252	2016	Immunological	Monocyte percentage of white cells (two-way meta)	0.043571	131305	LCORL
3855	27863252	2016	Immunological	Mean platelet volume (two-way meta)	0.041456	127230	LCORL
3861	27863252	2016	Immunological	Plateletcrit (two-way meta)	2.1001e-06	127033	LCORL
3863	27863252	2016	Immunological	Platelet count (two-way meta)	3.8895e-07	127127	LCORL
3865	27863252	2016	Immunological	Red cell distribution width (two-way meta)	0.042893	131520	LCORL
3866	27863252	2016	Immunological	Reticulocyte count (two-way meta)	4.5728e-05	130388	LCORL
3867	27863252	2016	Immunological	Reticulocyte fraction of red cells (two-way meta)	2.0779e-05	130404	LCORL
3881	27863252	2016	Immunological	High light scatter percentage of red cells (three-way meta)	5.1166e-05	170763	LCORL
3882	27863252	2016	Immunological	High light scatter reticulocyte count (three-way meta)	5.3574e-05	170761	LCORL
3883	27863252	2016	Immunological	Immature fraction of reticulocytes (three-way meta)	0.020959	170548	LCORL
3884	27863252	2016	Immunological	Lymphocyte count (three-way meta)	0.015363	171643	LCORL
3887	27863252	2016	Immunological	Mean corpuscular hemoglobin (three-way meta)	0.049968	172332	LCORL
3888	27863252	2016	Immunological	Mean corpuscular volume (three-way meta)	0.026651	172433	LCORL
3889	27863252	2016	Immunological	Monocyte count (three-way meta)	0.0389	170721	LCORL
3891	27863252	2016	Immunological	Mean platelet volume (three-way meta)	0.010998	164454	LCORL
3897	27863252	2016	Immunological	Plateletcrit (three-way meta)	1.0969e-05	164339	LCORL
3899	27863252	2016	Immunological	Platelet count (three-way meta)	9.4488e-07	166066	LCORL
3901	27863252	2016	Immunological	Red cell distribution width (three-way meta)	0.014528	171529	LCORL
3902	27863252	2016	Immunological	Reticulocyte count (three-way meta)	0.00012984	170641	LCORL
3903	27863252	2016	Immunological	Reticulocyte fraction of red cells (three-way meta)	4.6057e-05	170690	LCORL
3912	28073927	2017	Ophthalmological	Cup area	0.049132	22484	LCORL
3913	28073927	2017	Ophthalmological	Cup area	0.02854	7333	LCORL
3917	24105470	2014	Metabolic	Adiponectin	0.045389	7825	LCORL
3925	28714975	2017	Cardiovascular	Coronary artery disease (SOFT definition including angina)	0.024757	148815	LCORL
3954	28957384	2017	Body Structures	Ankle injury (fixed effect)	0.027647	99340	LCORL
3955	28957384	2017	Body Structures	Ankle injury (random effect)	0.03425	99340	LCORL
3956	28957384	2017	Body Structures	Ankle injury (random effect)	0.02763	99340	LCORL
3960	28990592	2017	Reproduction	Gestational weight gain (maternal, total)	0.011126	10555	LCORL
3962	28990592	2017	Reproduction	Gestational weight gain (maternal, late)	0.0074427	7681	LCORL
3965	28990592	2017	Reproduction	Gestational weight gain (offspring, total)	0.0018556	8625	LCORL
3977	28724990	2017	Skeletal	Lean body mass (whole body)	0.005222	38292	LCORL
3979	28869591	2017	Skeletal	Estimated BMD	1.1638e-09	142487	LCORL
3982	29483656	2018	Psychiatric	Schizophrenia	0.019422	105318	LCORL
3984	29497042	2018	Cardiovascular	Heart rate increase	0.0021032	58818	LCORL
3986	29497042	2018	Cardiovascular	Heart rate recovery at 20 secnds	0.030672	58818	LCORL
3987	29497042	2018	Cardiovascular	Heart rate recovery at 30 secnds	0.02182	58818	LCORL
3995	29500382	2018	Psychiatric	Fed-up feelings (FED_UP)	0.00034497	266208	LCORL
4001	29500382	2018	Psychiatric	Loneliness, isolation (LONE)	0.0089573	267190	LCORL
4043	30124842	2018	Skeletal	Height	2.7313e-57	693529	LCORL
4044	30124842	2018	Metabolic	Body Mass Index	0.00011466	681275	LCORL
4045	30054458	2018	Endocrine	Type 2 Diabetes	0.0031646	659256	LCORL
4050	28358823	2017	Body Structures	Anterior cruciate ligament rupture (fixed effect model)	0.019619	99342	LCORL
4051	28358823	2017	Body Structures	Anterior cruciate ligament rupture (random effect model)	0.0364	99342	LCORL
4066	30038396	2018	Environment	Educational attainment	0.0059424	766345	LCORL
4067	30038396	2018	Cognitive	Cognitive performance	9.7868e-11	257828	LCORL
4068	BioRxiv: https://doi.org/10.1101/261081	2018	Activities	Automobile speeding propensity	1.6414e-05	404291	LCORL
4074	30239722	2018	Metabolic	Body Mass Index	1.5786e-06	806834	LCORL
4075	30239722	2018	Metabolic	Body Mass Index (male)	0.026528	374756	LCORL
4076	30239722	2018	Metabolic	Body Mass Index (female)	4.9068e-08	434794	LCORL
4077	30239722	2018	Metabolic	Waist-hip ratio	1.7443e-07	697734	LCORL
4078	30239722	2018	Metabolic	Waist-hip ratio (male)	0.00082908	316772	LCORL
4079	30239722	2018	Metabolic	Waist-hip ratio (female)	0.0011231	381152	LCORL
4080	30239722	2018	Metabolic	Waist-hip ratio (adjusted for BMI)	0.0030784	694649	LCORL
4081	30239722	2018	Metabolic	Waist-hip ratio (adjusted for BMI, male)	0.00031486	315284	LCORL
4083	28566273	2017	Endocrine	Type 2 Diabetes	0.0012434	159208	LCORL
4084	28566273	2017	Endocrine	Type 2 Diabetes (adjusted for BMI)	0.019825	159208	LCORL
4085	30297969	2018	Endocrine	Type 2 Diabetes	0.0071534	898130	LCORL
4093	29844566	2018	Cognitive	Verbal-numerical reasoning	2.3397e-09	168033	LCORL
4101	29403010	2018	Metabolic	Triglyceride	0.018064	105597	LCORL
4103	29403010	2018	Hematological	Hemoglobin A1c	0.00052694	42790	LCORL
4104	29403010	2018	Metabolic	Total protein	0.0064808	113509	LCORL
4105	29403010	2018	Metabolic	Albumin	0.022425	102223	LCORL
4113	29403010	2018	Metabolic	Potassium	0.030845	132938	LCORL
4120	29403010	2018	Metabolic	Alanine aminotransferase	0.043099	134182	LCORL
4122	29403010	2018	Metabolic	Gamma-glutamyl transferase	0.0037942	118309	LCORL
4134	29403010	2018	Immunological	Lymphocyte count	0.018158	62076	LCORL
4142	29403010	2018	Cardiovascular	Systolic Blood Pressure	0.012811	136597	LCORL
4145	29403010	2018	Cardiovascular	Pulse pressure	0.013539	136249	LCORL
4159	30531953	2018	Neurological	Childhood Absence Epilepsy	0.018859	24996	LCORL
4167	BioRxiv: https://doi.org/10.1101/388165	2019	Neurological	Parkinson disease of sibling pairs (tier 1)	0.0060663	482730	LCORL
4173	29970889	2018	Social Interactions	Social support - Leisure/social activities: Sports club or gym	0.020007	452302	LCORL
4175	30048462	2018	Skeletal	Heel bone mineral density	1.5575e-10	394929	LCORL
4200	31217584	2019	Skeletal	Height	3.7829e-20	49796	LCORL
4221	31015401	2019	Environmental	Diuretics	0.030014	229086	LCORL
4222	31015401	2019	Environmental	Beta blocking agents	0.033482	224024	LCORL
4223	31015401	2019	Environmental	Calcium channel blockers	0.00078294	204378	LCORL
4224	31015401	2019	Environmental	Agents acting on the renin-angiotensin system	5.2623e-05	237530	LCORL
4225	31015401	2019	Environmental	HMG CoA reductase inhibitors	0.00074991	290385	LCORL
4229	31015401	2019	Environmental	Drugs affecting bone structure and mineralization	0.036757	208668	LCORL
4230	31015401	2019	Environmental	Opioids	0.04959	78808	LCORL
4245	30980028	2019	Cognitive	Left handed	0.022115	331037	LCORL
4248	30957308	2019	Neurological	Parkinson's disease age at onset	0.021578	34498	LCORL
4249	30952852	2019	Psychiatric	Diurnal inactivity duration	0.045308	84757	LCORL
4278	30804560	2019	Respiratory	FEV1	2.5929e-07	400102	LCORL
4279	30804560	2019	Respiratory	FVC	2.0501e-09	400102	LCORL
4281	30804560	2019	Respiratory	PEF	1.0574e-05	345265	LCORL
4282	30804560	2019	Respiratory	FEV1	1.4363e-06	321047	LCORL
4283	30804560	2019	Respiratory	FVC	1.0643e-09	321047	LCORL
4285	30804560	2019	Respiratory	PEF	1.2419e-06	321047	LCORL
4296	30677029	2019	Metabolic	Thinness	0.0042153	7931	LCORL
4301	30664634	2019	Metabolic	Arms-arm fat ratio (male)	2.2625e-09	167431	LCORL
4302	30664634	2019	Metabolic	Arms-arm fat ratio (female)	2.0967e-13	195068	LCORL
4303	30664634	2019	Metabolic	Legs-leg fat ratio (male)	0.0007475	167431	LCORL
4304	30664634	2019	Metabolic	Legs-leg fat ratio (female)	5.6315e-09	195068	LCORL
4306	30664634	2019	Metabolic	Trunk-trunk fat ratio (female)	1.8255e-14	195068	LCORL
4311	30661054	2019	Gastrointestinal	Diverticular disease	0.00035863	451099	LCORL
4313	30643251	2019	Psychiatric	Age of initiation of regular smoking	0.049025	632802	LCORL
4322	30643256	2019	Psychiatric	Depressive symptoms (univariate)	0.012893	1067913	LCORL
4328	30598549	2018	Skeletal	Estimated bone mineral density from heel ultrasounds	3.4055e-11	426824	LCORL
4337	30531941	2018	Psychiatric	Sleep durataion	0.046845	91105	LCORL
4346	30525989	2018	Cardiovascular	Coronary artery disease and triglyceride (bivariate)	0.0041808	735838	LCORL
4348	30525989	2018	Cardiovascular	Coronary artery disease and high-density lipoprotein cholesterol (bivariate)	0.0053161	735838	LCORL
4358	30177863	2018	Gastrointestinal	Diverticular disease	0.00042127	409728	LCORL
4363	29899525	2018	Activities	Strenuous sports or other exercises	0.014153	350492	LCORL
4368	30150663	2018	Psychiatric	Cannabis use	0.0061014	162082	LCORL
4377	30940143	2019	Cardiovascular	Resting heart rate	5.9482e-08	458969	LCORL
4378	30940143	2019	Cardiovascular	High blood pressure	1.5353e-10	458554	LCORL
4386	30898391	2019	Neoplasms	Epithelial ovarian cancer (Borderline serous and mucinous)	0.034015	4340	LCORL
4442	30053915	2018	Cell	Epstein Barr Virus antigen EBNA IgG levels	0.036519	914	LCORL
4448	31676860	2019	Neurological	Left entorhinal	0.0060487	19629	LCORL
4449	31676860	2019	Neurological	Left fusiform	0.00080263	19629	LCORL
4451	31676860	2019	Neurological	Left inferior temporal	0.0039142	19629	LCORL
4456	31676860	2019	Neurological	Left medial orbitofrontal	0.0002754	19629	LCORL
4457	31676860	2019	Neurological	Left middle temporal	0.0091814	19629	LCORL
4462	31676860	2019	Neurological	Left pars triangularis	0.027498	19629	LCORL
4465	31676860	2019	Neurological	Left posterior cingulate	0.04023	19629	LCORL
4467	31676860	2019	Neurological	Left precuneus	0.03036	19629	LCORL
4471	31676860	2019	Neurological	Left superior parietal	0.0029623	19629	LCORL
4472	31676860	2019	Neurological	Left superior temporal	0.029534	19629	LCORL
4473	31676860	2019	Neurological	Left supramarginal	0.0063535	19629	LCORL
4479	31676860	2019	Neurological	Right entorhinal	0.040237	19629	LCORL
4480	31676860	2019	Neurological	Right fusiform	2.7242e-05	19629	LCORL
4482	31676860	2019	Neurological	Right inferior temporal	0.00081393	19629	LCORL
4483	31676860	2019	Neurological	Right isthmus cingulate	0.022436	19629	LCORL
4484	31676860	2019	Neurological	Right lateral occipital	0.03425	19629	LCORL
4486	31676860	2019	Neurological	Right lingual	2.7308e-05	19629	LCORL
4488	31676860	2019	Neurological	Right middle temporal	0.0016272	19629	LCORL
4526	31676860	2019	Neurological	Left amygdala	0.0076864	19629	LCORL
4527	31676860	2019	Neurological	Left accumbens area	0.0054291	19629	LCORL
4540	31676860	2019	Neurological	Right accumbens area	0.00017249	19629	LCORL
4543	31676860	2019	Neurological	Gray matter	0.0075011	19629	LCORL
4545	31676860	2019	Neurological	Total brain volume	2.591e-05	19629	LCORL
4549	31676860	2019	Neurological	Left entorhinal	0.0023961	21821	LCORL
4550	31676860	2019	Neurological	Left fusiform	0.0013003	21821	LCORL
4552	31676860	2019	Neurological	Left inferior temporal	0.0072091	21821	LCORL
4556	31676860	2019	Neurological	Left lingual	0.0072096	21821	LCORL
4557	31676860	2019	Neurological	Left medial orbitofrontal	0.00018443	21821	LCORL
4558	31676860	2019	Neurological	Left middle temporal	0.01117	21821	LCORL
4563	31676860	2019	Neurological	Left pars triangularis	0.020068	21821	LCORL
4566	31676860	2019	Neurological	Left posterior cingulate	0.014365	21821	LCORL
4572	31676860	2019	Neurological	Left superior parietal	0.0015813	21821	LCORL
4573	31676860	2019	Neurological	Left superior temporal	0.0076511	21821	LCORL
4574	31676860	2019	Neurological	Left supramarginal	0.0010008	21821	LCORL
4581	31676860	2019	Neurological	Right fusiform	1.0156e-05	21821	LCORL
4583	31676860	2019	Neurological	Right inferior temporal	0.0011083	21821	LCORL
4584	31676860	2019	Neurological	Right isthmus cingulate	0.015685	21821	LCORL
4585	31676860	2019	Neurological	Right lateral occipital	0.015228	21821	LCORL
4587	31676860	2019	Neurological	Right lingual	1.0596e-05	21821	LCORL
4589	31676860	2019	Neurological	Right middle temporal	0.015982	21821	LCORL
4595	31676860	2019	Neurological	Right pericalcarine	0.011615	21821	LCORL
4603	31676860	2019	Neurological	Right superior parietal	0.021764	21821	LCORL
4604	31676860	2019	Neurological	Right superior temporal	0.036755	21821	LCORL
4627	31676860	2019	Neurological	Left amygdala	0.0027259	21821	LCORL
4628	31676860	2019	Neurological	Left accumbens area	0.0060437	21821	LCORL
4641	31676860	2019	Neurological	Right accumbens area	0.00042164	21821	LCORL
4644	31676860	2019	Neurological	Gray matter	0.012192	21821	LCORL
4646	31676860	2019	Neurological	Total brain volume	1.2501e-05	21821	LCORL
4663	BioRxiv: https://doi.org/10.1101/288571	2019	Neurological	Splenium of corpus callosum fractional anisotropy	0.049356	17706	LCORL
4665	BioRxiv: https://doi.org/10.1101/288573	2019	Neurological	Superior fronto-occipital fasciculus fractional anisotropy	0.047903	17706	LCORL
4715	BioRxiv: https://doi.org/10.1101/288623	2019	Neurological	Average across all tracts mode of anisotropy	0.017047	17706	LCORL
9	21926974	2011	Psychiatric	Schizophrenia	0.016536	21856	FAM184B
10	23974872	2013	Psychiatric	Schizophrenia	0.026933	32143	FAM184B
11	25056061	2014	Psychiatric	Schizophrenia	0.002932	82315	FAM184B
12	24280982	2014	Psychiatric	Schizophrenia/Bipolar disorder	0.016695	39202	FAM184B
13	24280982	2014	Psychiatric	Schizophrenia vs Bipolar disorder	0.002932	16381	FAM184B
41	27046643	2016	Environment	Educational attainment	0.0050149	111114	FAM184B
45	28194004	2018	Psychiatric	Self-reported tiredness	0.018947	108976	FAM184B
52	27798627	2016	Reproduction	Number of children ever born (male)	0.037969	103909	FAM184B
67	26192919	2015	Gastrointestinal	Inflammatory Bowel Disease	0.0055491	34652	FAM184B
68	26192919	2015	Gastrointestinal	Crohn's Disease	0.037502	20883	FAM184B
69	26192919	2015	Gastrointestinal	Ulcerative Colitis	0.00057352	27432	FAM184B
81	22504420	2012	Skeletal	Lumbar Spine BMD (males)	0.036576	31800	FAM184B
94	27680694	2016	Metabolic	Birth weight	4.0075e-05	143677	FAM184B
95	27680694	2016	Metabolic	Birth weight	0.00037128	153781	FAM184B
113	20881960	2010	Skeletal	Height	5.0912e-05	133653	FAM184B
114	20935629	2010	Metabolic	Waist-hip ratio (adjusted for BMI)	0.017479	77167	FAM184B
115	22982992	2012	Metabolic	Variability of Body Mass Index	0.022418	133154	FAM184B
118	23563607	2013	Skeletal	Extreme Height	0.010079	16196	FAM184B
124	23754948	2013	Metabolic	Body Mass Index (male)	0.036208	60036	FAM184B
126	23754948	2013	Skeletal	Height (male)	0.011083	60588	FAM184B
127	23754948	2013	Skeletal	Height (female)	0.00050019	73072	FAM184B
136	23754948	2013	Metabolic	Weight (male)	0.0057102	60016	FAM184B
140	23754948	2013	Metabolic	Waist-hip ratio (male, adjusted for BMI)	0.021354	34629	FAM184B
142	25282103	2014	Skeletal	Height	4.4655e-09	253288	FAM184B
147	26426971	2015	Metabolic	Body Mass Index (male > 50 yrs)	0.038526	74324	FAM184B
155	25673412	2015	Metabolic	Hip circumference	0.033002	213038	FAM184B
156	25673412	2015	Metabolic	Hip circumference	0.033343	227429	FAM184B
159	25673412	2015	Metabolic	Hip circumference (female)	0.01055	118528	FAM184B
160	25673412	2015	Metabolic	Hip circumference (female)	0.010606	125113	FAM184B
161	25673412	2015	Metabolic	Hip circumference (adjusted for BMI)	0.01372	211117	FAM184B
162	25673412	2015	Metabolic	Hip circumference (adjusted for BMI)	0.01344	225491	FAM184B
165	25673412	2015	Metabolic	Hip circumference (female, adjusted for BMI)	0.0010897	117340	FAM184B
166	25673412	2015	Metabolic	Hip circumference (female, adjusted for BMI)	0.0010711	123904	FAM184B
185	25673412	2015	Metabolic	Waist-hip ratio (adjusted for BMI)	0.030494	210086	FAM184B
186	25673412	2015	Metabolic	Waist-hip ratio (adjusted for BMI)	0.030643	224456	FAM184B
217	25772697	2015	Immunological	NKT:%4+R5-	0.026726	669	FAM184B
218	25772697	2015	Immunological	T:%NKT	0.00058803	669	FAM184B
235	25772697	2015	Immunological	CD123 on mDC	0.0032712	669	FAM184B
341	25772697	2015	Immunological	NKeff:%314-R7-	0.047188	669	FAM184B
371	24816252	2014	Metabolic	Amino acid::Cysteine, methionine, SAM, taurine metabolism::2-hydroxybutyrate (AHB)	0.027486	7815	FAM184B
402	24816252	2014	Metabolic	Amino acid::Tryptophan metabolism::3-indoxyl sulfate	0.01774	7787	FAM184B
428	24816252	2014	Metabolic	Amino acid::Valine, leucine and isoleucine metabolism::isobutyrylcarnitine	0.011033	7812	FAM184B
511	24816252	2014	Metabolic	Lipid::Inositol metabolism::myo-inositol	0.023635	7803	FAM184B
562	24816252	2014	Metabolic	Lipid::Monoacylglycerol::1-linoleoylglycerol (1-monolinolein)	0.023093	2797	FAM184B
594	24816252	2014	Metabolic	Peptide::Dipeptide::leucylleucine	0.0061274	3386	FAM184B
607	24816252	2014	Metabolic	Peptide::gamma-glutamyl::gamma-glutamylthreonine*	0.022849	4016	FAM184B
620	24816252	2014	Metabolic	Xenobiotics::Drug::2-hydroxyacetaminophen sulfate*	0.0044481	1688	FAM184B
739	24816252	2014	Metabolic	::::X-11850	0.0092179	4868	FAM184B
762	24816252	2014	Metabolic	::::X-12212	0.014782	4566	FAM184B
772	24816252	2014	Metabolic	::::X-12405	0.011595	6676	FAM184B
782	24816252	2014	Metabolic	Amino acid::Amino fatty acid::X-12510--2-aminooctanoic acid	0.0070216	7566	FAM184B
822	24816252	2014	Metabolic	::::X-13548	0.035775	6022	FAM184B
866	27005778	2016	Metabolic	Fatty acid length	0.02137	13476	FAM184B
912	27005778	2016	Metabolic	Free cholesterol in medium HDL	0.024077	21559	FAM184B
913	27005778	2016	Metabolic	Total lipids in medium HDL	0.028857	19273	FAM184B
914	27005778	2016	Metabolic	Concentration of medium HDL particles	0.025501	19273	FAM184B
915	27005778	2016	Metabolic	Phospholipids in medium HDL	0.009424	21558	FAM184B
934	27005778	2016	Metabolic	Concentration of small HDL particles	0.044067	19273	FAM184B
984	27989323	2017	Immunological	Interleukin-16	0.0027154	3483	FAM184B
1029	17903296	2007	Skeletal	Neck Width (GEE, adjusted for age and sex)	0.047865	1095	FAM184B
1043	17903296	2007	Skeletal	Shaft Width (GEE, adjusted for multivariable)	0.035649	1028	FAM184B
1045	17903296	2007	Skeletal	Bone Ultrasound Speed (GEE, adjusted for multivariable)	0.03443	1104	FAM184B
1068	19488044	2009	Psychiatric	Bipolar disorder	0.046477	1033	FAM184B
1079	21372204	2011	Neoplasms	Prostate cancer	0.0019473	2275	FAM184B
1080	18264096	2008	Neoplasms	Prostate cancer	0.0089536	2329	FAM184B
1123	27918534	2017	Metabolic	Subcutaneous adipose tissue attenuation	0.012339	18247	FAM184B
1124	27918534	2017	Metabolic	Subcutaneous adipose tissue attenuation (male)	0.032169	8685	FAM184B
1188	23297363	2013	Cardiovascular	Tetralogy of Fallot	0.016107	5159	FAM184B
1194	21297633	2011	Gastrointestinal	Ulcerative colitis	0.0031307	27994	FAM184B
1252	17903307	2007	Respiratory	Percent predicted FEV1 for latest exam (FBAT, adjusted for multiple covariates)	0.023477	1217	FAM184B
1254	17903307	2007	Respiratory	Percent predicted FVC for latest exam (FBAT, adjusted for multiple covariates)	0.0092982	1217	FAM184B
1262	17903307	2007	Respiratory	Residual from predicted FEV1 for latest exam (FBAT, adjusted for multiple covariates)	0.022489	1217	FAM184B
1264	17903307	2007	Respiratory	Residual from predicted FVC for latest exam (FBAT, adjusted for multiple covariates)	0.012497	1217	FAM184B
1306	17903298	2007	Metabolic	Insulin sensitivity (FBAT, adjusted for age and sex)	0.033	935	FAM184B
1330	17903298	2007	Metabolic	Insulin sensitivity (FBAT, adjusted for age, sex and BMI)	0.0036289	935	FAM184B
1332	17903298	2007	Metabolic	Fasting HbA1c (at exam 5, FBAT, adjusted for age, sex and BMI)	0.04763	623	FAM184B
1362	17903299	2007	Metabolic	Total cholesterol (at exam 3, FBAT, adjusted for age and sex)	0.019937	1069	FAM184B
1364	17903299	2007	Metabolic	Total cholesterol (at exam 4, FBAT, adjusted for age and sex)	0.018221	1069	FAM184B
1440	17903299	2007	Metabolic	Low-density lipoprotein cholesterol (at exam 1, FBAT, adjusted for multivariable)	0.033625	1056	FAM184B
1442	17903299	2007	Metabolic	Low-density lipoprotein cholesterol (at exam 1, FBAT, adjusted for age and sex)	0.016264	1056	FAM184B
1446	17903299	2007	Metabolic	Low-density lipoprotein cholesterol (at exam 3, FBAT, adjusted for age and sex)	0.02487	1056	FAM184B
1448	17903299	2007	Metabolic	Low-density lipoprotein cholesterol (at exam 4, FBAT, adjusted for age and sex)	0.036045	1056	FAM184B
1457	17903299	2007	Metabolic	Large low-density lipoprotein by NMR (at exam 4, GEE, adjusted for multivariable)	0.0024514	851	FAM184B
1459	17903299	2007	Metabolic	Large low-density lipoprotein by NMR (at exam 4, GEE, adjusted for age and sex)	0.0031506	851	FAM184B
1530	17903303	2007	Cardiovascular	Ankle-brachial index (at exam 6, FBAT, adjusted for age and sex)	0.030455	984	FAM184B
1534	17903303	2007	Cardiovascular	Ankle-brachial index (at exam 7, FBAT, adjusted for age and sex)	0.044087	982	FAM184B
1538	17903297	2007	Neurological	White matter hyperintensity volume (FBAT, adjusted for age and sex)	0.033306	705	FAM184B
1540	17903297	2007	Neurological	White matter hyperintensity volume (FBAT, adjusted for multivariable)	0.042527	705	FAM184B
1542	17903297	2007	Neurological	White matter hyperintensity volume (FBAT, adjusted for age and sex)	0.04079	705	FAM184B
1566	17903303	2007	Cardiovascular	Maximum carotid artery stenosis (at exam 6, FBAT, adjusted for age and sex)	0.023899	997	FAM184B
1568	17903303	2007	Cardiovascular	Maximum carotid artery stenosis (at exam 6, FBAT, adjusted for multivariable)	0.040397	968	FAM184B
1570	17903303	2007	Cardiovascular	Mean abdominal aortic calcification - Agatston score (at exam 7, FBAT, adjusted for age and sex)	0.012002	675	FAM184B
1572	17903303	2007	Cardiovascular	Mean abdominal aortic calcification - Agatston score (at exam 7, FBAT, adjusted for multivariable\)	0.040455	673	FAM184B
1573	17903303	2007	Cardiovascular	Mean abdominal aortic calcification - Agatston score (at exam 7, GEE, adjusted for multivariable)	0.01563	673	FAM184B
1585	17903294	2007	Hematological	D-dimer (at exam 6, GEE, adjusted for multivariable)	0.019372	987	FAM184B
1618	17903293	2007	Immunological	CD40 Ligand serum (at exam 7, FBAT, adjusted for age and sex)	0.036859	998	FAM184B
1620	17903293	2007	Immunological	CD40 Ligand serum (at exam 7, FBAT, adjusted for multivariable)	0.034851	998	FAM184B
1659	17903293	2007	Metabolic	Alkaline phosphatase (at exam 2, GEE, adjusted for age and sex)	0.015609	904	FAM184B
1661	17903293	2007	Metabolic	Alkaline phosphatase (at exam 2, GEE, adjusted for multivariable)	0.0070539	904	FAM184B
1686	17903293	2007	Metabolic	Vitamin D plasma 25(OH)-D (at exam 6 or 7, FBAT, adjusted for age and sex)	0.027309	517	FAM184B
1688	17903293	2007	Metabolic	Vitamin D plasma 25(OH)-D (at exam 6 or 7, FBAT, adjusted for multivariable)	0.02957	517	FAM184B
1702	17903292	2007	Endocrine	Follicle stimulating hormone (at exam 3, FBAT, adjusted for age and sex)	0.019221	509	FAM184B
1703	17903292	2007	Endocrine	Follicle stimulating hormone (at exam 3, GEE, adjusted for age and sex)	0.0084592	509	FAM184B
1704	17903292	2007	Endocrine	Follicle stimulating hormone (at exam 3, FBAT, adjusted for multivariable)	0.021686	509	FAM184B
1705	17903292	2007	Endocrine	Follicle stimulating hormone (at exam 3, GEE, adjusted for multivariable)	0.010619	509	FAM184B
1708	17903292	2007	Endocrine	Luteinizing hormone (at exam 3, FBAT, adjusted for multivariable)	0.0492	508	FAM184B
1802	17903306	2007	Cardiovascular	Low frequency power HRV (cohort exam 18 offsprint exam 3, FBAT, adjusted for age and HR)	0.018546	747	FAM184B
1808	17903306	2007	Cardiovascular	Total power HRV (cohort exam 18 offsprint exam 3, FBAT, adjusted for age and HR)	0.048739	747	FAM184B
[truncated: 250 more rows]
