# Supplementary material for: Comprehensive Multi-omics Analysis of Regulatory Variants for Body Weight in Cattle
Source: Genomics Proteomics Bioinformatics. 2025 Aug 18;23(4):qzaf067. doi: 10.1093/gpbjnl/qzaf067 (PMC12701805; doi:10.1093/gpbjnl/qzaf067)
Supplement: qzaf067_Supplementary_Data [file qzaf067_supplementary_data.zip › Table S16.xlsx]

## Sheet: S16. Class of  SNP annotation
Table S16 The annotation classification for the variants in the iWGS panel
Note: iWGS, is imputed whole genome sequencing; UTR is untranslated region.
Functional class annotation	Number of SNPs	Classification of SNP functions	Number of SNPs	Percentage	Class
Intergenic region	6132394	Intergenic region variants	6132394	0.600395	1
Downstream gene variant	388028	Downstream gene variants	388028	0.0379901	2
3 prime UTR variant	33021	3' UTR variants	33021	0.00323294	3
5 prime UTR premature start codon gain variant	1671	5' UTR variants	10186	0.000997266	4
5 prime UTR variant	8515	5' UTR variants			4
Intron variant	3096627	Intron variants	3096627	0.303177	5
Upstream gene variant	475373	Upstream gene variants	475373	0.0465417	6
Missense variant	22211	Missense variants	22671	0.00221962	7
Missense variant&splice region variant	460	Missense variants			8
Synonymous variant	43662	Synonymous variants	48700	0.004768	8
Non coding transcript exon variant	5038	Synonymous variants			9
Splice donor variant&intron variant	164	Other_regulatory	6925	0.000677996	9
Splice region variant&intron variant	4935	Other_regulatory			9
Splice region variant&synonymous variant	926	Other_regulatory			9
Stop gained	271	Other_regulatory			9
Splice region variant&stop retained variant	34	Other_regulatory			9
Start lost	64	Other_regulatory			9
Start retained variant	19	Other_regulatory			9
Splice region variant	205	Other_regulatory			9
Splice acceptor variant&intron variant	109	Other_regulatory			9
Stop retained variant	22	Other_regulatory			9
Splice region variant&non coding transcript exon variant	120	Other_regulatory			9
Stop lost	11	Other_regulatory			9
Initiator codon variant	4	Other_regulatory			9
Stop lost&splice region variant	30	Other_regulatory			9
Splice acceptor variant&splice donor variant&intron variant	1	Other_regulatory			9
Stop gained&splice region variant	8	Other_regulatory			9
Start lost&splice region variant	2	Other_regulatory			9
Total	10213925		10213925	1
