# Supplementary material for: Comprehensive Multi-omics Analysis of Regulatory Variants for Body Weight in Cattle
Source: Genomics Proteomics Bioinformatics. 2025 Aug 18;23(4):qzaf067. doi: 10.1093/gpbjnl/qzaf067 (PMC12701805; doi:10.1093/gpbjnl/qzaf067)
Supplement: qzaf067_Supplementary_Data [file qzaf067_supplementary_data.zip › Table S2.xlsx]

## Sheet: S2.RNA
Table S2 Sample information for the RNA sequencing
Note: Sample information for the RNA sequencing including raw reads, clean reads, percentage of mapped reads, etc.
Sample	Raw reads	Clean reads	Raw base (Gb)	Clean base (Gb)	Total mapped reads (%)	GC content(%)
Muscle_1_22	21218911	20400679	6.37	6.12	96.14	55.3
Muscle_1_23	20955237	19839454	6.29	5.95	94.68	57.35
Muscle_1_24	21125620	19619414	6.34	5.89	92.87	54.3
Muscle_1_25	27027044	25624668	8.11	7.69	94.81	56.19
Muscle_1_26	25020076	23968005	7.51	7.19	95.8	54.64
Muscle_1_27	22218705	21188939	6.67	6.36	95.37	52.98
Muscle_1_28	26307213	24994828	7.89	7.5	95.01	54.16
Muscle_1_29	21289995	19882308	6.39	5.96	93.39	54.08
Muscle_1_30	24115987	23029160	7.23	6.91	95.49	53.35
Muscle_1_31	26237334	24728106	7.87	7.42	94.25	53.66
Muscle_1_32	21591274	20687836	6.48	6.21	95.82	53.4
Muscle_1_33	29214147	27411496	8.76	8.22	93.83	53.77
Muscle_1_34	19721321	18779029	5.92	5.63	95.22	53.94
Muscle_1_35	22654520	21583052	6.8	6.47	95.27	53.83
Muscle_1_36	24162747	22827821	7.25	6.85	94.48	54.87
Muscle_1_37	20406566	19348897	6.12	5.8	94.82	55.89
Muscle_1_38	21940371	20649237	6.58	6.19	94.12	53.38
Muscle_1_39	21220022	20032698	6.37	6.01	94.4	54
Muscle_1_40	24509578	23146714	7.35	6.94	94.44	53.84
Muscle_1_41	22689684	21712952	6.81	6.51	95.7	54.75
Muscle_1_42	23147829	21811512	6.94	6.54	94.23	53.81
Muscle_1_43	23789046	22771860	7.14	6.83	95.72	52.95
Muscle_1_44	23800983	22205234	7.14	6.66	93.3	54.05
Muscle_1_45	21558218	20297972	6.47	6.09	94.15	53.51
Muscle_1_46	19849009	18693486	5.95	5.61	94.18	55.46
Muscle_1_47	25723275	24486200	7.72	7.35	95.19	54.63
Muscle_1_48	20608657	19440466	6.18	5.83	94.33	55.51
Muscle_1_49	21138734	19826167	6.34	5.95	93.79	52.87
Muscle_1_50	28009459	26679564	8.4	8	95.25	54.23
Muscle_1_51	22165354	20463237	6.65	6.14	92.32	53.91
Muscle_1_52	21581220	20035697	6.47	6.01	92.84	53.71
Muscle_1_53	23774746	22796966	7.13	6.84	95.89	53.71
Muscle_1_54	24622189	23269400	7.39	6.98	94.51	54.89
Muscle_1_55	21688061	20824799	6.51	6.25	96.02	53.23
Muscle_1_56	22994926	22024058	6.9	6.61	95.78	54.7
Muscle_1_57	22217834	21243153	6.67	6.37	95.61	53.79
Muscle_1_58	21896143	20818605	6.57	6.25	95.08	53.55
Muscle_1_59	20857863	19779890	6.26	5.93	94.83	53.41
Muscle_1_60	25723886	24188347	7.72	7.26	94.03	53.95
Muscle_1_61	20671957	19801725	6.2	5.94	95.79	53
Muscle_1_62	26745871	25511884	8.02	7.65	95.39	54.9
Muscle_1_63	20763002	19433611	6.23	5.83	93.6	54.44
Muscle_1_64	25062819	23705342	7.52	7.11	94.58	53.98
Muscle_1_65	23671603	22719063	7.1	6.82	95.98	53.23
Muscle_1_66	24797612	23728349	7.44	7.12	95.69	53.52
Muscle_1_68	20896418	20089093	6.27	6.03	96.14	53.28
Muscle_1_69	22458976	21570926	6.74	6.47	96.05	54.03
Muscle_1_70	22595424	20997601	6.78	6.3	92.93	54.53
Muscle_1_71	20947117	19774032	6.28	5.93	94.4	53.76
Muscle_2_37	24370128	23486497	7.31	7.05	96.37	57.32
Muscle_2_40	25689672	24893374	7.71	7.47	96.9	57.69
Muscle_2_41	26369385	25546383	7.91	7.66	96.88	56.28
Muscle_2_43	21609693	20996641	6.48	6.3	97.16	56
Muscle_2_44	24459447	23770018	7.34	7.13	97.18	55.43
Muscle_2_45	24835326	23949244	7.45	7.18	96.43	54.29
Muscle_2_47	22881795	22012185	6.86	6.6	96.2	54.29
Muscle_2_49	29056162	27911717	8.72	8.37	96.06	54.42
Muscle_2_50	21227943	20356022	6.37	6.11	95.89	54
Muscle_2_55	21930169	21283371	6.58	6.39	97.05	54.71
Muscle_2_57	23765349	23004703	7.13	6.9	96.8	54.15
Muscle_2_58	24967998	24300975	7.49	7.29	97.33	53.75
Muscle_2_59	22434283	21758635	6.73	6.53	96.99	53.9
Muscle_2_60	24749193	24056214	7.42	7.22	97.2	54.05
Muscle_2_63	23470061	22656337	7.04	6.8	96.53	54.41
Muscle_2_64	22880109	22162826	6.86	6.65	96.87	54.39
Muscle_2_65	21381909	20746665	6.41	6.22	97.03	53.7
Muscle_2_66	22701328	21992161	6.81	6.6	96.88	56.59
Muscle_2_68	21991815	21249944	6.6	6.37	96.63	54.39
Muscle_2_69	21863082	21095820	6.56	6.33	96.49	55.39
Muscle_2_70	19652750	18947018	5.9	5.68	96.41	54.93
Muscle_2_71	21905576	21214482	6.57	6.36	96.85	55.82
Muscle_2_72	24133809	23463252	7.24	7.04	97.22	54.84
Muscle_2_73	21471467	20815002	6.44	6.24	96.94	55.01
Muscle_2_74	20967527	20375739	6.29	6.11	97.18	54.7
Muscle_2_75	21043827	20435704	6.31	6.13	97.11	54.79
Muscle_2_76	24999029	24222426	7.5	7.27	96.89	54.93
Muscle_3_110	29621405	27543462	8.89	8.26	92.98	52.96
Muscle_3_111	24212261	22701847	7.26	6.81	93.76	52.42
Muscle_3_112	24263883	22787657	7.28	6.84	93.92	53.38
Muscle_3_113	22245706	20826697	6.67	6.25	93.62	53.02
Muscle_3_114	21817771	20701171	6.55	6.21	94.88	54.08
Muscle_3_115	22866484	21560884	6.86	6.47	94.29	54.34
Muscle_3_116	24637577	23014540	7.39	6.9	93.41	53.45
Muscle_3_117	25655438	24156326	7.7	7.25	94.16	53.15
Muscle_3_118	23747544	22019253	7.12	6.61	92.72	54.2
Muscle_3_119	24768894	22883906	7.43	6.87	92.39	51.58
Muscle_3_120	25366723	24170910	7.61	7.25	95.29	50.84
Muscle_3_121	26405000	25120997	7.92	7.54	95.14	53.44
Muscle_3_122	23377079	22414319	7.01	6.72	95.88	51.83
Muscle_3_123	21638755	20742285	6.49	6.22	95.86	51.89
Muscle_3_124	22814449	21909412	6.84	6.57	96.03	52.91
Muscle_3_125	21228867	20127587	6.37	6.04	94.81	51.62
Muscle_3_126	22071885	21283121	6.62	6.38	96.43	52.25
Muscle_3_127	23859685	22909229	7.16	6.87	96.02	52.76
Muscle_3_128	21733647	20863945	6.52	6.26	96	53.07
Muscle_3_129	23797634	22593337	7.14	6.78	94.94	53.5
Muscle_3_130	21028903	19826967	6.31	5.95	94.28	54.47
Muscle_3_131	21216212	20413459	6.36	6.12	96.22	51.11
Muscle_3_132	23080770	22195245	6.92	6.66	96.16	52.74
Muscle_3_133	24539403	23685564	7.36	7.11	96.52	52.61
Muscle_3_134	20759896	19930607	6.23	5.98	96.01	52.89
Muscle_3_135	20084867	19339095	6.03	5.8	96.29	52.52
Muscle_3_136	23712983	22788748	7.11	6.84	96.1	52.42
Muscle_3_137	23048933	22242637	6.91	6.67	96.5	52.5
Muscle_3_138	22201404	21340440	6.66	6.4	96.12	52.59
Muscle_3_139	24412493	23513563	7.32	7.05	96.32	53.99
Muscle_3_140	22774302	21873614	6.83	6.56	96.05	52.21
Muscle_3_141	25404622	24448261	7.62	7.33	96.24	52.29
Muscle_3_142	26178287	25130570	7.85	7.54	96	53.91
Muscle_3_143	25397540	24431083	7.62	7.33	96.19	55.7
Muscle_3_144	22151895	21382334	6.65	6.41	96.53	51.59
Muscle_3_145	19611060	18876882	5.88	5.66	96.26	53.26
Muscle_3_146	22031417	21129365	6.61	6.34	95.91	50.67
Muscle_3_147	20295492	19476859	6.09	5.84	95.97	50.8
Muscle_3_148	23954204	23089991	7.19	6.93	96.39	51.23
Muscle_3_149	24463489	23559485	7.34	7.07	96.3	51.03
Muscle_3_150	23771052	22907570	7.13	6.87	96.37	50.62
Muscle_3_151	22928880	21988648	6.88	6.6	95.9	51.42
Muscle_3_152	23020855	22128834	6.91	6.64	96.13	50.72
Muscle_3_153	23250718	22361608	6.98	6.71	96.18	52.07
Muscle_4_48	25530629	24895933	7.66	7.46878	97.26	51.6
Muscle_4_49	24937924	24112992	7.48	7.2339	97.12	52.56
Muscle_4_50	24888506	24161726	7.47	7.24852	97.3	52.83
Muscle_4_51	23213579	22349084	6.96	6.70473	96.89	53.91
Muscle_4_52	21940941	21144299	6.58	6.34329	97.06	53.11
Muscle_4_53	24279024	23395245	7.28	7.01857	97.18	52.91
Muscle_4_54	23081124	21942871	6.92	6.58286	97.19	53.14
Muscle_4_55	24095515	23020952	7.23	6.90629	96.81	53.48
Muscle_4_56	20610727	19842632	6.18	5.95279	97.11	53.47
Muscle_4_57	23501467	22504650	7.05	6.75139	96.62	53.03
Muscle_4_58	24743269	23643371	7.42	7.09301	96.96	53.68
Muscle_4_59	21133026	20305071	6.34	6.09152	96.95	53.59
Muscle_4_60	21262870	20700474	6.38	6.21014	97.06	52.78
Muscle_4_61	20415347	19901691	6.12	5.97051	96.99	52.88
Muscle_4_62	22159458	21525902	6.65	6.45777	97.06	52.95
Muscle_4_63	25406558	24720959	7.62	7.41629	96.97	53.31
Muscle_4_64	20732880	20106843	6.22	6.03205	96.99	52.75
Muscle_4_65	21578131	20794743	6.47	6.23842	97.07	53.3
Muscle_4_66	21939028	21183767	6.58	6.35513	96.88	52.91
Muscle_4_67	19708676	19087892	5.91	5.72637	97.08	53.89
Muscle_4_68	21269842	20507408	6.38	6.15222	97.25	53.53
Muscle_4_69	21018389	20296166	6.31	6.08885	97.11	53.03
Muscle_4_70	21838246	21195599	6.55	6.35868	97.21	52.99
Muscle_4_71	21913250	21052068	6.57	6.31562	97.14	52.61
Muscle_4_72	24120117	23343245	7.24	7.00297	96.93	52.86
Muscle_4_73	25781846	25020133	7.73	7.50604	97.14	54.29
Muscle_4_74	20491153	19812768	6.15	5.94383	96.98	52.68
Muscle_4_75	22810571	22005303	6.84	6.60159	97.1	52.45
Muscle_4_76	33571509	31977480	10.07	9.59324	96.5	52.68
Muscle_4_77	20301018	19692275	6.09	5.90768	96.92	53.84
Muscle_4_78	21485071	20643109	6.45	6.19293	97.18	53.06
Muscle_4_79	21618007	21034208	6.49	6.31026	97.08	52.96
Muscle_4_80	22548002	21878957	6.76	6.56369	96.99	52.84
Muscle_4_81	21922176	21256273	6.58	6.37688	97.12	53.28
Muscle_4_82	20466660	18858389	6.14	5.65752	95.43	54.74
Muscle_4_83	22161588	21541260	6.65	6.46238	97.15	52.66
Muscle_5_1_74	26741089	25215490	8.02	7.56465	95.44	53.97
Muscle_5_1_75	27105234	26519241	8.13	7.95577	97.25	53.08
Muscle_5_1_76	32736920	32090478	9.82	9.62714	96.73	52.84
Muscle_5_1_77	22676744	21569603	6.8	6.47088	95.98	54.11
Muscle_5_1_78	25013145	24332316	7.5	7.29969	96.91	52.98
Muscle_5_1_79	25080555	24380122	7.52	7.31404	96.89	53.17
Muscle_5_1_80	24545492	23350201	7.36	7.00506	95.84	53.7
Muscle_5_1_81	24504247	23286159	7.35	6.98585	95.72	54.06
Muscle_5_1_82	25862648	25392913	7.76	7.61787	97.25	53.62
Muscle_5_1_83	25395046	24735229	7.62	7.42057	96.93	53.31
Muscle_5_1_84	27939622	27147427	8.38	8.14423	96.33	52.7
Muscle_5_1_85	31669921	30784014	9.5	9.2352	95.76	53.02
Muscle_5_1_86	27538617	26639518	8.26	7.99186	96.65	52.81
Muscle_5_1_87	23402001	22411338	7.02	6.7234	95.93	54.08
Muscle_5_1_88	23714045	22575987	7.11	6.7728	96.12	54.05
Muscle_5_1_89	25267763	23992700	7.58	7.19781	95.94	53.32
Muscle_5_1_90	21073671	19928878	6.32	5.97866	94.85	53.38
Muscle_5_1_91	24878123	23551308	7.46	7.06539	95.87	53.33
Muscle_5_1_92	24855844	23470006	7.46	7.041	95.82	53.45
Muscle_5_1_93	22507083	20918503	6.75	6.27555	95.4	54.09
Muscle_5_1_94	22974008	21759801	6.89	6.52794	95.6	52.59
Muscle_5_1_95	25549395	24296883	7.66	7.28906	95.58	52.16
Muscle_5_1_96	23104927	22010021	6.93	6.60301	95.85	53.6
Muscle_5_1_97	22961019	21986698	6.89	6.59601	95.96	52.96
Muscle_5_1_98	25274488	24015474	7.58	7.20464	95.8	52.69
Muscle_5_1_99	20085375	19124099	6.03	5.73723	95.98	53.06
Muscle_5_1_100	22167856	21282323	6.65	6.3847	96.17	53.26
Muscle_5_1_101	21446063	20596810	6.43	6.17904	96.12	52.64
Muscle_5_1_102	21184780	20156976	6.36	6.04709	95.61	53.09
Muscle_5_1_103	23607647	22421071	7.08	6.72632	95.89	54.14
Muscle_5_1_104	27426789	26848152	8.23	8.05445	97.11	52.4
Muscle_5_1_105	20623799	19399458	6.19	5.81984	95.42	53.68
Muscle_5_1_106	23114487	22567630	6.93	6.77029	96.23	52.2
Muscle_5_1_107	23459539	22032863	7.04	6.60986	95.5	53.62
Muscle_5_1_108	24846124	23773267	7.45	7.13198	96.16	52.92
Muscle_5_2_40	21227649	20280802	6.37	6.08424	96.04	52.62
Muscle_5_2_41	23551118	22350246	7.07	6.70507	95.89	52.64
Muscle_5_2_42	21639392	20707143	6.49	6.21214	95.84	52.25
Muscle_5_2_43	24886823	23815951	7.47	7.14479	96.01	53.38
Muscle_5_2_44	20670472	19783203	6.2	5.93496	95.98	52.71
Muscle_5_2_45	22644347	21662572	6.79	6.49877	95.64	52.62
Muscle_5_2_46	21753670	20879381	6.53	6.26381	95.89	52.3
Muscle_5_2_47	24999636	23839413	7.5	7.15182	95.99	52.95
Muscle_5_2_48	21972565	20957790	6.59	6.28734	95.99	52.67
Muscle_5_2_49	22966804	21869757	6.89	6.56093	95.71	52.41
Muscle_5_2_50	25164039	23715653	7.55	7.1147	95.79	53.22
Muscle_5_2_51	22137274	21108395	6.64	6.33252	95.93	52.55
Muscle_5_2_52	23531662	22495844	7.06	6.74875	96.18	52.54
Muscle_5_2_53	26702827	25611231	8.01	7.68337	95.97	52.3
Muscle_5_2_54	20738068	19806946	6.22	5.94208	95.66	52.91
Muscle_5_2_55	25034170	23993707	7.51	7.19811	95.98	52.27
Muscle_5_2_56	20242306	19445828	6.07	5.83375	95.98	52.68
Muscle_5_2_57	23661296	22745290	7.1	6.82359	96	53.26
Muscle_5_2_58	23708832	22938336	7.11	6.8815	96.13	52.98
Muscle_5_2_59	21073862	20271440	6.32	6.08143	96.04	52.8
Muscle_5_2_60	24229149	23710310	7.27	7.11309	96.28	52.59
Muscle_5_2_61	22102387	21148161	6.63	6.34445	95.96	52.64
Muscle_5_2_62	20462968	19534286	6.14	5.86029	95.95	52.76
Muscle_5_2_63	23963410	22843709	7.19	6.85311	96.25	52.73
Muscle_5_2_64	25464815	24346862	7.64	7.30406	96.23	52.83
Muscle_5_2_65	25327625	24806317	7.6	7.4419	96.52	52.72
Muscle_5_2_66	26011865	24901129	7.8	7.47034	96.37	52.69
Muscle_5_2_67	21918183	21028304	6.58	6.30849	96.08	53.62
Muscle_5_2_68	21765986	20978477	6.53	6.29354	96.4	52.14
Muscle_5_2_69	21356114	20647875	6.41	6.19436	95.6	52.41
Muscle_5_2_70	20169905	19462037	6.05	5.83861	96.46	52.14
Muscle_5_2_71	22975577	22179550	6.89	6.65386	96.26	52.61
Muscle_5_2_72	23329733	22505956	7	6.75179	96.08	52.36
Muscle_5_2_73	23238669	22371247	6.97	6.71137	96.36	52.16
Muscle_5_2_74	21328630	20572752	6.4	6.17183	96.54	51.69
Muscle_5_2_75	20564739	19741600	6.17	5.92248	96.47	52.41
Average	2.32642e+07	2.22758e+07	6.97899	6.68261	95.8999	53.3906
Total	5280970576	5056615396	1584.23	1516.95	-	-
MAX			10.07		97.33
Min			5.88		92.32
