# Supplementary material for: Comprehensive Multi-omics Analysis of Regulatory Variants for Body Weight in Cattle
Source: Genomics Proteomics Bioinformatics. 2025 Aug 18;23(4):qzaf067. doi: 10.1093/gpbjnl/qzaf067 (PMC12701805; doi:10.1093/gpbjnl/qzaf067)
Supplement: qzaf067_Supplementary_Data [file qzaf067_supplementary_data.zip › Table S3.xlsx]

## Sheet: S3. eigenome data statistic
Table S3 The information of summary statistics for the WGBS and ATAC-seq
Table S3A Summary statistical of WGBS data
Sample	Raw reads	Raw base (G)	Clean reads	Clean base (G)	Q20 (%)	Q30 (%)	GC content (%)	BS conversion (%)	Aligned reads	Unaligned reads	Ambiguously aligned reads	No. genomic sequence	Duplicate reads (removed)	Unique reads (remaining)	Mapping (%)	Total Cs	Methylated CpGs	Unmethylated CpGs	Methylated CHGs	Unmethylated CHGs	Methylated CHHs	Unmethylated CHHs	Percentage methylation context (%)
																							Cs	CpG	CHG	CHH
Muscle_49	317555774	95.27	316681470	95	97.08	91.77	21.98	99.66	255485281	44490034	16706019	136	65147565	190337716	80.7	9265495773	286704382	106990334	6819507	2062531774	23005205	6779444571	3.41621	72.8	0.3	0.3
Muscle_54	333350825	100.01	332534420	99.76	96.78	91.22	23.09	99.69	269818306	40234513	22481468	133	54794807	215023499	81.1	10977475480	375175391	133984118	7704495	2516354768	24730200	7919526508	3.71315	73.7	0.3	0.3
Muscle_55	301623718	90.49	300984696	90.3	96.94	91.52	22.65	99.69	241833990	39510625	19639758	323	47193508	194640482	80.3	9910393282	325229182	124095954	6764715	2242214576	22030212	7190058643	3.57225	72.4	0.3	0.3
Muscle_58	302358974	90.71	301763843	90.53	97.01	91.69	22.28	99.66	244902394	40373578	16487780	91	55984742	188917652	81.2	9524946627	304032451	111099966	7089841	2141391384	23626024	6937706961	3.51444	73.2	0.3	0.3
Muscle_60	327936303	98.38	326642741	97.99	95.86	89.19	21.75	99.64	254858730	57593935	14189656	420	53058862	201799868	78	9987136538	307115175	110409629	7800584	2220559999	26848560	7314402591	3.42205	73.6	0.4	0.4
Muscle_22	305289604	91.59	303487880	91.05	97.17	92	22.34	99.68	252663358	33544577	17279867	78	47284851	205378507	83.3	9881307582	317651763	114219904	7000038	2226456724	23219965	7192759188	3.5205	73.6	0.3	0.3
Muscle_24	350632516	105.19	350125821	105.04	97.03	91.7	21.86	99.64	288153571	44502946	17468903	401	94654088	193499483	82.3	9518276265	293092405	105436149	7402380	2103834326	25498471	6983012534	3.42492	73.5	0.4	0.4
Muscle_30	336341062	100.9	333932960	100.18	96.8	91.25	21.31	99.7	218430429	103300114	12202319	98	83201037	135229392	65.4	6595492783	193072424	81943767	4359817	1461076724	14565838	4840474213	3.21429	70.2	0.3	0.3
Muscle_50	338986921	101.7	338362958	101.51	97.02	91.7	22.11	99.68	279331025	42041536	16990293	104	68782163	210548862	82.6	10464874276	329580963	113998615	7377116	2342213208	24695942	7647008432	3.45589	74.3	0.3	0.3
Muscle_62	334878669	100.46	334121888	100.24	96.91	91.5	21.78	99.62	264063447	54680926	15377422	93	100475089	163588358	79	8164774026	247279839	93158448	6640180	1798238564	22913060	5996543935	3.39058	72.6	0.4	0.4
Note: Q means quality scores. BS is the bisulfite sequencing. WGBS, ; ATAC-seq, ;
Table S3B Summary statistical of ATAC-seq data
Sample	Raw reads	Raw bases (G)	Clean reads	Clean bases (G)	Low quality	Too many N	Too short	Trimmed with adapter	Mapping rate (%)	NSC	RSC	FRiP	Feature read count	Total read count
Muscle_22	60169300	18.05	58443586	12.79	3319162	110	132156	51769275	96.71	1.57216	1.67706	31.4	10007310	31874766
Muscle_24	46941029	14.08	45397871	9.7	2860300	52154	173862	42965890	92.62	1.31687	1.52964	16.23	3722422	22933516
Muscle_30	46950481	14.09	45742157	9.85	2306394	5962	104292	42445634	97.7	1.41944	1.6006	20.44	4753633	23254496
Muscle_49	44396247	13.32	43265132	9.16	2182394	628	79208	42360286	98.54	1.68253	1.61681	32.48	7875816	24250492
Muscle_50	59461639	17.84	57917488	12.19	2966196	8492	113614	56903123	97.78	1.58183	1.56525	30.18	8618736	28559432
Muscle_54	47572143	14.27	46158505	10.02	2621496	52078	153702	42176344	94.47	1.35677	1.55062	19.01	4624366	24321052
Muscle_55	52744873	15.82	51476037	10.86	2435212	7680	94780	50125337	98.18	1.33204	1.60289	19.02	4872413	25616912
Muscle_58	58805898	17.64	57368189	12.46	2718438	8228	148752	51664338	98.42	1.56648	1.69535	31.41	10126007	32233520
Muscle_60	46615853	13.98	45964254	9.68	1202194	6140	94864	46113999	98.44	1.45812	1.61909	23.81	5835652	24512476
Muscle_62	57990909	17.4	56222903	12.22	3337236	8368	190408	50356816	86.61	1.66202	1.6823	34.13	10110597	29623030
Note: NSC and RSC are respectively the normalised and relative strand cross-correlation scores. FRiP is the fraction of reads in peaks. Q is quality score. BS is bisulfite
