# Supplementary material for: Comprehensive Multi-omics Analysis of Regulatory Variants for Body Weight in Cattle
Source: Genomics Proteomics Bioinformatics. 2025 Aug 18;23(4):qzaf067. doi: 10.1093/gpbjnl/qzaf067 (PMC12701805; doi:10.1093/gpbjnl/qzaf067)
Supplement: qzaf067_Supplementary_Data [file qzaf067_supplementary_data.zip › Table S4.xlsx]

## Sheet: S4. GWAS_results
Table S4 Candidate variants revealed by single-trait GWAS for 43 body weight related traits
Note: CHR is the chromosome. POS is the physical position on the chromosome. rsID is the reference SNP cluster ID. REF: reference allele. ALT: alternative allele. MAF: minor allele frequency. EFFECT: the allele substitution effect of this variant. SE represents the standard error of allele substitution effect. P value: the significance of this variant in GWAS. σa2 is the total of genetic variance…
Trait	CHR	POS	SNP	rsID	REF	ALT	MAF	EFFECT	SE	P value	σa2	gVar (%)	ENSEMBL	SYMBOL	The number of associated traits	Annotation	Impact
Liveweight	6	36430688	chr6:36,430,688	rs109870491	C	T	0.361702	-10.4998	2.08292	4.63333e-07	847.915	0.0600363	ENSBTAG00000005754,ENSBTAG00000017704	PPM1K,ABCG2	2	Intergenic_region	Modifier
Liveweight	6	36430937	chr6:36,430,937	rs132949262	A	T	0.37728	-10.2769	2.05181	5.47988e-07	847.915	0.0585273	ENSBTAG00000005754,ENSBTAG00000017704	PPM1K,ABCG2	4	Intergenic_region	Modifier
Liveweight	6	36431098	chr6:36,431,098	rs110078366	T	C	0.363602	-10.1814	2.06575	8.2791e-07	847.915	0.056578	ENSBTAG00000005754,ENSBTAG00000017704	PPM1K,ABCG2	2	Intergenic_region	Modifier
Liveweight	6	36431099	chr6:36,431,099	rs109768591	G	A	0.365122	-10.2705	2.06328	6.43324e-07	847.915	0.0576752	ENSBTAG00000005754,ENSBTAG00000017704	PPM1K,ABCG2	2	Intergenic_region	Modifier
Liveweight	6	37251132	chr6:37,251,132	rs208702506	C	T	0.109043	-15.8179	3.09444	3.19268e-07	847.915	0.0573363	ENSBTAG00000005932,ENSBTAG00000021582	FAM184B,NCAPG	7	Intron_variant,intron_variant,intron_variant	Modifier,modifier,modifier
Liveweight	6	37262825	chr6:37,262,825	rs211303381	T	G	0.105243	-15.4371	3.13668	8.58899e-07	847.915	0.0529307	ENSBTAG00000005932,ENSBTAG00000021582	FAM184B,NCAPG	5	Intron_variant,intron_variant,intron_variant	Modifier,modifier,modifier
Liveweight	14	11665123	chr14:11,665,123	rs42381166	A	G	0.49924	-10.0414	1.99034	4.53371e-07	847.915	0.0594573	#N/A	#N/A	1	Intergenic_region	Modifier
Liveweight	14	11665660	chr14:11,665,660	rs208534787	C	T	0.307371	-10.527	2.07438	3.88021e-07	847.915	0.0556481	#N/A	#N/A	2	Intergenic_region	Modifier
Liveweight	14	11665889	chr14:11,665,889	rs211398746	C	T	0.385638	-10.2967	2.02815	3.83609e-07	847.915	0.0592486	#N/A	#N/A	2	Intergenic_region	Modifier
Liveweight	14	11667256	chr14:11,667,256	rs42381169	G	C	0.3769	-10.1577	2.05333	7.53992e-07	847.915	0.0571547	#N/A	#N/A	2	Intergenic_region	Modifier
Liveweight	14	11667347	chr14:11,667,347	rs42381170	T	C	0.37234	-10.4155	2.06244	4.41588e-07	847.915	0.0598001	#N/A	#N/A	1	Intergenic_region	Modifier
Liveweight	14	11667478	chr14:11,667,478	rs378590394	G	A	0.37348	-10.3911	2.0539	4.21034e-07	847.915	0.059594	#N/A	#N/A	2	Intergenic_region	Modifier
Liveweight	14	11667689	chr14:11,667,689	rs384394017	A	G	0.384878	-10.5868	2.05072	2.43655e-07	847.915	0.062588	#N/A	#N/A	2	Intergenic_region	Modifier
Liveweight	14	11669563	chr14:11,669,563	rs380987115	A	C	0.347644	-10.3236	2.0772	6.69718e-07	847.915	0.0570111	#N/A	#N/A	1	Intergenic_region	Modifier
Liveweight	14	11670417	chr14:11,670,417	rs136164781	T	A	0.37652	-10.6777	2.05447	2.022e-07	847.915	0.0631311	#N/A	#N/A	1	Intergenic_region	Modifier
Liveweight	14	11670419	chr14:11,670,419	rs133448490	T	A	0.37766	-10.5174	2.05087	2.92415e-07	847.915	0.0613229	#N/A	#N/A	2	Intergenic_region	Modifier
Liveweight	14	11670632	chr14:11,670,632	rs378483768	G	T	0.382219	-10.3686	2.02883	3.2111e-07	847.915	0.0598776	#N/A	#N/A	2	Intergenic_region	Modifier
Liveweight	14	11670635	chr14:11,670,635	rs382032903	T	C	0.382219	-10.3686	2.02883	3.2111e-07	847.915	0.0598776	#N/A	#N/A	2	Intergenic_region	Modifier
Liveweight	14	11670762	chr14:11,670,762	rs133173828	C	G	0.37196	-10.4521	2.05348	3.58185e-07	847.915	0.0601961	#N/A	#N/A	2	Intergenic_region	Modifier
Liveweight	14	11670871	chr14:11,670,871	rs137257274	C	T	0.37614	-10.5939	2.0488	2.33124e-07	847.915	0.0621192	#N/A	#N/A	2	Intergenic_region	Modifier
Liveweight	14	11671004	chr14:11,671,004	rs208786744	A	G	0.37576	-11.1041	2.04483	5.62509e-08	847.915	0.0682192	#N/A	#N/A	4	Intergenic_region	Modifier
Liveweight	14	11671151	chr14:11,671,151	rs42381178	T	C	0.379939	-10.4428	2.04697	3.36827e-07	847.915	0.0605982	#N/A	#N/A	2	Intergenic_region	Modifier
Liveweight	14	11671902	chr14:11,671,902	rs42381179	C	G	0.380319	-10.9525	2.05009	9.17064e-08	847.915	0.0666838	#N/A	#N/A	4	Intergenic_region	Modifier
Liveweight	14	11671965	chr14:11,671,965	rs42381180	T	C	0.3769	-11.1629	2.06581	6.53023e-08	847.915	0.0690264	#N/A	#N/A	4	Intergenic_region	Modifier
Liveweight	14	11671979	chr14:11,671,979	rs42381181	T	C	0.3769	-11.1629	2.06581	6.53023e-08	847.915	0.0690264	#N/A	#N/A	4	Intergenic_region	Modifier
Liveweight	14	11672366	chr14:11,672,366	rs42381182	C	T	0.37576	-10.578	2.04679	2.36497e-07	847.915	0.061908	#N/A	#N/A	2	Intergenic_region	Modifier
Liveweight	14	11672437	chr14:11,672,437	rs42381183	A	G	0.379559	-10.6629	2.0444	1.83151e-07	847.915	0.063155	#N/A	#N/A	1	Intergenic_region	Modifier
Liveweight	14	11672773	chr14:11,672,773	rs110478131	T	C	0.356383	-10.6502	2.06149	2.388e-07	847.915	0.0613674	#N/A	#N/A	2	Intergenic_region	Modifier
Liveweight	14	11672889	chr14:11,672,889	rs110248807	A	T	0.382219	-10.4746	2.05954	3.659e-07	847.915	0.0611082	#N/A	#N/A	1	Intergenic_region	Modifier
Liveweight	14	11672892	chr14:11,672,892	rs109220984	C	T	0.382599	-10.4948	2.0559	3.3132e-07	847.915	0.0613673	#N/A	#N/A	1	Intergenic_region	Modifier
Liveweight	14	11672984	chr14:11,672,984	rs135186800	T	C	0.37462	-11.2065	2.05545	4.97757e-08	847.915	0.0693989	#N/A	#N/A	3	Intergenic_region	Modifier
Liveweight	14	11673000	chr14:11,673,000	rs42381184	T	C	0.378419	-11.4725	2.04066	1.88826e-08	847.915	0.0730238	#N/A	#N/A	5	Intergenic_region	Modifier
Liveweight	14	11673145	chr14:11,673,145	rs382993119	T	C	0.375	-10.2831	2.05387	5.53699e-07	847.915	0.0584571	#N/A	#N/A	2	Intergenic_region	Modifier
Liveweight	14	11673486	chr14:11,673,486	rs109745579	T	C	0.37424	-10.7954	2.05533	1.50131e-07	847.915	0.0643744	#N/A	#N/A	2	Intergenic_region	Modifier
Liveweight	14	11673660	chr14:11,673,660	rs134546462	C	T	0.37234	-10.537	2.05887	3.09026e-07	847.915	0.0612034	#N/A	#N/A	2	Intergenic_region	Modifier
Liveweight	14	11673841	chr14:11,673,841	rs110121039	A	G	0.382599	-10.6272	2.0511	2.20438e-07	847.915	0.0629255	#N/A	#N/A	2	Intergenic_region	Modifier
Liveweight	14	11674977	chr14:11,674,977	rs110172537	A	G	0.358283	-10.5056	2.04387	2.74651e-07	847.915	0.0598534	#N/A	#N/A	2	Intergenic_region	Modifier
Liveweight	14	11675879	chr14:11,675,879	rs42381188	A	G	0.366641	-10.9942	2.06507	1.01588e-07	847.915	0.0662058	#N/A	#N/A	1	Intergenic_region	Modifier
Liveweight	14	11675980	chr14:11,675,980	rs42381189	A	T	0.382979	-11.4515	2.04605	2.18263e-08	847.915	0.0730932	#N/A	#N/A	5	Intergenic_region	Modifier
Liveweight	14	11676731	chr14:11,676,731	rs42381190	T	C	0.380319	-10.5443	2.05121	2.73953e-07	847.915	0.0618058	#N/A	#N/A	1	Intergenic_region	Modifier
Liveweight	14	11677390	chr14:11,677,390	rs210318967	T	C	0.37652	-10.4418	2.04727	3.39046e-07	847.915	0.0603725	#N/A	#N/A	1	Intergenic_region	Modifier
Liveweight	14	11677488	chr14:11,677,488	rs209453414	T	C	0.37652	-10.007	2.02523	7.76607e-07	847.915	0.0554493	#N/A	#N/A	1	Intergenic_region	Modifier
Liveweight	14	11677625	chr14:11,677,625	rs42381191	G	A	0.368541	-10.004	2.03378	8.70301e-07	847.915	0.0549358	#N/A	#N/A	2	Intergenic_region	Modifier
Liveweight	14	11677833	chr14:11,677,833	rs42381192	T	G	0.37348	-10.7469	2.04811	1.54406e-07	847.915	0.063745	#N/A	#N/A	3	Intergenic_region	Modifier
Liveweight	14	11677873	chr14:11,677,873	rs42381193	T	C	0.371581	-10.5384	2.04531	2.57121e-07	847.915	0.0611688	#N/A	#N/A	2	Intergenic_region	Modifier
Liveweight	14	11678023	chr14:11,678,023	rs42381194	G	T	0.359422	-10.6899	2.04908	1.81908e-07	847.915	0.0620585	#N/A	#N/A	2	Intergenic_region	Modifier
Liveweight	14	11678099	chr14:11,678,099	rs42381195	T	C	0.37424	-10.6774	2.04926	1.8846e-07	847.915	0.0629748	#N/A	#N/A	1	Intergenic_region	Modifier
Liveweight	14	11678119	chr14:11,678,119	rs42381196	T	C	0.37424	-10.6774	2.04926	1.8846e-07	847.915	0.0629748	#N/A	#N/A	1	Intergenic_region	Modifier
Liveweight	14	11678196	chr14:11,678,196	rs42381197	T	C	0.37766	-10.7436	2.0433	1.45648e-07	847.915	0.0639891	#N/A	#N/A	2	Intergenic_region	Modifier
Liveweight	14	11678344	chr14:11,678,344	rs42381198	C	T	0.359422	-10.8184	2.04887	1.29049e-07	847.915	0.0635595	#N/A	#N/A	2	Intergenic_region	Modifier
Liveweight	14	11678922	chr14:11,678,922	rs109543274	A	G	0.37652	-10.6305	2.04529	2.01942e-07	847.915	0.0625742	#N/A	#N/A	2	Intergenic_region	Modifier
Liveweight	14	11678972	chr14:11,678,972	rs42381199	C	T	0.379939	-11.0225	2.03796	6.35209e-08	847.915	0.0675128	#N/A	#N/A	4	Intergenic_region	Modifier
Liveweight	14	11679072	chr14:11,679,072	rs42381200	C	T	0.380319	-10.8577	2.04056	1.03236e-07	847.915	0.0655344	#N/A	#N/A	4	Intergenic_region	Modifier
Liveweight	14	11679195	chr14:11,679,195	rs42381201	A	C	0.3769	-10.5013	2.04272	2.73549e-07	847.915	0.0610868	#N/A	#N/A	2	Intergenic_region	Modifier
Liveweight	14	11679206	chr14:11,679,206	rs42381202	C	T	0.37652	-10.6765	2.0409	1.68325e-07	847.915	0.0631169	#N/A	#N/A	2	Intergenic_region	Modifier
Liveweight	14	11679289	chr14:11,679,289	rs42381203	G	A	0.37728	-10.7732	2.04615	1.4012e-07	847.915	0.0643167	#N/A	#N/A	1	Intergenic_region	Modifier
Liveweight	14	11679294	chr14:11,679,294	rs42381204	C	T	0.379179	-10.6265	2.04352	1.99197e-07	847.915	0.0627002	#N/A	#N/A	1	Intergenic_region	Modifier
Liveweight	14	11679296	chr14:11,679,296	rs42381205	A	G	0.379179	-10.6265	2.04352	1.99197e-07	847.915	0.0627002	#N/A	#N/A	1	Intergenic_region	Modifier
Liveweight	14	11679317	chr14:11,679,317	rs42381206	T	G	0.378419	-10.5145	2.03763	2.46723e-07	847.915	0.0613374	#N/A	#N/A	1	Intergenic_region	Modifier
Liveweight	14	11679325	chr14:11,679,325	rs42381207	A	G	0.37804	-10.6887	2.0358	1.51785e-07	847.915	0.0633618	#N/A	#N/A	3	Intergenic_region	Modifier
Liveweight	14	11679355	chr14:11,679,355	rs42381209	A	G	0.363222	-10.7293	2.03781	1.40115e-07	847.915	0.062803	#N/A	#N/A	2	Intergenic_region	Modifier
Liveweight	14	11679385	chr14:11,679,385	rs42381210	C	T	0.3769	-10.4037	2.03964	3.38355e-07	847.915	0.0599566	#N/A	#N/A	2	Intergenic_region	Modifier
Liveweight	14	11679386	chr14:11,679,386	rs42381211	A	G	0.3769	-10.4037	2.03964	3.38355e-07	847.915	0.0599566	#N/A	#N/A	2	Intergenic_region	Modifier
Liveweight	14	11679417	chr14:11,679,417	rs42381212	T	C	0.37462	-10.9305	2.039	8.28855e-08	847.915	0.0660226	#N/A	#N/A	3	Intergenic_region	Modifier
Liveweight	14	11679658	chr14:11,679,658	rs42381213	C	T	0.381459	-10.905	2.03794	8.74659e-08	847.915	0.0661828	#N/A	#N/A	4	Intergenic_region	Modifier
Liveweight	14	11681402	chr14:11,681,402	rs42381219	A	G	0.379939	-10.3616	2.02898	3.27673e-07	847.915	0.0596595	#N/A	#N/A	1	Intergenic_region	Modifier
Liveweight	14	11681910	chr14:11,681,910	rs134897161	A	T	0.464666	9.86208	2.01357	9.69126e-07	847.915	0.0570664	#N/A	#N/A	2	Intergenic_region	Modifier
Liveweight	14	11684115	chr14:11,684,115	rs209443607	A	C	0.368161	-10.4165	2.04291	3.41754e-07	847.915	0.059534	#N/A	#N/A	3	Intergenic_region	Modifier
Liveweight	14	11684234	chr14:11,684,234	rs42381223	G	A	0.356763	-10.8131	2.05099	1.34858e-07	847.915	0.0632891	#N/A	#N/A	3	Intergenic_region	Modifier
Liveweight	14	11684253	chr14:11,684,253	rs209027441	C	T	0.353343	-10.9214	2.04944	9.87672e-08	847.915	0.0642843	#N/A	#N/A	2	Intergenic_region	Modifier
Liveweight	14	11684305	chr14:11,684,305	rs42381224	G	A	0.352964	-10.9709	2.04836	8.51013e-08	847.915	0.0648367	#N/A	#N/A	3	Intergenic_region	Modifier
Liveweight	14	11686970	chr14:11,686,970	rs110577692	A	C	0.343845	-10.579	2.05451	2.61676e-07	847.915	0.0595574	#N/A	#N/A	2	Intergenic_region	Modifier
Liveweight	14	11690483	chr14:11,690,483	rs211550713	G	C	0.345365	-10.4787	2.05765	3.533e-07	847.915	0.0585558	#N/A	#N/A	2	Intergenic_region	Modifier
Liveweight	14	11691066	chr14:11,691,066	rs42381837	A	G	0.343845	-10.6023	2.05772	2.57087e-07	847.915	0.0598201	#N/A	#N/A	2	Intergenic_region	Modifier
Liveweight	14	11691286	chr14:11,691,286	rs42381839	C	T	0.340426	-11.0782	2.05558	7.07179e-08	847.915	0.0649983	#N/A	#N/A	3	Intergenic_region	Modifier
Liveweight	14	11691405	chr14:11,691,405	rs42381840	G	A	0.345365	-10.7202	2.05699	1.87221e-07	847.915	0.0612859	#N/A	#N/A	3	Intergenic_region	Modifier
Liveweight	14	11691414	chr14:11,691,414	rs42381841	A	G	0.345365	-10.7202	2.05699	1.87221e-07	847.915	0.0612859	#N/A	#N/A	3	Intergenic_region	Modifier
Liveweight	14	11691437	chr14:11,691,437	rs42381842	T	C	0.358283	-10.0779	2.03202	7.06591e-07	847.915	0.0550792	#N/A	#N/A	1	Intergenic_region	Modifier
Liveweight	14	11692932	chr14:11,692,932	rs42381847	C	G	0.345365	-10.5009	2.04921	2.98556e-07	847.915	0.0588042	#N/A	#N/A	2	Intergenic_region	Modifier
Liveweight	14	11693183	chr14:11,693,183	rs42381849	C	G	0.345745	-10.4098	2.04875	3.75338e-07	847.915	0.0578183	#N/A	#N/A	2	Intergenic_region	Modifier
Liveweight	14	11693230	chr14:11,693,230	rs42381852	A	G	0.345745	-10.4098	2.04875	3.75338e-07	847.915	0.0578183	#N/A	#N/A	2	Intergenic_region	Modifier
Liveweight	14	11693279	chr14:11,693,279	rs42381853	T	G	0.345365	-10.5009	2.04921	2.98556e-07	847.915	0.0588042	#N/A	#N/A	2	Intergenic_region	Modifier
Liveweight	14	11693504	chr14:11,693,504	rs383784183	G	A	0.346125	-10.5853	2.04668	2.31661e-07	847.915	0.0598152	#N/A	#N/A	2	Intergenic_region	Modifier
Liveweight	14	11693611	chr14:11,693,611	rs42381854	G	A	0.460866	10.0301	2.02149	6.98619e-07	847.915	0.0589603	#N/A	#N/A	2	Intergenic_region	Modifier
Liveweight	14	11694300	chr14:11,694,300	rs385779967	G	A	0.414134	-9.71589	1.97648	8.84437e-07	847.915	0.0540234	#N/A	#N/A	1	Intergenic_region	Modifier
Liveweight	14	11695182	chr14:11,695,182	rs135062407	G	A	0.362462	-10.1262	2.02842	5.9712e-07	847.915	0.0558906	#N/A	#N/A	1	Intergenic_region	Modifier
Liveweight	14	11695706	chr14:11,695,706	rs133710715	T	A	0.344985	-10.5176	2.06651	3.58906e-07	847.915	0.0589607	#N/A	#N/A	2	Intergenic_region	Modifier
Liveweight	14	11695746	chr14:11,695,746	rs135184744	A	G	0.348404	-10.7765	2.06384	1.77393e-07	847.915	0.0621863	#N/A	#N/A	3	Intergenic_region	Modifier
Liveweight	14	11695936	chr14:11,695,936	rs378470291	T	C	0.465805	9.88064	2.01581	9.50729e-07	847.915	0.0572996	#N/A	#N/A	2	Intergenic_region	Modifier
Liveweight	14	11696252	chr14:11,696,252	rs109701009	C	A	0.343845	-10.705	2.0643	2.15089e-07	847.915	0.0609846	#N/A	#N/A	3	Intergenic_region	Modifier
Liveweight	14	11697459	chr14:11,697,459	rs41581304	T	C	0.333587	-10.2672	2.06294	6.4583e-07	847.915	0.0552757	#N/A	#N/A	2	Intergenic_region	Modifier
Liveweight	14	11697738	chr14:11,697,738	rs135391858	C	A	0.467705	9.88852	2.01839	9.62246e-07	847.915	0.0574202	#N/A	#N/A	2	Intergenic_region	Modifier
Liveweight	14	11698136	chr14:11,698,136	rs133653193	T	C	0.489362	9.8189	2.00439	9.64786e-07	847.915	0.0568259	#N/A	#N/A	2	Intergenic_region	Modifier
Liveweight	14	11700757	chr14:11,700,757	rs43085277	T	C	0.327888	-10.3036	2.08422	7.66909e-07	847.915	0.0551852	#N/A	#N/A	2	Intergenic_region	Modifier
Liveweight	14	11700774	chr14:11,700,774	rs43085279	T	C	0.327508	-10.2606	2.08757	8.87429e-07	847.915	0.054693	#N/A	#N/A	2	Intergenic_region	Modifier
Liveweight	14	11700856	chr14:11,700,856	rs43085280	A	G	0.471125	10.0759	2.01168	5.48056e-07	847.915	0.059667	#N/A	#N/A	2	Intergenic_region	Modifier
Liveweight	14	11701315	chr14:11,701,315	rs43085283	T	A	0.340805	-10.5537	2.06136	3.05846e-07	847.915	0.059021	#N/A	#N/A	2	Intergenic_region	Modifier
Liveweight	14	11701564	chr14:11,701,564	rs43085287	T	C	0.326748	-10.1564	2.07256	9.5646e-07	847.915	0.0535239	#N/A	#N/A	2	Intergenic_region	Modifier
Liveweight	14	11702340	chr14:11,702,340	rs43085293	G	A	0.469225	9.95116	2.02006	8.38549e-07	847.915	0.0581723	#N/A	#N/A	2	Intergenic_region	Modifier
Liveweight	14	11709346	chr14:11,709,346	rs43085252	C	T	0.467705	10.177	2.00328	3.77093e-07	847.915	0.0608193	#N/A	#N/A	2	Intergenic_region	Modifier
Liveweight	14	11709904	chr14:11,709,904	rs43085255	G	A	0.462006	9.74404	1.97949	8.54504e-07	847.915	0.0556648	#N/A	#N/A	1	Intergenic_region	Modifier
Liveweight	17	32439766	chr17:32,439,766	rs210672307	T	C	0.105623	-16.2461	3.29101	7.95329e-07	847.915	0.0588105	ENSBTAG00000003345	FAT4	1	Intron_variant	Modifier
Liveweight	17	32444702	chr17:32,444,702	rs209160816	G	A	0.103723	-16.5547	3.34635	7.53382e-07	847.915	0.0600949	ENSBTAG00000003345	FAT4	1	Intron_variant	Modifier
Liveweight	17	32444748	chr17:32,444,748	rs211099497	T	C	0.104103	-16.5061	3.33967	7.71503e-07	847.915	0.059936	ENSBTAG00000003345	FAT4	1	Intron_variant	Modifier
Liveweight	17	32444769	chr17:32,444,769	rs380122481	G	A	0.103723	-16.5547	3.34635	7.53382e-07	847.915	0.0600949	ENSBTAG00000003345	FAT4	1	Intron_variant	Modifier
Average daily gain	6	36426239	chr6:36,426,239	rs135522585	T	G	0.313507	-0.034461	0.00649708	1.13251e-07	0.005325	0.0959952	ENSBTAG00000005754,ENSBTAG00000017704	PPM1K,ABCG2	1	Intergenic_region	Modifier
Average daily gain	6	36426554	chr6:36,426,554	rs109357910	A	C	0.310821	-0.0341936	0.00650333	1.45738e-07	0.005325	0.0940681	ENSBTAG00000005754,ENSBTAG00000017704	PPM1K,ABCG2	1	Intergenic_region	Modifier
Average daily gain	6	36427342	chr6:36,427,342	rs109367417	G	A	0.345357	-0.0330372	0.00615534	7.99485e-08	0.005325	0.0926808	ENSBTAG00000005754,ENSBTAG00000017704	PPM1K,ABCG2	1	Intergenic_region	Modifier
Average daily gain	6	36429755	chr6:36,429,755	rs109928254	C	T	0.34152	-0.0329886	0.00615717	8.42583e-08	0.005325	0.0919172	ENSBTAG00000005754,ENSBTAG00000017704	PPM1K,ABCG2	1	Intergenic_region	Modifier
Average daily gain	6	36429846	chr6:36,429,846	rs110244119	A	C	0.344589	-0.0329084	0.00615185	8.8266e-08	0.005325	0.0918627	ENSBTAG00000005754,ENSBTAG00000017704	PPM1K,ABCG2	1	Intergenic_region	Modifier
Average daily gain	6	36429850	chr6:36,429,850	rs110260353	A	G	0.344589	-0.0329084	0.00615185	8.8266e-08	0.005325	0.0918627	ENSBTAG00000005754,ENSBTAG00000017704	PPM1K,ABCG2	1	Intergenic_region	Modifier
Average daily gain	6	36429907	chr6:36,429,907	rs110231891	G	A	0.345357	-0.033068	0.00615219	7.65793e-08	0.005325	0.0928537	ENSBTAG00000005754,ENSBTAG00000017704	PPM1K,ABCG2	1	Intergenic_region	Modifier
Average daily gain	6	36429991	chr6:36,429,991	rs110211719	C	T	0.344973	-0.0326564	0.00614739	1.08292e-07	0.005325	0.0905089	ENSBTAG00000005754,ENSBTAG00000017704	PPM1K,ABCG2	1	Intergenic_region	Modifier
Average daily gain	6	36430013	chr6:36,430,013	rs134651267	C	T	0.354566	-0.0321007	0.00613173	1.64823e-07	0.005325	0.0885703	ENSBTAG00000005754,ENSBTAG00000017704	PPM1K,ABCG2	1	Intergenic_region	Modifier
Average daily gain	6	36430688	chr6:36,430,688	rs109870491	C	T	0.360322	-0.0346524	0.00615392	1.79223e-08	0.005325	0.103951	ENSBTAG00000005754,ENSBTAG00000017704	PPM1K,ABCG2	1	Intergenic_region	Modifier
Average daily gain	6	36430937	chr6:36,430,937	rs132949262	A	T	0.375672	-0.0335559	0.00605098	2.93068e-08	0.005325	0.0991904	ENSBTAG00000005754,ENSBTAG00000017704	PPM1K,ABCG2	3	Intergenic_region	Modifier
Average daily gain	6	36430944	chr6:36,430,944	rs137111706	T	G	0.344973	-0.0334081	0.00616232	5.91526e-08	0.005325	0.0947236	ENSBTAG00000005754,ENSBTAG00000017704	PPM1K,ABCG2	1	Intergenic_region	Modifier
Average daily gain	6	36431024	chr6:36,431,024	rs110420196	C	G	0.344589	-0.0330037	0.00616285	8.5435e-08	0.005325	0.0923955	ENSBTAG00000005754,ENSBTAG00000017704	PPM1K,ABCG2	1	Intergenic_region	Modifier
Average daily gain	6	36431098	chr6:36,431,098	rs110078366	T	C	0.362241	-0.0338809	0.00610507	2.86266e-08	0.005325	0.0996035	ENSBTAG00000005754,ENSBTAG00000017704	PPM1K,ABCG2	1	Intergenic_region	Modifier
Average daily gain	6	36431099	chr6:36,431,099	rs109768591	G	A	0.363776	-0.0340543	0.0060969	2.33015e-08	0.005325	0.100809	ENSBTAG00000005754,ENSBTAG00000017704	PPM1K,ABCG2	1	Intergenic_region	Modifier
Average daily gain	6	36431315	chr6:36,431,315	rs110347287	A	C	0.344206	-0.0330367	0.00615943	8.15786e-08	0.005325	0.0925315	ENSBTAG00000005754,ENSBTAG00000017704	PPM1K,ABCG2	1	Intergenic_region	Modifier
Average daily gain	6	36431344	chr6:36,431,344	rs110682839	C	T	0.344206	-0.0330367	0.00615943	8.15786e-08	0.005325	0.0925315	ENSBTAG00000005754,ENSBTAG00000017704	PPM1K,ABCG2	1	Intergenic_region	Modifier
Average daily gain	6	36441375	chr6:36,441,375	rs110909199	T	C	0.379509	-0.0293931	0.00599519	9.449e-07	0.005325	0.0764115	ENSBTAG00000005754,ENSBTAG00000017704	PPM1K,ABCG2	1	Intergenic_region	Modifier
Average daily gain	6	36475104	chr6:36,475,104	rs137640114	A	G	0.287797	-0.033033	0.00655573	4.68462e-07	0.005325	0.0840033	ENSBTAG00000052843,ENSBTAG00000005754,ENSBTAG00000017704	LOC112447205,PPM1K,ABCG2	1	Upstream_gene_variant,upstream_gene_variant,downstream_gene_variant,intergenic_region	Modifier,modifier,modifier,modifier
Average daily gain	6	36477167	chr6:36,477,167	rs134490279	A	C	0.285879	-0.0329226	0.00653333	4.67545e-07	0.005325	0.0831099	ENSBTAG00000052843,ENSBTAG00000053992,ENSBTAG00000005754,ENSBTAG00000017704	LOC112447205,NO_SYMBOL,PPM1K,ABCG2	1	Intron_variant,intron_variant	Modifier,modifier
Average daily gain	6	36481433	chr6:36,481,433	rs377866409	G	T	0.278972	-0.0340992	0.00657382	2.13578e-07	0.005325	0.0878439	ENSBTAG00000052843,ENSBTAG00000053992,ENSBTAG00000005754,ENSBTAG00000017704	LOC112447205,NO_SYMBOL,PPM1K,ABCG2	1	Upstream_gene_variant,intron_variant,intron_variant	Modifier,modifier,modifier
Average daily gain	6	36481434	chr6:36,481,434	rs381012417	C	T	0.278972	-0.0340992	0.00657382	2.13578e-07	0.005325	0.0878439	ENSBTAG00000052843,ENSBTAG00000053992,ENSBTAG00000005754,ENSBTAG00000017704	LOC112447205,NO_SYMBOL,PPM1K,ABCG2	1	Upstream_gene_variant,intron_variant,intron_variant	Modifier,modifier,modifier
Average daily gain	6	36481818	chr6:36,481,818	rs211373550	G	T	0.272064	-0.0357673	0.00665127	7.55235e-08	0.005325	0.0951584	ENSBTAG00000052843,ENSBTAG00000053992,ENSBTAG00000005754,ENSBTAG00000017704	LOC112447205,NO_SYMBOL,PPM1K,ABCG2	1	Upstream_gene_variant,intron_variant,intron_variant	Modifier,modifier,modifier
Average daily gain	6	36481851	chr6:36,481,851	rs210109220	A	G	0.271297	-0.0358093	0.00665244	7.32995e-08	0.005325	0.0952133	ENSBTAG00000052843,ENSBTAG00000053992,ENSBTAG00000005754,ENSBTAG00000017704	LOC112447205,NO_SYMBOL,PPM1K,ABCG2	1	Upstream_gene_variant,intron_variant,intron_variant	Modifier,modifier,modifier
Average daily gain	6	36483188	chr6:36,483,188	rs136293037	A	G	0.320414	-0.0315018	0.00634967	7.00719e-07	0.005325	0.0811591	ENSBTAG00000052843,ENSBTAG00000053992,ENSBTAG00000005754,ENSBTAG00000017704	LOC112447205,NO_SYMBOL,PPM1K,ABCG2	1	Upstream_gene_variant,intron_variant,intron_variant	Modifier,modifier,modifier
Average daily gain	6	36489959	chr6:36,489,959	rs135097798	C	T	0.313124	-0.0328285	0.00640708	2.99455e-07	0.005325	0.0870577	ENSBTAG00000052843,ENSBTAG00000053992,ENSBTAG00000005754,ENSBTAG00000017704	LOC112447205,NO_SYMBOL,PPM1K,ABCG2	1	Downstream_gene_variant,intron_variant,intron_variant,intron_variant	Modifier,modifier,modifier,modifier
Average daily gain	6	36490754	chr6:36,490,754	rs210685969	C	T	0.302763	-0.033066	0.0064637	3.12664e-07	0.005325	0.0866876	ENSBTAG00000052843,ENSBTAG00000053992,ENSBTAG00000005754,ENSBTAG00000017704	LOC112447205,NO_SYMBOL,PPM1K,ABCG2	1	Downstream_gene_variant,intron_variant,intron_variant,intron_variant	Modifier,modifier,modifier,modifier
Average daily gain	6	36523792	chr6:36,523,792	rs209913739	G	T	0.30353	-0.0320602	0.00647652	7.41292e-07	0.005325	0.0816107	ENSBTAG00000052843,ENSBTAG00000053992,ENSBTAG00000017704	LOC112447205,NO_SYMBOL,ABCG2	1	Upstream_gene_variant,intron_variant,intron_variant,intron_variant	Modifier,modifier,modifier,modifier
Average daily gain	6	36563183	chr6:36,563,183	rs42976728	C	T	0.413277	-0.030407	0.00590516	2.61571e-07	0.005325	0.0842038	ENSBTAG00000053992,ENSBTAG00000017704	NO_SYMBOL,ABCG2	2	Intron_variant,intron_variant,intron_variant,intron_variant,intron_variant,intron_variant,intron_variant	Modifier,modifier,modifier,modifier,modifier,modifier,modifier
Average daily gain	6	36566259	chr6:36,566,259	rs135876936	C	G	0.412893	-0.0305458	0.00590574	2.31338e-07	0.005325	0.0849509	ENSBTAG00000053992,ENSBTAG00000020031,ENSBTAG00000017704	NO_SYMBOL,PKD2,ABCG2	2	Intron_variant,intron_variant,intron_variant,intron_variant,intron_variant,intron_variant,intron_variant	Modifier,modifier,modifier,modifier,modifier,modifier,modifier
Average daily gain	6	36566520	chr6:36,566,520	rs110097735	T	A	0.413277	-0.030407	0.00590516	2.61571e-07	0.005325	0.0842038	ENSBTAG00000053992,ENSBTAG00000020031,ENSBTAG00000017704	NO_SYMBOL,PKD2,ABCG2	2	Intron_variant,intron_variant,intron_variant,intron_variant,intron_variant,intron_variant,intron_variant	Modifier,modifier,modifier,modifier,modifier,modifier,modifier
Average daily gain	6	36568055	chr6:36,568,055	rs136000294	A	G	0.41251	-0.0304966	0.00590777	2.44165e-07	0.005325	0.0846541	ENSBTAG00000053992,ENSBTAG00000020031,ENSBTAG00000017704	NO_SYMBOL,PKD2,ABCG2	2	Intron_variant,intron_variant,intron_variant,intron_variant,intron_variant,intron_variant,intron_variant	Modifier,modifier,modifier,modifier,modifier,modifier,modifier
Average daily gain	6	36568156	chr6:36,568,156	rs134268124	T	C	0.412893	-0.0303857	0.00590322	2.64258e-07	0.005325	0.0840628	ENSBTAG00000053992,ENSBTAG00000020031,ENSBTAG00000017704	NO_SYMBOL,PKD2,ABCG2	2	Intron_variant,intron_variant,intron_variant,intron_variant,intron_variant,intron_variant,intron_variant	Modifier,modifier,modifier,modifier,modifier,modifier,modifier
Average daily gain	6	36568261	chr6:36,568,261	rs135986027	C	T	0.413277	-0.030407	0.00590516	2.61571e-07	0.005325	0.0842038	ENSBTAG00000053992,ENSBTAG00000020031,ENSBTAG00000017704	NO_SYMBOL,PKD2,ABCG2	2	Intron_variant,intron_variant,intron_variant,intron_variant,intron_variant,intron_variant,intron_variant	Modifier,modifier,modifier,modifier,modifier,modifier,modifier
Average daily gain	6	36568306	chr6:36,568,306	rs132837724	G	A	0.413277	-0.030407	0.00590516	2.61571e-07	0.005325	0.0842038	ENSBTAG00000053992,ENSBTAG00000020031,ENSBTAG00000017704	NO_SYMBOL,PKD2,ABCG2	2	Intron_variant,intron_variant,intron_variant,intron_variant,intron_variant,intron_variant,intron_variant	Modifier,modifier,modifier,modifier,modifier,modifier,modifier
Average daily gain	6	36568415	chr6:36,568,415	rs209288533	C	T	0.412893	-0.0305179	0.0059097	2.41677e-07	0.005325	0.0847958	ENSBTAG00000053992,ENSBTAG00000020031,ENSBTAG00000017704	NO_SYMBOL,PKD2,ABCG2	2	Intron_variant,intron_variant,intron_variant,intron_variant,intron_variant,intron_variant,intron_variant	Modifier,modifier,modifier,modifier,modifier,modifier,modifier
Average daily gain	6	36568542	chr6:36,568,542	rs134499950	G	A	0.412893	-0.0305179	0.0059097	2.41677e-07	0.005325	0.0847958	ENSBTAG00000053992,ENSBTAG00000020031,ENSBTAG00000017704	NO_SYMBOL,PKD2,ABCG2	2	Intron_variant,intron_variant,intron_variant,intron_variant,intron_variant,intron_variant,intron_variant	Modifier,modifier,modifier,modifier,modifier,modifier,modifier
Average daily gain	6	36568688	chr6:36,568,688	rs136678745	G	A	0.41251	-0.0304966	0.00590777	2.44165e-07	0.005325	0.0846541	ENSBTAG00000053992,ENSBTAG00000020031,ENSBTAG00000017704	NO_SYMBOL,PKD2,ABCG2	2	Intron_variant,intron_variant,intron_variant,intron_variant,intron_variant,intron_variant,intron_variant	Modifier,modifier,modifier,modifier,modifier,modifier,modifier
Average daily gain	6	36568846	chr6:36,568,846	rs210763499	A	G	0.412893	-0.0305179	0.0059097	2.41677e-07	0.005325	0.0847958	ENSBTAG00000053992,ENSBTAG00000020031,ENSBTAG00000017704	NO_SYMBOL,PKD2,ABCG2	2	Intron_variant,intron_variant,intron_variant,intron_variant,intron_variant,intron_variant,intron_variant	Modifier,modifier,modifier,modifier,modifier,modifier,modifier
Average daily gain	6	36568859	chr6:36,568,859	rs207548373	T	G	0.412893	-0.0305179	0.0059097	2.41677e-07	0.005325	0.0847958	ENSBTAG00000053992,ENSBTAG00000020031,ENSBTAG00000017704	NO_SYMBOL,PKD2,ABCG2	2	Intron_variant,intron_variant,intron_variant,intron_variant,intron_variant,intron_variant,intron_variant	Modifier,modifier,modifier,modifier,modifier,modifier,modifier
Average daily gain	6	36572899	chr6:36,572,899	rs136151409	T	C	0.411742	-0.0293913	0.00591494	6.72977e-07	0.005325	0.0785852	ENSBTAG00000053992,ENSBTAG00000020031,ENSBTAG00000017704	NO_SYMBOL,PKD2,ABCG2	2	Intron_variant,intron_variant,intron_variant,intron_variant,intron_variant,intron_variant,intron_variant	Modifier,modifier,modifier,modifier,modifier,modifier,modifier
Average daily gain	6	36575633	chr6:36,575,633	rs133263214	T	C	0.411742	-0.0295418	0.00588708	5.21923e-07	0.005325	0.0793921	ENSBTAG00000053992,ENSBTAG00000020031,ENSBTAG00000017704	NO_SYMBOL,PKD2,ABCG2	2	Intron_variant,intron_variant,intron_variant,intron_variant,intron_variant,intron_variant,intron_variant	Modifier,modifier,modifier,modifier,modifier,modifier,modifier
Average daily gain	6	37192102	chr6:37,192,102	rs109595800	G	A	0.129701	-0.0434451	0.00859151	4.26469e-07	0.005325	0.080021	ENSBTAG00000019441,ENSBTAG00000005989,ENSBTAG00000005932	MED28,LAP3,FAM184B	4	Intron_variant,intron_variant,intron_variant	Modifier,modifier,modifier
Average daily gain	6	37214736	chr6:37,214,736	rs109467519	C	T	0.399079	-0.0304182	0.00621308	9.78912e-07	0.005325	0.08334	ENSBTAG00000019441,ENSBTAG00000005989,ENSBTAG00000005932	MED28,LAP3,FAM184B	10	Intron_variant,intron_variant,intron_variant	Modifier,modifier,modifier
Average daily gain	6	37223186	chr6:37,223,186	rs109355965	T	C	0.399463	-0.030546	0.00621668	8.94358e-07	0.005325	0.0840689	ENSBTAG00000019441,ENSBTAG00000005932	MED28,FAM184B	10	Intron_variant,intron_variant,intron_variant	Modifier,modifier,modifier
Average daily gain	6	37236226	chr6:37,236,226	rs110766531	G	A	0.399463	-0.0304383	0.00621406	9.66694e-07	0.005325	0.0834771	ENSBTAG00000005932,ENSBTAG00000021582	FAM184B,NCAPG	10	Intron_variant,intron_variant,intron_variant	Modifier,modifier,modifier
Average daily gain	6	37238502	chr6:37,238,502	rs109062047	C	T	0.399847	-0.0305662	0.00621766	8.83142e-07	0.005325	0.0842072	ENSBTAG00000005932,ENSBTAG00000021582	FAM184B,NCAPG	10	Intron_variant,intron_variant,intron_variant	Modifier,modifier,modifier
Average daily gain	6	37251132	chr6:37,251,132	rs208702506	C	T	0.108979	-0.0458796	0.00916523	5.56236e-07	0.005325	0.076768	ENSBTAG00000005932,ENSBTAG00000021582	FAM184B,NCAPG	6	Intron_variant,intron_variant,intron_variant	Modifier,modifier,modifier
Average daily gain	6	37258892	chr6:37,258,892	rs383076632	G	A	0.399463	-0.0306666	0.0062052	7.72912e-07	0.005325	0.0847341	ENSBTAG00000005932,ENSBTAG00000021582	FAM184B,NCAPG	10	Intron_variant,intron_variant,intron_variant	Modifier,modifier,modifier
Average daily gain	6	37265148	chr6:37,265,148	rs109055407	G	A	0.399463	-0.0306666	0.0062052	7.72912e-07	0.005325	0.0847341	ENSBTAG00000005932,ENSBTAG00000021582	FAM184B,NCAPG	10	Intron_variant,intron_variant,intron_variant	Modifier,modifier,modifier
Average daily gain	6	37273337	chr6:37,273,337	rs210213335	T	C	0.224866	-0.0357183	0.0071206	5.27035e-07	0.005325	0.0835204	ENSBTAG00000011973,ENSBTAG00000005932,ENSBTAG00000021582	NO_SYMBOL,FAM184B,NCAPG	8	Upstream_gene_variant,intron_variant,intron_variant,intron_variant	Modifier,modifier,modifier,modifier
Average daily gain	6	37289572	chr6:37,289,572	rs109493308	A	T	0.416347	-0.0316918	0.00616261	2.7097e-07	0.005325	0.0916673	ENSBTAG00000011973,ENSBTAG00000005932,ENSBTAG00000021582	NO_SYMBOL,FAM184B,NCAPG	10	Intron_variant,intron_variant,intron_variant	Modifier,modifier,modifier
Average daily gain	6	37290854	chr6:37,290,854	rs110815573	C	T	0.399463	-0.0306666	0.0062052	7.72912e-07	0.005325	0.0847341	ENSBTAG00000011973,ENSBTAG00000005932,ENSBTAG00000021582	NO_SYMBOL,FAM184B,NCAPG	10	Intron_variant,intron_variant,intron_variant	Modifier,modifier,modifier
Average daily gain	6	37299943	chr6:37,299,943	rs110242144	G	C	0.399463	-0.0306666	0.0062052	7.72912e-07	0.005325	0.0847341	ENSBTAG00000011973,ENSBTAG00000005932,ENSBTAG00000021582	NO_SYMBOL,FAM184B,NCAPG	10	Upstream_gene_variant,intron_variant,intron_variant,intron_variant	Modifier,modifier,modifier,modifier
Average daily gain	6	37316093	chr6:37,316,093	rs109843602	C	T	0.400614	-0.0304255	0.00620147	9.28713e-07	0.005325	0.0834869	ENSBTAG00000011973,ENSBTAG00000005932,ENSBTAG00000021582	NO_SYMBOL,FAM184B,NCAPG	9	Intron_variant,intron_variant,intron_variant	Modifier,modifier,modifier
Average daily gain	6	37326947	chr6:37,326,947	rs110302982	A	G	0.399463	-0.0306666	0.0062052	7.72912e-07	0.005325	0.0847341	ENSBTAG00000011973,ENSBTAG00000005932,ENSBTAG00000021582	NO_SYMBOL,FAM184B,NCAPG	10	Intron_variant,intron_variant	Modifier,modifier
Average daily gain	6	37381106	chr6:37,381,106	rs379449143	A	G	0.399463	-0.0306666	0.0062052	7.72912e-07	0.005325	0.0847341	ENSBTAG00000021582,ENSBTAG00000046561	NCAPG,LCORL	10	Downstream_gene_variant,downstream_gene_variant,downstream_gene_variant,intron_variant,intron_variant,intron_variant	Modifier,modifier,modifier,modifier,modifier,modifier
Average daily gain	6	37381397	chr6:37,381,397	rs379194924	G	C	0.400614	-0.030335	0.0062001	9.94804e-07	0.005325	0.082991	ENSBTAG00000021582,ENSBTAG00000046561	NCAPG,LCORL	9	Downstream_gene_variant,downstream_gene_variant,downstream_gene_variant,intron_variant,intron_variant,intron_variant	Modifier,modifier,modifier,modifier,modifier,modifier
Average daily gain	6	37403795	chr6:37,403,795	rs109696064	C	T	0.399463	-0.0306666	0.0062052	7.72912e-07	0.005325	0.0847341	ENSBTAG00000021582,ENSBTAG00000046561	NCAPG,LCORL	10	Synonymous_variant,synonymous_variant,synonymous_variant,synonymous_variant,synonymous_variant,downstream_gene_variant,intron_variant	Low,low,low,low,low,modifier,modifier
Average daily gain	6	37418449	chr6:37,418,449	rs110891752	A	G	0.399463	-0.0306666	0.0062052	7.72912e-07	0.005325	0.0847341	ENSBTAG00000021582,ENSBTAG00000046561	NCAPG,LCORL	10	Intron_variant,intron_variant,intron_variant,intron_variant,intron_variant,intron_variant,intron_variant	Modifier,modifier,modifier,modifier,modifier,modifier,modifier
Average daily gain	6	37431101	chr6:37,431,101	rs385185550	G	C	0.399079	-0.0307415	0.00619929	7.09016e-07	0.005325	0.085121	ENSBTAG00000046561	LCORL	10	Intron_variant,intron_variant,intron_variant,intron_variant,intron_variant,intron_variant,intron_variant	Modifier,modifier,modifier,modifier,modifier,modifier,modifier
Average daily gain	6	37438248	chr6:37,438,248	rs109732906	G	A	0.399079	-0.0307415	0.00619929	7.09016e-07	0.005325	0.085121	ENSBTAG00000046561	LCORL	10	Intron_variant,intron_variant,intron_variant,intron_variant,intron_variant,intron_variant,intron_variant	Modifier,modifier,modifier,modifier,modifier,modifier,modifier
Average daily gain	6	37460068	chr6:37,460,068	rs385255004	T	C	0.399079	-0.0307415	0.00619929	7.09016e-07	0.005325	0.085121	ENSBTAG00000046561	LCORL	10	Intron_variant,intron_variant,intron_variant,intron_variant,intron_variant,intron_variant,intron_variant	Modifier,modifier,modifier,modifier,modifier,modifier,modifier
Average daily gain	6	37476182	chr6:37,476,182	rs379009029	A	C	0.399847	-0.0309008	0.00620118	6.25895e-07	0.005325	0.0860609	ENSBTAG00000046561	LCORL	10	Intron_variant,intron_variant,intron_variant,intron_variant,intron_variant,intron_variant,intron_variant	Modifier,modifier,modifier,modifier,modifier,modifier,modifier
Average daily gain	6	37476200	chr6:37,476,200	rs381823183	A	T	0.399847	-0.0309008	0.00620118	6.25895e-07	0.005325	0.0860609	ENSBTAG00000046561	LCORL	10	Intron_variant,intron_variant,intron_variant,intron_variant,intron_variant,intron_variant,intron_variant	Modifier,modifier,modifier,modifier,modifier,modifier,modifier
Average daily gain	6	37480277	chr6:37,480,277	rs110995268	C	T	0.402916	-0.0314431	0.00619138	3.80361e-07	0.005325	0.0893328	ENSBTAG00000046561	LCORL	10	Intron_variant,intron_variant,intron_variant,intron_variant,intron_variant,intron_variant,intron_variant	Modifier,modifier,modifier,modifier,modifier,modifier,modifier
Average daily gain	6	37508184	chr6:37,508,184	rs109188585	A	C	0.404068	-0.0317195	0.00618563	2.92941e-07	0.005325	0.0909943	ENSBTAG00000046561	LCORL	10	Intron_variant,intron_variant,intron_variant,intron_variant,intron_variant,intron_variant	Modifier,modifier,modifier,modifier,modifier,modifier
Average daily gain	6	37513645	chr6:37,513,645	rs110369727	G	A	0.404068	-0.0317931	0.00618769	2.77499e-07	0.005325	0.0914171	ENSBTAG00000046561	LCORL	11	Intron_variant,intron_variant,intron_variant,intron_variant,intron_variant,intron_variant	Modifier,modifier,modifier,modifier,modifier,modifier
Average daily gain	6	37522190	chr6:37,522,190	rs109810741	C	T	0.404451	-0.031647	0.00619153	3.19871e-07	0.005325	0.0906064	ENSBTAG00000046561	LCORL	11	Intron_variant,intron_variant,intron_variant,intron_variant,intron_variant,intron_variant	Modifier,modifier,modifier,modifier,modifier,modifier
Average daily gain	6	37526812	chr6:37,526,812	rs109315734	C	T	0.404451	-0.031647	0.00619153	3.19871e-07	0.005325	0.0906064	ENSBTAG00000046561	LCORL	11	Intron_variant,intron_variant,intron_variant,intron_variant,intron_variant,intron_variant	Modifier,modifier,modifier,modifier,modifier,modifier
Average daily gain	6	37529800	chr6:37,529,800	rs377959514	G	A	0.404451	-0.031647	0.00619153	3.19871e-07	0.005325	0.0906064	ENSBTAG00000046561	LCORL	11	Intron_variant,intron_variant,intron_variant,intron_variant,intron_variant,intron_variant	Modifier,modifier,modifier,modifier,modifier,modifier
Average daily gain	6	37543134	chr6:37,543,134	rs109929997	A	C	0.404451	-0.031647	0.00619153	3.19871e-07	0.005325	0.0906064	ENSBTAG00000046561	LCORL	11	Intron_variant,intron_variant,intron_variant,intron_variant,intron_variant,intron_variant	Modifier,modifier,modifier,modifier,modifier,modifier
Average daily gain	6	37547826	chr6:37,547,826	rs109673676	G	A	0.404451	-0.031647	0.00619153	3.19871e-07	0.005325	0.0906064	ENSBTAG00000046561	LCORL	11	Intron_variant,intron_variant,intron_variant,intron_variant,intron_variant,intron_variant	Modifier,modifier,modifier,modifier,modifier,modifier
Average daily gain	6	37569485	chr6:37,569,485	rs383507085	A	C	0.404068	-0.0314672	0.00617569	3.48132e-07	0.005325	0.0895525	ENSBTAG00000046561	LCORL	11	Intergenic_region	Modifier
Average daily gain	6	37571208	chr6:37,571,208	rs110800472	T	C	0.404068	-0.0314672	0.00617569	3.48132e-07	0.005325	0.0895525	ENSBTAG00000046561	LCORL	11	Intergenic_region	Modifier
Average daily gain	6	37573615	chr6:37,573,615	rs109029403	T	A	0.404835	-0.0313812	0.00618257	3.85976e-07	0.005325	0.0891179	ENSBTAG00000046561	LCORL	11	Intergenic_region	Modifier
Average daily gain	6	37585527	chr6:37,585,527	rs378858709	T	C	0.405219	-0.0310684	0.00618128	5.00281e-07	0.005325	0.0873766	ENSBTAG00000046561	LCORL	11	Intergenic_region	Modifier
Average daily gain	6	37591326	chr6:37,591,326	rs110001259	G	A	0.402916	-0.0313383	0.00616772	3.75428e-07	0.005325	0.0887383	ENSBTAG00000046561	LCORL	11	Intergenic_region	Modifier
Average daily gain	6	37610136	chr6:37,610,136	rs383681081	T	G	0.404451	-0.0313535	0.00617253	3.78396e-07	0.005325	0.0889336	#N/A	#N/A	11	Intergenic_region	Modifier
Average daily gain	6	37614179	chr6:37,614,179	rs109976622	G	A	0.403684	-0.0316997	0.00617471	2.83959e-07	0.005325	0.0908529	#N/A	#N/A	11	Intergenic_region	Modifier
Average daily gain	6	37624003	chr6:37,624,003	rs110710894	C	T	0.40023	-0.0305912	0.00617286	7.20477e-07	0.005325	0.0843719	#N/A	#N/A	8	Intergenic_region	Modifier
Average daily gain	6	37627776	chr6:37,627,776	rs109060347	G	C	0.403684	-0.0316997	0.00617471	2.83959e-07	0.005325	0.0908529	#N/A	#N/A	11	Intergenic_region	Modifier
Average daily gain	6	37633434	chr6:37,633,434	rs110561116	T	C	0.403684	-0.0316997	0.00617471	2.83959e-07	0.005325	0.0908529	#N/A	#N/A	11	Intergenic_region	Modifier
Average daily gain	6	37637484	chr6:37,637,484	rs109576691	G	T	0.403684	-0.0316997	0.00617471	2.83959e-07	0.005325	0.0908529	#N/A	#N/A	11	Intergenic_region	Modifier
Average daily gain	6	37684483	chr6:37,684,483	rs380838173	A	G	0.414812	-0.0318112	0.00620169	2.90614e-07	0.005325	0.0922608	#N/A	#N/A	11	Intergenic_region	Modifier
Average daily gain	14	11673000	chr14:11,673,000	rs42381184	T	C	0.381427	-0.0303106	0.00603097	5.01285e-07	0.005325	0.0814145	#N/A	#N/A	4	Intergenic_region	Modifier
Average daily gain	14	11675980	chr14:11,675,980	rs42381189	A	T	0.386032	-0.0297159	0.00604928	9.00158e-07	0.005325	0.0786063	#N/A	#N/A	4	Intergenic_region	Modifier
Average daily gain	14	11684305	chr14:11,684,305	rs42381224	G	A	0.355718	-0.0297076	0.00606569	9.69914e-07	0.005325	0.0759674	#N/A	#N/A	2	Intergenic_region	Modifier
Average daily gain	16	59169025	chr16:59,169,025	rs211251905	T	C	0.0882579	-0.0515769	0.0102811	5.25738e-07	0.005325	0.0803982	#N/A	#N/A	1	Intergenic_region	Modifier
Carcass weight	3	49114071	chr3:49,114,071	rs383596310	G	T	0.102049	9.99088	1.99211	5.29696e-07	335.05	0.0545996	ENSBTAG00000009698	ABCD3	2	Intergenic_region	Modifier
Carcass weight	14	11671004	chr14:11,671,004	rs208786744	A	G	0.376707	-6.1644	1.22663	5.02133e-07	335.05	0.0532596	#N/A	#N/A	3	Intergenic_region	Modifier
Carcass weight	14	11671902	chr14:11,671,902	rs42381179	C	G	0.381259	-6.04061	1.22971	9.00514e-07	335.05	0.051382	#N/A	#N/A	3	Intergenic_region	Modifier
Carcass weight	14	11671965	chr14:11,671,965	rs42381180	T	C	0.377466	-6.20534	1.24041	5.65432e-07	335.05	0.0540123	#N/A	#N/A	3	Intergenic_region	Modifier
Carcass weight	14	11671979	chr14:11,671,979	rs42381181	T	C	0.377845	-6.1822	1.23924	6.07862e-07	335.05	0.0536313	#N/A	#N/A	3	Intergenic_region	Modifier
Carcass weight	14	11672984	chr14:11,672,984	rs135186800	T	C	0.375569	-6.08955	1.23287	7.83994e-07	335.05	0.0519116	#N/A	#N/A	2	Intergenic_region	Modifier
Carcass weight	14	11673000	chr14:11,673,000	rs42381184	T	C	0.379363	-6.22398	1.22421	3.69403e-07	335.05	0.0544439	#N/A	#N/A	3	Intergenic_region	Modifier
Carcass weight	14	11675980	chr14:11,675,980	rs42381189	A	T	0.383915	-6.21595	1.22705	4.06725e-07	335.05	0.054552	#N/A	#N/A	3	Intergenic_region	Modifier
Carcass weight	14	11677833	chr14:11,677,833	rs42381192	T	G	0.374431	-6.04543	1.22846	8.60468e-07	335.05	0.0511001	#N/A	#N/A	2	Intergenic_region	Modifier
Carcass weight	14	11678972	chr14:11,678,972	rs42381199	C	T	0.380501	-6.18355	1.22384	4.35861e-07	335.05	0.0538012	#N/A	#N/A	3	Intergenic_region	Modifier
Carcass weight	14	11679072	chr14:11,679,072	rs42381200	C	T	0.38088	-6.07078	1.22518	7.233e-07	335.05	0.0518767	#N/A	#N/A	3	Intergenic_region	Modifier
Carcass weight	14	11679325	chr14:11,679,325	rs42381207	A	G	0.378604	-6.0104	1.22236	8.78576e-07	335.05	0.0507318	#N/A	#N/A	2	Intergenic_region	Modifier
Carcass weight	14	11679417	chr14:11,679,417	rs42381212	T	C	0.375569	-6.19783	1.22302	4.02802e-07	335.05	0.0537742	#N/A	#N/A	2	Intergenic_region	Modifier
Carcass weight	14	11679658	chr14:11,679,658	rs42381213	C	T	0.382398	-6.069	1.22266	6.91365e-07	335.05	0.0519253	#N/A	#N/A	3	Intergenic_region	Modifier
Carcass weight	14	11684115	chr14:11,684,115	rs209443607	A	C	0.368361	-6.03951	1.22588	8.36389e-07	335.05	0.0506601	#N/A	#N/A	2	Intergenic_region	Modifier
Carcass weight	14	11684234	chr14:11,684,234	rs42381223	G	A	0.357739	-6.16194	1.23009	5.46216e-07	335.05	0.0520754	#N/A	#N/A	2	Intergenic_region	Modifier
Carcass weight	14	11684253	chr14:11,684,253	rs209027441	C	T	0.354325	-6.23786	1.22926	3.8857e-07	335.05	0.0531382	#N/A	#N/A	1	Intergenic_region	Modifier
Carcass weight	14	11684305	chr14:11,684,305	rs42381224	G	A	0.353945	-6.27685	1.22864	3.2424e-07	335.05	0.0537785	#N/A	#N/A	1	Intergenic_region	Modifier
Carcass weight	14	11691286	chr14:11,691,286	rs42381839	C	T	0.340668	-6.31397	1.23351	3.07661e-07	335.05	0.0534516	#N/A	#N/A	2	Intergenic_region	Modifier
Carcass weight	14	11691405	chr14:11,691,405	rs42381840	G	A	0.345599	-6.25353	1.23425	4.04802e-07	335.05	0.0527943	#N/A	#N/A	2	Intergenic_region	Modifier
Carcass weight	14	11691414	chr14:11,691,414	rs42381841	A	G	0.345599	-6.25353	1.23425	4.04802e-07	335.05	0.0527943	#N/A	#N/A	2	Intergenic_region	Modifier
Carcass weight	14	11695746	chr14:11,695,746	rs135184744	A	G	0.348634	-6.17105	1.2387	6.29698e-07	335.05	0.0516218	#N/A	#N/A	2	Intergenic_region	Modifier
Carcass weight	14	11696252	chr14:11,696,252	rs109701009	C	A	0.344082	-6.12678	1.23881	7.58707e-07	335.05	0.0505704	#N/A	#N/A	2	Intergenic_region	Modifier
Dressing percentage	6	60976093	chr6:60,976,093	rs382729593	C	A	0.12156	0.00783103	0.00154167	3.78304e-07	0.000124	0.105621	ENSBTAG00000028065,ENSBTAG00000020367,ENSBTAG00000005567	NO_SYMBOL,SLC30A9,BEND4	1	Intergenic_region	Modifier
Dressing percentage	17	39449320	chr17:39,449,320	rs137345423	C	T	0.250765	-0.00581248	0.00117908	8.23649e-07	0.000124	0.10238	#N/A	#N/A	1	Intergenic_region	Modifier
Dressing percentage	17	39449573	chr17:39,449,573	rs136952702	G	T	0.250765	-0.00581248	0.00117908	8.23649e-07	0.000124	0.10238	#N/A	#N/A	1	Intergenic_region	Modifier
Dressing percentage	17	39456586	chr17:39,456,586	rs136727315	A	G	0.245795	-0.006099	0.00119001	2.97299e-07	0.000124	0.111221	#N/A	#N/A	1	Intergenic_region	Modifier
Dressing percentage	17	39457039	chr17:39,457,039	rs134541063	C	G	0.250382	-0.00612897	0.00118027	2.07103e-07	0.000124	0.113717	#N/A	#N/A	1	Intergenic_region	Modifier
Net meat weight	6	47571333	chr6:47,571,333	rs43106273	T	C	0.0610599	11.1074	2.22374	5.88551e-07	212.913	0.0664427	#N/A	#N/A	1	Intergenic_region	Modifier
Net meat weight	29	2183386	chr29:2,183,386	rs135261731	C	T	0.302995	-5.83454	1.18775	9.00368e-07	212.913	0.0675325	ENSBTAG00000004081	FAT3	1	Intron_variant	Modifier
Net meat percentage	5	2662413	chr5:2,662,413	rs43767902	G	A	0.292996	0.00508262	0.00101182	5.08104e-07	9.3e-05	0.115082	#N/A	#N/A	1	Intergenic_region	Modifier
Net meat percentage	9	89902674	chr9:89,902,674	rs383055915	T	C	0.163813	0.0060715	0.00123683	9.15817e-07	9.3e-05	0.10859	ENSBTAG00000021193,ENSBTAG00000009277,ENSBTAG00000009275	FBXO5,RGS17,MTRF1L	1	Downstream_gene_variant,intergenic_region	Modifier,modifier
Net meat percentage	10	57805354	chr10:57,805,354	rs136754926	A	T	0.313619	-0.00534069	0.00099851	8.86067e-08	9.3e-05	0.132041	ENSBTAG00000011022,ENSBTAG00000024958,ENSBTAG00000006489	ARPP19,FAM214A,MYO5A	1	Intron_variant,intron_variant,intron_variant	Modifier,modifier,modifier
Net meat percentage	10	57811574	chr10:57,811,574	rs42286844	A	G	0.275486	-0.00514139	0.00103627	6.997e-07	9.3e-05	0.113463	ENSBTAG00000011022,ENSBTAG00000024958,ENSBTAG00000006489	ARPP19,FAM214A,MYO5A	1	Downstream_gene_variant,downstream_gene_variant,downstream_gene_variant,intergenic_region	Modifier,modifier,modifier,modifier
Net meat percentage	10	57825956	chr10:57,825,956	rs42286832	G	A	0.293385	-0.00492937	0.00100166	8.60112e-07	9.3e-05	0.10833	ENSBTAG00000011022,ENSBTAG00000024958,ENSBTAG00000006489	ARPP19,FAM214A,MYO5A	1	Upstream_gene_variant,upstream_gene_variant,intron_variant	Modifier,modifier,modifier
Net meat percentage	10	57830304	chr10:57,830,304	rs42286228	A	C	0.280934	-0.00498454	0.00101777	9.70662e-07	9.3e-05	0.107937	ENSBTAG00000011022,ENSBTAG00000024958,ENSBTAG00000006489	ARPP19,FAM214A,MYO5A	1	Intron_variant,intron_variant,intron_variant	Modifier,modifier,modifier
Net meat percentage	10	57834717	chr10:57,834,717	rs42286222	A	G	0.317121	-0.00485385	0.000969219	5.49992e-07	9.3e-05	0.109721	ENSBTAG00000011022,ENSBTAG00000024958,ENSBTAG00000006489	ARPP19,FAM214A,MYO5A	1	Downstream_gene_variant,downstream_gene_variant,downstream_gene_variant,intergenic_region	Modifier,modifier,modifier,modifier
Net meat percentage	10	61652455	chr10:61,652,455	rs380117763	G	C	0.070428	-0.00901019	0.00179715	5.34202e-07	9.3e-05	0.114299	ENSBTAG00000002278	FBN1	1	Upstream_gene_variant,upstream_gene_variant,upstream_gene_variant,intergenic_region	Modifier,modifier,modifier,modifier
Net meat percentage	10	61675462	chr10:61,675,462	rs381252179	G	C	0.105447	-0.00748913	0.00152428	8.95904e-07	9.3e-05	0.113776	ENSBTAG00000002278	FBN1	1	Intron_variant,intron_variant,intron_variant	Modifier,modifier,modifier
Net meat percentage	10	61786614	chr10:61,786,614	rs134788795	C	T	0.0848249	-0.00819546	0.00167482	9.91342e-07	9.3e-05	0.11213	ENSBTAG00000048973,ENSBTAG00000002278	MIR10168,FBN1	1	Intron_variant,intron_variant,intron_variant	Modifier,modifier,modifier
Headweight	5	68328008	chr5:68,328,008	rs380517921	T	C	0.064161	0.924593	0.187431	8.0983e-07	1.95799	0.0524315	ENSBTAG00000021875,ENSBTAG00000010644	SLC41A2,CHST11	1	Intergenic_region	Modifier
Headweight	6	36132236	chr6:36,132,236	rs136354952	C	T	0.100987	-0.760771	0.150943	4.65197e-07	1.95799	0.0536733	ENSBTAG00000010128,ENSBTAG00000010120	NAP1L5,HERC3	1	Intron_variant	Modifier
Headweight	15	37560141	chr15:37,560,141	rs134360906	A	G	0.145027	0.682512	0.138232	7.91548e-07	1.95799	0.0589985	ENSBTAG00000047380	CALCB	1	Intergenic_region	Modifier
Headweight	17	69189058	chr17:69,189,058	rs41853689	G	A	0.0770691	0.960108	0.173379	3.06607e-08	1.95799	0.0669744	ENSBTAG00000013877	HORMAD2	1	Intron_variant	Modifier
Headweight	26	251940	chr26:251,940	rs3423545884	G	A	0.0744115	0.884438	0.180352	9.39324e-07	1.95799	0.0550315	#N/A	#N/A	1	Intergenic_region	Modifier
Headweight	26	293292	chr26:293,292	rs380626108	C	A	0.0778284	0.882359	0.175118	4.68806e-07	1.95799	0.0570768	#N/A	#N/A	2	Intergenic_region	Modifier
Cattlehide weight	12	55644665	chr12:55,644,665	rs135508985	C	T	0.133942	1.38464	0.275835	5.17247e-07	10.9427	0.0406482	ENSBTAG00000045289,ENSBTAG00000052664	LOC112449166,NO_SYMBOL	1	Intergenic_region	Modifier
Cattlehide weight	12	55646886	chr12:55,646,886	rs43728946	T	C	0.158676	1.27184	0.255566	6.47192e-07	10.9427	0.0394679	ENSBTAG00000045289,ENSBTAG00000052664	LOC112449166,NO_SYMBOL	1	Intergenic_region	Modifier
Cattlehide weight	12	55650197	chr12:55,650,197	rs43728943	T	C	0.136986	1.35993	0.273631	6.69656e-07	10.9427	0.0399605	ENSBTAG00000045289,ENSBTAG00000052664	LOC112449166,NO_SYMBOL	1	Intergenic_region	Modifier
Cattlehide weight	12	55655985	chr12:55,655,985	rs3423350893	C	T	0.136225	1.39266	0.273334	3.48597e-07	10.9427	0.0417111	ENSBTAG00000045289,ENSBTAG00000052664	LOC112449166,NO_SYMBOL	1	Intergenic_region	Modifier
Cattlehide weight	12	55657683	chr12:55,657,683	rs43728246	A	G	0.136986	1.39764	0.272943	3.04494e-07	10.9427	0.0422074	ENSBTAG00000045289,ENSBTAG00000052664	LOC112449166,NO_SYMBOL	1	Intergenic_region	Modifier
Cattlehide weight	12	55658539	chr12:55,658,539	rs43728243	G	A	0.136986	1.39764	0.272943	3.04494e-07	10.9427	0.0422074	ENSBTAG00000045289,ENSBTAG00000052664	LOC112449166,NO_SYMBOL	1	Intergenic_region	Modifier
Cattlehide weight	13	81959667	chr13:81,959,667	rs211051785	G	A	0.234779	-1.2184	0.223328	4.87881e-08	10.9427	0.048745	ENSBTAG00000047975	DOK5	1	Intron_variant	Modifier
Cattlehide weight	13	81961958	chr13:81,961,958	rs384078882	T	A	0.196728	-1.14766	0.234229	9.59667e-07	10.9427	0.0380417	ENSBTAG00000047975	DOK5	1	Intron_variant	Modifier
Cattlehide weight	26	34037873	chr26:34,037,873	rs42098406	C	T	0.184932	1.19068	0.240587	7.4573e-07	10.9427	0.0390571	ENSBTAG00000019322,ENSBTAG00000019327	HABP2,NRAP	1	Intron_variant	Modifier
Cattlehide weight	26	34151150	chr26:34,151,150	rs211243347	G	A	0.114536	1.451	0.293691	7.79054e-07	10.9427	0.0390258	ENSBTAG00000006615,ENSBTAG00000019327	CASP7,NRAP	1	Upstream_gene_variant,intergenic_region	Modifier,modifier
Cattlehide weight	26	34160683	chr26:34,160,683	rs211051466	A	G	0.121005	1.42929	0.287974	6.93147e-07	10.9427	0.0397132	ENSBTAG00000006615,ENSBTAG00000019327	CASP7,NRAP	1	Intron_variant	Modifier
Cattlehide weight	26	34161839	chr26:34,161,839	rs211251961	A	G	0.116819	1.51839	0.289709	1.59625e-07	10.9427	0.0434744	ENSBTAG00000006615,ENSBTAG00000019327	CASP7,NRAP	1	Intron_variant	Modifier
Cattlehide weight	26	34162305	chr26:34,162,305	rs210309710	A	G	0.120244	1.42572	0.288895	8.0126e-07	10.9427	0.0393005	ENSBTAG00000006615,ENSBTAG00000019327	CASP7,NRAP	1	Intron_variant	Modifier
Cattlehide weight	26	34163578	chr26:34,163,578	rs210390785	A	T	0.114536	1.451	0.293691	7.79054e-07	10.9427	0.0390258	ENSBTAG00000006615,ENSBTAG00000019327	CASP7,NRAP	1	Intron_variant	Modifier
Cattlehide weight	26	34175404	chr26:34,175,404	rs209635783	G	A	0.119482	1.43186	0.290728	8.43229e-07	10.9427	0.0394227	ENSBTAG00000006615,ENSBTAG00000011487,ENSBTAG00000019327	CASP7,PLEKHS1,NRAP	1	Intron_variant	Modifier
Cattlehide weight	26	34182415	chr26:34,182,415	rs209666290	T	C	0.122907	1.41659	0.287846	8.59525e-07	10.9427	0.039538	ENSBTAG00000006615,ENSBTAG00000011487,ENSBTAG00000019327	CASP7,PLEKHS1,NRAP	1	Intron_variant	Modifier
Cattlehide weight	26	34183904	chr26:34,183,904	rs207935410	C	T	0.122907	1.41659	0.287846	8.59525e-07	10.9427	0.039538	ENSBTAG00000006615,ENSBTAG00000011487,ENSBTAG00000019327	CASP7,PLEKHS1,NRAP	1	Intron_variant	Modifier
Cattlehide weight	26	34184601	chr26:34,184,601	rs210894027	G	T	0.118341	1.45255	0.291344	6.17449e-07	10.9427	0.0402348	ENSBTAG00000006615,ENSBTAG00000011487,ENSBTAG00000019327	CASP7,PLEKHS1,NRAP	1	Intron_variant	Modifier
Cattlehide weight	26	34184962	chr26:34,184,962	rs209960052	C	G	0.122907	1.41659	0.287846	8.59525e-07	10.9427	0.039538	ENSBTAG00000006615,ENSBTAG00000011487,ENSBTAG00000019327	CASP7,PLEKHS1,NRAP	1	Intron_variant	Modifier
Cattlehide weight	26	34186329	chr26:34,186,329	rs211363300	A	G	0.11796	1.44761	0.291145	6.62254e-07	10.9427	0.0398502	ENSBTAG00000006615,ENSBTAG00000011487,ENSBTAG00000019327	CASP7,PLEKHS1,NRAP	1	Intron_variant	Modifier
Cattlehide weight	26	34199304	chr26:34,199,304	rs380560769	T	C	0.122907	1.41243	0.287714	9.14827e-07	10.9427	0.0393061	ENSBTAG00000006615,ENSBTAG00000011487	CASP7,PLEKHS1	1	Intergenic_region	Modifier
Cattlehide weight	26	34275651	chr26:34,275,651	rs385843748	A	T	0.120244	1.44213	0.284319	3.93164e-07	10.9427	0.0402104	ENSBTAG00000011487,ENSBTAG00000020193,ENSBTAG00000003690	PLEKHS1,DCLRE1A,NHLRC2	1	Intergenic_region	Modifier
Cattlehide weight	26	34275652	chr26:34,275,652	rs379145192	T	A	0.120244	1.44213	0.284319	3.93164e-07	10.9427	0.0402104	ENSBTAG00000011487,ENSBTAG00000020193,ENSBTAG00000003690	PLEKHS1,DCLRE1A,NHLRC2	1	Intergenic_region	Modifier
Tailweight	4	5058277	chr4:5,058,277	rs109032454	A	G	0.255513	0.0502246	0.0101662	7.7983e-07	0.016127	0.0595086	ENSBTAG00000017086	GRB10	1	Intergenic_region	Modifier
Tailweight	8	32417290	chr8:32,417,290	rs382402355	A	G	0.122814	0.0667923	0.0135898	8.88295e-07	0.016127	0.0596031	#N/A	#N/A	1	Intergenic_region	Modifier
Tailweight	8	32417427	chr8:32,417,427	rs134096851	T	C	0.128517	0.0672422	0.0133532	4.76201e-07	0.016127	0.0628029	#N/A	#N/A	1	Intergenic_region	Modifier
Tailweight	8	32418482	chr8:32,418,482	rs135486215	A	C	0.130418	0.0670263	0.0132428	4.16294e-07	0.016127	0.0631851	#N/A	#N/A	1	Intergenic_region	Modifier
Tailweight	8	32419223	chr8:32,419,223	rs109976971	T	C	0.13308	0.0673197	0.0131213	2.88864e-07	0.016127	0.0648414	#N/A	#N/A	1	Intergenic_region	Modifier
Tailweight	8	32421006	chr8:32,421,006	rs135314132	T	C	0.124715	0.0687491	0.0135088	3.59596e-07	0.016127	0.0639851	#N/A	#N/A	1	Intergenic_region	Modifier
Tailweight	8	32422064	chr8:32,422,064	rs136678581	A	C	0.124715	0.0682492	0.0135115	4.39078e-07	0.016127	0.0630579	#N/A	#N/A	1	Intergenic_region	Modifier
Tailweight	8	32423375	chr8:32,423,375	rs109436476	G	C	0.123194	0.0675139	0.0135973	6.86127e-07	0.016127	0.0610599	#N/A	#N/A	1	Intergenic_region	Modifier
Tailweight	8	32423721	chr8:32,423,721	rs378866618	G	T	0.124715	0.0682492	0.0135115	4.39078e-07	0.016127	0.0630579	#N/A	#N/A	1	Intergenic_region	Modifier
Tailweight	8	32424288	chr8:32,424,288	rs109475748	G	A	0.123954	0.0690064	0.0135893	3.81447e-07	0.016127	0.0641272	#N/A	#N/A	1	Intergenic_region	Modifier
Tailweight	8	32425538	chr8:32,425,538	rs132994072	C	T	0.124715	0.0682492	0.0135115	4.39078e-07	0.016127	0.0630579	#N/A	#N/A	1	Intergenic_region	Modifier
Tailweight	8	32426781	chr8:32,426,781	rs109410737	T	G	0.123194	0.0666446	0.0135687	9.03132e-07	0.016127	0.0594976	#N/A	#N/A	1	Intergenic_region	Modifier
Tailweight	13	39125716	chr13:39,125,716	rs41682905	A	G	0.356654	0.04558	0.00925638	8.47211e-07	0.016127	0.0591176	ENSBTAG00000011882	SLC24A3	1	Intron_variant	Modifier
Spleenweight	6	32909221	chr6:32,909,221	rs384191674	C	T	0.326792	-0.0416994	0.00850228	9.36658e-07	0.011393	0.067154	#N/A	#N/A	1	Intergenic_region	Modifier
Spleenweight	6	34752885	chr6:34,752,885	rs136125916	T	C	0.357509	-0.0433177	0.0087886	8.27141e-07	0.011393	0.0756618	ENSBTAG00000010285	MMRN1	1	Intron_variant,intron_variant	Modifier,modifier
Spleenweight	6	34752887	chr6:34,752,887	rs133629874	A	G	0.357509	-0.0433177	0.0087886	8.27141e-07	0.011393	0.0756618	ENSBTAG00000010285	MMRN1	1	Intron_variant,intron_variant	Modifier,modifier
Spleenweight	6	34762474	chr6:34,762,474	rs135239094	T	C	0.221416	-0.0501031	0.00983535	3.50247e-07	0.011393	0.0759689	ENSBTAG00000010285	MMRN1	1	Intron_variant,intron_variant	Modifier,modifier
Spleenweight	6	36027036	chr6:36,027,036	rs380199569	T	C	0.37372	0.0403311	0.00822381	9.38122e-07	0.011393	0.0668324	ENSBTAG00000050246,ENSBTAG00000053166,ENSBTAG00000011187,ENSBTAG00000010120	NO_SYMBOL,NO_SYMBOL,FAM13A,HERC3	1	Intron_variant,intron_variant,intron_variant,intron_variant,intron_variant,intron_variant,intron_variant	Modifier,modifier,modifier,modifier,modifier,modifier,modifier
Spleenweight	6	36151325	chr6:36,151,325	rs5334475748	T	C	0.168089	-0.0555538	0.0104565	1.07922e-07	0.011393	0.0757592	ENSBTAG00000010120	HERC3	2	Intron_variant	Modifier
Spleenweight	6	36154455	chr6:36,154,455	rs209294300	G	A	0.129693	-0.061773	0.0116316	1.09142e-07	0.011393	0.0756098	ENSBTAG00000010120	HERC3	1	Intron_variant	Modifier
Spleenweight	6	36156894	chr6:36,156,894	rs110203010	G	C	0.169369	-0.0560724	0.0104436	7.91319e-08	0.011393	0.0776484	ENSBTAG00000010120	HERC3	2	Intron_variant	Modifier
Spleenweight	6	36157622	chr6:36,157,622	rs109514983	C	T	0.168942	-0.0556406	0.0104509	1.01518e-07	0.011393	0.0763035	ENSBTAG00000010120	HERC3	2	Intron_variant	Modifier
Spleenweight	6	36159608	chr6:36,159,608	rs109978094	T	G	0.166382	-0.053026	0.0104793	4.19089e-07	0.011393	0.068461	ENSBTAG00000010120	HERC3	1	Intron_variant	Modifier
Spleenweight	6	36166797	chr6:36,166,797	rs29026957	T	C	0.131826	-0.0585442	0.0116534	5.06643e-07	0.011393	0.0688601	ENSBTAG00000010120	HERC3	1	Intron_variant	Modifier
Spleenweight	6	36167327	chr6:36,167,327	rs109213313	C	T	0.169795	-0.0551265	0.0104325	1.2632e-07	0.011393	0.0752009	ENSBTAG00000010120	HERC3	2	Intron_variant	Modifier
Spleenweight	6	36167830	chr6:36,167,830	rs133889307	A	T	0.170222	-0.0548973	0.0104264	1.40018e-07	0.011393	0.074726	ENSBTAG00000010120	HERC3	2	Intron_variant	Modifier
Spleenweight	6	36168126	chr6:36,168,126	rs109017754	A	G	0.162116	-0.0545413	0.0106618	3.12762e-07	0.011393	0.0709337	ENSBTAG00000010120	HERC3	2	Intron_variant	Modifier
Spleenweight	6	36168722	chr6:36,168,722	rs109201772	C	T	0.135239	-0.0589991	0.0115508	3.25949e-07	0.011393	0.0714629	ENSBTAG00000010120	HERC3	1	Intron_variant	Modifier
Spleenweight	6	36169714	chr6:36,169,714	rs110000484	T	A	0.126706	-0.0584568	0.011842	7.95882e-07	0.011393	0.0663773	ENSBTAG00000010120	HERC3	1	Intron_variant	Modifier
Spleenweight	6	36177201	chr6:36,177,201	rs133859567	T	G	0.137799	-0.0595559	0.0114481	1.96867e-07	0.011393	0.0739769	ENSBTAG00000010120	HERC3	1	Intron_variant	Modifier
Spleenweight	6	36204036	chr6:36,204,036	rs109215731	T	G	0.168515	-0.0565476	0.0105724	8.86242e-08	0.011393	0.0786526	ENSBTAG00000020541,ENSBTAG00000010120	PIGY,HERC3	2	Intergenic_region	Modifier
Spleenweight	6	36400806	chr6:36,400,806	rs208422762	G	C	0.146758	-0.0555973	0.0110496	4.86385e-07	0.011393	0.0679475	ENSBTAG00000020536,ENSBTAG00000005754	HERC6,PPM1K	1	Intergenic_region	Modifier
Spleenweight	6	36430937	chr6:36,430,937	rs132949262	A	T	0.382253	-0.0449072	0.00864933	2.08065e-07	0.011393	0.083596	ENSBTAG00000005754,ENSBTAG00000017704	PPM1K,ABCG2	2	Intergenic_region	Modifier
Spleenweight	6	36563183	chr6:36,563,183	rs42976728	C	T	0.422782	-0.0469322	0.00852564	3.69534e-08	0.011393	0.0943605	ENSBTAG00000053992,ENSBTAG00000017704	NO_SYMBOL,ABCG2	1	Intron_variant,intron_variant,intron_variant,intron_variant,intron_variant,intron_variant,intron_variant	Modifier,modifier,modifier,modifier,modifier,modifier,modifier
Spleenweight	6	36566259	chr6:36,566,259	rs135876936	C	G	0.422355	-0.0462627	0.00852157	5.67033e-08	0.011393	0.0916627	ENSBTAG00000053992,ENSBTAG00000020031,ENSBTAG00000017704	NO_SYMBOL,PKD2,ABCG2	1	Intron_variant,intron_variant,intron_variant,intron_variant,intron_variant,intron_variant,intron_variant	Modifier,modifier,modifier,modifier,modifier,modifier,modifier
Spleenweight	6	36566520	chr6:36,566,520	rs110097735	T	A	0.422782	-0.0469322	0.00852564	3.69534e-08	0.011393	0.0943605	ENSBTAG00000053992,ENSBTAG00000020031,ENSBTAG00000017704	NO_SYMBOL,PKD2,ABCG2	1	Intron_variant,intron_variant,intron_variant,intron_variant,intron_variant,intron_variant,intron_variant	Modifier,modifier,modifier,modifier,modifier,modifier,modifier
Spleenweight	6	36568055	chr6:36,568,055	rs136000294	A	G	0.421928	-0.0463244	0.00852356	5.48368e-08	0.011393	0.0918823	ENSBTAG00000053992,ENSBTAG00000020031,ENSBTAG00000017704	NO_SYMBOL,PKD2,ABCG2	1	Intron_variant,intron_variant,intron_variant,intron_variant,intron_variant,intron_variant,intron_variant	Modifier,modifier,modifier,modifier,modifier,modifier,modifier
Spleenweight	6	36568156	chr6:36,568,156	rs134268124	T	C	0.422355	-0.0461695	0.00852074	6.01075e-08	0.011393	0.0912937	ENSBTAG00000053992,ENSBTAG00000020031,ENSBTAG00000017704	NO_SYMBOL,PKD2,ABCG2	1	Intron_variant,intron_variant,intron_variant,intron_variant,intron_variant,intron_variant,intron_variant	Modifier,modifier,modifier,modifier,modifier,modifier,modifier
Spleenweight	6	36568261	chr6:36,568,261	rs135986027	C	T	0.422782	-0.0469322	0.00852564	3.69534e-08	0.011393	0.0943605	ENSBTAG00000053992,ENSBTAG00000020031,ENSBTAG00000017704	NO_SYMBOL,PKD2,ABCG2	1	Intron_variant,intron_variant,intron_variant,intron_variant,intron_variant,intron_variant,intron_variant	Modifier,modifier,modifier,modifier,modifier,modifier,modifier
Spleenweight	6	36568306	chr6:36,568,306	rs132837724	G	A	0.422782	-0.0469322	0.00852564	3.69534e-08	0.011393	0.0943605	ENSBTAG00000053992,ENSBTAG00000020031,ENSBTAG00000017704	NO_SYMBOL,PKD2,ABCG2	1	Intron_variant,intron_variant,intron_variant,intron_variant,intron_variant,intron_variant,intron_variant	Modifier,modifier,modifier,modifier,modifier,modifier,modifier
Spleenweight	6	36568415	chr6:36,568,415	rs209288533	C	T	0.422355	-0.0470871	0.00852841	3.3667e-08	0.011393	0.0949586	ENSBTAG00000053992,ENSBTAG00000020031,ENSBTAG00000017704	NO_SYMBOL,PKD2,ABCG2	1	Intron_variant,intron_variant,intron_variant,intron_variant,intron_variant,intron_variant,intron_variant	Modifier,modifier,modifier,modifier,modifier,modifier,modifier
Spleenweight	6	36568542	chr6:36,568,542	rs134499950	G	A	0.422355	-0.0470871	0.00852841	3.3667e-08	0.011393	0.0949586	ENSBTAG00000053992,ENSBTAG00000020031,ENSBTAG00000017704	NO_SYMBOL,PKD2,ABCG2	1	Intron_variant,intron_variant,intron_variant,intron_variant,intron_variant,intron_variant,intron_variant	Modifier,modifier,modifier,modifier,modifier,modifier,modifier
Spleenweight	6	36568688	chr6:36,568,688	rs136678745	G	A	0.421928	-0.0463244	0.00852356	5.48368e-08	0.011393	0.0918823	ENSBTAG00000053992,ENSBTAG00000020031,ENSBTAG00000017704	NO_SYMBOL,PKD2,ABCG2	1	Intron_variant,intron_variant,intron_variant,intron_variant,intron_variant,intron_variant,intron_variant	Modifier,modifier,modifier,modifier,modifier,modifier,modifier
Spleenweight	6	36568846	chr6:36,568,846	rs210763499	A	G	0.422355	-0.0470871	0.00852841	3.3667e-08	0.011393	0.0949586	ENSBTAG00000053992,ENSBTAG00000020031,ENSBTAG00000017704	NO_SYMBOL,PKD2,ABCG2	1	Intron_variant,intron_variant,intron_variant,intron_variant,intron_variant,intron_variant,intron_variant	Modifier,modifier,modifier,modifier,modifier,modifier,modifier
Spleenweight	6	36568859	chr6:36,568,859	rs207548373	T	G	0.422355	-0.0470871	0.00852841	3.3667e-08	0.011393	0.0949586	ENSBTAG00000053992,ENSBTAG00000020031,ENSBTAG00000017704	NO_SYMBOL,PKD2,ABCG2	1	Intron_variant,intron_variant,intron_variant,intron_variant,intron_variant,intron_variant,intron_variant	Modifier,modifier,modifier,modifier,modifier,modifier,modifier
Spleenweight	6	36572899	chr6:36,572,899	rs136151409	T	C	0.421502	-0.0462132	0.00853185	6.07591e-08	0.011393	0.0914167	ENSBTAG00000053992,ENSBTAG00000020031,ENSBTAG00000017704	NO_SYMBOL,PKD2,ABCG2	1	Intron_variant,intron_variant,intron_variant,intron_variant,intron_variant,intron_variant,intron_variant	Modifier,modifier,modifier,modifier,modifier,modifier,modifier
Spleenweight	6	36575633	chr6:36,575,633	rs133263214	T	C	0.421502	-0.045659	0.0085031	7.88742e-08	0.011393	0.0892373	ENSBTAG00000053992,ENSBTAG00000020031,ENSBTAG00000017704	NO_SYMBOL,PKD2,ABCG2	1	Intron_variant,intron_variant,intron_variant,intron_variant,intron_variant,intron_variant,intron_variant	Modifier,modifier,modifier,modifier,modifier,modifier,modifier
Spleenweight	6	36857123	chr6:36,857,123	rs110343377	A	T	0.377133	0.0406185	0.00821434	7.62102e-07	0.011393	0.0680346	ENSBTAG00000007568,ENSBTAG00000000470	MEPE,IBSP	1	Intron_variant	Modifier
Spleenweight	6	36858747	chr6:36,858,747	rs384607861	A	G	0.363481	0.0425843	0.00837765	3.71358e-07	0.011393	0.0736519	ENSBTAG00000007568,ENSBTAG00000000470	MEPE,IBSP	1	Intron_variant	Modifier
Spleenweight	6	36945166	chr6:36,945,166	rs385073971	A	G	0.364334	0.0434346	0.00827705	1.54105e-07	0.011393	0.0766994	#N/A	#N/A	1	Intergenic_region	Modifier
Spleenweight	6	36954127	chr6:36,954,127	rs382920611	T	C	0.374147	0.0421195	0.00819549	2.75698e-07	0.011393	0.0729244	#N/A	#N/A	1	Intergenic_region	Modifier
Spleenweight	6	36957460	chr6:36,957,460	rs378929586	T	C	0.454778	0.0455706	0.00807399	1.66022e-08	0.011393	0.0903929	#N/A	#N/A	1	Intergenic_region	Modifier
Spleenweight	6	36960146	chr6:36,960,146	rs384374164	C	T	0.381399	0.0410298	0.0081601	4.95347e-07	0.011393	0.0697238	#N/A	#N/A	1	Intergenic_region	Modifier
Spleenweight	6	36968398	chr6:36,968,398	rs380657338	G	T	0.475256	0.0403432	0.00793695	3.7159e-07	0.011393	0.0712537	#N/A	#N/A	1	Intergenic_region	Modifier
Spleenweight	6	36972945	chr6:36,972,945	rs380242059	G	C	0.476536	0.04142	0.00795487	1.92044e-07	0.011393	0.0751268	#N/A	#N/A	1	Intergenic_region	Modifier
Spleenweight	6	36974024	chr6:36,974,024	rs382443194	C	G	0.476962	0.0418054	0.0079354	1.37757e-07	0.011393	0.0765374	#N/A	#N/A	1	Intergenic_region	Modifier
Spleenweight	6	36978555	chr6:36,978,555	rs134328739	G	A	0.449232	-0.0410304	0.0077716	1.29518e-07	0.011393	0.0731211	#N/A	#N/A	1	Intergenic_region	Modifier
Spleenweight	6	36980491	chr6:36,980,491	rs379200612	C	T	0.478669	0.0397033	0.00791993	5.35647e-07	0.011393	0.0690548	#N/A	#N/A	1	Intergenic_region	Modifier
Spleenweight	6	36995904	chr6:36,995,904	rs382462900	G	A	0.501706	-0.04161	0.00790006	1.38633e-07	0.011393	0.075984	#N/A	#N/A	1	Intergenic_region	Modifier
Spleenweight	6	37019802	chr6:37,019,802	rs377940981	T	C	0.382253	0.0424534	0.00820515	2.29141e-07	0.011393	0.0747099	#N/A	#N/A	1	Intergenic_region	Modifier
Spleenweight	6	37026816	chr6:37,026,816	rs379086639	C	T	0.212457	-0.0502491	0.00962234	1.76878e-07	0.011393	0.0741641	#N/A	#N/A	1	Intergenic_region	Modifier
Spleenweight	6	37026863	chr6:37,026,863	rs382243268	A	G	0.155717	-0.0609463	0.010714	1.28161e-08	0.011393	0.0857256	#N/A	#N/A	2	Intergenic_region	Modifier
Spleenweight	6	37027394	chr6:37,027,394	rs109473637	G	A	0.331485	-0.0456995	0.00870667	1.53102e-07	0.011393	0.0812437	#N/A	#N/A	1	Intergenic_region	Modifier
Spleenweight	6	37027429	chr6:37,027,429	rs109531240	T	G	0.198379	-0.0676552	0.0102153	3.52191e-11	0.011393	0.127779	#N/A	#N/A	6	Intergenic_region	Modifier
Spleenweight	6	37027539	chr6:37,027,539	rs133862937	C	G	0.158276	-0.0677953	0.0110061	7.28297e-10	0.011393	0.107492	#N/A	#N/A	4	Intergenic_region	Modifier
Spleenweight	6	37028223	chr6:37,028,223	rs136877217	A	G	0.428754	-0.0445045	0.00827502	7.52421e-08	0.011393	0.0851591	#N/A	#N/A	2	Intergenic_region	Modifier
Spleenweight	6	37028289	chr6:37,028,289	rs209812782	C	T	0.133532	-0.063594	0.0117565	6.32774e-08	0.011393	0.0821414	#N/A	#N/A	2	Intergenic_region	Modifier
Spleenweight	6	37028310	chr6:37,028,310	rs210511533	C	T	0.133532	-0.0618483	0.011741	1.38132e-07	0.011393	0.0776936	#N/A	#N/A	2	Intergenic_region	Modifier
Spleenweight	6	37028464	chr6:37,028,464	rs436419076	G	A	0.176195	-0.0533857	0.0106343	5.16357e-07	0.011393	0.0726206	#N/A	#N/A	1	Intergenic_region	Modifier
Spleenweight	6	37029021	chr6:37,029,021	rs209079646	A	G	0.183874	-0.0516795	0.010415	6.97618e-07	0.011393	0.0703568	#N/A	#N/A	2	Intergenic_region	Modifier
Spleenweight	6	37029126	chr6:37,029,126	rs379292178	G	A	0.202645	-0.0542897	0.0102565	1.20194e-07	0.011393	0.0836016	#N/A	#N/A	3	Intergenic_region	Modifier
Spleenweight	6	37029253	chr6:37,029,253	rs135945953	G	A	0.226962	-0.0490588	0.00995274	8.25762e-07	0.011393	0.0741276	#N/A	#N/A	7	Intergenic_region	Modifier
Spleenweight	6	37029567	chr6:37,029,567	rs110158009	C	T	0.201792	-0.0517158	0.00999814	2.30934e-07	0.011393	0.0756238	#N/A	#N/A	1	Intergenic_region	Modifier
Spleenweight	6	37030694	chr6:37,030,694	rs110657344	C	T	0.25256	-0.0549861	0.00980399	2.0404e-08	0.011393	0.100193	#N/A	#N/A	1	Intergenic_region	Modifier
Spleenweight	6	37032906	chr6:37,032,906	rs134214719	T	G	0.125	-0.0634907	0.0120079	1.2405e-07	0.011393	0.0773981	#N/A	#N/A	1	Intergenic_region	Modifier
Spleenweight	6	37032995	chr6:37,032,995	rs207859451	G	A	0.125	-0.0641881	0.0120144	9.16151e-08	0.011393	0.0791077	#N/A	#N/A	1	Intergenic_region	Modifier
Spleenweight	6	37034096	chr6:37,034,096	rs110528046	G	A	0.250853	-0.0558029	0.00982886	1.36716e-08	0.011393	0.102729	#N/A	#N/A	1	Intergenic_region	Modifier
Spleenweight	6	37034823	chr6:37,034,823	rs110401485	T	C	0.250853	-0.0558029	0.00982886	1.36716e-08	0.011393	0.102729	#N/A	#N/A	1	Intergenic_region	Modifier
Spleenweight	6	37034912	chr6:37,034,912	rs208848667	T	C	0.250853	-0.0558029	0.00982886	1.36716e-08	0.011393	0.102729	#N/A	#N/A	1	Intergenic_region	Modifier
Spleenweight	6	37035052	chr6:37,035,052	rs109965920	A	G	0.248294	-0.0542463	0.00983725	3.50016e-08	0.011393	0.0964154	#N/A	#N/A	1	Intergenic_region	Modifier
Spleenweight	6	37035186	chr6:37,035,186	rs109920258	T	C	0.138225	-0.0659397	0.0116279	1.42124e-08	0.011393	0.0909214	#N/A	#N/A	1	Intergenic_region	Modifier
Spleenweight	6	37035355	chr6:37,035,355	rs110010107	T	G	0.250853	-0.0558029	0.00982886	1.36716e-08	0.011393	0.102729	#N/A	#N/A	1	Intergenic_region	Modifier
Spleenweight	6	37036215	chr6:37,036,215	rs133703244	G	A	0.218003	-0.0494852	0.0100625	8.75352e-07	0.011393	0.0732842	#N/A	#N/A	1	Intergenic_region	Modifier
Spleenweight	6	37037467	chr6:37,037,467	rs110729663	G	A	0.256399	-0.0574329	0.0098262	5.06955e-09	0.011393	0.1104	#N/A	#N/A	1	Intergenic_region	Modifier
Spleenweight	6	37037886	chr6:37,037,886	rs209480008	A	G	0.221843	-0.0510694	0.0100565	3.80928e-07	0.011393	0.0790363	#N/A	#N/A	1	Intergenic_region	Modifier
Spleenweight	6	37038017	chr6:37,038,017	rs109547063	G	A	0.255119	-0.0583455	0.00983174	2.94918e-09	0.011393	0.113563	#N/A	#N/A	1	Intergenic_region	Modifier
Spleenweight	6	37038451	chr6:37,038,451	rs210504624	A	G	0.22099	-0.0519244	0.0100687	2.50896e-07	0.011393	0.0814799	#N/A	#N/A	1	Intergenic_region	Modifier
Spleenweight	6	37039601	chr6:37,039,601	rs384980272	C	T	0.21971	-0.0516356	0.0100869	3.07007e-07	0.011393	0.080241	#N/A	#N/A	1	Intergenic_region	Modifier
Spleenweight	6	37039688	chr6:37,039,688	rs378356619	A	C	0.350683	-0.0587348	0.00901796	7.36227e-11	0.011393	0.137897	#N/A	#N/A	5	Intergenic_region	Modifier
Spleenweight	6	37040050	chr6:37,040,050	rs382040150	A	G	0.255546	-0.0578132	0.00984163	4.24514e-09	0.011393	0.111623	#N/A	#N/A	1	Intergenic_region	Modifier
Spleenweight	6	37042483	chr6:37,042,483	rs110188819	T	C	0.254693	-0.054555	0.00979888	2.58462e-08	0.011393	0.0991775	#N/A	#N/A	1	Intergenic_region	Modifier
Spleenweight	6	37042702	chr6:37,042,702	rs472307165	C	A	0.176195	-0.0595367	0.010719	2.78659e-08	0.011393	0.0903191	#N/A	#N/A	2	Intergenic_region	Modifier
Spleenweight	6	37044068	chr6:37,044,068	rs110983998	C	T	0.254266	-0.0558429	0.00981845	1.28871e-08	0.011393	0.103801	#N/A	#N/A	1	Intergenic_region	Modifier
Spleenweight	6	37044758	chr6:37,044,758	rs381153388	G	A	0.250427	-0.0529467	0.00973711	5.39967e-08	0.011393	0.0923772	#N/A	#N/A	1	Intergenic_region	Modifier
Spleenweight	6	37045847	chr6:37,045,847	rs109238303	T	A	0.244881	-0.0540532	0.00974666	2.92588e-08	0.011393	0.094843	#N/A	#N/A	1	Intergenic_region	Modifier
Spleenweight	6	37045930	chr6:37,045,930	rs109707635	C	G	0.246587	-0.0550329	0.00975502	1.68579e-08	0.011393	0.0987734	#N/A	#N/A	1	Intergenic_region	Modifier
Spleenweight	6	37048446	chr6:37,048,446	rs110546713	T	C	0.24616	-0.0552622	0.0097741	1.56805e-08	0.011393	0.0994821	#N/A	#N/A	1	Intergenic_region	Modifier
Spleenweight	6	37048502	chr6:37,048,502	rs109921784	T	A	0.245307	-0.0530952	0.00975508	5.24437e-08	0.011393	0.0916184	#N/A	#N/A	1	Intergenic_region	Modifier
Spleenweight	6	37048588	chr6:37,048,588	rs109246224	G	A	0.413396	-0.0659567	0.00905358	3.21295e-13	0.011393	0.185191	#N/A	#N/A	7	Intergenic_region	Modifier
Spleenweight	6	37048719	chr6:37,048,719	rs109760338	A	G	0.220137	-0.0507498	0.0102393	7.18187e-07	0.011393	0.0776197	#N/A	#N/A	1	Intergenic_region	Modifier
Spleenweight	6	37049061	chr6:37,049,061	rs108984575	A	G	0.232935	-0.050953	0.0100547	4.02892e-07	0.011393	0.0814326	#N/A	#N/A	1	Intergenic_region	Modifier
Spleenweight	6	37049092	chr6:37,049,092	rs109583906	A	C	0.220137	-0.0502273	0.0102314	9.14895e-07	0.011393	0.0760296	#N/A	#N/A	1	Intergenic_region	Modifier
Spleenweight	6	37049159	chr6:37,049,159	rs110720598	A	C	0.245734	-0.0526914	0.00975599	6.62953e-08	0.011393	0.0903361	#N/A	#N/A	1	Intergenic_region	Modifier
Spleenweight	6	37049427	chr6:37,049,427	rs137779645	G	C	0.226962	-0.0508005	0.00990054	2.8807e-07	0.011393	0.0794844	#N/A	#N/A	1	Intergenic_region	Modifier
Spleenweight	6	37049538	chr6:37,049,538	rs110638909	G	A	0.269625	-0.0558844	0.00942571	3.0491e-09	0.011393	0.107964	#N/A	#N/A	1	Intergenic_region	Modifier
Spleenweight	6	37049542	chr6:37,049,542	rs109398376	A	G	0.259812	-0.0522638	0.00960226	5.243e-08	0.011393	0.0922136	#N/A	#N/A	1	Intergenic_region	Modifier
Spleenweight	6	37049551	chr6:37,049,551	rs110501726	A	G	0.270051	-0.055741	0.0094282	3.37642e-09	0.011393	0.107518	#N/A	#N/A	1	Intergenic_region	Modifier
Spleenweight	6	37049561	chr6:37,049,561	rs110097520	G	A	0.243174	-0.0551202	0.00980276	1.87744e-08	0.011393	0.0981582	#N/A	#N/A	1	Intergenic_region	Modifier
Spleenweight	6	37049715	chr6:37,049,715	#N/A	A	G	0.244881	-0.0543718	0.00977493	2.66127e-08	0.011393	0.0959643	#N/A	#N/A	1	Intergenic_region	Modifier
Spleenweight	6	37049750	chr6:37,049,750	rs109629283	T	C	0.231229	-0.0545102	0.00991886	3.89369e-08	0.011393	0.0927228	#N/A	#N/A	1	Intergenic_region	Modifier
Spleenweight	6	37049768	chr6:37,049,768	rs109787639	G	A	0.244881	-0.0543718	0.00977493	2.66127e-08	0.011393	0.0959643	#N/A	#N/A	1	Intergenic_region	Modifier
Spleenweight	6	37049849	chr6:37,049,849	rs109023877	C	A	0.231655	-0.0545815	0.00992622	3.82549e-08	0.011393	0.0930852	#N/A	#N/A	1	Intergenic_region	Modifier
Spleenweight	6	37049871	chr6:37,049,871	rs109473876	G	A	0.245734	-0.0526268	0.0097444	6.63715e-08	0.011393	0.0901147	#N/A	#N/A	1	Intergenic_region	Modifier
Spleenweight	6	37050898	chr6:37,050,898	rs461066231	G	A	0.234642	-0.0510287	0.0100271	3.5985e-07	0.011393	0.0820902	#N/A	#N/A	1	Intergenic_region	Modifier
Spleenweight	6	37050903	chr6:37,050,903	rs479527737	G	A	0.22099	-0.0504378	0.0102243	8.09251e-07	0.011393	0.0768811	#N/A	#N/A	1	Intergenic_region	Modifier
Spleenweight	6	37051167	chr6:37,051,167	rs380411008	G	T	0.290956	-0.0565326	0.00925639	1.01258e-09	0.011393	0.115742	#N/A	#N/A	1	Intergenic_region	Modifier
Spleenweight	6	37051188	chr6:37,051,188	rs383760741	C	T	0.234215	-0.0503369	0.0100508	5.49276e-07	0.011393	0.0797786	#N/A	#N/A	1	Intergenic_region	Modifier
Spleenweight	6	37051376	chr6:37,051,376	rs797336270	T	C	0.255546	-0.0535287	0.00962612	2.68571e-08	0.011393	0.0956913	#N/A	#N/A	1	Intergenic_region	Modifier
Spleenweight	6	37051523	chr6:37,051,523	rs1116542635	C	T	0.248294	-0.0504679	0.00981267	2.70184e-07	0.011393	0.083452	#N/A	#N/A	1	Intergenic_region	Modifier
Spleenweight	6	37051856	chr6:37,051,856	rs377899119	G	A	0.290529	-0.0544084	0.00928212	4.58337e-09	0.011393	0.107114	#N/A	#N/A	2	Intergenic_region	Modifier
Spleenweight	6	37052164	chr6:37,052,164	rs384544572	C	A	0.238055	-0.0523458	0.0100065	1.68449e-07	0.011393	0.0872482	#N/A	#N/A	1	Intergenic_region	Modifier
Spleenweight	6	37052165	chr6:37,052,165	rs379496439	A	C	0.238055	-0.0523458	0.0100065	1.68449e-07	0.011393	0.0872482	#N/A	#N/A	1	Intergenic_region	Modifier
Spleenweight	6	37052222	chr6:37,052,222	rs382165946	G	A	0.238481	-0.0492673	0.00993761	7.13474e-07	0.011393	0.0773827	#N/A	#N/A	1	Intergenic_region	Modifier
Spleenweight	6	37052233	chr6:37,052,233	rs379297689	A	G	0.226536	-0.0494115	0.0101001	9.97183e-07	0.011393	0.0750975	#N/A	#N/A	1	Intergenic_region	Modifier
Spleenweight	6	37052578	chr6:37,052,578	rs109421538	A	G	0.244454	-0.0547245	0.00977069	2.13258e-08	0.011393	0.0970987	#N/A	#N/A	1	Intergenic_region	Modifier
Spleenweight	6	37053002	chr6:37,053,002	rs110570089	T	C	0.244881	-0.0543718	0.00977493	2.66127e-08	0.011393	0.0959643	#N/A	#N/A	1	Intergenic_region	Modifier
Spleenweight	6	37053868	chr6:37,053,868	rs111017396	C	T	0.244454	-0.0547245	0.00977069	2.13258e-08	0.011393	0.0970987	#N/A	#N/A	1	Intergenic_region	Modifier
Spleenweight	6	37055406	chr6:37,055,406	rs43157212	C	T	0.243601	-0.0506821	0.00977522	2.163e-07	0.011393	0.0830866	#N/A	#N/A	1	Intergenic_region	Modifier
Spleenweight	6	37055450	chr6:37,055,450	rs43157210	G	A	0.241894	-0.052069	0.00982096	1.14655e-07	0.011393	0.0872781	#N/A	#N/A	1	Intergenic_region	Modifier
Spleenweight	6	37055872	chr6:37,055,872	rs109597494	G	A	0.243601	-0.0537223	0.00979353	4.12323e-08	0.011393	0.0933536	#N/A	#N/A	1	Intergenic_region	Modifier
Spleenweight	6	37055892	chr6:37,055,892	rs110103638	C	T	0.242321	-0.0517603	0.00982062	1.36001e-07	0.011393	0.0863499	#N/A	#N/A	1	Intergenic_region	Modifier
Spleenweight	6	37056386	chr6:37,056,386	rs517534572	T	A	0.234215	-0.0531629	0.00978101	5.46988e-08	0.011393	0.0889879	#N/A	#N/A	1	Intergenic_region	Modifier
Spleenweight	6	37056387	chr6:37,056,387	rs437604536	A	G	0.234215	-0.0531629	0.00978101	5.46988e-08	0.011393	0.0889879	#N/A	#N/A	1	Intergenic_region	Modifier
Spleenweight	6	37056413	chr6:37,056,413	rs110402685	G	T	0.235068	-0.0530267	0.00975958	5.53216e-08	0.011393	0.0887559	#N/A	#N/A	1	Intergenic_region	Modifier
Spleenweight	6	37056720	chr6:37,056,720	rs109610076	G	A	0.244881	-0.0543718	0.00977493	2.66127e-08	0.011393	0.0959643	#N/A	#N/A	1	Intergenic_region	Modifier
Spleenweight	6	37057082	chr6:37,057,082	rs110589768	C	T	0.241041	-0.051949	0.00984216	1.30449e-07	0.011393	0.0866674	#N/A	#N/A	1	Intergenic_region	Modifier
Spleenweight	6	37058410	chr6:37,058,410	rs110759886	C	T	0.244454	-0.0532514	0.00980528	5.60748e-08	0.011393	0.0919416	#N/A	#N/A	1	Intergenic_region	Modifier
Spleenweight	6	37059574	chr6:37,059,574	rs379938782	T	C	0.244881	-0.0543413	0.00979992	2.93823e-08	0.011393	0.0958567	#N/A	#N/A	1	Intergenic_region	Modifier
Spleenweight	6	37059590	chr6:37,059,590	rs109802082	A	T	0.244881	-0.0543413	0.00979992	2.93823e-08	0.011393	0.0958567	#N/A	#N/A	1	Intergenic_region	Modifier
Spleenweight	6	37061755	chr6:37,061,755	rs208575942	C	T	0.246587	-0.0505068	0.00970858	1.9685e-07	0.011393	0.0831946	#N/A	#N/A	1	Intergenic_region	Modifier
Spleenweight	6	37062110	chr6:37,062,110	rs5334479125	G	A	0.226109	-0.0523957	0.0100022	1.61947e-07	0.011393	0.0843298	#N/A	#N/A	1	Intergenic_region	Modifier
Spleenweight	6	37066196	chr6:37,066,196	rs109136592	C	T	0.251706	-0.057037	0.00978379	5.55123e-09	0.011393	0.107565	#N/A	#N/A	1	Intergenic_region	Modifier
Spleenweight	6	37066965	chr6:37,066,965	rs210544414	C	A	0.241041	-0.052684	0.00977164	6.98634e-08	0.011393	0.0891371	#N/A	#N/A	1	Intergenic_region	Modifier
Spleenweight	6	37067257	chr6:37,067,257	rs384991468	C	T	0.255973	-0.0528436	0.00963776	4.18225e-08	0.011393	0.0933597	#N/A	#N/A	1	Intergenic_region	Modifier
Spleenweight	6	37070801	chr6:37,070,801	rs109108804	C	T	0.242747	-0.0528582	0.00983839	7.7589e-08	0.011393	0.0901595	#N/A	#N/A	1	Intergenic_region	Modifier
Spleenweight	6	37075883	chr6:37,075,883	rs383197792	A	T	0.27901	-0.0487839	0.00954771	3.23042e-07	0.011393	0.0840415	#N/A	#N/A	1	Intergenic_region	Modifier
Spleenweight	6	37075910	chr6:37,075,910	rs385289515	C	A	0.314846	-0.0514731	0.00925904	2.70969e-08	0.011393	0.100332	#N/A	#N/A	2	Intergenic_region	Modifier
Spleenweight	6	37076551	chr6:37,076,551	rs383936065	C	T	0.273038	-0.0492198	0.00953333	2.43122e-07	0.011393	0.0844124	#N/A	#N/A	1	Intergenic_region	Modifier
Spleenweight	6	37078470	chr6:37,078,470	rs133349205	C	T	0.266212	-0.0538368	0.00968239	2.69338e-08	0.011393	0.0993914	#N/A	#N/A	2	Intergenic_region	Modifier
Spleenweight	6	37078664	chr6:37,078,664	rs135638557	G	A	0.266638	-0.0542726	0.00964672	1.84424e-08	0.011393	0.10111	#N/A	#N/A	2	Intergenic_region	Modifier
Spleenweight	6	37079324	chr6:37,079,324	rs135589661	C	T	0.247014	-0.0488922	0.00992643	8.41628e-07	0.011393	0.0780512	#N/A	#N/A	1	Intergenic_region	Modifier
Spleenweight	6	37079559	chr6:37,079,559	rs132941947	G	A	0.253413	-0.0517943	0.00978651	1.20712e-07	0.011393	0.0890974	#N/A	#N/A	1	Intergenic_region	Modifier
Spleenweight	6	37080936	chr6:37,080,936	rs134786396	A	T	0.255546	-0.0494871	0.0098124	4.57516e-07	0.011393	0.0817867	#N/A	#N/A	1	Intergenic_region	Modifier
Spleenweight	6	37081117	chr6:37,081,117	rs137728364	T	C	0.252986	-0.0513931	0.00981864	1.65664e-07	0.011393	0.0876247	#N/A	#N/A	1	Intergenic_region	Modifier
Spleenweight	6	37081253	chr6:37,081,253	rs134186352	G	A	0.253413	-0.0504012	0.00978021	2.55825e-07	0.011393	0.084369	#N/A	#N/A	1	Intergenic_region	Modifier
Spleenweight	6	37081316	chr6:37,081,316	rs136354749	G	A	0.25384	-0.0504488	0.00977928	2.48617e-07	0.011393	0.0846225	#N/A	#N/A	1	Intergenic_region	Modifier
Spleenweight	6	37081745	chr6:37,081,745	rs385890734	G	T	0.244454	-0.0484904	0.00989523	9.56532e-07	0.011393	0.0762362	#N/A	#N/A	1	Intergenic_region	Modifier
Spleenweight	6	37081821	chr6:37,081,821	rs135781299	G	A	0.252986	-0.0498617	0.0097868	3.4912e-07	0.011393	0.0824805	#N/A	#N/A	1	Intergenic_region	Modifier
Spleenweight	6	37081822	chr6:37,081,822	rs137150286	C	T	0.252986	-0.0498617	0.0097868	3.4912e-07	0.011393	0.0824805	#N/A	#N/A	1	Intergenic_region	Modifier
Spleenweight	6	37081841	chr6:37,081,841	rs133109348	T	C	0.252986	-0.0498617	0.0097868	3.4912e-07	0.011393	0.0824805	#N/A	#N/A	1	Intergenic_region	Modifier
Spleenweight	6	37081860	chr6:37,081,860	rs137385541	G	A	0.25384	-0.0504488	0.00977928	2.48617e-07	0.011393	0.0846225	#N/A	#N/A	1	Intergenic_region	Modifier
Spleenweight	6	37081867	chr6:37,081,867	rs133731230	T	C	0.253413	-0.050586	0.00977457	2.27593e-07	0.011393	0.0849888	#N/A	#N/A	1	Intergenic_region	Modifier
Spleenweight	6	37082010	chr6:37,082,010	rs134006411	T	C	0.252986	-0.0506303	0.00979494	2.35312e-07	0.011393	0.0850429	#N/A	#N/A	1	Intergenic_region	Modifier
Spleenweight	6	37082011	chr6:37,082,011	rs135792528	A	T	0.252986	-0.0506303	0.00979494	2.35312e-07	0.011393	0.0850429	#N/A	#N/A	1	Intergenic_region	Modifier
Spleenweight	6	37082077	chr6:37,082,077	rs136258735	A	G	0.253413	-0.0498673	0.00982012	3.81277e-07	0.011393	0.082591	#N/A	#N/A	1	Intergenic_region	Modifier
Spleenweight	6	37082116	chr6:37,082,116	rs137209507	A	G	0.225256	-0.0539919	0.0101285	9.78543e-08	0.011393	0.0893066	#N/A	#N/A	1	Intergenic_region	Modifier
Spleenweight	6	37082175	chr6:37,082,175	rs133261513	G	T	0.252133	-0.0498263	0.00984134	4.12808e-07	0.011393	0.0821795	#N/A	#N/A	1	Intergenic_region	Modifier
Spleenweight	6	37082218	chr6:37,082,218	rs136304358	C	T	0.254693	-0.0499155	0.00979251	3.44501e-07	0.011393	0.0830262	#N/A	#N/A	1	Intergenic_region	Modifier
Spleenweight	6	37082250	chr6:37,082,250	rs135329469	C	A	0.25384	-0.0500914	0.00980462	3.23946e-07	0.011393	0.0834277	#N/A	#N/A	1	Intergenic_region	Modifier
Spleenweight	6	37082286	chr6:37,082,286	rs519716751	C	T	0.253413	-0.0512583	0.00980418	1.71159e-07	0.011393	0.0872629	#N/A	#N/A	1	Intergenic_region	Modifier
Spleenweight	6	37082287	chr6:37,082,287	rs452377766	T	G	0.253413	-0.0512583	0.00980418	1.71159e-07	0.011393	0.0872629	#N/A	#N/A	1	Intergenic_region	Modifier
Spleenweight	6	37082303	chr6:37,082,303	rs470971761	C	T	0.244027	-0.0484511	0.0098972	9.80877e-07	0.011393	0.0760227	#N/A	#N/A	1	Intergenic_region	Modifier
Spleenweight	6	37082316	chr6:37,082,316	rs444592649	C	T	0.253413	-0.0512583	0.00980418	1.71159e-07	0.011393	0.0872629	#N/A	#N/A	1	Intergenic_region	Modifier
Spleenweight	6	37082377	chr6:37,082,377	rs133737141	C	A	0.254693	-0.0499155	0.00979251	3.44501e-07	0.011393	0.0830262	#N/A	#N/A	1	Intergenic_region	Modifier
Spleenweight	6	37082438	chr6:37,082,438	rs136156236	A	T	0.25384	-0.0485859	0.00977086	6.60864e-07	0.011393	0.0784882	#N/A	#N/A	1	Intergenic_region	Modifier
Spleenweight	6	37082440	chr6:37,082,440	rs134181442	G	A	0.25384	-0.0485859	0.00977086	6.60864e-07	0.011393	0.0784882	#N/A	#N/A	1	Intergenic_region	Modifier
Spleenweight	6	37082452	chr6:37,082,452	rs136646481	T	C	0.25384	-0.0485859	0.00977086	6.60864e-07	0.011393	0.0784882	#N/A	#N/A	1	Intergenic_region	Modifier
Spleenweight	6	37082537	chr6:37,082,537	rs135879770	A	G	0.254266	-0.0500526	0.00978769	3.1568e-07	0.011393	0.0833907	#N/A	#N/A	1	Intergenic_region	Modifier
Spleenweight	6	37082542	chr6:37,082,542	rs137039758	C	T	0.25384	-0.0503171	0.00978785	2.73608e-07	0.011393	0.0841812	#N/A	#N/A	1	Intergenic_region	Modifier
Spleenweight	6	37083023	chr6:37,083,023	rs134349459	G	T	0.255119	-0.0487423	0.00980032	6.57409e-07	0.011393	0.0792563	#N/A	#N/A	1	Intergenic_region	Modifier
Spleenweight	6	37084004	chr6:37,084,004	rs137435085	G	A	0.268345	-0.0504973	0.00973489	2.13416e-07	0.011393	0.0878877	#N/A	#N/A	1	Intergenic_region	Modifier
Spleenweight	6	37084569	chr6:37,084,569	rs136698986	T	A	0.252986	-0.0491048	0.00980193	5.45124e-07	0.011393	0.0799954	#N/A	#N/A	1	Intergenic_region	Modifier
Spleenweight	6	37084719	chr6:37,084,719	rs799254048	G	A	0.271331	-0.0496385	0.00967624	2.89834e-07	0.011393	0.0855183	#N/A	#N/A	1	Intergenic_region	Modifier
Spleenweight	6	37084868	chr6:37,084,868	rs133551122	T	C	0.254693	-0.0483974	0.00980677	8.01098e-07	0.011393	0.0780527	#N/A	#N/A	1	Intergenic_region	Modifier
Spleenweight	6	37085689	chr6:37,085,689	rs134463358	C	G	0.267918	-0.0493469	0.00971993	3.83676e-07	0.011393	0.0838442	#N/A	#N/A	2	Intergenic_region	Modifier
Spleenweight	6	37085827	chr6:37,085,827	rs135940978	A	G	0.255973	-0.0487023	0.00979619	6.64165e-07	0.011393	0.0793001	#N/A	#N/A	1	Intergenic_region	Modifier
Spleenweight	6	37086587	chr6:37,086,587	rs136054696	A	G	0.247014	-0.0516646	0.00986913	1.65014e-07	0.011393	0.0871538	#N/A	#N/A	1	Intergenic_region	Modifier
Spleenweight	6	37086777	chr6:37,086,777	rs134386916	G	C	0.258106	-0.053352	0.00977474	4.81112e-08	0.011393	0.0956827	#N/A	#N/A	1	Intergenic_region	Modifier
Spleenweight	6	37086823	chr6:37,086,823	rs519477576	A	G	0.242747	-0.0529004	0.00992212	9.73745e-08	0.011393	0.0903035	#N/A	#N/A	1	Intergenic_region	Modifier
Spleenweight	6	37086824	chr6:37,086,824	rs714495853	T	C	0.243174	-0.0527649	0.00992739	1.06608e-07	0.011393	0.0899488	#N/A	#N/A	1	Intergenic_region	Modifier
Spleenweight	6	37086827	chr6:37,086,827	rs719040904	A	G	0.243174	-0.0527649	0.00992739	1.06608e-07	0.011393	0.0899488	#N/A	#N/A	1	Intergenic_region	Modifier
Spleenweight	6	37086872	chr6:37,086,872	rs132735259	T	C	0.260239	-0.0513788	0.00977873	1.48717e-07	0.011393	0.0892121	#N/A	#N/A	1	Intergenic_region	Modifier
Spleenweight	6	37086958	chr6:37,086,958	rs447939291	A	G	0.260239	-0.0490515	0.00980175	5.60471e-07	0.011393	0.0813131	#N/A	#N/A	1	Intergenic_region	Modifier
Spleenweight	6	37086998	chr6:37,086,998	rs445702722	G	C	0.260239	-0.0490515	0.00980175	5.60471e-07	0.011393	0.0813131	#N/A	#N/A	1	Intergenic_region	Modifier
Spleenweight	6	37087023	chr6:37,087,023	rs437722112	T	C	0.260239	-0.0490515	0.00980175	5.60471e-07	0.011393	0.0813131	#N/A	#N/A	1	Intergenic_region	Modifier
Spleenweight	6	37087885	chr6:37,087,885	rs134643938	G	A	0.257679	-0.0495639	0.0097866	4.09537e-07	0.011393	0.0824885	#N/A	#N/A	1	Intergenic_region	Modifier
Spleenweight	6	37087888	chr6:37,087,888	rs133860116	A	G	0.256399	-0.049594	0.00977503	3.90487e-07	0.011393	0.0823202	#N/A	#N/A	1	Intergenic_region	Modifier
Spleenweight	6	37088356	chr6:37,088,356	rs136301011	A	T	0.260239	-0.0493608	0.00978416	4.53579e-07	0.011393	0.0823417	#N/A	#N/A	1	Intergenic_region	Modifier
Spleenweight	6	37088585	chr6:37,088,585	rs379745553	A	G	0.260239	-0.0493608	0.00978416	4.53579e-07	0.011393	0.0823417	#N/A	#N/A	1	Intergenic_region	Modifier
Spleenweight	6	37090190	chr6:37,090,190	rs133520130	A	C	0.235068	-0.0521226	0.010032	2.04023e-07	0.011393	0.0857552	#N/A	#N/A	1	Intergenic_region	Modifier
Spleenweight	6	37091359	chr6:37,091,359	rs379105840	A	G	0.252986	-0.0489163	0.00985645	6.94574e-07	0.011393	0.0793824	ENSBTAG00000005989	LAP3	1	Intergenic_region	Modifier
Spleenweight	6	37091365	chr6:37,091,365	rs381217949	A	G	0.252986	-0.0489163	0.00985645	6.94574e-07	0.011393	0.0793824	ENSBTAG00000005989	LAP3	1	Intergenic_region	Modifier
Spleenweight	6	37091490	chr6:37,091,490	rs136579891	G	C	0.260239	-0.048822	0.00982011	6.63896e-07	0.011393	0.080554	ENSBTAG00000005989	LAP3	1	Intergenic_region	Modifier
Spleenweight	6	37091743	chr6:37,091,743	rs133686384	T	C	0.261092	-0.0487587	0.00978018	6.18148e-07	0.011393	0.0805156	ENSBTAG00000005989	LAP3	1	Intergenic_region	Modifier
Spleenweight	6	37092116	chr6:37,092,116	rs137562559	C	T	0.260239	-0.048822	0.00982011	6.63896e-07	0.011393	0.080554	ENSBTAG00000005989	LAP3	1	Intergenic_region	Modifier
Spleenweight	6	37092227	chr6:37,092,227	rs134643409	A	G	0.261519	-0.0511984	0.00976047	1.55868e-07	0.011393	0.0888684	ENSBTAG00000005989	LAP3	1	Intergenic_region	Modifier
Spleenweight	6	37092411	chr6:37,092,411	rs384504001	A	C	0.261945	-0.0505122	0.00976537	2.30879e-07	0.011393	0.0865931	ENSBTAG00000005989	LAP3	1	Intergenic_region	Modifier
Spleenweight	6	37092480	chr6:37,092,480	rs384952342	A	T	0.258959	-0.0493993	0.00978957	4.50897e-07	0.011393	0.0822066	ENSBTAG00000005989	LAP3	1	Intergenic_region	Modifier
Spleenweight	6	37092904	chr6:37,092,904	rs133173088	C	G	0.261519	-0.0498734	0.00975143	3.14617e-07	0.011393	0.0843281	ENSBTAG00000005989	LAP3	1	Intergenic_region	Modifier
Spleenweight	6	37093073	chr6:37,093,073	rs137145873	T	C	0.261092	-0.0506557	0.00978296	2.24338e-07	0.011393	0.0869025	ENSBTAG00000005989	LAP3	1	Intergenic_region	Modifier
Spleenweight	6	37093111	chr6:37,093,111	rs133090469	T	C	0.302901	-0.0504793	0.00944713	9.12466e-08	0.011393	0.0944526	ENSBTAG00000005989	LAP3	2	Intergenic_region	Modifier
Spleenweight	6	37093934	chr6:37,093,934	rs134548538	G	A	0.258959	-0.0495245	0.00977792	4.08547e-07	0.011393	0.0826238	ENSBTAG00000005989	LAP3	1	Intergenic_region	Modifier
Spleenweight	6	37093949	chr6:37,093,949	rs132920673	A	G	0.259812	-0.0504243	0.00978391	2.55265e-07	0.011393	0.0858367	ENSBTAG00000005989	LAP3	1	Intergenic_region	Modifier
Spleenweight	6	37094693	chr6:37,094,693	rs137213719	A	C	0.261519	-0.049343	0.00978712	4.61586e-07	0.011393	0.082544	ENSBTAG00000005989	LAP3	1	Intergenic_region	Modifier
Spleenweight	6	37094935	chr6:37,094,935	rs378545383	T	C	0.261519	-0.0498734	0.00975143	3.14617e-07	0.011393	0.0843281	ENSBTAG00000005989	LAP3	1	Intergenic_region	Modifier
Spleenweight	6	37095071	chr6:37,095,071	rs134616154	C	A	0.261945	-0.0505122	0.00976537	2.30879e-07	0.011393	0.0865931	ENSBTAG00000005989	LAP3	1	Intergenic_region	Modifier
Spleenweight	6	37095227	chr6:37,095,227	rs132728154	G	A	0.261519	-0.0498734	0.00975143	3.14617e-07	0.011393	0.0843281	ENSBTAG00000005989	LAP3	1	Intergenic_region	Modifier
Spleenweight	6	37095299	chr6:37,095,299	rs384265784	C	T	0.260239	-0.0480482	0.00977697	8.90425e-07	0.011393	0.0780207	ENSBTAG00000005989	LAP3	1	Intergenic_region	Modifier
Spleenweight	6	37095693	chr6:37,095,693	rs210151593	T	C	0.261945	-0.0505122	0.00976537	2.30879e-07	0.011393	0.0865931	ENSBTAG00000005989	LAP3	1	Intergenic_region	Modifier
Spleenweight	6	37096074	chr6:37,096,074	rs134005528	A	T	0.262799	-0.0509988	0.00977001	1.7899e-07	0.011393	0.0884548	ENSBTAG00000005989	LAP3	1	Intergenic_region	Modifier
Spleenweight	6	37096486	chr6:37,096,486	rs135790715	A	T	0.261945	-0.0505122	0.00976537	2.30879e-07	0.011393	0.0865931	ENSBTAG00000005989	LAP3	1	Intergenic_region	Modifier
Spleenweight	6	37096495	chr6:37,096,495	rs134628626	A	T	0.261945	-0.0505122	0.00976537	2.30879e-07	0.011393	0.0865931	ENSBTAG00000005989	LAP3	1	Intergenic_region	Modifier
Spleenweight	6	37096959	chr6:37,096,959	rs137206002	C	T	0.260239	-0.0492528	0.00975458	4.43661e-07	0.011393	0.0819818	ENSBTAG00000005989	LAP3	1	Intergenic_region	Modifier
Spleenweight	6	37097106	chr6:37,097,106	rs380531523	T	C	0.259386	-0.0505247	0.00978764	2.44207e-07	0.011393	0.0860871	ENSBTAG00000005989	LAP3	1	Intergenic_region	Modifier
Spleenweight	6	37097376	chr6:37,097,376	rs135883702	C	T	0.261945	-0.0505122	0.00976537	2.30879e-07	0.011393	0.0865931	ENSBTAG00000005989	LAP3	1	Intergenic_region	Modifier
Spleenweight	6	37097509	chr6:37,097,509	rs137039875	A	G	0.261092	-0.0501161	0.00975743	2.80348e-07	0.011393	0.085061	ENSBTAG00000005989	LAP3	1	Intergenic_region	Modifier
Spleenweight	6	37097522	chr6:37,097,522	rs132751414	G	A	0.259812	-0.0495062	0.00976963	4.03385e-07	0.011393	0.0827394	ENSBTAG00000005989	LAP3	1	Intergenic_region	Modifier
Spleenweight	6	37097635	chr6:37,097,635	rs135144479	A	C	0.261092	-0.0503308	0.00977619	2.62846e-07	0.011393	0.0857913	ENSBTAG00000005989	LAP3	1	Intergenic_region	Modifier
Spleenweight	6	37097772	chr6:37,097,772	rs133834906	C	T	0.261945	-0.0505122	0.00976537	2.30879e-07	0.011393	0.0865931	ENSBTAG00000005989	LAP3	1	Intergenic_region	Modifier
Spleenweight	6	37098052	chr6:37,098,052	rs134956600	G	T	0.261945	-0.0505122	0.00976537	2.30879e-07	0.011393	0.0865931	ENSBTAG00000005989	LAP3	1	Intergenic_region	Modifier
Spleenweight	6	37098831	chr6:37,098,831	rs136521417	T	C	0.261945	-0.0505122	0.00976537	2.30879e-07	0.011393	0.0865931	ENSBTAG00000005989	LAP3	1	Intergenic_region	Modifier
Spleenweight	6	37098872	chr6:37,098,872	rs134973312	G	A	0.261519	-0.0512503	0.00976385	1.52941e-07	0.011393	0.0890486	ENSBTAG00000005989	LAP3	1	Intergenic_region	Modifier
Spleenweight	6	37099110	chr6:37,099,110	rs133253669	G	A	0.277304	-0.0524217	0.00965876	5.71899e-08	0.011393	0.0966776	ENSBTAG00000005989	LAP3	2	Intergenic_region	Modifier
Spleenweight	6	37099560	chr6:37,099,560	rs136860948	G	C	0.264505	-0.0513051	0.0097531	1.4375e-07	0.011393	0.0898931	ENSBTAG00000005989	LAP3	1	Intergenic_region	Modifier
Spleenweight	6	37099942	chr6:37,099,942	rs132876918	C	T	0.260666	-0.0498984	0.00977722	3.33368e-07	0.011393	0.0842345	ENSBTAG00000005989	LAP3	1	Intergenic_region	Modifier
Spleenweight	6	37099978	chr6:37,099,978	rs135249689	T	C	0.259386	-0.0501614	0.00977818	2.89843e-07	0.011393	0.0848535	ENSBTAG00000005989	LAP3	1	Intergenic_region	Modifier
Spleenweight	6	37099983	chr6:37,099,983	rs137195052	A	C	0.261092	-0.0506443	0.00977163	2.18596e-07	0.011393	0.0868634	ENSBTAG00000005989	LAP3	1	Intergenic_region	Modifier
Spleenweight	6	37100199	chr6:37,100,199	rs137429196	T	G	0.255119	-0.0487226	0.00978471	6.37613e-07	0.011393	0.0791922	ENSBTAG00000005989	LAP3	1	Intergenic_region	Modifier
Spleenweight	6	37100203	chr6:37,100,203	rs133850587	A	G	0.255119	-0.0487226	0.00978471	6.37613e-07	0.011393	0.0791922	ENSBTAG00000005989	LAP3	1	Intergenic_region	Modifier
Spleenweight	6	37100223	chr6:37,100,223	rs136527265	A	G	0.258532	-0.0485986	0.00979275	6.95165e-07	0.011393	0.0794779	ENSBTAG00000005989	LAP3	1	Intergenic_region	Modifier
Spleenweight	6	37100242	chr6:37,100,242	rs135552305	A	G	0.260666	-0.0498984	0.00977722	3.33368e-07	0.011393	0.0842345	ENSBTAG00000005989	LAP3	1	Intergenic_region	Modifier
Spleenweight	6	37100924	chr6:37,100,924	rs134789137	C	A	0.260239	-0.0498047	0.00976714	3.41066e-07	0.011393	0.0838294	ENSBTAG00000005989	LAP3	1	Intergenic_region	Modifier
Spleenweight	6	37101114	chr6:37,101,114	rs136024617	T	C	0.261945	-0.0505122	0.00976537	2.30879e-07	0.011393	0.0865931	ENSBTAG00000005989	LAP3	1	Intergenic_region	Modifier
Spleenweight	6	37101213	chr6:37,101,213	rs137263646	T	C	0.261945	-0.0505122	0.00976537	2.30879e-07	0.011393	0.0865931	ENSBTAG00000005989	LAP3	1	Intergenic_region	Modifier
Spleenweight	6	37101414	chr6:37,101,414	rs133392054	T	C	0.261945	-0.0505122	0.00976537	2.30879e-07	0.011393	0.0865931	ENSBTAG00000005989	LAP3	1	Intergenic_region	Modifier
Spleenweight	6	37101691	chr6:37,101,691	rs134016075	T	A	0.276451	-0.0520202	0.00965007	7.01989e-08	0.011393	0.0950215	ENSBTAG00000005989	LAP3	2	Intergenic_region	Modifier
Spleenweight	6	37101956	chr6:37,101,956	rs379324875	A	G	0.261945	-0.0505122	0.00976537	2.30879e-07	0.011393	0.0865931	ENSBTAG00000005989	LAP3	1	Intergenic_region	Modifier
Spleenweight	6	37102041	chr6:37,102,041	rs385704535	C	T	0.261945	-0.0505122	0.00976537	2.30879e-07	0.011393	0.0865931	ENSBTAG00000005989	LAP3	1	Intergenic_region	Modifier
Spleenweight	6	37102093	chr6:37,102,093	rs380009568	C	T	0.258959	-0.050071	0.00979725	3.20925e-07	0.011393	0.0844574	ENSBTAG00000005989	LAP3	1	Intergenic_region	Modifier
Spleenweight	6	37102260	chr6:37,102,260	rs385965353	G	T	0.277304	-0.0524217	0.00965876	5.71899e-08	0.011393	0.0966776	ENSBTAG00000005989	LAP3	2	Intergenic_region	Modifier
Spleenweight	6	37102514	chr6:37,102,514	rs134495177	A	G	0.258959	-0.0512179	0.0097699	1.58482e-07	0.011393	0.0883708	ENSBTAG00000005989	LAP3	1	Intergenic_region	Modifier
Spleenweight	6	37102604	chr6:37,102,604	rs383111990	T	C	0.261519	-0.0498734	0.00975143	3.14617e-07	0.011393	0.0843281	ENSBTAG00000005989	LAP3	1	Intergenic_region	Modifier
Spleenweight	6	37104391	chr6:37,104,391	rs133172997	A	G	0.261092	-0.0491784	0.00974303	4.47507e-07	0.011393	0.0819077	ENSBTAG00000005989	LAP3	1	Intergenic_region	Modifier
Spleenweight	6	37104498	chr6:37,104,498	rs379428745	G	T	0.261092	-0.0497487	0.00975609	3.41014e-07	0.011393	0.0838184	ENSBTAG00000005989	LAP3	1	Intergenic_region	Modifier
Spleenweight	6	37104544	chr6:37,104,544	rs134802655	A	G	0.261519	-0.0498144	0.00975696	3.29877e-07	0.011393	0.0841287	ENSBTAG00000005989	LAP3	1	Intergenic_region	Modifier
Spleenweight	6	37104669	chr6:37,104,669	rs132785691	T	C	0.260666	-0.0507914	0.00978887	2.11779e-07	0.011393	0.0872765	ENSBTAG00000005989	LAP3	1	Intergenic_region	Modifier
Spleenweight	6	37104751	chr6:37,104,751	rs137055411	G	C	0.262372	-0.0501042	0.00973816	2.67319e-07	0.011393	0.0852894	ENSBTAG00000005989	LAP3	1	Intergenic_region	Modifier
Spleenweight	6	37104774	chr6:37,104,774	rs134645962	C	T	0.263652	-0.0499384	0.00974724	3.0018e-07	0.011393	0.0849915	ENSBTAG00000005989	LAP3	1	Intergenic_region	Modifier
Spleenweight	6	37104851	chr6:37,104,851	rs136820512	T	C	0.260239	-0.0507229	0.00978779	2.19207e-07	0.011393	0.0869489	ENSBTAG00000005989	LAP3	1	Intergenic_region	Modifier
Spleenweight	6	37104993	chr6:37,104,993	rs135417660	C	T	0.259812	-0.0496616	0.00976307	3.64388e-07	0.011393	0.0832596	ENSBTAG00000005989	LAP3	1	Intergenic_region	Modifier
Spleenweight	6	37105257	chr6:37,105,257	rs137786634	A	G	0.261519	-0.0498734	0.00975143	3.14617e-07	0.011393	0.0843281	ENSBTAG00000005989	LAP3	1	Intergenic_region	Modifier
Spleenweight	6	37112827	chr6:37,112,827	rs137165113	A	G	0.276877	-0.0523477	0.00965708	5.93817e-08	0.011393	0.0963133	ENSBTAG00000005989	LAP3	2	Intergenic_region	Modifier
Spleenweight	6	37115970	chr6:37,115,970	rs133702426	G	A	0.27773	-0.0515146	0.00963214	8.88352e-08	0.011393	0.0934491	ENSBTAG00000005989	LAP3	2	Intergenic_region	Modifier
Spleenweight	6	37117771	chr6:37,117,771	rs137499278	G	T	0.276877	-0.0511965	0.00962032	1.028e-07	0.011393	0.0921237	ENSBTAG00000005989	LAP3	2	Intergenic_region	Modifier
Spleenweight	6	37121529	chr6:37,121,529	rs382499284	A	T	0.302474	-0.0487893	0.00940634	2.13874e-07	0.011393	0.0881636	ENSBTAG00000019441,ENSBTAG00000005989	MED28,LAP3	3	Intergenic_region	Modifier
Spleenweight	6	37123023	chr6:37,123,023	rs137482165	C	T	0.262372	-0.0498285	0.00971887	2.94411e-07	0.011393	0.0843534	ENSBTAG00000019441,ENSBTAG00000005989	MED28,LAP3	1	Intergenic_region	Modifier
Spleenweight	6	37130785	chr6:37,130,785	rs136942733	T	C	0.302048	-0.0469393	0.00942415	6.33402e-07	0.011393	0.0815392	ENSBTAG00000019441,ENSBTAG00000005989	MED28,LAP3	2	Intergenic_region	Modifier
Spleenweight	6	37131025	chr6:37,131,025	rs135624205	A	C	0.301621	-0.0477864	0.00945993	4.38457e-07	0.011393	0.084441	ENSBTAG00000019441,ENSBTAG00000005989	MED28,LAP3	2	Intergenic_region	Modifier
Spleenweight	6	37131058	chr6:37,131,058	rs133178131	C	G	0.301621	-0.0477864	0.00945993	4.38457e-07	0.011393	0.084441	ENSBTAG00000019441,ENSBTAG00000005989	MED28,LAP3	2	Intergenic_region	Modifier
Spleenweight	6	37138139	chr6:37,138,139	rs135565978	C	T	0.30802	-0.0503025	0.00939099	8.48667e-08	0.011393	0.0946768	ENSBTAG00000019441,ENSBTAG00000005989,ENSBTAG00000005932	MED28,LAP3,FAM184B	3	Upstream_gene_variant,intergenic_region	Modifier,modifier
Spleenweight	6	37142174	chr6:37,142,174	rs109315366	G	A	0.366041	-0.0657413	0.00914866	6.67704e-13	0.011393	0.176059	ENSBTAG00000019441,ENSBTAG00000005989,ENSBTAG00000005932	MED28,LAP3,FAM184B	5	Intron_variant	Modifier
Spleenweight	6	37159427	chr6:37,159,427	rs135817299	A	C	0.263652	-0.0477768	0.0096744	7.87376e-07	0.011393	0.0777929	ENSBTAG00000019441,ENSBTAG00000005989,ENSBTAG00000005932	MED28,LAP3,FAM184B	1	Intron_variant	Modifier
Spleenweight	6	37159844	chr6:37,159,844	rs137400856	C	G	0.300341	-0.0465161	0.00945304	8.62128e-07	0.011393	0.0798178	ENSBTAG00000019441,ENSBTAG00000005989,ENSBTAG00000005932	MED28,LAP3,FAM184B	2	Intron_variant	Modifier
Spleenweight	6	37163934	chr6:37,163,934	rs110684574	T	C	0.291809	-0.0474468	0.00949121	5.76197e-07	0.011393	0.0816685	ENSBTAG00000019441,ENSBTAG00000005989,ENSBTAG00000005932	MED28,LAP3,FAM184B	2	Intron_variant	Modifier
Spleenweight	6	37164094	chr6:37,164,094	rs110216719	C	G	0.283276	-0.0474036	0.00954592	6.84016e-07	0.011393	0.0800896	ENSBTAG00000019441,ENSBTAG00000005989,ENSBTAG00000005932	MED28,LAP3,FAM184B	2	Intron_variant	Modifier
Spleenweight	6	37164439	chr6:37,164,439	rs135294144	T	G	0.283276	-0.0474036	0.00954592	6.84016e-07	0.011393	0.0800896	ENSBTAG00000019441,ENSBTAG00000005989,ENSBTAG00000005932	MED28,LAP3,FAM184B	2	Upstream_gene_variant,intron_variant	Modifier,modifier
Spleenweight	6	37167166	chr6:37,167,166	rs109448140	G	A	0.288396	-0.0477658	0.00955438	5.75201e-07	0.011393	0.0821966	ENSBTAG00000019441,ENSBTAG00000005989,ENSBTAG00000005932	MED28,LAP3,FAM184B	1	Upstream_gene_variant,downstream_gene_variant,intergenic_region	Modifier,modifier,modifier
Spleenweight	6	37167868	chr6:37,167,868	rs110740749	T	C	0.283276	-0.0477227	0.00950612	5.16143e-07	0.011393	0.0811715	ENSBTAG00000019441,ENSBTAG00000005989,ENSBTAG00000005932	MED28,LAP3,FAM184B	1	Upstream_gene_variant,downstream_gene_variant,intergenic_region	Modifier,modifier,modifier
Spleenweight	6	37168379	chr6:37,168,379	rs110760935	G	A	0.283276	-0.0474036	0.00954592	6.84016e-07	0.011393	0.0800896	ENSBTAG00000019441,ENSBTAG00000005989,ENSBTAG00000005932	MED28,LAP3,FAM184B	2	Upstream_gene_variant,downstream_gene_variant,intergenic_region	Modifier,modifier,modifier
Spleenweight	6	37168414	chr6:37,168,414	rs109383591	G	C	0.284983	-0.0483773	0.0095198	3.73966e-07	0.011393	0.0837164	ENSBTAG00000019441,ENSBTAG00000005989,ENSBTAG00000005932	MED28,LAP3,FAM184B	2	Upstream_gene_variant,downstream_gene_variant,intergenic_region	Modifier,modifier,modifier
Spleenweight	6	37172974	chr6:37,172,974	rs109989350	G	C	0.130546	-0.0583255	0.0118229	8.08679e-07	0.011393	0.0677827	ENSBTAG00000019441,ENSBTAG00000005989,ENSBTAG00000005932	MED28,LAP3,FAM184B	2	Intron_variant	Modifier
Spleenweight	6	37173048	chr6:37,173,048	rs109827447	G	A	0.320819	-0.0543255	0.00932661	5.7186e-09	0.011393	0.112887	ENSBTAG00000019441,ENSBTAG00000005989,ENSBTAG00000005932	MED28,LAP3,FAM184B	3	Intron_variant	Modifier
Spleenweight	6	37175915	chr6:37,175,915	rs109932875	C	T	0.28029	-0.0482568	0.00952566	4.06305e-07	0.011393	0.0824658	ENSBTAG00000019441,ENSBTAG00000005989,ENSBTAG00000005932	MED28,LAP3,FAM184B	1	Downstream_gene_variant,intergenic_region	Modifier,modifier
Spleenweight	6	37176229	chr6:37,176,229	rs110746190	T	C	0.281997	-0.0483888	0.00954442	3.98119e-07	0.011393	0.0832247	ENSBTAG00000019441,ENSBTAG00000005989,ENSBTAG00000005932	MED28,LAP3,FAM184B	2	Downstream_gene_variant,downstream_gene_variant,downstream_gene_variant,downstream_gene_variant,intergenic_region	Modifier,modifier,modifier,modifier,modifier
Spleenweight	6	37178074	chr6:37,178,074	rs110413192	A	G	0.129693	-0.0605858	0.0118416	3.11478e-07	0.011393	0.0727315	ENSBTAG00000019441,ENSBTAG00000005989,ENSBTAG00000005932	MED28,LAP3,FAM184B	1	Downstream_gene_variant,downstream_gene_variant,downstream_gene_variant,downstream_gene_variant,intergenic_region	Modifier,modifier,modifier,modifier,modifier
Spleenweight	6	37178122	chr6:37,178,122	rs110970586	A	G	0.282423	-0.0478104	0.00954258	5.43695e-07	0.011393	0.0813215	ENSBTAG00000019441,ENSBTAG00000005989,ENSBTAG00000005932	MED28,LAP3,FAM184B	1	Downstream_gene_variant,downstream_gene_variant,downstream_gene_variant,downstream_gene_variant,intergenic_region	Modifier,modifier,modifier,modifier,modifier
Spleenweight	6	37179535	chr6:37,179,535	rs109052870	T	A	0.278584	-0.0498519	0.0095238	1.65478e-07	0.011393	0.0876793	ENSBTAG00000019441,ENSBTAG00000005989,ENSBTAG00000005932	MED28,LAP3,FAM184B	1	Downstream_gene_variant,downstream_gene_variant,downstream_gene_variant,downstream_gene_variant,intergenic_region	Modifier,modifier,modifier,modifier,modifier
Spleenweight	6	37179793	chr6:37,179,793	rs109141786	A	T	0.281143	-0.0479874	0.00943464	3.65121e-07	0.011393	0.0816989	ENSBTAG00000019441,ENSBTAG00000005989,ENSBTAG00000005932	MED28,LAP3,FAM184B	2	Downstream_gene_variant,downstream_gene_variant,downstream_gene_variant,downstream_gene_variant,intergenic_region	Modifier,modifier,modifier,modifier,modifier
Spleenweight	6	37180932	chr6:37,180,932	rs109957850	G	A	0.290102	-0.0519462	0.00941439	3.43382e-08	0.011393	0.0975542	ENSBTAG00000019441,ENSBTAG00000005989,ENSBTAG00000005932	MED28,LAP3,FAM184B	2	Downstream_gene_variant,downstream_gene_variant,downstream_gene_variant,intergenic_region	Modifier,modifier,modifier,modifier
Spleenweight	6	37180966	chr6:37,180,966	rs110974806	A	G	0.27901	-0.0475266	0.00955786	6.60906e-07	0.011393	0.0797654	ENSBTAG00000019441,ENSBTAG00000005989,ENSBTAG00000005932	MED28,LAP3,FAM184B	1	Downstream_gene_variant,downstream_gene_variant,downstream_gene_variant,intergenic_region	Modifier,modifier,modifier,modifier
Spleenweight	6	37181087	chr6:37,181,087	rs109956382	G	A	0.27773	-0.0467342	0.00951536	9.04056e-07	0.011393	0.0769102	ENSBTAG00000019441,ENSBTAG00000005989,ENSBTAG00000005932	MED28,LAP3,FAM184B	1	Synonymous_variant,synonymous_variant,synonymous_variant	Low,low,low
Spleenweight	6	37181206	chr6:37,181,206	rs109468929	T	C	0.27901	-0.0475266	0.00955786	6.60906e-07	0.011393	0.0797654	ENSBTAG00000019441,ENSBTAG00000005989,ENSBTAG00000005932	MED28,LAP3,FAM184B	1	Intron_variant,intron_variant,intron_variant	Modifier,modifier,modifier
Spleenweight	6	37181374	chr6:37,181,374	rs135856007	T	C	0.279863	-0.0491976	0.00954809	2.56881e-07	0.011393	0.0856328	ENSBTAG00000019441,ENSBTAG00000005989,ENSBTAG00000005932	MED28,LAP3,FAM184B	1	Intron_variant,intron_variant,intron_variant	Modifier,modifier,modifier
Spleenweight	6	37181533	chr6:37,181,533	rs379774551	C	A	0.279437	-0.0486443	0.00953708	3.38685e-07	0.011393	0.0836395	ENSBTAG00000019441,ENSBTAG00000005989,ENSBTAG00000005932	MED28,LAP3,FAM184B	1	Intron_variant,intron_variant,intron_variant	Modifier,modifier,modifier
Spleenweight	6	37181650	chr6:37,181,650	rs210648221	C	T	0.279437	-0.0486443	0.00953708	3.38685e-07	0.011393	0.0836395	ENSBTAG00000019441,ENSBTAG00000005989,ENSBTAG00000005932	MED28,LAP3,FAM184B	1	Intron_variant,intron_variant,intron_variant	Modifier,modifier,modifier
Spleenweight	6	37181894	chr6:37,181,894	rs109534450	G	A	0.28029	-0.048196	0.00952406	4.18275e-07	0.011393	0.0822582	ENSBTAG00000019441,ENSBTAG00000005989,ENSBTAG00000005932	MED28,LAP3,FAM184B	1	Intron_variant,intron_variant,intron_variant	Modifier,modifier,modifier
Spleenweight	6	37182068	chr6:37,182,068	rs207974699	C	T	0.278157	-0.0473361	0.00952854	6.77098e-07	0.011393	0.0789786	ENSBTAG00000019441,ENSBTAG00000005989,ENSBTAG00000005932	MED28,LAP3,FAM184B	1	Intron_variant,intron_variant,intron_variant	Modifier,modifier,modifier
Spleenweight	6	37182810	chr6:37,182,810	rs109456039	G	A	0.290956	-0.0507786	0.00942783	7.20294e-08	0.011393	0.09338	ENSBTAG00000019441,ENSBTAG00000005989,ENSBTAG00000005932	MED28,LAP3,FAM184B	1	Intron_variant,intron_variant,intron_variant	Modifier,modifier,modifier
Spleenweight	6	37182983	chr6:37,182,983	rs110768284	T	C	0.276877	-0.0490997	0.00955295	2.7512e-07	0.011393	0.0847322	ENSBTAG00000019441,ENSBTAG00000005989,ENSBTAG00000005932	MED28,LAP3,FAM184B	1	Intron_variant,intron_variant,intron_variant	Modifier,modifier,modifier
Spleenweight	6	37183090	chr6:37,183,090	rs110335574	A	G	0.276877	-0.0485175	0.00951782	3.44084e-07	0.011393	0.0827347	ENSBTAG00000019441,ENSBTAG00000005989,ENSBTAG00000005932	MED28,LAP3,FAM184B	1	Intron_variant,intron_variant,intron_variant	Modifier,modifier,modifier
Spleenweight	6	37185316	chr6:37,185,316	rs110942856	A	T	0.289676	-0.0508457	0.00942868	6.94177e-08	0.011393	0.0933833	ENSBTAG00000019441,ENSBTAG00000005989,ENSBTAG00000005932	MED28,LAP3,FAM184B	3	Intron_variant,intron_variant,intron_variant	Modifier,modifier,modifier
Spleenweight	6	37188198	chr6:37,188,198	rs133689278	C	T	0.308447	-0.0464537	0.0091696	4.0616e-07	0.011393	0.0808051	ENSBTAG00000019441,ENSBTAG00000005989,ENSBTAG00000005932	MED28,LAP3,FAM184B	2	Intron_variant,intron_variant,intron_variant	Modifier,modifier,modifier
Spleenweight	6	37188623	chr6:37,188,623	rs109367096	G	A	0.413823	-0.0704385	0.00909481	9.5652e-15	0.011393	0.211279	ENSBTAG00000019441,ENSBTAG00000005989,ENSBTAG00000005932	MED28,LAP3,FAM184B	7	Intron_variant,intron_variant,intron_variant	Modifier,modifier,modifier
Spleenweight	6	37189736	chr6:37,189,736	rs110645220	T	C	0.413823	-0.0704385	0.00909481	9.5652e-15	0.011393	0.211279	ENSBTAG00000019441,ENSBTAG00000005989,ENSBTAG00000005932	MED28,LAP3,FAM184B	7	Intron_variant,intron_variant,intron_variant	Modifier,modifier,modifier
Spleenweight	6	37191616	chr6:37,191,616	rs109535711	C	T	0.292235	-0.0548279	0.00942231	5.92207e-09	0.011393	0.109148	ENSBTAG00000019441,ENSBTAG00000005989,ENSBTAG00000005932	MED28,LAP3,FAM184B	3	Intron_variant,intron_variant,intron_variant	Modifier,modifier,modifier
Spleenweight	6	37191966	chr6:37,191,966	rs110897976	A	G	0.118601	-0.0629172	0.0122407	2.74759e-07	0.011393	0.0726426	ENSBTAG00000019441,ENSBTAG00000005989,ENSBTAG00000005932	MED28,LAP3,FAM184B	3	Intron_variant,intron_variant,intron_variant	Modifier,modifier,modifier
Spleenweight	6	37192102	chr6:37,192,102	rs109595800	G	A	0.130119	-0.0612902	0.0117718	1.92423e-07	0.011393	0.0746405	ENSBTAG00000019441,ENSBTAG00000005989,ENSBTAG00000005932	MED28,LAP3,FAM184B	3	Intron_variant,intron_variant,intron_variant	Modifier,modifier,modifier
Spleenweight	6	37192309	chr6:37,192,309	rs381104276	G	T	0.290529	-0.0539519	0.00941334	9.95877e-09	0.011393	0.105325	ENSBTAG00000019441,ENSBTAG00000005989,ENSBTAG00000005932	MED28,LAP3,FAM184B	3	Intron_variant,intron_variant,intron_variant	Modifier,modifier,modifier
Spleenweight	6	37192455	chr6:37,192,455	rs108993343	C	T	0.293515	-0.0547509	0.00943657	6.55318e-09	0.011393	0.109121	ENSBTAG00000019441,ENSBTAG00000005989,ENSBTAG00000005932	MED28,LAP3,FAM184B	3	Intron_variant,intron_variant,intron_variant	Modifier,modifier,modifier
Spleenweight	6	37194956	chr6:37,194,956	rs109409827	A	G	0.291382	-0.0508436	0.00940824	6.51151e-08	0.011393	0.0937	ENSBTAG00000019441,ENSBTAG00000005989,ENSBTAG00000005932	MED28,LAP3,FAM184B	3	Intron_variant,intron_variant,intron_variant	Modifier,modifier,modifier
Spleenweight	6	37196622	chr6:37,196,622	rs720811302	T	A	0.287543	-0.0542841	0.00940265	7.77471e-09	0.011393	0.105974	ENSBTAG00000019441,ENSBTAG00000005989,ENSBTAG00000005932	MED28,LAP3,FAM184B	2	Intron_variant,intron_variant,intron_variant	Modifier,modifier,modifier
Spleenweight	6	37196629	chr6:37,196,629	rs463925933	T	C	0.287543	-0.0542841	0.00940265	7.77471e-09	0.011393	0.105974	ENSBTAG00000019441,ENSBTAG00000005989,ENSBTAG00000005932	MED28,LAP3,FAM184B	2	Intron_variant,intron_variant,intron_variant	Modifier,modifier,modifier
Spleenweight	6	37196635	chr6:37,196,635	rs381014843	G	A	0.287543	-0.0542841	0.00940265	7.77471e-09	0.011393	0.105974	ENSBTAG00000019441,ENSBTAG00000005989,ENSBTAG00000005932	MED28,LAP3,FAM184B	2	Intron_variant,intron_variant,intron_variant	Modifier,modifier,modifier
Spleenweight	6	37196818	chr6:37,196,818	rs109654455	G	A	0.262799	-0.052471	0.009471	3.02171e-08	0.011393	0.0936354	ENSBTAG00000019441,ENSBTAG00000005989,ENSBTAG00000005932	MED28,LAP3,FAM184B	2	Intron_variant,intron_variant,intron_variant	Modifier,modifier,modifier
Spleenweight	6	37196932	chr6:37,196,932	rs208383376	G	A	0.290529	-0.0545307	0.00940936	6.81712e-09	0.011393	0.107597	ENSBTAG00000019441,ENSBTAG00000005989,ENSBTAG00000005932	MED28,LAP3,FAM184B	3	Intron_variant,intron_variant,intron_variant	Modifier,modifier,modifier
Spleenweight	6	37205565	chr6:37,205,565	rs109589194	A	G	0.307167	-0.051275	0.00907622	1.61023e-08	0.011393	0.0982215	ENSBTAG00000019441,ENSBTAG00000005989,ENSBTAG00000005932	MED28,LAP3,FAM184B	2	Intron_variant,intron_variant,intron_variant	Modifier,modifier,modifier
Spleenweight	6	37206928	chr6:37,206,928	rs109316995	G	A	0.312287	-0.0474625	0.00908782	1.76386e-07	0.011393	0.0849287	ENSBTAG00000019441,ENSBTAG00000005989,ENSBTAG00000005932	MED28,LAP3,FAM184B	3	Intron_variant,intron_variant,intron_variant	Modifier,modifier,modifier
Spleenweight	6	37208778	chr6:37,208,778	rs110284116	A	T	0.355375	-0.0539726	0.0090597	2.56214e-09	0.011393	0.117147	ENSBTAG00000019441,ENSBTAG00000005989,ENSBTAG00000005932	MED28,LAP3,FAM184B	3	Intron_variant,intron_variant,intron_variant	Modifier,modifier,modifier
Spleenweight	6	37214389	chr6:37,214,389	rs109438687	T	C	0.406997	-0.0708227	0.00920634	1.43927e-14	0.011393	0.212513	ENSBTAG00000019441,ENSBTAG00000005989,ENSBTAG00000005932	MED28,LAP3,FAM184B	7	Intron_variant,intron_variant,intron_variant	Modifier,modifier,modifier
Spleenweight	6	37214736	chr6:37,214,736	rs109467519	C	T	0.408276	-0.0709271	0.00923064	1.54342e-14	0.011393	0.213348	ENSBTAG00000019441,ENSBTAG00000005989,ENSBTAG00000005932	MED28,LAP3,FAM184B	9	Intron_variant,intron_variant,intron_variant	Modifier,modifier,modifier
Spleenweight	6	37216084	chr6:37,216,084	rs109580631	C	T	0.377986	-0.0680236	0.00910144	7.78298e-14	0.011393	0.19098	ENSBTAG00000019441,ENSBTAG00000005989,ENSBTAG00000005932	MED28,LAP3,FAM184B	8	Intron_variant,intron_variant,intron_variant	Modifier,modifier,modifier
Spleenweight	6	37221337	chr6:37,221,337	rs210842564	T	C	0.354522	-0.0550276	0.00912127	1.61058e-09	0.011393	0.12164	ENSBTAG00000019441,ENSBTAG00000005932	MED28,FAM184B	3	Intron_variant,intron_variant,intron_variant	Modifier,modifier,modifier
Spleenweight	6	37221776	chr6:37,221,776	rs136542559	T	C	0.355375	-0.0550608	0.00910489	1.47211e-09	0.011393	0.121919	ENSBTAG00000019441,ENSBTAG00000005932	MED28,FAM184B	4	Intron_variant,intron_variant,intron_variant	Modifier,modifier,modifier
Spleenweight	6	37223186	chr6:37,223,186	rs109355965	T	C	0.408703	-0.0707182	0.0092376	1.92607e-14	0.011393	0.212162	ENSBTAG00000019441,ENSBTAG00000005932	MED28,FAM184B	9	Intron_variant,intron_variant,intron_variant	Modifier,modifier,modifier
Spleenweight	6	37225729	chr6:37,225,729	rs381693948	C	T	0.363055	-0.0570706	0.0090482	2.83778e-10	0.011393	0.132218	ENSBTAG00000005932	FAM184B	4	Intron_variant,intron_variant,intron_variant	Modifier,modifier,modifier
Spleenweight	6	37226016	chr6:37,226,016	rs110101450	C	T	0.384386	-0.0656823	0.00911696	5.82962e-13	0.011393	0.179211	ENSBTAG00000005932	FAM184B	5	Intron_variant,intron_variant,intron_variant	Modifier,modifier,modifier
Spleenweight	6	37232577	chr6:37,232,577	rs109373269	C	T	0.347696	-0.061208	0.00900658	1.07621e-11	0.011393	0.149162	ENSBTAG00000005932,ENSBTAG00000021582	FAM184B,NCAPG	3	Intron_variant,intron_variant,intron_variant	Modifier,modifier,modifier
Spleenweight	6	37236226	chr6:37,236,226	rs110766531	G	A	0.408703	-0.0711468	0.00923472	1.31588e-14	0.011393	0.214742	ENSBTAG00000005932,ENSBTAG00000021582	FAM184B,NCAPG	9	Intron_variant,intron_variant,intron_variant	Modifier,modifier,modifier
Spleenweight	6	37237969	chr6:37,237,969	rs136960954	C	T	0.298635	-0.0463483	0.00909383	3.45677e-07	0.011393	0.0789849	ENSBTAG00000005932,ENSBTAG00000021582	FAM184B,NCAPG	1	Synonymous_variant,synonymous_variant,synonymous_variant	Low,low,low
Spleenweight	6	37238502	chr6:37,238,502	rs109062047	C	T	0.40913	-0.0709367	0.00924161	1.64396e-14	0.011393	0.213544	ENSBTAG00000005932,ENSBTAG00000021582	FAM184B,NCAPG	9	Intron_variant,intron_variant,intron_variant	Modifier,modifier,modifier
Spleenweight	6	37242214	chr6:37,242,214	#N/A	T	G	0.302474	-0.0443011	0.00904904	9.79748e-07	0.011393	0.0726891	ENSBTAG00000005932,ENSBTAG00000021582	FAM184B,NCAPG	1	Intron_variant,intron_variant,intron_variant	Modifier,modifier,modifier
Spleenweight	6	37243373	chr6:37,243,373	rs110919681	G	A	0.302901	-0.044177	0.00901118	9.46397e-07	0.011393	0.0723402	ENSBTAG00000005932,ENSBTAG00000021582	FAM184B,NCAPG	1	Intron_variant,intron_variant,intron_variant	Modifier,modifier,modifier
Spleenweight	6	37245026	chr6:37,245,026	rs109027390	C	T	0.287969	-0.0450543	0.00911781	7.75836e-07	0.011393	0.0730649	ENSBTAG00000005932,ENSBTAG00000021582	FAM184B,NCAPG	1	Intron_variant,intron_variant,intron_variant	Modifier,modifier,modifier
Spleenweight	6	37252978	chr6:37,252,978	rs133016139	G	A	0.364761	-0.0609896	0.0089427	9.10114e-12	0.011393	0.151304	ENSBTAG00000005932,ENSBTAG00000021582	FAM184B,NCAPG	6	Intron_variant,intron_variant,intron_variant	Modifier,modifier,modifier
Spleenweight	6	37258620	chr6:37,258,620	rs380895281	C	A	0.417235	-0.0668369	0.00908705	1.90672e-13	0.011393	0.190677	ENSBTAG00000005932,ENSBTAG00000021582	FAM184B,NCAPG	7	Intron_variant,intron_variant,intron_variant	Modifier,modifier,modifier
Spleenweight	6	37258877	chr6:37,258,877	rs135342868	A	G	0.361348	-0.0606743	0.00896324	1.29467e-11	0.011393	0.149139	ENSBTAG00000005932,ENSBTAG00000021582	FAM184B,NCAPG	7	Intron_variant,intron_variant,intron_variant	Modifier,modifier,modifier
Spleenweight	6	37258892	chr6:37,258,892	rs383076632	G	A	0.408703	-0.0710518	0.0092215	1.30834e-14	0.011393	0.214168	ENSBTAG00000005932,ENSBTAG00000021582	FAM184B,NCAPG	9	Intron_variant,intron_variant,intron_variant	Modifier,modifier,modifier
Spleenweight	6	37263319	chr6:37,263,319	rs134524859	T	C	0.366041	-0.0639309	0.00898586	1.12227e-12	0.011393	0.166496	ENSBTAG00000005932,ENSBTAG00000021582	FAM184B,NCAPG	6	Intron_variant,intron_variant,intron_variant	Modifier,modifier,modifier
Spleenweight	6	37264863	chr6:37,264,863	rs207956815	C	T	0.364761	-0.0628296	0.00896206	2.37259e-12	0.011393	0.160571	ENSBTAG00000005932,ENSBTAG00000021582	FAM184B,NCAPG	6	Intron_variant,intron_variant,intron_variant	Modifier,modifier,modifier
Spleenweight	6	37265148	chr6:37,265,148	rs109055407	G	A	0.408703	-0.0710518	0.0092215	1.30834e-14	0.011393	0.214168	ENSBTAG00000005932,ENSBTAG00000021582	FAM184B,NCAPG	9	Intron_variant,intron_variant,intron_variant	Modifier,modifier,modifier
Spleenweight	6	37270930	chr6:37,270,930	rs110406669	G	T	0.358788	-0.0604887	0.00894139	1.33294e-11	0.011393	0.147768	ENSBTAG00000011973,ENSBTAG00000005932,ENSBTAG00000021582	NO_SYMBOL,FAM184B,NCAPG	6	Intron_variant,intron_variant,intron_variant	Modifier,modifier,modifier
Spleenweight	6	37273337	chr6:37,273,337	rs210213335	T	C	0.229096	-0.0565159	0.00987047	1.02972e-08	0.011393	0.0990264	ENSBTAG00000011973,ENSBTAG00000005932,ENSBTAG00000021582	NO_SYMBOL,FAM184B,NCAPG	7	Upstream_gene_variant,intron_variant,intron_variant,intron_variant	Modifier,modifier,modifier,modifier
Spleenweight	6	37274548	chr6:37,274,548	rs210567890	T	C	0.141638	-0.0655662	0.0114556	1.0435e-08	0.011393	0.0917492	ENSBTAG00000011973,ENSBTAG00000005932,ENSBTAG00000021582	NO_SYMBOL,FAM184B,NCAPG	1	Upstream_gene_variant,intron_variant,intron_variant,intron_variant	Modifier,modifier,modifier,modifier
Spleenweight	6	37275867	chr6:37,275,867	rs380198778	A	T	0.147184	-0.0699367	0.0113117	6.30125e-10	0.011393	0.107775	ENSBTAG00000011973,ENSBTAG00000005932,ENSBTAG00000021582	NO_SYMBOL,FAM184B,NCAPG	1	Upstream_gene_variant,intron_variant,intron_variant,intron_variant	Modifier,modifier,modifier,modifier
Spleenweight	6	37275988	chr6:37,275,988	rs461746673	A	C	0.129266	-0.0586127	0.011792	6.67672e-07	0.011393	0.0678805	ENSBTAG00000011973,ENSBTAG00000005932,ENSBTAG00000021582	NO_SYMBOL,FAM184B,NCAPG	1	Upstream_gene_variant,intron_variant,intron_variant,intron_variant	Modifier,modifier,modifier,modifier
Spleenweight	6	37276005	chr6:37,276,005	rs480245353	T	C	0.129266	-0.0586127	0.011792	6.67672e-07	0.011393	0.0678805	ENSBTAG00000011973,ENSBTAG00000005932,ENSBTAG00000021582	NO_SYMBOL,FAM184B,NCAPG	1	Upstream_gene_variant,intron_variant,intron_variant,intron_variant	Modifier,modifier,modifier,modifier
Spleenweight	6	37278799	chr6:37,278,799	rs109701997	T	A	0.288396	-0.0480707	0.00957193	5.11217e-07	0.011393	0.0832493	ENSBTAG00000011973,ENSBTAG00000005932,ENSBTAG00000021582	NO_SYMBOL,FAM184B,NCAPG	1	Intron_variant,intron_variant,intron_variant,intron_variant	Modifier,modifier,modifier,modifier
Spleenweight	6	37281335	chr6:37,281,335	rs207612849	A	T	0.364334	-0.0701427	0.0092448	3.26749e-14	0.011393	0.200026	ENSBTAG00000011973,ENSBTAG00000005932,ENSBTAG00000021582	NO_SYMBOL,FAM184B,NCAPG	2	Intron_variant,intron_variant,intron_variant,intron_variant	Modifier,modifier,modifier,modifier
Spleenweight	6	37282356	chr6:37,282,356	rs133288426	C	T	0.287116	-0.0497325	0.00957071	2.03274e-07	0.011393	0.0888687	ENSBTAG00000011973,ENSBTAG00000005932,ENSBTAG00000021582	NO_SYMBOL,FAM184B,NCAPG	1	Intron_variant,intron_variant,intron_variant,intron_variant	Modifier,modifier,modifier,modifier
Spleenweight	6	37284874	chr6:37,284,874	rs110400737	T	C	0.363908	-0.0707793	0.0092432	1.89674e-14	0.011393	0.203571	ENSBTAG00000011973,ENSBTAG00000005932,ENSBTAG00000021582	NO_SYMBOL,FAM184B,NCAPG	2	Upstream_gene_variant,intron_variant,intron_variant,intron_variant	Modifier,modifier,modifier,modifier
Spleenweight	6	37285174	chr6:37,285,174	rs110040762	C	T	0.293089	-0.0547102	0.00963143	1.3439e-08	0.011393	0.108866	ENSBTAG00000011973,ENSBTAG00000005932,ENSBTAG00000021582	NO_SYMBOL,FAM184B,NCAPG	1	Upstream_gene_variant,intron_variant,intron_variant,intron_variant	Modifier,modifier,modifier,modifier
Spleenweight	6	37285822	chr6:37,285,822	rs109851621	G	A	0.363908	-0.0707793	0.0092432	1.89674e-14	0.011393	0.203571	ENSBTAG00000011973,ENSBTAG00000005932,ENSBTAG00000021582	NO_SYMBOL,FAM184B,NCAPG	2	Upstream_gene_variant,intron_variant,intron_variant,intron_variant	Modifier,modifier,modifier,modifier
Spleenweight	6	37285843	chr6:37,285,843	rs111015427	C	T	0.293515	-0.048906	0.00933258	1.60269e-07	0.011393	0.0870662	ENSBTAG00000011973,ENSBTAG00000005932,ENSBTAG00000021582	NO_SYMBOL,FAM184B,NCAPG	1	Upstream_gene_variant,intron_variant,intron_variant,intron_variant	Modifier,modifier,modifier,modifier
Spleenweight	6	37286325	chr6:37,286,325	rs109794565	T	C	0.334471	-0.0618053	0.0091468	1.40841e-11	0.011393	0.149269	ENSBTAG00000011973,ENSBTAG00000005932,ENSBTAG00000021582	NO_SYMBOL,FAM184B,NCAPG	2	Upstream_gene_variant,intron_variant,intron_variant,intron_variant	Modifier,modifier,modifier,modifier
Spleenweight	6	37286380	chr6:37,286,380	rs110209907	T	A	0.34343	-0.0681027	0.00921333	1.44898e-13	0.011393	0.183586	ENSBTAG00000011973,ENSBTAG00000005932,ENSBTAG00000021582	NO_SYMBOL,FAM184B,NCAPG	2	Upstream_gene_variant,intron_variant,intron_variant,intron_variant	Modifier,modifier,modifier,modifier
Spleenweight	6	37286722	chr6:37,286,722	rs110932849	G	C	0.365188	-0.069835	0.00923303	3.9206e-14	0.011393	0.198472	ENSBTAG00000011973,ENSBTAG00000005932,ENSBTAG00000021582	NO_SYMBOL,FAM184B,NCAPG	2	Upstream_gene_variant,intron_variant,intron_variant,intron_variant	Modifier,modifier,modifier,modifier
Spleenweight	6	37287029	chr6:37,287,029	rs471038835	C	T	0.119881	-0.0797324	0.0121828	5.96268e-11	0.011393	0.117748	ENSBTAG00000011973,ENSBTAG00000005932,ENSBTAG00000021582	NO_SYMBOL,FAM184B,NCAPG	2	Upstream_gene_variant,intron_variant,intron_variant,intron_variant	Modifier,modifier,modifier,modifier
Spleenweight	6	37287178	chr6:37,287,178	rs463144081	C	T	0.117321	-0.0803731	0.0122895	6.15219e-11	0.011393	0.117433	ENSBTAG00000011973,ENSBTAG00000005932,ENSBTAG00000021582	NO_SYMBOL,FAM184B,NCAPG	2	Upstream_gene_variant,intron_variant,intron_variant,intron_variant	Modifier,modifier,modifier,modifier
Spleenweight	6	37288707	chr6:37,288,707	rs460866896	A	C	0.120307	-0.0804655	0.0121785	3.91706e-11	0.011393	0.120291	ENSBTAG00000011973,ENSBTAG00000005932,ENSBTAG00000021582	NO_SYMBOL,FAM184B,NCAPG	2	Intron_variant,intron_variant,intron_variant	Modifier,modifier,modifier
Spleenweight	6	37288838	chr6:37,288,838	rs207573678	C	G	0.111775	-0.0841858	0.0126304	2.64036e-11	0.011393	0.12352	ENSBTAG00000011973,ENSBTAG00000005932,ENSBTAG00000021582	NO_SYMBOL,FAM184B,NCAPG	2	Intron_variant,intron_variant,intron_variant	Modifier,modifier,modifier
Spleenweight	6	37288977	chr6:37,288,977	rs211247409	A	G	0.113908	-0.074611	0.0123286	1.43164e-09	0.011393	0.0986349	ENSBTAG00000011973,ENSBTAG00000005932,ENSBTAG00000021582	NO_SYMBOL,FAM184B,NCAPG	2	Intron_variant,intron_variant,intron_variant	Modifier,modifier,modifier
Spleenweight	6	37289041	chr6:37,289,041	rs482669986	A	G	0.118601	-0.0800214	0.0122305	6.03781e-11	0.011393	0.117507	ENSBTAG00000011973,ENSBTAG00000005932,ENSBTAG00000021582	NO_SYMBOL,FAM184B,NCAPG	2	Intron_variant,intron_variant,intron_variant	Modifier,modifier,modifier
Spleenweight	6	37289158	chr6:37,289,158	rs433081432	A	G	0.12116	-0.0795373	0.012167	6.27084e-11	0.011393	0.11825	ENSBTAG00000011973,ENSBTAG00000005932,ENSBTAG00000021582	NO_SYMBOL,FAM184B,NCAPG	2	Intron_variant,intron_variant,intron_variant	Modifier,modifier,modifier
Spleenweight	6	37289374	chr6:37,289,374	rs207691738	A	G	0.120307	-0.0804655	0.0121785	3.91706e-11	0.011393	0.120291	ENSBTAG00000011973,ENSBTAG00000005932,ENSBTAG00000021582	NO_SYMBOL,FAM184B,NCAPG	2	Intron_variant,intron_variant,intron_variant	Modifier,modifier,modifier
Spleenweight	6	37289572	chr6:37,289,572	rs109493308	A	T	0.425768	-0.0654811	0.00904548	4.51686e-13	0.011393	0.184028	ENSBTAG00000011973,ENSBTAG00000005932,ENSBTAG00000021582	NO_SYMBOL,FAM184B,NCAPG	9	Intron_variant,intron_variant,intron_variant	Modifier,modifier,modifier
Spleenweight	6	37289880	chr6:37,289,880	rs472780630	C	A	0.119027	-0.0824562	0.0121961	1.37185e-11	0.011393	0.125155	ENSBTAG00000011973,ENSBTAG00000005932,ENSBTAG00000021582	NO_SYMBOL,FAM184B,NCAPG	2	Intron_variant,intron_variant,intron_variant	Modifier,modifier,modifier
Spleenweight	6	37290180	chr6:37,290,180	rs211339701	T	C	0.119881	-0.0808621	0.0121866	3.23839e-11	0.011393	0.121108	ENSBTAG00000011973,ENSBTAG00000005932,ENSBTAG00000021582	NO_SYMBOL,FAM184B,NCAPG	2	Intron_variant,intron_variant,intron_variant	Modifier,modifier,modifier
Spleenweight	6	37290563	chr6:37,290,563	rs465840637	G	A	0.116894	-0.081619	0.0122628	2.81722e-11	0.011393	0.12072	ENSBTAG00000011973,ENSBTAG00000005932,ENSBTAG00000021582	NO_SYMBOL,FAM184B,NCAPG	2	Intron_variant,intron_variant,intron_variant	Modifier,modifier,modifier
Spleenweight	6	37290574	chr6:37,290,574	rs477801831	T	C	0.113055	-0.0773736	0.0123296	3.4861e-10	0.011393	0.105381	ENSBTAG00000011973,ENSBTAG00000005932,ENSBTAG00000021582	NO_SYMBOL,FAM184B,NCAPG	2	Intron_variant,intron_variant,intron_variant	Modifier,modifier,modifier
Spleenweight	6	37290854	chr6:37,290,854	rs110815573	C	T	0.408703	-0.0710518	0.0092215	1.30834e-14	0.011393	0.214168	ENSBTAG00000011973,ENSBTAG00000005932,ENSBTAG00000021582	NO_SYMBOL,FAM184B,NCAPG	9	Intron_variant,intron_variant,intron_variant	Modifier,modifier,modifier
Spleenweight	6	37291100	chr6:37,291,100	rs208509147	G	A	0.119027	-0.0792602	0.0122192	8.78249e-11	0.011393	0.115641	ENSBTAG00000011973,ENSBTAG00000005932,ENSBTAG00000021582	NO_SYMBOL,FAM184B,NCAPG	2	Intron_variant,intron_variant,intron_variant	Modifier,modifier,modifier
Spleenweight	6	37291113	chr6:37,291,113	rs209586769	G	T	0.119027	-0.0792602	0.0122192	8.78249e-11	0.011393	0.115641	ENSBTAG00000011973,ENSBTAG00000005932,ENSBTAG00000021582	NO_SYMBOL,FAM184B,NCAPG	2	Intron_variant,intron_variant,intron_variant	Modifier,modifier,modifier
Spleenweight	6	37291360	chr6:37,291,360	rs463638854	C	T	0.119454	-0.080735	0.0122211	3.94297e-11	0.011393	0.120356	ENSBTAG00000011973,ENSBTAG00000005932,ENSBTAG00000021582	NO_SYMBOL,FAM184B,NCAPG	2	Intron_variant,intron_variant,intron_variant	Modifier,modifier,modifier
Spleenweight	6	37291621	chr6:37,291,621	rs447792492	C	T	0.119881	-0.0805452	0.0122	4.05423e-11	0.011393	0.120161	ENSBTAG00000011973,ENSBTAG00000005932,ENSBTAG00000021582	NO_SYMBOL,FAM184B,NCAPG	2	Intron_variant,intron_variant,intron_variant	Modifier,modifier,modifier
Spleenweight	6	37291650	chr6:37,291,650	rs466232545	G	A	0.119881	-0.0805452	0.0122	4.05423e-11	0.011393	0.120161	ENSBTAG00000011973,ENSBTAG00000005932,ENSBTAG00000021582	NO_SYMBOL,FAM184B,NCAPG	2	Intron_variant,intron_variant,intron_variant	Modifier,modifier,modifier
Spleenweight	6	37292269	chr6:37,292,269	rs437532641	C	T	0.119881	-0.0805452	0.0122	4.05423e-11	0.011393	0.120161	ENSBTAG00000011973,ENSBTAG00000005932,ENSBTAG00000021582	NO_SYMBOL,FAM184B,NCAPG	2	Intron_variant,intron_variant,intron_variant	Modifier,modifier,modifier
Spleenweight	6	37292872	chr6:37,292,872	rs211239664	C	T	0.119027	-0.0800866	0.0121764	4.79324e-11	0.011393	0.118065	ENSBTAG00000011973,ENSBTAG00000005932,ENSBTAG00000021582	NO_SYMBOL,FAM184B,NCAPG	2	Intron_variant,intron_variant,intron_variant	Modifier,modifier,modifier
Spleenweight	6	37292880	chr6:37,292,880	rs208694684	C	T	0.119027	-0.0800866	0.0121764	4.79324e-11	0.011393	0.118065	ENSBTAG00000011973,ENSBTAG00000005932,ENSBTAG00000021582	NO_SYMBOL,FAM184B,NCAPG	2	Intron_variant,intron_variant,intron_variant	Modifier,modifier,modifier
Spleenweight	6	37293476	chr6:37,293,476	rs209473306	C	T	0.118174	-0.078927	0.0122631	1.22564e-10	0.011393	0.113959	ENSBTAG00000011973,ENSBTAG00000005932,ENSBTAG00000021582	NO_SYMBOL,FAM184B,NCAPG	2	Intron_variant,intron_variant,intron_variant	Modifier,modifier,modifier
Spleenweight	6	37293798	chr6:37,293,798	rs209324897	C	T	0.119454	-0.0818979	0.0122238	2.08589e-11	0.011393	0.123848	ENSBTAG00000011973,ENSBTAG00000005932,ENSBTAG00000021582	NO_SYMBOL,FAM184B,NCAPG	2	Intron_variant,intron_variant,intron_variant	Modifier,modifier,modifier
Spleenweight	6	37294027	chr6:37,294,027	rs455882912	T	G	0.117747	-0.0779977	0.0122733	2.08314e-10	0.011393	0.110943	ENSBTAG00000011973,ENSBTAG00000005932,ENSBTAG00000021582	NO_SYMBOL,FAM184B,NCAPG	2	Intron_variant,intron_variant,intron_variant	Modifier,modifier,modifier
Spleenweight	6	37294860	chr6:37,294,860	rs110118197	C	T	0.343857	-0.0675327	0.00921467	2.32177e-13	0.011393	0.180633	ENSBTAG00000011973,ENSBTAG00000005932,ENSBTAG00000021582	NO_SYMBOL,FAM184B,NCAPG	2	Intron_variant,intron_variant,intron_variant	Modifier,modifier,modifier
Spleenweight	6	37295049	chr6:37,295,049	rs109573085	C	T	0.361348	-0.0609653	0.00892767	8.56248e-12	0.011393	0.150573	ENSBTAG00000011973,ENSBTAG00000005932,ENSBTAG00000021582	NO_SYMBOL,FAM184B,NCAPG	1	Intron_variant,intron_variant,intron_variant	Modifier,modifier,modifier
Spleenweight	6	37295245	chr6:37,295,245	rs207742665	G	C	0.300768	-0.0559609	0.00937294	2.36574e-09	0.011393	0.115615	ENSBTAG00000011973,ENSBTAG00000005932,ENSBTAG00000021582	NO_SYMBOL,FAM184B,NCAPG	1	Intron_variant,intron_variant,intron_variant	Modifier,modifier,modifier
Spleenweight	6	37295403	chr6:37,295,403	rs110413661	A	G	0.34215	-0.067308	0.00920699	2.66085e-13	0.011393	0.179006	ENSBTAG00000011973,ENSBTAG00000005932,ENSBTAG00000021582	NO_SYMBOL,FAM184B,NCAPG	2	Intron_variant,intron_variant,intron_variant	Modifier,modifier,modifier
Spleenweight	6	37295803	chr6:37,295,803	rs109737054	C	T	0.276024	-0.0485723	0.00959913	4.19097e-07	0.011393	0.0827638	ENSBTAG00000011973,ENSBTAG00000005932,ENSBTAG00000021582	NO_SYMBOL,FAM184B,NCAPG	1	Intron_variant,intron_variant,intron_variant	Modifier,modifier,modifier
Spleenweight	6	37296114	chr6:37,296,114	rs109690605	A	G	0.275597	-0.0491108	0.00959135	3.05013e-07	0.011393	0.084528	ENSBTAG00000011973,ENSBTAG00000005932,ENSBTAG00000021582	NO_SYMBOL,FAM184B,NCAPG	1	Intron_variant,intron_variant,intron_variant	Modifier,modifier,modifier
Spleenweight	6	37296297	chr6:37,296,297	rs438747715	T	C	0.343857	-0.0668129	0.0091112	2.24984e-13	0.011393	0.176803	ENSBTAG00000011973,ENSBTAG00000005932,ENSBTAG00000021582	NO_SYMBOL,FAM184B,NCAPG	2	Intron_variant,intron_variant,intron_variant	Modifier,modifier,modifier
Spleenweight	6	37296985	chr6:37,296,985	rs381092287	T	C	0.363908	-0.0615469	0.00899249	7.68768e-12	0.011393	0.153927	ENSBTAG00000011973,ENSBTAG00000005932,ENSBTAG00000021582	NO_SYMBOL,FAM184B,NCAPG	1	Upstream_gene_variant,intron_variant,intron_variant,intron_variant	Modifier,modifier,modifier,modifier
Spleenweight	6	37297064	chr6:37,297,064	rs473239884	C	G	0.430034	-0.0640716	0.00896997	9.13798e-13	0.011393	0.176634	ENSBTAG00000011973,ENSBTAG00000005932,ENSBTAG00000021582	NO_SYMBOL,FAM184B,NCAPG	7	Upstream_gene_variant,intron_variant,intron_variant,intron_variant	Modifier,modifier,modifier,modifier
Spleenweight	6	37297105	chr6:37,297,105	rs441317942	G	A	0.357509	-0.06039	0.00907644	2.86217e-11	0.011393	0.147054	ENSBTAG00000011973,ENSBTAG00000005932,ENSBTAG00000021582	NO_SYMBOL,FAM184B,NCAPG	1	Upstream_gene_variant,intron_variant,intron_variant,intron_variant	Modifier,modifier,modifier,modifier
Spleenweight	6	37297312	chr6:37,297,312	rs109943974	A	G	0.341724	-0.067785	0.0091939	1.67042e-13	0.011393	0.181444	ENSBTAG00000011973,ENSBTAG00000005932,ENSBTAG00000021582	NO_SYMBOL,FAM184B,NCAPG	2	Upstream_gene_variant,intron_variant,intron_variant,intron_variant	Modifier,modifier,modifier,modifier
Spleenweight	6	37297426	chr6:37,297,426	rs110302064	T	C	0.27901	-0.0512798	0.00955532	8.02258e-08	0.011393	0.092861	ENSBTAG00000011973,ENSBTAG00000005932,ENSBTAG00000021582	NO_SYMBOL,FAM184B,NCAPG	1	Upstream_gene_variant,intron_variant,intron_variant,intron_variant	Modifier,modifier,modifier,modifier
Spleenweight	6	37297697	chr6:37,297,697	rs110747919	T	C	0.300341	-0.0567511	0.00937799	1.43488e-09	0.011393	0.118807	ENSBTAG00000011973,ENSBTAG00000005932,ENSBTAG00000021582	NO_SYMBOL,FAM184B,NCAPG	1	Upstream_gene_variant,intron_variant,intron_variant,intron_variant	Modifier,modifier,modifier,modifier
Spleenweight	6	37297890	chr6:37,297,890	rs385778940	A	G	0.342577	-0.0686486	0.00918999	8.02348e-14	0.011393	0.18632	ENSBTAG00000011973,ENSBTAG00000005932,ENSBTAG00000021582	NO_SYMBOL,FAM184B,NCAPG	2	Upstream_gene_variant,intron_variant,intron_variant,intron_variant	Modifier,modifier,modifier,modifier
Spleenweight	6	37298133	chr6:37,298,133	rs211364593	T	C	0.274744	-0.0482971	0.0095805	4.62648e-07	0.011393	0.0815931	ENSBTAG00000011973,ENSBTAG00000005932,ENSBTAG00000021582	NO_SYMBOL,FAM184B,NCAPG	1	Upstream_gene_variant,intron_variant,intron_variant,intron_variant	Modifier,modifier,modifier,modifier
Spleenweight	6	37298251	chr6:37,298,251	rs110568442	G	A	0.273464	-0.048954	0.00958704	3.28588e-07	0.011393	0.0835845	ENSBTAG00000011973,ENSBTAG00000005932,ENSBTAG00000021582	NO_SYMBOL,FAM184B,NCAPG	1	Upstream_gene_variant,intron_variant,intron_variant,intron_variant	Modifier,modifier,modifier,modifier
Spleenweight	6	37298617	chr6:37,298,617	rs110767115	T	C	0.275597	-0.0491108	0.00959135	3.05013e-07	0.011393	0.084528	ENSBTAG00000011973,ENSBTAG00000005932,ENSBTAG00000021582	NO_SYMBOL,FAM184B,NCAPG	1	Upstream_gene_variant,intron_variant,intron_variant,intron_variant	Modifier,modifier,modifier,modifier
Spleenweight	6	37298725	chr6:37,298,725	rs109776587	T	C	0.275597	-0.0491108	0.00959135	3.05013e-07	0.011393	0.084528	ENSBTAG00000011973,ENSBTAG00000005932,ENSBTAG00000021582	NO_SYMBOL,FAM184B,NCAPG	1	Upstream_gene_variant,intron_variant,intron_variant,intron_variant	Modifier,modifier,modifier,modifier
Spleenweight	6	37298786	chr6:37,298,786	rs110114926	C	G	0.343003	-0.0675437	0.00922991	2.51852e-13	0.011393	0.180477	ENSBTAG00000011973,ENSBTAG00000005932,ENSBTAG00000021582	NO_SYMBOL,FAM184B,NCAPG	2	Upstream_gene_variant,intron_variant,intron_variant,intron_variant	Modifier,modifier,modifier,modifier
Spleenweight	6	37299184	chr6:37,299,184	rs210340764	T	G	0.34343	-0.0676425	0.00920319	1.98361e-13	0.011393	0.181113	ENSBTAG00000011973,ENSBTAG00000005932,ENSBTAG00000021582	NO_SYMBOL,FAM184B,NCAPG	2	Upstream_gene_variant,intron_variant,intron_variant,intron_variant	Modifier,modifier,modifier,modifier
Spleenweight	6	37299349	chr6:37,299,349	rs211262670	C	T	0.297782	-0.056268	0.00938486	2.02711e-09	0.011393	0.116221	ENSBTAG00000011973,ENSBTAG00000005932,ENSBTAG00000021582	NO_SYMBOL,FAM184B,NCAPG	1	Upstream_gene_variant,intron_variant,intron_variant,intron_variant	Modifier,modifier,modifier,modifier
Spleenweight	6	37299855	chr6:37,299,855	rs109302226	G	C	0.343003	-0.0705707	0.00923544	2.15049e-14	0.011393	0.197016	ENSBTAG00000011973,ENSBTAG00000005932,ENSBTAG00000021582	NO_SYMBOL,FAM184B,NCAPG	2	Upstream_gene_variant,intron_variant,intron_variant,intron_variant	Modifier,modifier,modifier,modifier
Spleenweight	6	37299943	chr6:37,299,943	rs110242144	G	C	0.408703	-0.0710518	0.0092215	1.30834e-14	0.011393	0.214168	ENSBTAG00000011973,ENSBTAG00000005932,ENSBTAG00000021582	NO_SYMBOL,FAM184B,NCAPG	9	Upstream_gene_variant,intron_variant,intron_variant,intron_variant	Modifier,modifier,modifier,modifier
Spleenweight	6	37299968	chr6:37,299,968	rs110297635	G	A	0.300341	-0.0573269	0.00941059	1.11688e-09	0.011393	0.12123	ENSBTAG00000011973,ENSBTAG00000005932,ENSBTAG00000021582	NO_SYMBOL,FAM184B,NCAPG	2	Upstream_gene_variant,intron_variant,intron_variant,intron_variant	Modifier,modifier,modifier,modifier
Spleenweight	6	37300447	chr6:37,300,447	rs110166730	G	C	0.273891	-0.0484162	0.00959486	4.5103e-07	0.011393	0.0818376	ENSBTAG00000011973,ENSBTAG00000005932,ENSBTAG00000021582	NO_SYMBOL,FAM184B,NCAPG	1	Upstream_gene_variant,intron_variant,intron_variant,intron_variant	Modifier,modifier,modifier,modifier
Spleenweight	6	37300499	chr6:37,300,499	rs208610660	C	A	0.338737	-0.0673477	0.00919231	2.36196e-13	0.011393	0.17835	ENSBTAG00000011973,ENSBTAG00000005932,ENSBTAG00000021582	NO_SYMBOL,FAM184B,NCAPG	2	Upstream_gene_variant,intron_variant,intron_variant,intron_variant	Modifier,modifier,modifier,modifier
Spleenweight	6	37300590	chr6:37,300,590	rs110226351	T	C	0.337457	-0.0699579	0.00922012	3.26075e-14	0.011393	0.192087	ENSBTAG00000011973,ENSBTAG00000005932,ENSBTAG00000021582	NO_SYMBOL,FAM184B,NCAPG	3	Upstream_gene_variant,intron_variant,intron_variant,intron_variant	Modifier,modifier,modifier,modifier
Spleenweight	6	37300767	chr6:37,300,767	rs109076073	T	C	0.273464	-0.048954	0.00958704	3.28588e-07	0.011393	0.0835845	ENSBTAG00000011973,ENSBTAG00000005932,ENSBTAG00000021582	NO_SYMBOL,FAM184B,NCAPG	1	Splice_region_variant&intron_variant,splice_region_variant&intron_variant,upstream_gene_variant,intron_variant	Low,low,modifier,modifier
Spleenweight	6	37300810	chr6:37,300,810	rs110281825	T	C	0.274317	-0.0496073	0.00958596	2.2792e-07	0.011393	0.0859969	ENSBTAG00000011973,ENSBTAG00000005932,ENSBTAG00000021582	NO_SYMBOL,FAM184B,NCAPG	1	Synonymous_variant,synonymous_variant,upstream_gene_variant,intron_variant	Low,low,modifier,modifier
Spleenweight	6	37300872	chr6:37,300,872	rs109126348	G	C	0.341297	-0.0685956	0.0091999	8.91034e-14	0.011393	0.185698	ENSBTAG00000011973,ENSBTAG00000005932,ENSBTAG00000021582	NO_SYMBOL,FAM184B,NCAPG	2	Synonymous_variant,synonymous_variant,upstream_gene_variant,intron_variant	Low,low,modifier,modifier
Spleenweight	6	37301160	chr6:37,301,160	rs109145748	G	C	0.359642	-0.0718075	0.00923613	7.56685e-15	0.011393	0.208461	ENSBTAG00000011973,ENSBTAG00000005932,ENSBTAG00000021582	NO_SYMBOL,FAM184B,NCAPG	3	5_prime_utr_variant,5_prime_utr_variant,upstream_gene_variant,intron_variant	Modifier,modifier,modifier,modifier
Spleenweight	6	37301720	chr6:37,301,720	rs109337173	A	G	0.340017	-0.0686341	0.00920237	8.76408e-14	0.011393	0.185569	ENSBTAG00000011973,ENSBTAG00000005932,ENSBTAG00000021582	NO_SYMBOL,FAM184B,NCAPG	2	5_prime_utr_premature_start_codon_gain_variant,5_prime_utr_variant,upstream_gene_variant,upstream_gene_variant,intron_variant	Low,modifier,modifier,modifier,modifier
Spleenweight	6	37301762	chr6:37,301,762	rs209515304	A	C	0.34343	-0.0701235	0.00922618	2.95001e-14	0.011393	0.194643	ENSBTAG00000011973,ENSBTAG00000005932,ENSBTAG00000021582	NO_SYMBOL,FAM184B,NCAPG	3	5_prime_utr_variant,upstream_gene_variant,upstream_gene_variant,intron_variant	Modifier,modifier,modifier,modifier
Spleenweight	6	37301893	chr6:37,301,893	rs110277034	G	C	0.34087	-0.0672913	0.00920689	2.69551e-13	0.011393	0.178595	ENSBTAG00000011973,ENSBTAG00000005932,ENSBTAG00000021582	NO_SYMBOL,FAM184B,NCAPG	2	Upstream_gene_variant,upstream_gene_variant,intron_variant,intron_variant	Modifier,modifier,modifier,modifier
Spleenweight	6	37301959	chr6:37,301,959	rs109448564	A	G	0.331058	-0.0650045	0.00925289	2.1358e-12	0.011393	0.164275	ENSBTAG00000011973,ENSBTAG00000005932,ENSBTAG00000021582	NO_SYMBOL,FAM184B,NCAPG	2	Upstream_gene_variant,upstream_gene_variant,intron_variant,intron_variant	Modifier,modifier,modifier,modifier
Spleenweight	6	37302011	chr6:37,302,011	rs109341700	G	A	0.34087	-0.0701165	0.0092125	2.71945e-14	0.011393	0.193906	ENSBTAG00000011973,ENSBTAG00000005932,ENSBTAG00000021582	NO_SYMBOL,FAM184B,NCAPG	2	Upstream_gene_variant,upstream_gene_variant,intron_variant,intron_variant	Modifier,modifier,modifier,modifier
Spleenweight	6	37302172	chr6:37,302,172	rs109559358	A	G	0.341297	-0.0715921	0.00924893	9.89646e-15	0.011393	0.202276	ENSBTAG00000011973,ENSBTAG00000005932,ENSBTAG00000021582	NO_SYMBOL,FAM184B,NCAPG	3	Upstream_gene_variant,upstream_gene_variant,intron_variant,intron_variant	Modifier,modifier,modifier,modifier
Spleenweight	6	37302478	chr6:37,302,478	rs109206474	A	T	0.340017	-0.0692696	0.00923018	6.15765e-14	0.011393	0.189021	ENSBTAG00000011973,ENSBTAG00000005932,ENSBTAG00000021582	NO_SYMBOL,FAM184B,NCAPG	2	Upstream_gene_variant,upstream_gene_variant,intron_variant,intron_variant	Modifier,modifier,modifier,modifier
Spleenweight	6	37302499	chr6:37,302,499	rs109436638	C	A	0.340017	-0.0692696	0.00923018	6.15765e-14	0.011393	0.189021	ENSBTAG00000011973,ENSBTAG00000005932,ENSBTAG00000021582	NO_SYMBOL,FAM184B,NCAPG	2	Upstream_gene_variant,upstream_gene_variant,intron_variant,intron_variant	Modifier,modifier,modifier,modifier
Spleenweight	6	37302730	chr6:37,302,730	rs210943374	A	G	0.274744	-0.0500345	0.00957715	1.74755e-07	0.011393	0.087569	ENSBTAG00000011973,ENSBTAG00000005932,ENSBTAG00000021582	NO_SYMBOL,FAM184B,NCAPG	1	Upstream_gene_variant,upstream_gene_variant,intron_variant,intron_variant	Modifier,modifier,modifier,modifier
Spleenweight	6	37303211	chr6:37,303,211	rs210334713	T	C	0.34343	-0.069352	0.00920092	4.79031e-14	0.011393	0.190383	ENSBTAG00000011973,ENSBTAG00000005932,ENSBTAG00000021582	NO_SYMBOL,FAM184B,NCAPG	2	Upstream_gene_variant,upstream_gene_variant,intron_variant,intron_variant	Modifier,modifier,modifier,modifier
Spleenweight	6	37303255	chr6:37,303,255	rs211668711	G	A	0.361775	-0.0725732	0.00922205	3.55972e-15	0.011393	0.21348	ENSBTAG00000011973,ENSBTAG00000005932,ENSBTAG00000021582	NO_SYMBOL,FAM184B,NCAPG	2	Upstream_gene_variant,upstream_gene_variant,intron_variant,intron_variant	Modifier,modifier,modifier,modifier
Spleenweight	6	37303500	chr6:37,303,500	rs110271205	A	T	0.270904	-0.0506504	0.00960015	1.32034e-07	0.011393	0.0889524	ENSBTAG00000011973,ENSBTAG00000005932,ENSBTAG00000021582	NO_SYMBOL,FAM184B,NCAPG	1	Upstream_gene_variant,upstream_gene_variant,intron_variant,intron_variant	Modifier,modifier,modifier,modifier
Spleenweight	6	37303542	chr6:37,303,542	rs110922158	T	C	0.270904	-0.0506504	0.00960015	1.32034e-07	0.011393	0.0889524	ENSBTAG00000011973,ENSBTAG00000005932,ENSBTAG00000021582	NO_SYMBOL,FAM184B,NCAPG	1	Upstream_gene_variant,upstream_gene_variant,intron_variant,intron_variant	Modifier,modifier,modifier,modifier
Spleenweight	6	37303727	chr6:37,303,727	rs110064306	C	T	0.339164	-0.0666673	0.00920282	4.34923e-13	0.011393	0.174872	ENSBTAG00000011973,ENSBTAG00000005932,ENSBTAG00000021582	NO_SYMBOL,FAM184B,NCAPG	2	Upstream_gene_variant,upstream_gene_variant,intron_variant,intron_variant	Modifier,modifier,modifier,modifier
Spleenweight	6	37303790	chr6:37,303,790	rs110788747	G	A	0.341297	-0.0669545	0.00917553	2.94086e-13	0.011393	0.176919	ENSBTAG00000011973,ENSBTAG00000005932,ENSBTAG00000021582	NO_SYMBOL,FAM184B,NCAPG	2	Upstream_gene_variant,upstream_gene_variant,intron_variant,intron_variant	Modifier,modifier,modifier,modifier
Spleenweight	6	37303839	chr6:37,303,839	rs207845493	G	C	0.322952	-0.0601386	0.00922045	6.92334e-11	0.011393	0.138821	ENSBTAG00000011973,ENSBTAG00000005932,ENSBTAG00000021582	NO_SYMBOL,FAM184B,NCAPG	1	Upstream_gene_variant,upstream_gene_variant,intron_variant,intron_variant	Modifier,modifier,modifier,modifier
Spleenweight	6	37304109	chr6:37,304,109	rs110343179	T	C	0.324659	-0.0604271	0.00925491	6.61252e-11	0.011393	0.140542	ENSBTAG00000011973,ENSBTAG00000005932,ENSBTAG00000021582	NO_SYMBOL,FAM184B,NCAPG	1	Upstream_gene_variant,upstream_gene_variant,intron_variant,intron_variant	Modifier,modifier,modifier,modifier
Spleenweight	6	37304324	chr6:37,304,324	rs110326587	C	T	0.343857	-0.0682305	0.00921701	1.3347e-13	0.011393	0.184385	ENSBTAG00000011973,ENSBTAG00000005932,ENSBTAG00000021582	NO_SYMBOL,FAM184B,NCAPG	2	Upstream_gene_variant,upstream_gene_variant,intron_variant,intron_variant	Modifier,modifier,modifier,modifier
Spleenweight	6	37304493	chr6:37,304,493	rs110103684	C	A	0.332338	-0.0617157	0.00907828	1.05955e-11	0.011393	0.148361	ENSBTAG00000011973,ENSBTAG00000005932,ENSBTAG00000021582	NO_SYMBOL,FAM184B,NCAPG	2	Upstream_gene_variant,upstream_gene_variant,intron_variant,intron_variant	Modifier,modifier,modifier,modifier
Spleenweight	6	37304564	chr6:37,304,564	rs209346008	T	C	0.276024	-0.0498349	0.0095368	1.73646e-07	0.011393	0.0871225	ENSBTAG00000011973,ENSBTAG00000005932,ENSBTAG00000021582	NO_SYMBOL,FAM184B,NCAPG	1	Upstream_gene_variant,upstream_gene_variant,intron_variant,intron_variant	Modifier,modifier,modifier,modifier
Spleenweight	6	37304601	chr6:37,304,601	rs210527834	G	C	0.332765	-0.0614917	0.00906523	1.17507e-11	0.011393	0.147381	ENSBTAG00000011973,ENSBTAG00000005932,ENSBTAG00000021582	NO_SYMBOL,FAM184B,NCAPG	2	Upstream_gene_variant,upstream_gene_variant,intron_variant,intron_variant	Modifier,modifier,modifier,modifier
Spleenweight	6	37304640	chr6:37,304,640	rs109193524	A	G	0.332765	-0.0623156	0.00908429	6.89998e-12	0.011393	0.151357	ENSBTAG00000011973,ENSBTAG00000005932,ENSBTAG00000021582	NO_SYMBOL,FAM184B,NCAPG	2	Upstream_gene_variant,upstream_gene_variant,intron_variant,intron_variant	Modifier,modifier,modifier,modifier
Spleenweight	6	37304825	chr6:37,304,825	rs381763107	C	A	0.340444	-0.0673023	0.00919178	2.44285e-13	0.011393	0.178546	ENSBTAG00000011973,ENSBTAG00000005932,ENSBTAG00000021582	NO_SYMBOL,FAM184B,NCAPG	2	Upstream_gene_variant,upstream_gene_variant,intron_variant,intron_variant	Modifier,modifier,modifier,modifier
Spleenweight	6	37305062	chr6:37,305,062	rs110241439	T	C	0.273464	-0.048954	0.00958704	3.28588e-07	0.011393	0.0835845	ENSBTAG00000011973,ENSBTAG00000005932,ENSBTAG00000021582	NO_SYMBOL,FAM184B,NCAPG	1	Upstream_gene_variant,upstream_gene_variant,intron_variant,intron_variant	Modifier,modifier,modifier,modifier
Spleenweight	6	37305466	chr6:37,305,466	rs137844992	C	T	0.333618	-0.0620898	0.00910629	9.20931e-12	0.011393	0.150454	ENSBTAG00000011973,ENSBTAG00000005932,ENSBTAG00000021582	NO_SYMBOL,FAM184B,NCAPG	2	Upstream_gene_variant,upstream_gene_variant,intron_variant,intron_variant	Modifier,modifier,modifier,modifier
Spleenweight	6	37305470	chr6:37,305,470	rs111014194	A	C	0.344283	-0.0667505	0.00921198	4.29089e-13	0.011393	0.176577	ENSBTAG00000011973,ENSBTAG00000005932,ENSBTAG00000021582	NO_SYMBOL,FAM184B,NCAPG	2	Upstream_gene_variant,upstream_gene_variant,intron_variant,intron_variant	Modifier,modifier,modifier,modifier
Spleenweight	6	37305490	chr6:37,305,490	rs110861402	T	C	0.334898	-0.0621611	0.00914423	1.06195e-11	0.011393	0.151088	ENSBTAG00000011973,ENSBTAG00000005932,ENSBTAG00000021582	NO_SYMBOL,FAM184B,NCAPG	2	Upstream_gene_variant,upstream_gene_variant,intron_variant,intron_variant	Modifier,modifier,modifier,modifier
Spleenweight	6	37305557	chr6:37,305,557	rs209834322	A	G	0.275597	-0.0491541	0.00952421	2.45681e-07	0.011393	0.0846771	ENSBTAG00000011973,ENSBTAG00000005932,ENSBTAG00000021582	NO_SYMBOL,FAM184B,NCAPG	1	Upstream_gene_variant,upstream_gene_variant,intron_variant,intron_variant	Modifier,modifier,modifier,modifier
Spleenweight	6	37306241	chr6:37,306,241	rs109702251	C	G	0.337457	-0.067855	0.00922821	1.93818e-13	0.011393	0.180712	ENSBTAG00000011973,ENSBTAG00000005932,ENSBTAG00000021582	NO_SYMBOL,FAM184B,NCAPG	3	Upstream_gene_variant,upstream_gene_variant,intron_variant,intron_variant	Modifier,modifier,modifier,modifier
Spleenweight	6	37306564	chr6:37,306,564	rs210731470	C	T	0.341297	-0.0685286	0.00920576	9.7603e-14	0.011393	0.185335	ENSBTAG00000011973,ENSBTAG00000005932,ENSBTAG00000021582	NO_SYMBOL,FAM184B,NCAPG	2	Intron_variant,intron_variant	Modifier,modifier
Spleenweight	6	37306592	chr6:37,306,592	rs210952653	G	T	0.334471	-0.0636538	0.00916996	3.87794e-12	0.011393	0.158331	ENSBTAG00000011973,ENSBTAG00000005932,ENSBTAG00000021582	NO_SYMBOL,FAM184B,NCAPG	2	Intron_variant,intron_variant	Modifier,modifier
Spleenweight	6	37306944	chr6:37,306,944	rs110978787	C	T	0.360922	-0.0714764	0.00921444	8.69622e-15	0.011393	0.206864	ENSBTAG00000011973,ENSBTAG00000005932,ENSBTAG00000021582	NO_SYMBOL,FAM184B,NCAPG	2	Intron_variant,intron_variant	Modifier,modifier
Spleenweight	6	37306975	chr6:37,306,975	rs209930463	G	A	0.290956	-0.0556358	0.00953243	5.33153e-09	0.011393	0.112099	ENSBTAG00000011973,ENSBTAG00000005932,ENSBTAG00000021582	NO_SYMBOL,FAM184B,NCAPG	1	Intron_variant,intron_variant	Modifier,modifier
Spleenweight	6	37307238	chr6:37,307,238	rs109473711	T	A	0.343857	-0.0690801	0.0092279	7.10026e-14	0.011393	0.189005	ENSBTAG00000011973,ENSBTAG00000005932,ENSBTAG00000021582	NO_SYMBOL,FAM184B,NCAPG	2	Intron_variant,intron_variant	Modifier,modifier
Spleenweight	6	37309066	chr6:37,309,066	rs110972225	G	A	0.273891	-0.0482435	0.00959425	4.94638e-07	0.011393	0.0812548	ENSBTAG00000011973,ENSBTAG00000005932,ENSBTAG00000021582	NO_SYMBOL,FAM184B,NCAPG	1	Intron_variant,intron_variant	Modifier,modifier
Spleenweight	6	37309404	chr6:37,309,404	rs110223890	T	A	0.282423	-0.0528825	0.0094708	2.35402e-08	0.011393	0.0994911	ENSBTAG00000011973,ENSBTAG00000005932,ENSBTAG00000021582	NO_SYMBOL,FAM184B,NCAPG	1	Intron_variant,intron_variant	Modifier,modifier
Spleenweight	6	37309405	chr6:37,309,405	rs110093263	G	C	0.341297	-0.0704089	0.00922847	2.35596e-14	0.011393	0.195645	ENSBTAG00000011973,ENSBTAG00000005932,ENSBTAG00000021582	NO_SYMBOL,FAM184B,NCAPG	2	Intron_variant,intron_variant	Modifier,modifier
Spleenweight	6	37309527	chr6:37,309,527	rs110614765	G	A	0.341297	-0.0677866	0.00920633	1.7976e-13	0.011393	0.181343	ENSBTAG00000011973,ENSBTAG00000005932,ENSBTAG00000021582	NO_SYMBOL,FAM184B,NCAPG	2	Intron_variant,intron_variant	Modifier,modifier
Spleenweight	6	37309797	chr6:37,309,797	rs379537991	G	A	0.288396	-0.0507641	0.00939243	6.48858e-08	0.011393	0.0928395	ENSBTAG00000011973,ENSBTAG00000005932,ENSBTAG00000021582	NO_SYMBOL,FAM184B,NCAPG	1	Intron_variant,intron_variant	Modifier,modifier
Spleenweight	6	37309981	chr6:37,309,981	rs723400334	T	G	0.286263	-0.0520763	0.00944151	3.47443e-08	0.011393	0.0972693	ENSBTAG00000011973,ENSBTAG00000005932,ENSBTAG00000021582	NO_SYMBOL,FAM184B,NCAPG	1	Intron_variant,intron_variant	Modifier,modifier
Spleenweight	6	37310030	chr6:37,310,030	rs382674375	A	G	0.28541	-0.0504216	0.00946618	1.00124e-07	0.011393	0.091023	ENSBTAG00000011973,ENSBTAG00000005932,ENSBTAG00000021582	NO_SYMBOL,FAM184B,NCAPG	1	Intron_variant,intron_variant	Modifier,modifier
Spleenweight	6	37310693	chr6:37,310,693	rs109003360	C	T	0.284556	-0.0532936	0.00947897	1.88429e-08	0.011393	0.101505	ENSBTAG00000011973,ENSBTAG00000005932,ENSBTAG00000021582	NO_SYMBOL,FAM184B,NCAPG	1	Downstream_gene_variant,intron_variant,intron_variant	Modifier,modifier,modifier
Spleenweight	6	37311375	chr6:37,311,375	rs110510469	G	A	0.283276	-0.0521618	0.00946312	3.54546e-08	0.011393	0.0969748	ENSBTAG00000011973,ENSBTAG00000005932,ENSBTAG00000021582	NO_SYMBOL,FAM184B,NCAPG	1	Downstream_gene_variant,intron_variant,intron_variant	Modifier,modifier,modifier
Spleenweight	6	37311766	chr6:37,311,766	rs109881776	G	A	0.282423	-0.0517495	0.00950016	5.1161e-08	0.011393	0.0952736	ENSBTAG00000011973,ENSBTAG00000005932,ENSBTAG00000021582	NO_SYMBOL,FAM184B,NCAPG	1	Downstream_gene_variant,intron_variant,intron_variant	Modifier,modifier,modifier
Spleenweight	6	37311845	chr6:37,311,845	rs109040152	A	G	0.28413	-0.0531273	0.00948594	2.13571e-08	0.011393	0.100781	ENSBTAG00000011973,ENSBTAG00000005932,ENSBTAG00000021582	NO_SYMBOL,FAM184B,NCAPG	1	Downstream_gene_variant,intron_variant,intron_variant	Modifier,modifier,modifier
Spleenweight	6	37311980	chr6:37,311,980	rs109042858	C	G	0.340017	-0.0698478	0.00921189	3.39352e-14	0.011393	0.19219	ENSBTAG00000011973,ENSBTAG00000005932,ENSBTAG00000021582	NO_SYMBOL,FAM184B,NCAPG	2	Downstream_gene_variant,intron_variant,intron_variant	Modifier,modifier,modifier
Spleenweight	6	37312071	chr6:37,312,071	rs110130250	A	G	0.284983	-0.0518228	0.0095037	4.95511e-08	0.011393	0.0960658	ENSBTAG00000011973,ENSBTAG00000005932,ENSBTAG00000021582	NO_SYMBOL,FAM184B,NCAPG	1	Downstream_gene_variant,intron_variant,intron_variant	Modifier,modifier,modifier
Spleenweight	6	37312238	chr6:37,312,238	rs109324982	T	C	0.284556	-0.0519736	0.00947183	4.08396e-08	0.011393	0.0965386	ENSBTAG00000011973,ENSBTAG00000005932,ENSBTAG00000021582	NO_SYMBOL,FAM184B,NCAPG	1	Downstream_gene_variant,intron_variant,intron_variant	Modifier,modifier,modifier
Spleenweight	6	37312326	chr6:37,312,326	rs211682188	C	T	0.28285	-0.0510871	0.00951006	7.79123e-08	0.011393	0.0929353	ENSBTAG00000011973,ENSBTAG00000005932,ENSBTAG00000021582	NO_SYMBOL,FAM184B,NCAPG	1	Downstream_gene_variant,intron_variant,intron_variant	Modifier,modifier,modifier
Spleenweight	6	37312387	chr6:37,312,387	rs110519620	T	C	0.28413	-0.0531273	0.00948594	2.13571e-08	0.011393	0.100781	ENSBTAG00000011973,ENSBTAG00000005932,ENSBTAG00000021582	NO_SYMBOL,FAM184B,NCAPG	1	Downstream_gene_variant,intron_variant,intron_variant	Modifier,modifier,modifier
Spleenweight	6	37312692	chr6:37,312,692	rs210232112	C	T	0.28413	-0.05213	0.00950966	4.2104e-08	0.011393	0.0970328	ENSBTAG00000011973,ENSBTAG00000005932,ENSBTAG00000021582	NO_SYMBOL,FAM184B,NCAPG	1	Downstream_gene_variant,intron_variant,intron_variant	Modifier,modifier,modifier
Spleenweight	6	37313215	chr6:37,313,215	rs111014394	C	T	0.28413	-0.0511936	0.00948159	6.6915e-08	0.011393	0.0935782	ENSBTAG00000011973,ENSBTAG00000005932,ENSBTAG00000021582	NO_SYMBOL,FAM184B,NCAPG	1	Downstream_gene_variant,intron_variant,intron_variant	Modifier,modifier,modifier
Spleenweight	6	37313503	chr6:37,313,503	rs109303784	A	G	0.291809	-0.0537035	0.0094599	1.37108e-08	0.011393	0.104628	ENSBTAG00000011973,ENSBTAG00000005932,ENSBTAG00000021582	NO_SYMBOL,FAM184B,NCAPG	1	Downstream_gene_variant,intron_variant,intron_variant	Modifier,modifier,modifier
Spleenweight	6	37313663	chr6:37,313,663	rs109719555	C	T	0.283703	-0.0532576	0.00948197	1.94609e-08	0.011393	0.101184	ENSBTAG00000011973,ENSBTAG00000005932,ENSBTAG00000021582	NO_SYMBOL,FAM184B,NCAPG	1	Downstream_gene_variant,intron_variant,intron_variant	Modifier,modifier,modifier
Spleenweight	6	37313742	chr6:37,313,742	rs108995192	T	G	0.294795	-0.0475223	0.00929741	3.19865e-07	0.011393	0.082418	ENSBTAG00000011973,ENSBTAG00000005932,ENSBTAG00000021582	NO_SYMBOL,FAM184B,NCAPG	1	Downstream_gene_variant,intron_variant,intron_variant	Modifier,modifier,modifier
Spleenweight	6	37313750	chr6:37,313,750	rs208224115	G	A	0.294795	-0.0475223	0.00929741	3.19865e-07	0.011393	0.082418	ENSBTAG00000011973,ENSBTAG00000005932,ENSBTAG00000021582	NO_SYMBOL,FAM184B,NCAPG	1	Downstream_gene_variant,intron_variant,intron_variant	Modifier,modifier,modifier
Spleenweight	6	37313954	chr6:37,313,954	rs110415358	G	C	0.286689	-0.0530787	0.00945664	1.99028e-08	0.011393	0.10114	ENSBTAG00000011973,ENSBTAG00000005932,ENSBTAG00000021582	NO_SYMBOL,FAM184B,NCAPG	1	Downstream_gene_variant,intron_variant,intron_variant	Modifier,modifier,modifier
Spleenweight	6	37314022	chr6:37,314,022	rs109439102	G	C	0.28413	-0.0518006	0.00950607	5.05917e-08	0.011393	0.0958104	ENSBTAG00000011973,ENSBTAG00000005932,ENSBTAG00000021582	NO_SYMBOL,FAM184B,NCAPG	1	Downstream_gene_variant,intron_variant,intron_variant	Modifier,modifier,modifier
Spleenweight	6	37314183	chr6:37,314,183	rs110058857	C	T	0.284556	-0.0516649	0.00950974	5.54658e-08	0.011393	0.0953952	ENSBTAG00000011973,ENSBTAG00000005932,ENSBTAG00000021582	NO_SYMBOL,FAM184B,NCAPG	1	Downstream_gene_variant,intron_variant,intron_variant	Modifier,modifier,modifier
Spleenweight	6	37314291	chr6:37,314,291	rs110200998	A	G	0.284983	-0.0520227	0.00948551	4.14791e-08	0.011393	0.0968084	ENSBTAG00000011973,ENSBTAG00000005932,ENSBTAG00000021582	NO_SYMBOL,FAM184B,NCAPG	1	Downstream_gene_variant,intron_variant,intron_variant	Modifier,modifier,modifier
Spleenweight	6	37315223	chr6:37,315,223	rs110415513	T	C	0.287116	-0.0533204	0.00948905	1.919e-08	0.011393	0.102154	ENSBTAG00000011973,ENSBTAG00000005932,ENSBTAG00000021582	NO_SYMBOL,FAM184B,NCAPG	2	Downstream_gene_variant,intron_variant,intron_variant	Modifier,modifier,modifier
Spleenweight	6	37315326	chr6:37,315,326	rs109326459	G	A	0.291382	-0.0514018	0.00935302	3.89073e-08	0.011393	0.0957687	ENSBTAG00000011973,ENSBTAG00000005932,ENSBTAG00000021582	NO_SYMBOL,FAM184B,NCAPG	2	Downstream_gene_variant,intron_variant,intron_variant	Modifier,modifier,modifier
Spleenweight	6	37315339	chr6:37,315,339	rs110189303	A	G	0.293089	-0.0529755	0.00933486	1.38672e-08	0.011393	0.102072	ENSBTAG00000011973,ENSBTAG00000005932,ENSBTAG00000021582	NO_SYMBOL,FAM184B,NCAPG	2	Downstream_gene_variant,intron_variant,intron_variant	Modifier,modifier,modifier
Spleenweight	6	37315752	chr6:37,315,752	rs109449689	G	C	0.281997	-0.0516461	0.00950205	5.47156e-08	0.011393	0.0948064	ENSBTAG00000011973,ENSBTAG00000005932,ENSBTAG00000021582	NO_SYMBOL,FAM184B,NCAPG	1	Intron_variant,intron_variant,intron_variant	Modifier,modifier,modifier
Spleenweight	6	37315774	chr6:37,315,774	rs110059223	C	G	0.284556	-0.0514044	0.00948559	5.98643e-08	0.011393	0.0944356	ENSBTAG00000011973,ENSBTAG00000005932,ENSBTAG00000021582	NO_SYMBOL,FAM184B,NCAPG	1	Intron_variant,intron_variant,intron_variant	Modifier,modifier,modifier
Spleenweight	6	37315966	chr6:37,315,966	rs110827350	T	C	0.283276	-0.0507168	0.00946714	8.45506e-08	0.011393	0.0916764	ENSBTAG00000011973,ENSBTAG00000005932,ENSBTAG00000021582	NO_SYMBOL,FAM184B,NCAPG	1	Intron_variant,intron_variant,intron_variant	Modifier,modifier,modifier
Spleenweight	6	37315967	chr6:37,315,967	rs109982129	G	A	0.284556	-0.0519736	0.00947183	4.08396e-08	0.011393	0.0965386	ENSBTAG00000011973,ENSBTAG00000005932,ENSBTAG00000021582	NO_SYMBOL,FAM184B,NCAPG	1	Intron_variant,intron_variant,intron_variant	Modifier,modifier,modifier
Spleenweight	6	37316086	chr6:37,316,086	rs109167542	T	C	0.274317	-0.0478241	0.00956223	5.69273e-07	0.011393	0.0799255	ENSBTAG00000011973,ENSBTAG00000005932,ENSBTAG00000021582	NO_SYMBOL,FAM184B,NCAPG	1	Intron_variant,intron_variant,intron_variant	Modifier,modifier,modifier
Spleenweight	6	37316093	chr6:37,316,093	rs109843602	C	T	0.41041	-0.0704379	0.00922257	2.21395e-14	0.011393	0.210753	ENSBTAG00000011973,ENSBTAG00000005932,ENSBTAG00000021582	NO_SYMBOL,FAM184B,NCAPG	8	Intron_variant,intron_variant,intron_variant	Modifier,modifier,modifier
Spleenweight	6	37316110	chr6:37,316,110	rs110292614	G	A	0.274317	-0.0478241	0.00956223	5.69273e-07	0.011393	0.0799255	ENSBTAG00000011973,ENSBTAG00000005932,ENSBTAG00000021582	NO_SYMBOL,FAM184B,NCAPG	1	Intron_variant,intron_variant,intron_variant	Modifier,modifier,modifier
Spleenweight	6	37316117	chr6:37,316,117	rs208738326	G	A	0.281997	-0.049691	0.00949695	1.67402e-07	0.011393	0.0877643	ENSBTAG00000011973,ENSBTAG00000005932,ENSBTAG00000021582	NO_SYMBOL,FAM184B,NCAPG	1	Intron_variant,intron_variant,intron_variant	Modifier,modifier,modifier
Spleenweight	6	37316184	chr6:37,316,184	rs109330776	A	G	0.283276	-0.0505684	0.00947935	9.57643e-08	0.011393	0.0911406	ENSBTAG00000011973,ENSBTAG00000005932,ENSBTAG00000021582	NO_SYMBOL,FAM184B,NCAPG	1	Intron_variant,intron_variant,intron_variant	Modifier,modifier,modifier
Spleenweight	6	37316265	chr6:37,316,265	rs110780020	T	C	0.290529	-0.0523424	0.00950131	3.60936e-08	0.011393	0.0991342	ENSBTAG00000011973,ENSBTAG00000005932,ENSBTAG00000021582	NO_SYMBOL,FAM184B,NCAPG	1	Intron_variant,intron_variant,intron_variant	Modifier,modifier,modifier
Spleenweight	6	37316594	chr6:37,316,594	rs109881629	C	T	0.275171	-0.0490638	0.00958979	3.11662e-07	0.011393	0.0842854	ENSBTAG00000011973,ENSBTAG00000005932,ENSBTAG00000021582	NO_SYMBOL,FAM184B,NCAPG	1	Intron_variant,intron_variant,intron_variant	Modifier,modifier,modifier
Spleenweight	6	37316659	chr6:37,316,659	rs208546800	G	A	0.286263	-0.0526073	0.00946782	2.75349e-08	0.011393	0.099263	ENSBTAG00000011973,ENSBTAG00000005932,ENSBTAG00000021582	NO_SYMBOL,FAM184B,NCAPG	1	Intron_variant,intron_variant,intron_variant	Modifier,modifier,modifier
Spleenweight	6	37316686	chr6:37,316,686	rs210106210	C	T	0.286263	-0.053287	0.00949034	1.9671e-08	0.011393	0.101845	ENSBTAG00000011973,ENSBTAG00000005932,ENSBTAG00000021582	NO_SYMBOL,FAM184B,NCAPG	1	Intron_variant,intron_variant,intron_variant	Modifier,modifier,modifier
Spleenweight	6	37316850	chr6:37,316,850	rs209661338	C	T	0.328498	-0.0617799	0.00919104	1.79547e-11	0.011393	0.147797	ENSBTAG00000011973,ENSBTAG00000005932,ENSBTAG00000021582	NO_SYMBOL,FAM184B,NCAPG	1	Intron_variant,intron_variant,intron_variant	Modifier,modifier,modifier
Spleenweight	6	37316928	chr6:37,316,928	rs109194336	A	C	0.28285	-0.0513919	0.00947836	5.89272e-08	0.011393	0.0940475	ENSBTAG00000011973,ENSBTAG00000005932,ENSBTAG00000021582	NO_SYMBOL,FAM184B,NCAPG	1	Intron_variant,intron_variant,intron_variant	Modifier,modifier,modifier
Spleenweight	6	37317087	chr6:37,317,087	rs110955507	G	A	0.34087	-0.0683743	0.0091973	1.05228e-13	0.011393	0.18439	ENSBTAG00000011973,ENSBTAG00000005932,ENSBTAG00000021582	NO_SYMBOL,FAM184B,NCAPG	2	Intron_variant,intron_variant,intron_variant	Modifier,modifier,modifier
Spleenweight	6	37317153	chr6:37,317,153	rs110853750	G	A	0.286263	-0.0539867	0.00946995	1.19219e-08	0.011393	0.104537	ENSBTAG00000011973,ENSBTAG00000005932,ENSBTAG00000021582	NO_SYMBOL,FAM184B,NCAPG	1	Intron_variant,intron_variant,intron_variant	Modifier,modifier,modifier
Spleenweight	6	37317167	chr6:37,317,167	rs110464549	A	G	0.286263	-0.0542175	0.00946413	1.01183e-08	0.011393	0.105432	ENSBTAG00000011973,ENSBTAG00000005932,ENSBTAG00000021582	NO_SYMBOL,FAM184B,NCAPG	1	Intron_variant,intron_variant,intron_variant	Modifier,modifier,modifier
Spleenweight	6	37317341	chr6:37,317,341	rs109694524	T	C	0.283703	-0.0517098	0.00948443	4.97875e-08	0.011393	0.0953882	ENSBTAG00000011973,ENSBTAG00000005932,ENSBTAG00000021582	NO_SYMBOL,FAM184B,NCAPG	1	Intron_variant,intron_variant,intron_variant	Modifier,modifier,modifier
Spleenweight	6	37317695	chr6:37,317,695	rs110412527	C	T	0.288823	-0.0517967	0.00946464	4.43342e-08	0.011393	0.0967399	ENSBTAG00000011973,ENSBTAG00000005932,ENSBTAG00000021582	NO_SYMBOL,FAM184B,NCAPG	1	Intron_variant,intron_variant,intron_variant	Modifier,modifier,modifier
Spleenweight	6	37317982	chr6:37,317,982	rs207499495	C	T	0.284983	-0.0531608	0.00948466	2.08349e-08	0.011393	0.10109	ENSBTAG00000011973,ENSBTAG00000005932,ENSBTAG00000021582	NO_SYMBOL,FAM184B,NCAPG	1	Intron_variant,intron_variant,intron_variant	Modifier,modifier,modifier
Spleenweight	6	37318200	chr6:37,318,200	rs109048817	G	A	0.28285	-0.0517539	0.00943933	4.18652e-08	0.011393	0.0953771	ENSBTAG00000011973,ENSBTAG00000005932,ENSBTAG00000021582	NO_SYMBOL,FAM184B,NCAPG	1	Intron_variant,intron_variant,intron_variant	Modifier,modifier,modifier
Spleenweight	6	37318285	chr6:37,318,285	rs211325307	C	T	0.271331	-0.0496978	0.00958612	2.16775e-07	0.011393	0.0857227	ENSBTAG00000011973,ENSBTAG00000005932,ENSBTAG00000021582	NO_SYMBOL,FAM184B,NCAPG	1	Intron_variant,intron_variant,intron_variant	Modifier,modifier,modifier
Spleenweight	6	37318305	chr6:37,318,305	rs109229455	C	T	0.283703	-0.0532791	0.0094698	1.84208e-08	0.011393	0.101266	ENSBTAG00000011973,ENSBTAG00000005932,ENSBTAG00000021582	NO_SYMBOL,FAM184B,NCAPG	1	Intron_variant,intron_variant,intron_variant	Modifier,modifier,modifier
Spleenweight	6	37318658	chr6:37,318,658	rs110334110	T	C	0.294795	-0.0530101	0.0093494	1.42885e-08	0.011393	0.102552	ENSBTAG00000011973,ENSBTAG00000005932,ENSBTAG00000021582	NO_SYMBOL,FAM184B,NCAPG	2	Intron_variant,intron_variant,intron_variant	Modifier,modifier,modifier
Spleenweight	6	37318743	chr6:37,318,743	rs210970549	A	G	0.28157	-0.0514917	0.00950077	5.96856e-08	0.011393	0.0941537	ENSBTAG00000011973,ENSBTAG00000005932,ENSBTAG00000021582	NO_SYMBOL,FAM184B,NCAPG	1	Intron_variant,intron_variant,intron_variant	Modifier,modifier,modifier
Spleenweight	6	37318847	chr6:37,318,847	rs110695359	T	C	0.34087	-0.0683743	0.0091973	1.05228e-13	0.011393	0.18439	ENSBTAG00000011973,ENSBTAG00000005932,ENSBTAG00000021582	NO_SYMBOL,FAM184B,NCAPG	2	Intron_variant,intron_variant,intron_variant	Modifier,modifier,modifier
Spleenweight	6	37319284	chr6:37,319,284	rs109326523	C	T	0.284556	-0.0516649	0.00950974	5.54658e-08	0.011393	0.0953952	ENSBTAG00000011973,ENSBTAG00000005932,ENSBTAG00000021582	NO_SYMBOL,FAM184B,NCAPG	1	Intron_variant,intron_variant,intron_variant	Modifier,modifier,modifier
Spleenweight	6	37319902	chr6:37,319,902	rs208258395	A	G	0.28029	-0.0545493	0.00947757	8.63237e-09	0.011393	0.105374	ENSBTAG00000011973,ENSBTAG00000005932,ENSBTAG00000021582	NO_SYMBOL,FAM184B,NCAPG	1	Intron_variant,intron_variant,intron_variant	Modifier,modifier,modifier
Spleenweight	6	37320093	chr6:37,320,093	rs209784152	G	A	0.299488	-0.0568166	0.00941155	1.57097e-09	0.011393	0.118888	ENSBTAG00000011973,ENSBTAG00000005932,ENSBTAG00000021582	NO_SYMBOL,FAM184B,NCAPG	2	Intron_variant,intron_variant,intron_variant	Modifier,modifier,modifier
Spleenweight	6	37321012	chr6:37,321,012	rs110798724	T	C	0.281997	-0.0516461	0.00950205	5.47156e-08	0.011393	0.0948064	ENSBTAG00000011973,ENSBTAG00000005932,ENSBTAG00000021582	NO_SYMBOL,FAM184B,NCAPG	1	Upstream_gene_variant,intron_variant,intron_variant	Modifier,modifier,modifier
Spleenweight	6	37321049	chr6:37,321,049	rs109414269	G	A	0.28413	-0.0531273	0.00948594	2.13571e-08	0.011393	0.100781	ENSBTAG00000011973,ENSBTAG00000005932,ENSBTAG00000021582	NO_SYMBOL,FAM184B,NCAPG	1	Upstream_gene_variant,intron_variant,intron_variant	Modifier,modifier,modifier
Spleenweight	6	37321441	chr6:37,321,441	rs110395260	T	A	0.361348	-0.0721023	0.00921423	5.07234e-15	0.011393	0.210611	ENSBTAG00000011973,ENSBTAG00000005932,ENSBTAG00000021582	NO_SYMBOL,FAM184B,NCAPG	3	Upstream_gene_variant,intron_variant,intron_variant	Modifier,modifier,modifier
Spleenweight	6	37321485	chr6:37,321,485	rs110701168	G	T	0.294795	-0.0569272	0.00950293	2.09209e-09	0.011393	0.118268	ENSBTAG00000011973,ENSBTAG00000005932,ENSBTAG00000021582	NO_SYMBOL,FAM184B,NCAPG	2	Upstream_gene_variant,intron_variant,intron_variant	Modifier,modifier,modifier
Spleenweight	6	37322117	chr6:37,322,117	rs110509958	C	A	0.34087	-0.0683743	0.0091973	1.05228e-13	0.011393	0.18439	ENSBTAG00000011973,ENSBTAG00000005932,ENSBTAG00000021582	NO_SYMBOL,FAM184B,NCAPG	2	Upstream_gene_variant,intron_variant,intron_variant	Modifier,modifier,modifier
Spleenweight	6	37322221	chr6:37,322,221	rs109171090	C	T	0.28285	-0.0516176	0.00950417	5.60246e-08	0.011393	0.0948754	ENSBTAG00000011973,ENSBTAG00000005932,ENSBTAG00000021582	NO_SYMBOL,FAM184B,NCAPG	1	Upstream_gene_variant,intron_variant,intron_variant	Modifier,modifier,modifier
Spleenweight	6	37322361	chr6:37,322,361	rs207637021	C	T	0.293089	-0.0517059	0.00932895	2.98152e-08	0.011393	0.0972381	ENSBTAG00000011973,ENSBTAG00000005932,ENSBTAG00000021582	NO_SYMBOL,FAM184B,NCAPG	2	Upstream_gene_variant,intron_variant,intron_variant	Modifier,modifier,modifier
Spleenweight	6	37322611	chr6:37,322,611	rs209416803	G	A	0.281997	-0.0516461	0.00950205	5.47156e-08	0.011393	0.0948064	ENSBTAG00000011973,ENSBTAG00000005932,ENSBTAG00000021582	NO_SYMBOL,FAM184B,NCAPG	1	Upstream_gene_variant,intron_variant,intron_variant	Modifier,modifier,modifier
Spleenweight	6	37322770	chr6:37,322,770	rs110935595	T	A	0.28157	-0.0528252	0.00950365	2.7224e-08	0.011393	0.0990935	ENSBTAG00000011973,ENSBTAG00000005932,ENSBTAG00000021582	NO_SYMBOL,FAM184B,NCAPG	1	Upstream_gene_variant,intron_variant,intron_variant	Modifier,modifier,modifier
Spleenweight	6	37323040	chr6:37,323,040	rs208014581	A	G	0.340444	-0.0698166	0.0091939	3.10648e-14	0.011393	0.192135	ENSBTAG00000011973,ENSBTAG00000005932,ENSBTAG00000021582	NO_SYMBOL,FAM184B,NCAPG	2	Upstream_gene_variant,intron_variant,intron_variant	Modifier,modifier,modifier
Spleenweight	6	37323619	chr6:37,323,619	rs210647114	A	G	0.284983	-0.0513356	0.00947046	5.93987e-08	0.011393	0.094268	ENSBTAG00000011973,ENSBTAG00000005932,ENSBTAG00000021582	NO_SYMBOL,FAM184B,NCAPG	1	Upstream_gene_variant,intron_variant,intron_variant	Modifier,modifier,modifier
Spleenweight	6	37323838	chr6:37,323,838	rs109717654	G	T	0.284983	-0.0531608	0.00948466	2.08349e-08	0.011393	0.10109	ENSBTAG00000011973,ENSBTAG00000005932,ENSBTAG00000021582	NO_SYMBOL,FAM184B,NCAPG	1	Upstream_gene_variant,intron_variant,intron_variant	Modifier,modifier,modifier
Spleenweight	6	37323843	chr6:37,323,843	rs109537555	A	C	0.28285	-0.0516686	0.0094997	5.3589e-08	0.011393	0.095063	ENSBTAG00000011973,ENSBTAG00000005932,ENSBTAG00000021582	NO_SYMBOL,FAM184B,NCAPG	1	Upstream_gene_variant,intron_variant,intron_variant	Modifier,modifier,modifier
Spleenweight	6	37324348	chr6:37,324,348	rs385631361	A	G	0.283703	-0.0503714	0.00951129	1.18391e-07	0.011393	0.0905143	ENSBTAG00000011973,ENSBTAG00000005932,ENSBTAG00000021582	NO_SYMBOL,FAM184B,NCAPG	1	Upstream_gene_variant,intron_variant,intron_variant	Modifier,modifier,modifier
Spleenweight	6	37324509	chr6:37,324,509	rs42810648	G	A	0.287116	-0.0531609	0.00945976	1.91305e-08	0.011393	0.101544	ENSBTAG00000011973,ENSBTAG00000005932,ENSBTAG00000021582	NO_SYMBOL,FAM184B,NCAPG	2	Upstream_gene_variant,intron_variant,intron_variant	Modifier,modifier,modifier
Spleenweight	6	37324718	chr6:37,324,718	rs110841247	C	A	0.283276	-0.0513983	0.00947527	5.81279e-08	0.011393	0.0941567	ENSBTAG00000011973,ENSBTAG00000005932,ENSBTAG00000021582	NO_SYMBOL,FAM184B,NCAPG	1	Upstream_gene_variant,intron_variant,intron_variant	Modifier,modifier,modifier
Spleenweight	6	37325097	chr6:37,325,097	rs110962950	C	T	0.283276	-0.0505684	0.00947935	9.57643e-08	0.011393	0.0911406	ENSBTAG00000011973,ENSBTAG00000005932,ENSBTAG00000021582	NO_SYMBOL,FAM184B,NCAPG	1	Upstream_gene_variant,intron_variant,intron_variant	Modifier,modifier,modifier
Spleenweight	6	37325189	chr6:37,325,189	rs110734293	A	G	0.290102	-0.0536116	0.00949104	1.61713e-08	0.011393	0.10391	ENSBTAG00000011973,ENSBTAG00000005932,ENSBTAG00000021582	NO_SYMBOL,FAM184B,NCAPG	1	Upstream_gene_variant,intron_variant,intron_variant	Modifier,modifier,modifier
Spleenweight	6	37325242	chr6:37,325,242	rs109166772	A	G	0.293515	-0.0510983	0.00932868	4.31244e-08	0.011393	0.0950469	ENSBTAG00000011973,ENSBTAG00000005932,ENSBTAG00000021582	NO_SYMBOL,FAM184B,NCAPG	2	Upstream_gene_variant,intron_variant,intron_variant	Modifier,modifier,modifier
Spleenweight	6	37325790	chr6:37,325,790	rs380720837	T	C	0.286263	-0.053287	0.00949034	1.9671e-08	0.011393	0.101845	ENSBTAG00000011973,ENSBTAG00000005932,ENSBTAG00000021582	NO_SYMBOL,FAM184B,NCAPG	1	Upstream_gene_variant,intron_variant,intron_variant	Modifier,modifier,modifier
Spleenweight	6	37325869	chr6:37,325,869	rs384564475	C	T	0.287116	-0.0509618	0.0094735	7.47317e-08	0.011393	0.0933163	ENSBTAG00000011973,ENSBTAG00000005932,ENSBTAG00000021582	NO_SYMBOL,FAM184B,NCAPG	1	Upstream_gene_variant,intron_variant,intron_variant	Modifier,modifier,modifier
Spleenweight	6	37325875	chr6:37,325,875	rs377866218	G	C	0.287116	-0.0509618	0.0094735	7.47317e-08	0.011393	0.0933163	ENSBTAG00000011973,ENSBTAG00000005932,ENSBTAG00000021582	NO_SYMBOL,FAM184B,NCAPG	1	Upstream_gene_variant,intron_variant,intron_variant	Modifier,modifier,modifier
Spleenweight	6	37325904	chr6:37,325,904	rs381743503	G	A	0.286689	-0.0524771	0.0094718	3.01869e-08	0.011393	0.0988602	ENSBTAG00000011973,ENSBTAG00000005932,ENSBTAG00000021582	NO_SYMBOL,FAM184B,NCAPG	1	Upstream_gene_variant,intron_variant,intron_variant	Modifier,modifier,modifier
Spleenweight	6	37325942	chr6:37,325,942	rs384815920	G	A	0.295648	-0.0525289	0.00932454	1.76684e-08	0.011393	0.100868	ENSBTAG00000011973,ENSBTAG00000005932,ENSBTAG00000021582	NO_SYMBOL,FAM184B,NCAPG	2	Upstream_gene_variant,intron_variant,intron_variant	Modifier,modifier,modifier
Spleenweight	6	37325999	chr6:37,325,999	rs379461286	G	A	0.286689	-0.0544203	0.00947617	9.30911e-09	0.011393	0.106317	ENSBTAG00000011973,ENSBTAG00000005932,ENSBTAG00000021582	NO_SYMBOL,FAM184B,NCAPG	1	Intron_variant,intron_variant	Modifier,modifier
Spleenweight	6	37326032	chr6:37,326,032	rs382772846	C	T	0.286263	-0.0545348	0.00946352	8.28126e-09	0.011393	0.10667	ENSBTAG00000011973,ENSBTAG00000005932,ENSBTAG00000021582	NO_SYMBOL,FAM184B,NCAPG	1	Intron_variant,intron_variant	Modifier,modifier
Spleenweight	6	37326063	chr6:37,326,063	rs211079660	G	A	0.284556	-0.0537449	0.00949059	1.48778e-08	0.011393	0.103231	ENSBTAG00000011973,ENSBTAG00000005932,ENSBTAG00000021582	NO_SYMBOL,FAM184B,NCAPG	1	Intron_variant,intron_variant	Modifier,modifier
Spleenweight	6	37326947	chr6:37,326,947	rs110302982	A	G	0.408703	-0.0710518	0.0092215	1.30834e-14	0.011393	0.214168	ENSBTAG00000011973,ENSBTAG00000005932,ENSBTAG00000021582	NO_SYMBOL,FAM184B,NCAPG	9	Intron_variant,intron_variant	Modifier,modifier
Spleenweight	6	37326965	chr6:37,326,965	rs110976994	C	T	0.288396	-0.0515498	0.0093777	3.86177e-08	0.011393	0.0957356	ENSBTAG00000011973,ENSBTAG00000005932,ENSBTAG00000021582	NO_SYMBOL,FAM184B,NCAPG	2	Intron_variant,intron_variant	Modifier,modifier
Spleenweight	6	37327041	chr6:37,327,041	rs209826624	A	G	0.340444	-0.0699484	0.00921084	3.09857e-14	0.011393	0.192861	ENSBTAG00000011973,ENSBTAG00000005932,ENSBTAG00000021582	NO_SYMBOL,FAM184B,NCAPG	2	Upstream_gene_variant,intron_variant,intron_variant	Modifier,modifier,modifier
Spleenweight	6	37327181	chr6:37,327,181	rs714598930	A	C	0.340017	-0.0698478	0.00921189	3.39352e-14	0.011393	0.19219	ENSBTAG00000011973,ENSBTAG00000005932,ENSBTAG00000021582	NO_SYMBOL,FAM184B,NCAPG	2	Upstream_gene_variant,intron_variant,intron_variant	Modifier,modifier,modifier
Spleenweight	6	37327393	chr6:37,327,393	rs110233460	T	C	0.291809	-0.0527733	0.0093563	1.6965e-08	0.011393	0.101034	ENSBTAG00000011973,ENSBTAG00000005932,ENSBTAG00000021582	NO_SYMBOL,FAM184B,NCAPG	2	Upstream_gene_variant,intron_variant,intron_variant	Modifier,modifier,modifier
Spleenweight	6	37327455	chr6:37,327,455	rs109337662	C	T	0.293942	-0.0542438	0.00934419	6.43345e-09	0.011393	0.1072	ENSBTAG00000011973,ENSBTAG00000005932,ENSBTAG00000021582	NO_SYMBOL,FAM184B,NCAPG	2	Upstream_gene_variant,intron_variant,intron_variant	Modifier,modifier,modifier
Spleenweight	6	37327644	chr6:37,327,644	rs110942028	G	T	0.297355	-0.0522392	0.00929747	1.92462e-08	0.011393	0.100091	ENSBTAG00000011973,ENSBTAG00000005932,ENSBTAG00000021582	NO_SYMBOL,FAM184B,NCAPG	1	Upstream_gene_variant,intron_variant,intron_variant	Modifier,modifier,modifier
Spleenweight	6	37327654	chr6:37,327,654	rs211625589	A	T	0.297355	-0.0522392	0.00929747	1.92462e-08	0.011393	0.100091	ENSBTAG00000011973,ENSBTAG00000005932,ENSBTAG00000021582	NO_SYMBOL,FAM184B,NCAPG	1	Upstream_gene_variant,intron_variant,intron_variant	Modifier,modifier,modifier
Spleenweight	6	37328014	chr6:37,328,014	rs110148884	C	T	0.292662	-0.0528126	0.00934142	1.57125e-08	0.011393	0.101359	ENSBTAG00000011973,ENSBTAG00000005932,ENSBTAG00000021582	NO_SYMBOL,FAM184B,NCAPG	2	Upstream_gene_variant,intron_variant,intron_variant	Modifier,modifier,modifier
Spleenweight	6	37328069	chr6:37,328,069	rs110596304	A	G	0.290529	-0.0529357	0.00935462	1.52458e-08	0.011393	0.101394	ENSBTAG00000011973,ENSBTAG00000005932,ENSBTAG00000021582	NO_SYMBOL,FAM184B,NCAPG	2	Upstream_gene_variant,intron_variant,intron_variant	Modifier,modifier,modifier
Spleenweight	6	37328454	chr6:37,328,454	rs384920759	T	C	0.294795	-0.0532803	0.00934825	1.20163e-08	0.011393	0.1036	ENSBTAG00000011973,ENSBTAG00000005932,ENSBTAG00000021582	NO_SYMBOL,FAM184B,NCAPG	2	Upstream_gene_variant,intron_variant,intron_variant	Modifier,modifier,modifier
Spleenweight	6	37328469	chr6:37,328,469	rs378543819	C	T	0.295648	-0.0546378	0.00934929	5.09457e-09	0.011393	0.10913	ENSBTAG00000011973,ENSBTAG00000005932,ENSBTAG00000021582	NO_SYMBOL,FAM184B,NCAPG	2	Upstream_gene_variant,intron_variant,intron_variant	Modifier,modifier,modifier
Spleenweight	6	37328528	chr6:37,328,528	rs109885206	T	C	0.294369	-0.052654	0.00933303	1.68395e-08	0.011393	0.101094	ENSBTAG00000011973,ENSBTAG00000005932,ENSBTAG00000021582	NO_SYMBOL,FAM184B,NCAPG	2	Upstream_gene_variant,intron_variant,intron_variant	Modifier,modifier,modifier
Spleenweight	6	37328898	chr6:37,328,898	rs109910299	T	C	0.340017	-0.0698478	0.00921189	3.39352e-14	0.011393	0.19219	ENSBTAG00000011973,ENSBTAG00000005932,ENSBTAG00000021582	NO_SYMBOL,FAM184B,NCAPG	2	Upstream_gene_variant,intron_variant,intron_variant	Modifier,modifier,modifier
Spleenweight	6	37329061	chr6:37,329,061	rs209056976	T	G	0.293942	-0.0542438	0.00934419	6.43345e-09	0.011393	0.1072	ENSBTAG00000011973,ENSBTAG00000005932,ENSBTAG00000021582	NO_SYMBOL,FAM184B,NCAPG	2	Upstream_gene_variant,intron_variant,intron_variant	Modifier,modifier,modifier
Spleenweight	6	37329306	chr6:37,329,306	rs109569907	T	A	0.273038	-0.0507872	0.00958734	1.1752e-07	0.011393	0.0898742	ENSBTAG00000011973,ENSBTAG00000005932,ENSBTAG00000021582	NO_SYMBOL,FAM184B,NCAPG	1	Upstream_gene_variant,intron_variant,intron_variant	Modifier,modifier,modifier
Spleenweight	6	37329319	chr6:37,329,319	rs210648245	G	A	0.296075	-0.0572074	0.00941742	1.24271e-09	0.011393	0.119736	ENSBTAG00000011973,ENSBTAG00000005932,ENSBTAG00000021582	NO_SYMBOL,FAM184B,NCAPG	2	Upstream_gene_variant,intron_variant,intron_variant	Modifier,modifier,modifier
Spleenweight	6	37329413	chr6:37,329,413	rs109350399	A	G	0.340017	-0.0698478	0.00921189	3.39352e-14	0.011393	0.19219	ENSBTAG00000011973,ENSBTAG00000005932,ENSBTAG00000021582	NO_SYMBOL,FAM184B,NCAPG	2	Upstream_gene_variant,intron_variant,intron_variant	Modifier,modifier,modifier
Spleenweight	6	37329526	chr6:37,329,526	rs109173842	C	G	0.292235	-0.0541421	0.00933432	6.61876e-09	0.011393	0.106435	ENSBTAG00000011973,ENSBTAG00000005932,ENSBTAG00000021582	NO_SYMBOL,FAM184B,NCAPG	2	Upstream_gene_variant,intron_variant,intron_variant	Modifier,modifier,modifier
Spleenweight	6	37329583	chr6:37,329,583	rs110271271	T	C	0.296928	-0.0590484	0.00938834	3.1839e-10	0.011393	0.127779	ENSBTAG00000011973,ENSBTAG00000005932,ENSBTAG00000021582	NO_SYMBOL,FAM184B,NCAPG	2	Upstream_gene_variant,intron_variant,intron_variant	Modifier,modifier,modifier
Spleenweight	6	37329801	chr6:37,329,801	rs208027987	T	C	0.291809	-0.0540465	0.0093364	7.08935e-09	0.011393	0.105968	ENSBTAG00000011973,ENSBTAG00000005932,ENSBTAG00000021582	NO_SYMBOL,FAM184B,NCAPG	2	Upstream_gene_variant,intron_variant,intron_variant	Modifier,modifier,modifier
Spleenweight	6	37329948	chr6:37,329,948	rs109659282	T	C	0.296928	-0.0574435	0.0094088	1.02613e-09	0.011393	0.120927	ENSBTAG00000011973,ENSBTAG00000005932,ENSBTAG00000021582	NO_SYMBOL,FAM184B,NCAPG	2	Upstream_gene_variant,intron_variant,intron_variant	Modifier,modifier,modifier
Spleenweight	6	37330186	chr6:37,330,186	rs110293186	T	G	0.340017	-0.0698478	0.00921189	3.39352e-14	0.011393	0.19219	ENSBTAG00000011973,ENSBTAG00000005932,ENSBTAG00000021582	NO_SYMBOL,FAM184B,NCAPG	2	Upstream_gene_variant,intron_variant,intron_variant	Modifier,modifier,modifier
Spleenweight	6	37330198	chr6:37,330,198	rs109470402	G	A	0.290102	-0.0524715	0.00935413	2.02979e-08	0.011393	0.0995372	ENSBTAG00000011973,ENSBTAG00000005932,ENSBTAG00000021582	NO_SYMBOL,FAM184B,NCAPG	2	Upstream_gene_variant,intron_variant,intron_variant	Modifier,modifier,modifier
Spleenweight	6	37330364	chr6:37,330,364	rs110421263	T	G	0.292235	-0.0526369	0.00930869	1.56213e-08	0.011393	0.100599	ENSBTAG00000011973,ENSBTAG00000005932,ENSBTAG00000021582,ENSBTAG00000046561	NO_SYMBOL,FAM184B,NCAPG,LCORL	2	Upstream_gene_variant,intron_variant,intron_variant	Modifier,modifier,modifier
Spleenweight	6	37330365	chr6:37,330,365	rs110461261	G	A	0.292235	-0.0526369	0.00930869	1.56213e-08	0.011393	0.100599	ENSBTAG00000011973,ENSBTAG00000005932,ENSBTAG00000021582,ENSBTAG00000046561	NO_SYMBOL,FAM184B,NCAPG,LCORL	2	Upstream_gene_variant,intron_variant,intron_variant	Modifier,modifier,modifier
Spleenweight	6	37330605	chr6:37,330,605	rs110762312	G	T	0.34087	-0.0683743	0.0091973	1.05228e-13	0.011393	0.18439	ENSBTAG00000011973,ENSBTAG00000005932,ENSBTAG00000021582,ENSBTAG00000046561	NO_SYMBOL,FAM184B,NCAPG,LCORL	2	Upstream_gene_variant,intron_variant,intron_variant	Modifier,modifier,modifier
Spleenweight	6	37331493	chr6:37,331,493	rs110926648	G	C	0.341724	-0.0688461	0.00919578	7.06216e-14	0.011393	0.187169	ENSBTAG00000011973,ENSBTAG00000005932,ENSBTAG00000021582,ENSBTAG00000046561	NO_SYMBOL,FAM184B,NCAPG,LCORL	2	Upstream_gene_variant,intron_variant,intron_variant	Modifier,modifier,modifier
Spleenweight	6	37331712	chr6:37,331,712	rs109554838	G	A	0.284983	-0.052097	0.00946107	3.66128e-08	0.011393	0.0970851	ENSBTAG00000011973,ENSBTAG00000005932,ENSBTAG00000021582,ENSBTAG00000046561	NO_SYMBOL,FAM184B,NCAPG,LCORL	1	Upstream_gene_variant,intron_variant,intron_variant	Modifier,modifier,modifier
Spleenweight	6	37331772	chr6:37,331,772	rs110622502	A	G	0.287969	-0.0503677	0.00943866	9.4852e-08	0.011393	0.0913147	ENSBTAG00000011973,ENSBTAG00000005932,ENSBTAG00000021582,ENSBTAG00000046561	NO_SYMBOL,FAM184B,NCAPG,LCORL	1	Upstream_gene_variant,intron_variant,intron_variant	Modifier,modifier,modifier
Spleenweight	6	37331921	chr6:37,331,921	rs109683477	G	A	0.28157	-0.0506443	0.00944811	8.31052e-08	0.011393	0.0910802	ENSBTAG00000011973,ENSBTAG00000005932,ENSBTAG00000021582,ENSBTAG00000046561	NO_SYMBOL,FAM184B,NCAPG,LCORL	1	Upstream_gene_variant,intron_variant,intron_variant	Modifier,modifier,modifier
Spleenweight	6	37332914	chr6:37,332,914	rs43702368	G	A	0.28157	-0.0519726	0.00944435	3.73294e-08	0.011393	0.0959205	ENSBTAG00000011973,ENSBTAG00000005932,ENSBTAG00000021582,ENSBTAG00000046561	NO_SYMBOL,FAM184B,NCAPG,LCORL	1	Intron_variant,intron_variant,intron_variant	Modifier,modifier,modifier
Spleenweight	6	37333089	chr6:37,333,089	rs210629428	G	A	0.279437	-0.051806	0.00943913	4.05529e-08	0.011393	0.0948654	ENSBTAG00000011973,ENSBTAG00000005932,ENSBTAG00000021582,ENSBTAG00000046561	NO_SYMBOL,FAM184B,NCAPG,LCORL	1	Intron_variant,intron_variant,intron_variant	Modifier,modifier,modifier
Spleenweight	6	37333257	chr6:37,333,257	rs43702365	G	A	0.278157	-0.050545	0.00943328	8.40772e-08	0.011393	0.0900494	ENSBTAG00000011973,ENSBTAG00000005932,ENSBTAG00000021582,ENSBTAG00000046561	NO_SYMBOL,FAM184B,NCAPG,LCORL	1	Intron_variant,intron_variant,intron_variant	Modifier,modifier,modifier
Spleenweight	6	37333646	chr6:37,333,646	rs209845083	A	G	0.278584	-0.0501948	0.00943135	1.02561e-07	0.011393	0.0888897	ENSBTAG00000011973,ENSBTAG00000005932,ENSBTAG00000021582,ENSBTAG00000046561	NO_SYMBOL,FAM184B,NCAPG,LCORL	1	Intron_variant,intron_variant,intron_variant	Modifier,modifier,modifier
Spleenweight	6	37334556	chr6:37,334,556	rs109973703	T	C	0.278157	-0.050545	0.00943328	8.40772e-08	0.011393	0.0900494	ENSBTAG00000011973,ENSBTAG00000005932,ENSBTAG00000021582,ENSBTAG00000046561	NO_SYMBOL,FAM184B,NCAPG,LCORL	1	Intron_variant,intron_variant,intron_variant	Modifier,modifier,modifier
Spleenweight	6	37335096	chr6:37,335,096	rs110263297	C	T	0.336604	-0.069609	0.0091924	3.66231e-14	0.011393	0.189939	ENSBTAG00000011973,ENSBTAG00000005932,ENSBTAG00000021582,ENSBTAG00000046561	NO_SYMBOL,FAM184B,NCAPG,LCORL	2	Intron_variant,intron_variant,intron_variant	Modifier,modifier,modifier
Spleenweight	6	37335574	chr6:37,335,574	rs110515533	G	T	0.278157	-0.050545	0.00943328	8.40772e-08	0.011393	0.0900494	ENSBTAG00000011973,ENSBTAG00000005932,ENSBTAG00000021582,ENSBTAG00000046561	NO_SYMBOL,FAM184B,NCAPG,LCORL	1	Intron_variant,intron_variant,intron_variant	Modifier,modifier,modifier
Spleenweight	6	37335757	chr6:37,335,757	rs110720195	C	T	0.278157	-0.050545	0.00943328	8.40772e-08	0.011393	0.0900494	ENSBTAG00000011973,ENSBTAG00000005932,ENSBTAG00000021582,ENSBTAG00000046561	NO_SYMBOL,FAM184B,NCAPG,LCORL	1	Intron_variant,intron_variant,intron_variant	Modifier,modifier,modifier
Spleenweight	6	37335776	chr6:37,335,776	rs109814303	T	G	0.269625	-0.0506072	0.00956455	1.21571e-07	0.011393	0.0885365	ENSBTAG00000011973,ENSBTAG00000005932,ENSBTAG00000021582,ENSBTAG00000046561	NO_SYMBOL,FAM184B,NCAPG,LCORL	1	Intron_variant,intron_variant,intron_variant	Modifier,modifier,modifier
Spleenweight	6	37335884	chr6:37,335,884	rs110446649	A	G	0.27901	-0.04927	0.00943736	1.78211e-07	0.011393	0.0857247	ENSBTAG00000011973,ENSBTAG00000005932,ENSBTAG00000021582,ENSBTAG00000046561	NO_SYMBOL,FAM184B,NCAPG,LCORL	1	Intron_variant,intron_variant,intron_variant	Modifier,modifier,modifier
Spleenweight	6	37336176	chr6:37,336,176	rs109238672	G	A	0.278157	-0.050545	0.00943328	8.40772e-08	0.011393	0.0900494	ENSBTAG00000011973,ENSBTAG00000005932,ENSBTAG00000021582,ENSBTAG00000046561	NO_SYMBOL,FAM184B,NCAPG,LCORL	1	Synonymous_variant,synonymous_variant,synonymous_variant	Low,low,low
Spleenweight	6	37336277	chr6:37,336,277	rs132780109	G	C	0.27901	-0.0519234	0.00943406	3.71645e-08	0.011393	0.0952066	ENSBTAG00000011973,ENSBTAG00000005932,ENSBTAG00000021582,ENSBTAG00000046561	NO_SYMBOL,FAM184B,NCAPG,LCORL	1	Intron_variant,intron_variant,intron_variant	Modifier,modifier,modifier
Spleenweight	6	37336430	chr6:37,336,430	rs110686582	T	C	0.27901	-0.04927	0.00943736	1.78211e-07	0.011393	0.0857247	ENSBTAG00000011973,ENSBTAG00000005932,ENSBTAG00000021582,ENSBTAG00000046561	NO_SYMBOL,FAM184B,NCAPG,LCORL	1	Intron_variant,intron_variant,intron_variant	Modifier,modifier,modifier
Spleenweight	6	37336431	chr6:37,336,431	rs109704074	G	A	0.337884	-0.0682425	0.00917684	1.03485e-13	0.011393	0.182896	ENSBTAG00000011973,ENSBTAG00000005932,ENSBTAG00000021582,ENSBTAG00000046561	NO_SYMBOL,FAM184B,NCAPG,LCORL	2	Intron_variant,intron_variant,intron_variant	Modifier,modifier,modifier
Spleenweight	6	37337044	chr6:37,337,044	rs110664341	C	T	0.337031	-0.0697126	0.00919158	3.3402e-14	0.011393	0.190624	ENSBTAG00000011973,ENSBTAG00000005932,ENSBTAG00000021582,ENSBTAG00000046561	NO_SYMBOL,FAM184B,NCAPG,LCORL	2	Intron_variant,intron_variant,intron_variant	Modifier,modifier,modifier
Spleenweight	6	37337343	chr6:37,337,343	rs110809108	C	A	0.27901	-0.0519234	0.00943406	3.71645e-08	0.011393	0.0952066	ENSBTAG00000011973,ENSBTAG00000005932,ENSBTAG00000021582,ENSBTAG00000046561	NO_SYMBOL,FAM184B,NCAPG,LCORL	1	Intron_variant,intron_variant,intron_variant	Modifier,modifier,modifier
Spleenweight	6	37337910	chr6:37,337,910	rs110570199	T	C	0.292235	-0.0571524	0.00938942	1.15122e-09	0.011393	0.118599	ENSBTAG00000011973,ENSBTAG00000005932,ENSBTAG00000021582,ENSBTAG00000046561	NO_SYMBOL,FAM184B,NCAPG,LCORL	2	Intron_variant,intron_variant,intron_variant	Modifier,modifier,modifier
Spleenweight	6	37339435	chr6:37,339,435	rs441100010	T	C	0.284983	-0.0483663	0.0094062	2.71886e-07	0.011393	0.0836783	ENSBTAG00000011973,ENSBTAG00000005932,ENSBTAG00000021582,ENSBTAG00000046561	NO_SYMBOL,FAM184B,NCAPG,LCORL	1	Intron_variant,intron_variant,intron_variant	Modifier,modifier,modifier
Spleenweight	6	37339478	chr6:37,339,478	rs209881855	A	G	0.282423	-0.0502636	0.0093887	8.62067e-08	0.011393	0.0898809	ENSBTAG00000011973,ENSBTAG00000005932,ENSBTAG00000021582,ENSBTAG00000046561	NO_SYMBOL,FAM184B,NCAPG,LCORL	1	Intron_variant,intron_variant,intron_variant	Modifier,modifier,modifier
Spleenweight	6	37339683	chr6:37,339,683	#N/A	T	A	0.272611	-0.048122	0.0095579	4.7837e-07	0.011393	0.0806101	ENSBTAG00000011973,ENSBTAG00000005932,ENSBTAG00000021582,ENSBTAG00000046561	NO_SYMBOL,FAM184B,NCAPG,LCORL	1	Intron_variant,intron_variant,intron_variant	Modifier,modifier,modifier
Spleenweight	6	37340194	chr6:37,340,194	rs109939134	T	C	0.279863	-0.0506498	0.00943817	8.02876e-08	0.011393	0.0907628	ENSBTAG00000011973,ENSBTAG00000005932,ENSBTAG00000021582,ENSBTAG00000046561	NO_SYMBOL,FAM184B,NCAPG,LCORL	1	Intron_variant,intron_variant,intron_variant	Modifier,modifier,modifier
Spleenweight	6	37340419	chr6:37,340,419	rs110325562	A	G	0.279863	-0.0506498	0.00943817	8.02876e-08	0.011393	0.0907628	ENSBTAG00000011973,ENSBTAG00000005932,ENSBTAG00000021582,ENSBTAG00000046561	NO_SYMBOL,FAM184B,NCAPG,LCORL	1	Intron_variant,intron_variant,intron_variant	Modifier,modifier,modifier
Spleenweight	6	37340432	chr6:37,340,432	rs109897769	T	A	0.351536	-0.069261	0.00920603	5.33554e-14	0.011393	0.191966	ENSBTAG00000011973,ENSBTAG00000005932,ENSBTAG00000021582,ENSBTAG00000046561	NO_SYMBOL,FAM184B,NCAPG,LCORL	2	Intron_variant,intron_variant,intron_variant	Modifier,modifier,modifier
Spleenweight	6	37340475	chr6:37,340,475	rs211052328	A	G	0.27901	-0.04927	0.00943736	1.78211e-07	0.011393	0.0857247	ENSBTAG00000011973,ENSBTAG00000005932,ENSBTAG00000021582,ENSBTAG00000046561	NO_SYMBOL,FAM184B,NCAPG,LCORL	1	Intron_variant,intron_variant,intron_variant	Modifier,modifier,modifier
Spleenweight	6	37340860	chr6:37,340,860	rs209198256	A	G	0.287116	-0.0537199	0.00946383	1.37609e-08	0.011393	0.10369	ENSBTAG00000011973,ENSBTAG00000005932,ENSBTAG00000021582,ENSBTAG00000046561	NO_SYMBOL,FAM184B,NCAPG,LCORL	2	Intron_variant,intron_variant,intron_variant	Modifier,modifier,modifier
Spleenweight	6	37340937	chr6:37,340,937	rs110443327	G	A	0.281143	-0.0494358	0.00944277	1.64706e-07	0.011393	0.0867051	ENSBTAG00000011973,ENSBTAG00000005932,ENSBTAG00000021582,ENSBTAG00000046561	NO_SYMBOL,FAM184B,NCAPG,LCORL	1	Intron_variant,intron_variant,intron_variant	Modifier,modifier,modifier
Spleenweight	6	37341138	chr6:37,341,138	rs109838177	C	T	0.359642	-0.0715233	0.00922011	8.67472e-15	0.011393	0.206814	ENSBTAG00000011973,ENSBTAG00000005932,ENSBTAG00000021582,ENSBTAG00000046561	NO_SYMBOL,FAM184B,NCAPG,LCORL	2	Intron_variant,intron_variant,intron_variant	Modifier,modifier,modifier
Spleenweight	6	37341258	chr6:37,341,258	rs210521177	G	A	0.287116	-0.0509544	0.00942401	6.41339e-08	0.011393	0.0932892	ENSBTAG00000011973,ENSBTAG00000005932,ENSBTAG00000021582,ENSBTAG00000046561	NO_SYMBOL,FAM184B,NCAPG,LCORL	1	Intron_variant,intron_variant,intron_variant	Modifier,modifier,modifier
Spleenweight	6	37341275	chr6:37,341,275	rs109020038	A	G	0.273464	-0.0489748	0.00954724	2.90151e-07	0.011393	0.0836555	ENSBTAG00000011973,ENSBTAG00000005932,ENSBTAG00000021582,ENSBTAG00000046561	NO_SYMBOL,FAM184B,NCAPG,LCORL	1	Intron_variant,intron_variant,intron_variant	Modifier,modifier,modifier
Spleenweight	6	37341450	chr6:37,341,450	rs110144534	A	G	0.33959	-0.0685538	0.00919859	9.14879e-14	0.011393	0.185022	ENSBTAG00000011973,ENSBTAG00000005932,ENSBTAG00000021582,ENSBTAG00000046561	NO_SYMBOL,FAM184B,NCAPG,LCORL	2	Intron_variant,intron_variant,intron_variant	Modifier,modifier,modifier
Spleenweight	6	37341535	chr6:37,341,535	rs110018183	A	G	0.281997	-0.0500316	0.00944979	1.19365e-07	0.011393	0.0889716	ENSBTAG00000011973,ENSBTAG00000005932,ENSBTAG00000021582,ENSBTAG00000046561	NO_SYMBOL,FAM184B,NCAPG,LCORL	1	Intron_variant,intron_variant,intron_variant	Modifier,modifier,modifier
Spleenweight	6	37341585	chr6:37,341,585	rs110397059	C	G	0.282423	-0.0480141	0.00939015	3.1669e-07	0.011393	0.0820159	ENSBTAG00000011973,ENSBTAG00000005932,ENSBTAG00000021582,ENSBTAG00000046561	NO_SYMBOL,FAM184B,NCAPG,LCORL	1	Intron_variant,intron_variant,intron_variant	Modifier,modifier,modifier
Spleenweight	6	37341992	chr6:37,341,992	rs110209890	T	A	0.279863	-0.0501741	0.00946306	1.14476e-07	0.011393	0.0890659	ENSBTAG00000011973,ENSBTAG00000005932,ENSBTAG00000021582,ENSBTAG00000046561	NO_SYMBOL,FAM184B,NCAPG,LCORL	1	Intron_variant,intron_variant,intron_variant	Modifier,modifier,modifier
Spleenweight	6	37342568	chr6:37,342,568	rs109322908	A	C	0.28157	-0.0500287	0.00944588	1.1814e-07	0.011393	0.0888794	ENSBTAG00000011973,ENSBTAG00000005932,ENSBTAG00000021582,ENSBTAG00000046561	NO_SYMBOL,FAM184B,NCAPG,LCORL	1	Intron_variant,intron_variant,intron_variant	Modifier,modifier,modifier
Spleenweight	6	37342705	chr6:37,342,705	rs110635701	A	G	0.281997	-0.0508201	0.00944385	7.39541e-08	0.011393	0.0917981	ENSBTAG00000011973,ENSBTAG00000005932,ENSBTAG00000021582,ENSBTAG00000046561	NO_SYMBOL,FAM184B,NCAPG,LCORL	1	Synonymous_variant,synonymous_variant,synonymous_variant	Low,low,low
Spleenweight	6	37342959	chr6:37,342,959	rs110959470	G	A	0.281143	-0.0494358	0.00944277	1.64706e-07	0.011393	0.0867051	ENSBTAG00000011973,ENSBTAG00000005932,ENSBTAG00000021582,ENSBTAG00000046561	NO_SYMBOL,FAM184B,NCAPG,LCORL	1	Intron_variant,intron_variant,intron_variant	Modifier,modifier,modifier
Spleenweight	6	37343147	chr6:37,343,147	rs109295429	A	C	0.28157	-0.0526901	0.00944292	2.40714e-08	0.011393	0.0985873	ENSBTAG00000011973,ENSBTAG00000005932,ENSBTAG00000021582,ENSBTAG00000046561	NO_SYMBOL,FAM184B,NCAPG,LCORL	1	Intron_variant,intron_variant,intron_variant	Modifier,modifier,modifier
Spleenweight	6	37343364	chr6:37,343,364	rs110383707	A	C	0.284983	-0.0497637	0.00944414	1.36966e-07	0.011393	0.0885834	ENSBTAG00000011973,ENSBTAG00000005932,ENSBTAG00000021582,ENSBTAG00000046561	NO_SYMBOL,FAM184B,NCAPG,LCORL	1	Synonymous_variant,synonymous_variant,synonymous_variant	Low,low,low
Spleenweight	6	37343379	chr6:37,343,379	rs109570900	T	G	0.359642	-0.0715233	0.00922011	8.67472e-15	0.011393	0.206814	ENSBTAG00000011973,ENSBTAG00000005932,ENSBTAG00000021582,ENSBTAG00000046561	NO_SYMBOL,FAM184B,NCAPG,LCORL	2	Synonymous_variant,synonymous_variant,synonymous_variant	Low,low,low
Spleenweight	6	37344010	chr6:37,344,010	rs109739449	A	G	0.284983	-0.0497637	0.00944414	1.36966e-07	0.011393	0.0885834	ENSBTAG00000011973,ENSBTAG00000005932,ENSBTAG00000021582,ENSBTAG00000046561	NO_SYMBOL,FAM184B,NCAPG,LCORL	1	Intron_variant,intron_variant,intron_variant	Modifier,modifier,modifier
Spleenweight	6	37344119	chr6:37,344,119	rs109502794	C	T	0.280717	-0.0485474	0.00941919	2.54858e-07	0.011393	0.0835396	ENSBTAG00000011973,ENSBTAG00000005932,ENSBTAG00000021582,ENSBTAG00000046561	NO_SYMBOL,FAM184B,NCAPG,LCORL	1	Intron_variant,intron_variant,intron_variant	Modifier,modifier,modifier
Spleenweight	6	37344198	chr6:37,344,198	rs109375762	G	T	0.281997	-0.049464	0.00944094	1.61173e-07	0.011393	0.0869643	ENSBTAG00000011973,ENSBTAG00000005932,ENSBTAG00000021582,ENSBTAG00000046561	NO_SYMBOL,FAM184B,NCAPG,LCORL	1	Intron_variant,intron_variant,intron_variant	Modifier,modifier,modifier
Spleenweight	6	37344246	chr6:37,344,246	rs110915114	T	C	0.356655	-0.0621494	0.00895535	3.9234e-12	0.011393	0.155582	ENSBTAG00000011973,ENSBTAG00000005932,ENSBTAG00000021582,ENSBTAG00000046561	NO_SYMBOL,FAM184B,NCAPG,LCORL	2	Intron_variant,intron_variant,intron_variant	Modifier,modifier,modifier
Spleenweight	6	37344572	chr6:37,344,572	rs379531133	T	A	0.301195	-0.0451098	0.00910761	7.30876e-07	0.011393	0.0751861	ENSBTAG00000011973,ENSBTAG00000005932,ENSBTAG00000021582,ENSBTAG00000046561	NO_SYMBOL,FAM184B,NCAPG,LCORL	1	Intron_variant,intron_variant,intron_variant	Modifier,modifier,modifier
Spleenweight	6	37344897	chr6:37,344,897	rs110602087	A	G	0.281143	-0.0494358	0.00944277	1.64706e-07	0.011393	0.0867051	ENSBTAG00000011973,ENSBTAG00000005932,ENSBTAG00000021582,ENSBTAG00000046561	NO_SYMBOL,FAM184B,NCAPG,LCORL	1	Intron_variant,intron_variant,intron_variant	Modifier,modifier,modifier
Spleenweight	6	37345259	chr6:37,345,259	rs109799692	C	A	0.338737	-0.0700302	0.00921331	2.93894e-14	0.011393	0.192841	ENSBTAG00000011973,ENSBTAG00000005932,ENSBTAG00000021582,ENSBTAG00000046561	NO_SYMBOL,FAM184B,NCAPG,LCORL	2	Intron_variant,intron_variant,intron_variant	Modifier,modifier,modifier
Spleenweight	6	37345508	chr6:37,345,508	rs109861428	G	T	0.281143	-0.0494358	0.00944277	1.64706e-07	0.011393	0.0867051	ENSBTAG00000011973,ENSBTAG00000005932,ENSBTAG00000021582,ENSBTAG00000046561	NO_SYMBOL,FAM184B,NCAPG,LCORL	1	Intron_variant,intron_variant,intron_variant	Modifier,modifier,modifier
Spleenweight	6	37345931	chr6:37,345,931	rs210808256	C	T	0.281143	-0.0494358	0.00944277	1.64706e-07	0.011393	0.0867051	ENSBTAG00000011973,ENSBTAG00000005932,ENSBTAG00000021582,ENSBTAG00000046561	NO_SYMBOL,FAM184B,NCAPG,LCORL	1	Intron_variant,intron_variant,intron_variant	Modifier,modifier,modifier
Spleenweight	6	37346124	chr6:37,346,124	rs110506160	C	T	0.287116	-0.0537199	0.00946383	1.37609e-08	0.011393	0.10369	ENSBTAG00000011973,ENSBTAG00000005932,ENSBTAG00000021582,ENSBTAG00000046561	NO_SYMBOL,FAM184B,NCAPG,LCORL	1	Intron_variant,intron_variant,intron_variant	Modifier,modifier,modifier
Spleenweight	6	37346442	chr6:37,346,442	rs109198857	G	A	0.273038	-0.0490237	0.00956431	2.96453e-07	0.011393	0.0837411	ENSBTAG00000011973,ENSBTAG00000005932,ENSBTAG00000021582,ENSBTAG00000046561	NO_SYMBOL,FAM184B,NCAPG,LCORL	1	Intron_variant,intron_variant,intron_variant	Modifier,modifier,modifier
Spleenweight	6	37347492	chr6:37,347,492	rs209858041	C	T	0.292662	-0.0523262	0.00932418	2.00141e-08	0.011393	0.0995001	ENSBTAG00000011973,ENSBTAG00000005932,ENSBTAG00000021582,ENSBTAG00000046561	NO_SYMBOL,FAM184B,NCAPG,LCORL	2	Intron_variant,intron_variant,intron_variant	Modifier,modifier,modifier
Spleenweight	6	37347760	chr6:37,347,760	rs383140252	C	A	0.281997	-0.0508201	0.00944385	7.39541e-08	0.011393	0.0917981	ENSBTAG00000011973,ENSBTAG00000005932,ENSBTAG00000021582,ENSBTAG00000046561	NO_SYMBOL,FAM184B,NCAPG,LCORL	1	Intron_variant,intron_variant,intron_variant	Modifier,modifier,modifier
Spleenweight	6	37347900	chr6:37,347,900	rs211483059	C	T	0.291809	-0.051978	0.0093184	2.43303e-08	0.011393	0.0980122	ENSBTAG00000011973,ENSBTAG00000005932,ENSBTAG00000021582,ENSBTAG00000046561	NO_SYMBOL,FAM184B,NCAPG,LCORL	2	Intron_variant,intron_variant,intron_variant	Modifier,modifier,modifier
Spleenweight	6	37348140	chr6:37,348,140	rs210753204	T	C	0.272611	-0.0493918	0.00956716	2.43489e-07	0.011393	0.0849203	ENSBTAG00000011973,ENSBTAG00000005932,ENSBTAG00000021582,ENSBTAG00000046561	NO_SYMBOL,FAM184B,NCAPG,LCORL	1	Intron_variant,intron_variant,intron_variant	Modifier,modifier,modifier
Spleenweight	6	37348209	chr6:37,348,209	rs211573727	G	A	0.282423	-0.0506634	0.00943857	7.9747e-08	0.011393	0.0913165	ENSBTAG00000011973,ENSBTAG00000005932,ENSBTAG00000021582,ENSBTAG00000046561	NO_SYMBOL,FAM184B,NCAPG,LCORL	1	Intron_variant,intron_variant,intron_variant	Modifier,modifier,modifier
Spleenweight	6	37348232	chr6:37,348,232	rs208946865	G	A	0.281143	-0.0494358	0.00944277	1.64706e-07	0.011393	0.0867051	ENSBTAG00000011973,ENSBTAG00000005932,ENSBTAG00000021582,ENSBTAG00000046561	NO_SYMBOL,FAM184B,NCAPG,LCORL	1	Intron_variant,intron_variant,intron_variant	Modifier,modifier,modifier
Spleenweight	6	37348419	chr6:37,348,419	rs110963287	T	C	0.291809	-0.0517057	0.00931409	2.83481e-08	0.011393	0.096988	ENSBTAG00000011973,ENSBTAG00000005932,ENSBTAG00000021582,ENSBTAG00000046561	NO_SYMBOL,FAM184B,NCAPG,LCORL	2	Intron_variant,intron_variant,intron_variant	Modifier,modifier,modifier
Spleenweight	6	37348569	chr6:37,348,569	rs109754037	C	G	0.340017	-0.0686582	0.0091978	8.35299e-14	0.011393	0.185699	ENSBTAG00000011973,ENSBTAG00000005932,ENSBTAG00000021582,ENSBTAG00000046561	NO_SYMBOL,FAM184B,NCAPG,LCORL	2	Intron_variant,intron_variant,intron_variant	Modifier,modifier,modifier
Spleenweight	6	37348570	chr6:37,348,570	rs109709778	A	T	0.340017	-0.0686582	0.0091978	8.35299e-14	0.011393	0.185699	ENSBTAG00000011973,ENSBTAG00000005932,ENSBTAG00000021582,ENSBTAG00000046561	NO_SYMBOL,FAM184B,NCAPG,LCORL	2	Intron_variant,intron_variant,intron_variant	Modifier,modifier,modifier
Spleenweight	6	37348721	chr6:37,348,721	rs208218265	C	T	0.33959	-0.0685538	0.00919859	9.14879e-14	0.011393	0.185022	ENSBTAG00000011973,ENSBTAG00000005932,ENSBTAG00000021582,ENSBTAG00000046561	NO_SYMBOL,FAM184B,NCAPG,LCORL	2	Intron_variant,intron_variant,intron_variant	Modifier,modifier,modifier
Spleenweight	6	37349144	chr6:37,349,144	rs109002201	T	C	0.28157	-0.0504308	0.00944465	9.31421e-08	0.011393	0.0903139	ENSBTAG00000011973,ENSBTAG00000005932,ENSBTAG00000021582,ENSBTAG00000046561	NO_SYMBOL,FAM184B,NCAPG,LCORL	1	Intron_variant,intron_variant,intron_variant	Modifier,modifier,modifier
Spleenweight	6	37349270	chr6:37,349,270	rs110350764	T	C	0.359642	-0.0715233	0.00922011	8.67472e-15	0.011393	0.206814	ENSBTAG00000011973,ENSBTAG00000005932,ENSBTAG00000021582,ENSBTAG00000046561	NO_SYMBOL,FAM184B,NCAPG,LCORL	2	Intron_variant,intron_variant,intron_variant	Modifier,modifier,modifier
Spleenweight	6	37349292	chr6:37,349,292	rs109763103	A	G	0.283703	-0.0512731	0.00940601	5.00599e-08	0.011393	0.0937839	ENSBTAG00000011973,ENSBTAG00000005932,ENSBTAG00000021582,ENSBTAG00000046561	NO_SYMBOL,FAM184B,NCAPG,LCORL	1	Intron_variant,intron_variant,intron_variant	Modifier,modifier,modifier
Spleenweight	6	37349373	chr6:37,349,373	rs110175987	C	T	0.409556	-0.0707646	0.00921566	1.6067e-14	0.011393	0.212577	ENSBTAG00000011973,ENSBTAG00000005932,ENSBTAG00000021582,ENSBTAG00000046561	NO_SYMBOL,FAM184B,NCAPG,LCORL	8	Intron_variant,intron_variant,intron_variant	Modifier,modifier,modifier
Spleenweight	6	37349570	chr6:37,349,570	rs109119121	T	C	0.293942	-0.0510176	0.00927383	3.77125e-08	0.011393	0.0948274	ENSBTAG00000011973,ENSBTAG00000005932,ENSBTAG00000021582,ENSBTAG00000046561	NO_SYMBOL,FAM184B,NCAPG,LCORL	2	Intron_variant,intron_variant,intron_variant	Modifier,modifier,modifier
Spleenweight	6	37349723	chr6:37,349,723	rs110118549	G	C	0.272611	-0.0493918	0.00956716	2.43489e-07	0.011393	0.0849203	ENSBTAG00000011973,ENSBTAG00000005932,ENSBTAG00000021582,ENSBTAG00000046561	NO_SYMBOL,FAM184B,NCAPG,LCORL	1	Intron_variant,intron_variant,intron_variant	Modifier,modifier,modifier
Spleenweight	6	37349735	chr6:37,349,735	rs109391651	G	C	0.272611	-0.0493918	0.00956716	2.43489e-07	0.011393	0.0849203	ENSBTAG00000011973,ENSBTAG00000005932,ENSBTAG00000021582,ENSBTAG00000046561	NO_SYMBOL,FAM184B,NCAPG,LCORL	1	Intron_variant,intron_variant,intron_variant	Modifier,modifier,modifier
Spleenweight	6	37349828	chr6:37,349,828	rs110657321	G	A	0.27901	-0.04927	0.00943736	1.78211e-07	0.011393	0.0857247	ENSBTAG00000011973,ENSBTAG00000005932,ENSBTAG00000021582,ENSBTAG00000046561	NO_SYMBOL,FAM184B,NCAPG,LCORL	1	Intron_variant,intron_variant,intron_variant	Modifier,modifier,modifier
Spleenweight	6	37349833	chr6:37,349,833	rs110871957	T	C	0.27901	-0.04927	0.00943736	1.78211e-07	0.011393	0.0857247	ENSBTAG00000011973,ENSBTAG00000005932,ENSBTAG00000021582,ENSBTAG00000046561	NO_SYMBOL,FAM184B,NCAPG,LCORL	1	Intron_variant,intron_variant,intron_variant	Modifier,modifier,modifier
Spleenweight	6	37350026	chr6:37,350,026	rs209662600	C	T	0.33959	-0.0685538	0.00919859	9.14879e-14	0.011393	0.185022	ENSBTAG00000011973,ENSBTAG00000005932,ENSBTAG00000021582,ENSBTAG00000046561	NO_SYMBOL,FAM184B,NCAPG,LCORL	2	Intron_variant,intron_variant,intron_variant	Modifier,modifier,modifier
Spleenweight	6	37350050	chr6:37,350,050	rs110684775	C	T	0.28029	-0.0492314	0.00946251	1.96328e-07	0.011393	0.0858305	ENSBTAG00000011973,ENSBTAG00000005932,ENSBTAG00000021582,ENSBTAG00000046561	NO_SYMBOL,FAM184B,NCAPG,LCORL	1	Intron_variant,intron_variant,intron_variant	Modifier,modifier,modifier
Spleenweight	6	37350316	chr6:37,350,316	rs109455679	A	G	0.281143	-0.0494358	0.00944277	1.64706e-07	0.011393	0.0867051	ENSBTAG00000011973,ENSBTAG00000005932,ENSBTAG00000021582,ENSBTAG00000046561	NO_SYMBOL,FAM184B,NCAPG,LCORL	1	Intron_variant,intron_variant,intron_variant	Modifier,modifier,modifier
Spleenweight	6	37350368	chr6:37,350,368	rs109863917	T	C	0.28157	-0.0495877	0.00943414	1.47067e-07	0.011393	0.0873194	ENSBTAG00000011973,ENSBTAG00000005932,ENSBTAG00000021582,ENSBTAG00000046561	NO_SYMBOL,FAM184B,NCAPG,LCORL	1	Intron_variant,intron_variant,intron_variant	Modifier,modifier,modifier
Spleenweight	6	37351351	chr6:37,351,351	rs210163190	G	A	0.27901	-0.04927	0.00943736	1.78211e-07	0.011393	0.0857247	ENSBTAG00000011973,ENSBTAG00000005932,ENSBTAG00000021582,ENSBTAG00000046561	NO_SYMBOL,FAM184B,NCAPG,LCORL	1	Intron_variant,intron_variant,intron_variant	Modifier,modifier,modifier
Spleenweight	6	37351499	chr6:37,351,499	rs109415514	C	A	0.272611	-0.0493918	0.00956716	2.43489e-07	0.011393	0.0849203	ENSBTAG00000011973,ENSBTAG00000005932,ENSBTAG00000021582,ENSBTAG00000046561	NO_SYMBOL,FAM184B,NCAPG,LCORL	1	Intron_variant,intron_variant,intron_variant	Modifier,modifier,modifier
Spleenweight	6	37351767	chr6:37,351,767	rs110517973	A	G	0.359642	-0.0715233	0.00922011	8.67472e-15	0.011393	0.206814	ENSBTAG00000011973,ENSBTAG00000021582,ENSBTAG00000046561	NO_SYMBOL,NCAPG,LCORL	2	Intron_variant,intron_variant,intron_variant	Modifier,modifier,modifier
Spleenweight	6	37352145	chr6:37,352,145	rs109557860	C	T	0.301195	-0.0512587	0.00935602	4.285e-08	0.011393	0.0970802	ENSBTAG00000011973,ENSBTAG00000021582,ENSBTAG00000046561	NO_SYMBOL,NCAPG,LCORL	1	Intron_variant,intron_variant,intron_variant	Modifier,modifier,modifier
Spleenweight	6	37352282	chr6:37,352,282	rs109951685	G	A	0.272611	-0.0493918	0.00956716	2.43489e-07	0.011393	0.0849203	ENSBTAG00000011973,ENSBTAG00000021582,ENSBTAG00000046561	NO_SYMBOL,NCAPG,LCORL	1	Intron_variant,intron_variant,intron_variant	Modifier,modifier,modifier
Spleenweight	6	37352602	chr6:37,352,602	rs208755126	G	A	0.281143	-0.0494358	0.00944277	1.64706e-07	0.011393	0.0867051	ENSBTAG00000011973,ENSBTAG00000021582,ENSBTAG00000046561	NO_SYMBOL,NCAPG,LCORL	1	Intron_variant,intron_variant,intron_variant	Modifier,modifier,modifier
Spleenweight	6	37352768	chr6:37,352,768	rs109746656	G	A	0.289249	-0.0489311	0.00933976	1.61437e-07	0.011393	0.0864075	ENSBTAG00000011973,ENSBTAG00000021582,ENSBTAG00000046561	NO_SYMBOL,NCAPG,LCORL	1	Intron_variant,intron_variant,intron_variant	Modifier,modifier,modifier
Spleenweight	6	37352820	chr6:37,352,820	rs207796339	T	C	0.281997	-0.0500316	0.00944979	1.19365e-07	0.011393	0.0889716	ENSBTAG00000011973,ENSBTAG00000021582,ENSBTAG00000046561	NO_SYMBOL,NCAPG,LCORL	1	Intron_variant,intron_variant,intron_variant	Modifier,modifier,modifier
Spleenweight	6	37353288	chr6:37,353,288	rs208771503	C	T	0.272611	-0.0500524	0.00953582	1.53026e-07	0.011393	0.0872071	ENSBTAG00000011973,ENSBTAG00000021582,ENSBTAG00000046561	NO_SYMBOL,NCAPG,LCORL	1	Intron_variant,intron_variant,intron_variant	Modifier,modifier,modifier
Spleenweight	6	37355132	chr6:37,355,132	rs109373172	C	T	0.340017	-0.0686582	0.0091978	8.35299e-14	0.011393	0.185699	ENSBTAG00000011973,ENSBTAG00000021582,ENSBTAG00000046561	NO_SYMBOL,NCAPG,LCORL	2	Intron_variant,intron_variant,intron_variant	Modifier,modifier,modifier
Spleenweight	6	37355369	chr6:37,355,369	rs109919301	T	C	0.348549	-0.0658851	0.00901304	2.67196e-13	0.011393	0.173026	ENSBTAG00000011973,ENSBTAG00000021582,ENSBTAG00000046561	NO_SYMBOL,NCAPG,LCORL	2	Intron_variant,intron_variant,intron_variant	Modifier,modifier,modifier
Spleenweight	6	37356067	chr6:37,356,067	rs110666349	A	T	0.34087	-0.0680353	0.00920803	1.48283e-13	0.011393	0.182566	ENSBTAG00000011973,ENSBTAG00000021582,ENSBTAG00000046561	NO_SYMBOL,NCAPG,LCORL	2	Intron_variant,intron_variant,intron_variant	Modifier,modifier,modifier
Spleenweight	6	37357055	chr6:37,357,055	rs110186689	C	G	0.337884	-0.0682425	0.00917684	1.03485e-13	0.011393	0.182896	ENSBTAG00000011973,ENSBTAG00000021582,ENSBTAG00000046561	NO_SYMBOL,NCAPG,LCORL	2	Intron_variant,intron_variant,intron_variant	Modifier,modifier,modifier
Spleenweight	6	37357689	chr6:37,357,689	rs110851760	A	G	0.276451	-0.0508114	0.00951254	9.21738e-08	0.011393	0.0906568	ENSBTAG00000011973,ENSBTAG00000021582,ENSBTAG00000046561	NO_SYMBOL,NCAPG,LCORL	1	Intron_variant,intron_variant,intron_variant	Modifier,modifier,modifier
Spleenweight	6	37358828	chr6:37,358,828	rs208252710	T	C	0.288396	-0.0462663	0.00928418	6.24945e-07	0.011393	0.0771168	ENSBTAG00000011973,ENSBTAG00000021582,ENSBTAG00000046561	NO_SYMBOL,NCAPG,LCORL	1	Intron_variant,intron_variant,intron_variant	Modifier,modifier,modifier
Spleenweight	6	37359765	chr6:37,359,765	rs133222819	T	C	0.271758	-0.0476195	0.00954628	6.09191e-07	0.011393	0.0787807	ENSBTAG00000011973,ENSBTAG00000021582,ENSBTAG00000046561	NO_SYMBOL,NCAPG,LCORL	1	Synonymous_variant,synonymous_variant,synonymous_variant	Low,low,low
Spleenweight	6	37360499	chr6:37,360,499	rs110910320	A	G	0.33959	-0.0685538	0.00919859	9.14879e-14	0.011393	0.185022	ENSBTAG00000011973,ENSBTAG00000021582,ENSBTAG00000046561	NO_SYMBOL,NCAPG,LCORL	2	Intron_variant,intron_variant,intron_variant	Modifier,modifier,modifier
Spleenweight	6	37360685	chr6:37,360,685	rs208757496	G	A	0.358362	-0.0696063	0.00924458	5.09679e-14	0.011393	0.195569	ENSBTAG00000011973,ENSBTAG00000021582,ENSBTAG00000046561	NO_SYMBOL,NCAPG,LCORL	2	Intron_variant,intron_variant,intron_variant	Modifier,modifier,modifier
Spleenweight	6	37361578	chr6:37,361,578	rs109647759	T	C	0.360922	-0.0685655	0.00924519	1.20396e-13	0.011393	0.190358	ENSBTAG00000011973,ENSBTAG00000021582,ENSBTAG00000046561	NO_SYMBOL,NCAPG,LCORL	2	Intron_variant,intron_variant,intron_variant	Modifier,modifier,modifier
Spleenweight	6	37361927	chr6:37,361,927	rs470218288	G	T	0.348123	-0.067487	0.00912382	1.39523e-13	0.011393	0.181439	ENSBTAG00000011973,ENSBTAG00000021582,ENSBTAG00000046561	NO_SYMBOL,NCAPG,LCORL	2	Intron_variant,intron_variant,intron_variant	Modifier,modifier,modifier
Spleenweight	6	37362802	chr6:37,362,802	rs383962462	T	C	0.415529	-0.0688963	0.00919907	6.91412e-14	0.011393	0.202371	ENSBTAG00000011973,ENSBTAG00000021582,ENSBTAG00000046561	NO_SYMBOL,NCAPG,LCORL	6	Intron_variant,intron_variant,intron_variant	Modifier,modifier,modifier
Spleenweight	6	37362993	chr6:37,362,993	rs471938286	G	C	0.281997	-0.0489922	0.00941523	1.95564e-07	0.011393	0.0853133	ENSBTAG00000011973,ENSBTAG00000021582,ENSBTAG00000046561	NO_SYMBOL,NCAPG,LCORL	1	Intron_variant,intron_variant,intron_variant	Modifier,modifier,modifier
Spleenweight	6	37363084	chr6:37,363,084	rs474539649	G	T	0.34215	-0.0674384	0.00917753	2.00885e-13	0.011393	0.179701	ENSBTAG00000011973,ENSBTAG00000021582,ENSBTAG00000046561	NO_SYMBOL,NCAPG,LCORL	2	Intron_variant,intron_variant,intron_variant	Modifier,modifier,modifier
Spleenweight	6	37363842	chr6:37,363,842	rs110440364	G	A	0.302048	-0.0567096	0.00935867	1.36475e-09	0.011393	0.119016	ENSBTAG00000011973,ENSBTAG00000021582,ENSBTAG00000046561	NO_SYMBOL,NCAPG,LCORL	2	Intron_variant,intron_variant,intron_variant	Modifier,modifier,modifier
Spleenweight	6	37364108	chr6:37,364,108	rs110628070	C	T	0.361775	-0.0685832	0.00924702	1.19997e-13	0.011393	0.190651	ENSBTAG00000011973,ENSBTAG00000021582,ENSBTAG00000046561	NO_SYMBOL,NCAPG,LCORL	2	Intron_variant,intron_variant,intron_variant	Modifier,modifier,modifier
Spleenweight	6	37365265	chr6:37,365,265	rs208779818	T	C	0.337884	-0.0682425	0.00917684	1.03485e-13	0.011393	0.182896	ENSBTAG00000011973,ENSBTAG00000021582,ENSBTAG00000046561	NO_SYMBOL,NCAPG,LCORL	2	Intron_variant,intron_variant,intron_variant	Modifier,modifier,modifier
Spleenweight	6	37365744	chr6:37,365,744	rs110679424	C	T	0.299061	-0.0564814	0.00937898	1.72135e-09	0.011393	0.117393	ENSBTAG00000011973,ENSBTAG00000021582,ENSBTAG00000046561	NO_SYMBOL,NCAPG,LCORL	2	Intron_variant,intron_variant,intron_variant	Modifier,modifier,modifier
Spleenweight	6	37365953	chr6:37,365,953	rs377861120	G	A	0.302474	-0.0456905	0.00921761	7.16396e-07	0.011393	0.0773201	ENSBTAG00000011973,ENSBTAG00000021582,ENSBTAG00000046561	NO_SYMBOL,NCAPG,LCORL	1	Intron_variant,intron_variant,intron_variant	Modifier,modifier,modifier
Spleenweight	6	37365959	chr6:37,365,959	rs382182849	G	C	0.351109	-0.0684502	0.00919295	9.62466e-14	0.011393	0.187394	ENSBTAG00000011973,ENSBTAG00000021582,ENSBTAG00000046561	NO_SYMBOL,NCAPG,LCORL	3	Intron_variant,intron_variant,intron_variant	Modifier,modifier,modifier
Spleenweight	6	37366012	chr6:37,366,012	rs209186083	T	C	0.301621	-0.0586856	0.00937097	3.7887e-10	0.011393	0.127353	ENSBTAG00000011973,ENSBTAG00000021582,ENSBTAG00000046561	NO_SYMBOL,NCAPG,LCORL	2	Intron_variant,intron_variant,intron_variant	Modifier,modifier,modifier
Spleenweight	6	37366868	chr6:37,366,868	rs110308324	T	A	0.295648	-0.0581432	0.00938002	5.69603e-10	0.011393	0.123582	ENSBTAG00000011973,ENSBTAG00000021582,ENSBTAG00000046561	NO_SYMBOL,NCAPG,LCORL	2	Intron_variant,intron_variant,intron_variant	Modifier,modifier,modifier
Spleenweight	6	37368371	chr6:37,368,371	rs110765602	T	C	0.27901	-0.04927	0.00943736	1.78211e-07	0.011393	0.0857247	ENSBTAG00000011973,ENSBTAG00000021582,ENSBTAG00000046561	NO_SYMBOL,NCAPG,LCORL	1	Intron_variant,intron_variant,intron_variant	Modifier,modifier,modifier
Spleenweight	6	37368652	chr6:37,368,652	rs109382190	G	C	0.270478	-0.0492633	0.00956558	2.60405e-07	0.011393	0.0840638	ENSBTAG00000011973,ENSBTAG00000021582,ENSBTAG00000046561	NO_SYMBOL,NCAPG,LCORL	1	Intron_variant,intron_variant,intron_variant	Modifier,modifier,modifier
Spleenweight	6	37368670	chr6:37,368,670	rs109994298	G	A	0.27901	-0.04927	0.00943736	1.78211e-07	0.011393	0.0857247	ENSBTAG00000011973,ENSBTAG00000021582,ENSBTAG00000046561	NO_SYMBOL,NCAPG,LCORL	1	Intron_variant,intron_variant,intron_variant	Modifier,modifier,modifier
Spleenweight	6	37369380	chr6:37,369,380	rs137268410	T	C	0.279437	-0.0498627	0.00944052	1.27944e-07	0.011393	0.0878819	ENSBTAG00000011973,ENSBTAG00000021582,ENSBTAG00000046561	NO_SYMBOL,NCAPG,LCORL	1	Intron_variant,intron_variant,intron_variant	Modifier,modifier,modifier
Spleenweight	6	37370298	chr6:37,370,298	rs208401655	C	T	0.290956	-0.0519839	0.00931224	2.37331e-08	0.011393	0.0978656	ENSBTAG00000011973,ENSBTAG00000021582,ENSBTAG00000046561	NO_SYMBOL,NCAPG,LCORL	1	Intron_variant,intron_variant,intron_variant	Modifier,modifier,modifier
Spleenweight	6	37370330	chr6:37,370,330	rs211195315	C	A	0.272611	-0.0487531	0.00954614	3.27136e-07	0.011393	0.0827383	ENSBTAG00000011973,ENSBTAG00000021582,ENSBTAG00000046561	NO_SYMBOL,NCAPG,LCORL	1	Intron_variant,intron_variant,intron_variant	Modifier,modifier,modifier
Spleenweight	6	37370421	chr6:37,370,421	rs109998054	G	A	0.358788	-0.0692034	0.00926212	7.91907e-14	0.011393	0.193413	ENSBTAG00000011973,ENSBTAG00000021582,ENSBTAG00000046561	NO_SYMBOL,NCAPG,LCORL	2	Intron_variant,intron_variant,intron_variant	Modifier,modifier,modifier
Spleenweight	6	37373261	chr6:37,373,261	rs110641526	A	G	0.34087	-0.0690604	0.00920601	6.30142e-14	0.011393	0.188109	ENSBTAG00000021582,ENSBTAG00000046561	NCAPG,LCORL	2	Intron_variant,intron_variant,intron_variant	Modifier,modifier,modifier
Spleenweight	6	37374314	chr6:37,374,314	rs110251642	C	A	0.338737	-0.0686431	0.00918508	7.81871e-14	0.011393	0.185277	ENSBTAG00000021582,ENSBTAG00000046561	NCAPG,LCORL	2	Synonymous_variant,synonymous_variant,synonymous_variant	Low,low,low
Spleenweight	6	37374718	chr6:37,374,718	rs110422856	A	G	0.289249	-0.0502832	0.00931358	6.70468e-08	0.011393	0.0912488	ENSBTAG00000021582,ENSBTAG00000046561	NCAPG,LCORL	1	Splice_region_variant&intron_variant,splice_region_variant&intron_variant,splice_region_variant&intron_variant	Low,low,low
Spleenweight	6	37376009	chr6:37,376,009	rs210630956	C	T	0.337031	-0.0708837	0.00918289	1.17149e-14	0.011393	0.197082	ENSBTAG00000021582,ENSBTAG00000046561	NCAPG,LCORL	2	Downstream_gene_variant,downstream_gene_variant,downstream_gene_variant,intron_variant,intron_variant,intron_variant	Modifier,modifier,modifier,modifier,modifier,modifier
Spleenweight	6	37376519	chr6:37,376,519	rs385295418	G	A	0.270478	-0.0492633	0.00956558	2.60405e-07	0.011393	0.0840638	ENSBTAG00000021582,ENSBTAG00000046561	NCAPG,LCORL	1	Downstream_gene_variant,downstream_gene_variant,downstream_gene_variant,intron_variant,intron_variant,intron_variant	Modifier,modifier,modifier,modifier,modifier,modifier
Spleenweight	6	37377857	chr6:37,377,857	rs110757748	G	A	0.279863	-0.0496228	0.00944298	1.4803e-07	0.011393	0.0871194	ENSBTAG00000021582,ENSBTAG00000046561	NCAPG,LCORL	1	Downstream_gene_variant,downstream_gene_variant,downstream_gene_variant,intron_variant,intron_variant,intron_variant	Modifier,modifier,modifier,modifier,modifier,modifier
Spleenweight	6	37378824	chr6:37,378,824	rs109136476	T	C	0.270478	-0.0492633	0.00956558	2.60405e-07	0.011393	0.0840638	ENSBTAG00000021582,ENSBTAG00000046561	NCAPG,LCORL	1	Downstream_gene_variant,downstream_gene_variant,downstream_gene_variant,downstream_gene_variant,downstream_gene_variant,downstream_gene_variant,intergenic_region	Modifier,modifier,modifier,modifier,modifier,modifier,modifier
Spleenweight	6	37379506	chr6:37,379,506	rs210386983	A	G	0.362628	-0.068946	0.00926369	9.87246e-14	0.011393	0.19287	ENSBTAG00000021582,ENSBTAG00000046561	NCAPG,LCORL	2	Downstream_gene_variant,downstream_gene_variant,downstream_gene_variant,downstream_gene_variant,downstream_gene_variant,downstream_gene_variant,intergenic_region	Modifier,modifier,modifier,modifier,modifier,modifier,modifier
Spleenweight	6	37379507	chr6:37,379,507	rs207496787	A	T	0.362628	-0.068946	0.00926369	9.87246e-14	0.011393	0.19287	ENSBTAG00000021582,ENSBTAG00000046561	NCAPG,LCORL	2	Downstream_gene_variant,downstream_gene_variant,downstream_gene_variant,downstream_gene_variant,downstream_gene_variant,downstream_gene_variant,intergenic_region	Modifier,modifier,modifier,modifier,modifier,modifier,modifier
Spleenweight	6	37379693	chr6:37,379,693	rs109818350	A	G	0.338737	-0.0686431	0.00918508	7.81871e-14	0.011393	0.185277	ENSBTAG00000021582,ENSBTAG00000046561	NCAPG,LCORL	2	Downstream_gene_variant,downstream_gene_variant,downstream_gene_variant,downstream_gene_variant,downstream_gene_variant,downstream_gene_variant,intergenic_region	Modifier,modifier,modifier,modifier,modifier,modifier,modifier
Spleenweight	6	37379729	chr6:37,379,729	rs110408420	T	G	0.311007	-0.060233	0.00926278	7.88925e-11	0.011393	0.136473	ENSBTAG00000021582,ENSBTAG00000046561	NCAPG,LCORL	1	Downstream_gene_variant,downstream_gene_variant,downstream_gene_variant,downstream_gene_variant,downstream_gene_variant,downstream_gene_variant,intergenic_region	Modifier,modifier,modifier,modifier,modifier,modifier,modifier
Spleenweight	6	37379796	chr6:37,379,796	rs208018021	A	G	0.287543	-0.055277	0.00946834	5.28037e-09	0.011393	0.109886	ENSBTAG00000021582,ENSBTAG00000046561	NCAPG,LCORL	1	Downstream_gene_variant,downstream_gene_variant,downstream_gene_variant,downstream_gene_variant,downstream_gene_variant,downstream_gene_variant,intergenic_region	Modifier,modifier,modifier,modifier,modifier,modifier,modifier
Spleenweight	6	37380161	chr6:37,380,161	rs209390477	A	G	0.357935	-0.0690039	0.00923895	8.09278e-14	0.011393	0.192098	ENSBTAG00000021582,ENSBTAG00000046561	NCAPG,LCORL	2	Downstream_gene_variant,downstream_gene_variant,downstream_gene_variant,downstream_gene_variant,downstream_gene_variant,downstream_gene_variant,intergenic_region	Modifier,modifier,modifier,modifier,modifier,modifier,modifier
Spleenweight	6	37380671	chr6:37,380,671	rs110422499	A	G	0.320819	-0.0528149	0.00900101	4.41974e-09	0.011393	0.106697	ENSBTAG00000021582,ENSBTAG00000046561	NCAPG,LCORL	1	Downstream_gene_variant,downstream_gene_variant,downstream_gene_variant,intron_variant,intron_variant,intron_variant	Modifier,modifier,modifier,modifier,modifier,modifier
Spleenweight	6	37381106	chr6:37,381,106	rs379449143	A	G	0.408703	-0.0710518	0.0092215	1.30834e-14	0.011393	0.214168	ENSBTAG00000021582,ENSBTAG00000046561	NCAPG,LCORL	9	Downstream_gene_variant,downstream_gene_variant,downstream_gene_variant,intron_variant,intron_variant,intron_variant	Modifier,modifier,modifier,modifier,modifier,modifier
Spleenweight	6	37381396	chr6:37,381,396	rs384924497	T	C	0.273038	-0.0498579	0.0095694	1.887e-07	0.011393	0.0866153	ENSBTAG00000021582,ENSBTAG00000046561	NCAPG,LCORL	1	Downstream_gene_variant,downstream_gene_variant,downstream_gene_variant,intron_variant,intron_variant,intron_variant	Modifier,modifier,modifier,modifier,modifier,modifier
Spleenweight	6	37381397	chr6:37,381,397	rs379194924	G	C	0.409983	-0.0709819	0.00921962	1.37134e-14	0.011393	0.213953	ENSBTAG00000021582,ENSBTAG00000046561	NCAPG,LCORL	8	Downstream_gene_variant,downstream_gene_variant,downstream_gene_variant,intron_variant,intron_variant,intron_variant	Modifier,modifier,modifier,modifier,modifier,modifier
Spleenweight	6	37381616	chr6:37,381,616	rs110654920	T	C	0.270478	-0.0492633	0.00956558	2.60405e-07	0.011393	0.0840638	ENSBTAG00000021582,ENSBTAG00000046561	NCAPG,LCORL	1	Downstream_gene_variant,downstream_gene_variant,downstream_gene_variant,intron_variant,intron_variant,intron_variant	Modifier,modifier,modifier,modifier,modifier,modifier
Spleenweight	6	37383284	chr6:37,383,284	rs110815310	A	C	0.337457	-0.0678093	0.00919537	1.65231e-13	0.011393	0.180469	ENSBTAG00000021582,ENSBTAG00000046561	NCAPG,LCORL	2	Intron_variant,intron_variant,intron_variant	Modifier,modifier,modifier
Spleenweight	6	37383666	chr6:37,383,666	rs208278970	A	G	0.338737	-0.0686431	0.00918508	7.81871e-14	0.011393	0.185277	ENSBTAG00000021582,ENSBTAG00000046561	NCAPG,LCORL	2	Intron_variant,intron_variant,intron_variant	Modifier,modifier,modifier
Spleenweight	6	37383729	chr6:37,383,729	rs210137643	C	A	0.338737	-0.0697346	0.00917039	2.86401e-14	0.011393	0.191217	ENSBTAG00000021582,ENSBTAG00000046561	NCAPG,LCORL	2	Intron_variant,intron_variant,intron_variant	Modifier,modifier,modifier
Spleenweight	6	37386773	chr6:37,386,773	rs108999410	T	G	0.271758	-0.0505526	0.00953511	1.14707e-07	0.011393	0.0887845	ENSBTAG00000021582,ENSBTAG00000046561	NCAPG,LCORL	1	Intron_variant,intron_variant,intron_variant	Modifier,modifier,modifier
Spleenweight	6	37389693	chr6:37,389,693	rs380627242	T	C	0.336604	-0.0671334	0.00920879	3.09622e-13	0.011393	0.176669	ENSBTAG00000021582,ENSBTAG00000046561	NCAPG,LCORL	2	Intron_variant,intron_variant,intron_variant	Modifier,modifier,modifier
Spleenweight	6	37389965	chr6:37,389,965	rs109833513	G	A	0.336604	-0.0671334	0.00920879	3.09622e-13	0.011393	0.176669	ENSBTAG00000021582,ENSBTAG00000046561	NCAPG,LCORL	2	Intron_variant,intron_variant,intron_variant	Modifier,modifier,modifier
Spleenweight	6	37390341	chr6:37,390,341	rs109850754	A	G	0.33959	-0.0672987	0.00918114	2.29977e-13	0.011393	0.178309	ENSBTAG00000021582,ENSBTAG00000046561	NCAPG,LCORL	2	Intron_variant,intron_variant,intron_variant	Modifier,modifier,modifier
Spleenweight	6	37390788	chr6:37,390,788	rs110784657	A	C	0.279863	-0.0496228	0.00944298	1.4803e-07	0.011393	0.0871194	ENSBTAG00000021582,ENSBTAG00000046561	NCAPG,LCORL	1	Intron_variant,intron_variant,intron_variant	Modifier,modifier,modifier
Spleenweight	6	37391915	chr6:37,391,915	rs109795992	C	T	0.296928	-0.0565355	0.00937737	1.65047e-09	0.011393	0.117135	ENSBTAG00000021582,ENSBTAG00000046561	NCAPG,LCORL	2	Intron_variant,intron_variant,intron_variant	Modifier,modifier,modifier
Spleenweight	6	37392465	chr6:37,392,465	rs110723563	C	T	0.337884	-0.0701141	0.00919964	2.5095e-14	0.011393	0.193065	ENSBTAG00000021582,ENSBTAG00000046561	NCAPG,LCORL	2	Intron_variant,intron_variant,intron_variant	Modifier,modifier,modifier
Spleenweight	6	37392540	chr6:37,392,540	rs210972377	G	T	0.28157	-0.0507056	0.00942098	7.35799e-08	0.011393	0.0913008	ENSBTAG00000021582,ENSBTAG00000046561	NCAPG,LCORL	1	Intron_variant,intron_variant,intron_variant	Modifier,modifier,modifier
Spleenweight	6	37392957	chr6:37,392,957	rs207813690	T	A	0.27901	-0.0508966	0.00943868	6.95444e-08	0.011393	0.0914784	ENSBTAG00000021582,ENSBTAG00000046561	NCAPG,LCORL	1	Intron_variant,intron_variant,intron_variant	Modifier,modifier,modifier
Spleenweight	6	37393526	chr6:37,393,526	rs109269154	G	A	0.336604	-0.0692825	0.0092101	5.37579e-14	0.011393	0.188162	ENSBTAG00000021582,ENSBTAG00000046561	NCAPG,LCORL	2	Intron_variant,intron_variant,intron_variant	Modifier,modifier,modifier
Spleenweight	6	37393895	chr6:37,393,895	rs109894317	C	T	0.269625	-0.0506072	0.00956455	1.21571e-07	0.011393	0.0885365	ENSBTAG00000021582,ENSBTAG00000046561	NCAPG,LCORL	1	Intron_variant,intron_variant,intron_variant	Modifier,modifier,modifier
Spleenweight	6	37394335	chr6:37,394,335	rs110995252	T	C	0.335751	-0.0686128	0.00922385	1.01733e-13	0.011393	0.184311	ENSBTAG00000021582,ENSBTAG00000046561	NCAPG,LCORL	2	Downstream_gene_variant,intron_variant,intron_variant,intron_variant	Modifier,modifier,modifier,modifier
Spleenweight	6	37395313	chr6:37,395,313	rs110908263	G	A	0.337031	-0.0685261	0.00919754	9.29972e-14	0.011393	0.18419	ENSBTAG00000021582,ENSBTAG00000046561	NCAPG,LCORL	2	Downstream_gene_variant,downstream_gene_variant,downstream_gene_variant,intron_variant,intron_variant,intron_variant	Modifier,modifier,modifier,modifier,modifier,modifier
Spleenweight	6	37395750	chr6:37,395,750	rs109023240	C	T	0.294795	-0.0586484	0.00937074	3.88253e-10	0.011393	0.125528	ENSBTAG00000021582,ENSBTAG00000046561	NCAPG,LCORL	2	Downstream_gene_variant,downstream_gene_variant,downstream_gene_variant,intron_variant,intron_variant,intron_variant	Modifier,modifier,modifier,modifier,modifier,modifier
Spleenweight	6	37395838	chr6:37,395,838	rs110811268	T	C	0.338737	-0.0696984	0.00923077	4.33068e-14	0.011393	0.191018	ENSBTAG00000021582,ENSBTAG00000046561	NCAPG,LCORL	2	Downstream_gene_variant,downstream_gene_variant,downstream_gene_variant,intron_variant,intron_variant,intron_variant	Modifier,modifier,modifier,modifier,modifier,modifier
Spleenweight	6	37396789	chr6:37,396,789	rs110386170	T	G	0.337884	-0.0701141	0.00919964	2.5095e-14	0.011393	0.193065	ENSBTAG00000021582,ENSBTAG00000046561	NCAPG,LCORL	2	Downstream_gene_variant,downstream_gene_variant,downstream_gene_variant,intron_variant,intron_variant,intron_variant	Modifier,modifier,modifier,modifier,modifier,modifier
Spleenweight	6	37398199	chr6:37,398,199	rs110804364	G	A	0.359642	-0.0699143	0.00925067	4.10091e-14	0.011393	0.197614	ENSBTAG00000021582,ENSBTAG00000046561	NCAPG,LCORL	2	Downstream_gene_variant,downstream_gene_variant,downstream_gene_variant,intron_variant,intron_variant,intron_variant	Modifier,modifier,modifier,modifier,modifier,modifier
Spleenweight	6	37399852	chr6:37,399,852	rs109545634	C	A	0.337884	-0.0701141	0.00919964	2.5095e-14	0.011393	0.193065	ENSBTAG00000021582,ENSBTAG00000046561	NCAPG,LCORL	2	Synonymous_variant,synonymous_variant,synonymous_variant,synonymous_variant,synonymous_variant,intron_variant	Low,low,low,low,low,modifier
Spleenweight	6	37400741	chr6:37,400,741	rs110419157	T	G	0.315273	-0.0626746	0.00930072	1.59823e-11	0.011393	0.14886	ENSBTAG00000021582,ENSBTAG00000046561	NCAPG,LCORL	1	Synonymous_variant,synonymous_variant,synonymous_variant,synonymous_variant,synonymous_variant,intron_variant	Low,low,low,low,low,modifier
Spleenweight	6	37400800	chr6:37,400,800	rs111019517	C	T	0.340017	-0.0705367	0.0092205	2.01005e-14	0.011393	0.196	ENSBTAG00000021582,ENSBTAG00000046561	NCAPG,LCORL	2	Synonymous_variant,synonymous_variant,synonymous_variant,synonymous_variant,synonymous_variant,intron_variant	Low,low,low,low,low,modifier
Spleenweight	6	37402302	chr6:37,402,302	rs109230799	G	A	0.280717	-0.0502212	0.00945023	1.07077e-07	0.011393	0.0893994	ENSBTAG00000021582,ENSBTAG00000046561	NCAPG,LCORL	1	Synonymous_variant,synonymous_variant,synonymous_variant,synonymous_variant,synonymous_variant,downstream_gene_variant,intron_variant	Low,low,low,low,low,modifier,modifier
Spleenweight	6	37402511	chr6:37,402,511	rs110327481	T	C	0.270478	-0.0511685	0.00956702	8.87204e-08	0.011393	0.0906917	ENSBTAG00000021582,ENSBTAG00000046561	NCAPG,LCORL	1	Synonymous_variant,synonymous_variant,synonymous_variant,synonymous_variant,synonymous_variant,downstream_gene_variant,intron_variant	Low,low,low,low,low,modifier,modifier
Spleenweight	6	37402964	chr6:37,402,964	rs109087230	C	G	0.273464	-0.0485706	0.00953887	3.54569e-07	0.011393	0.0822804	ENSBTAG00000021582,ENSBTAG00000046561	NCAPG,LCORL	1	Synonymous_variant,synonymous_variant,synonymous_variant,synonymous_variant,synonymous_variant,downstream_gene_variant,intron_variant	Low,low,low,low,low,modifier,modifier
Spleenweight	6	37403224	chr6:37,403,224	rs109924798	T	C	0.341724	-0.0702988	0.00920163	2.17526e-14	0.011393	0.195151	ENSBTAG00000021582,ENSBTAG00000046561	NCAPG,LCORL	2	Synonymous_variant,synonymous_variant,synonymous_variant,synonymous_variant,synonymous_variant,downstream_gene_variant,intron_variant	Low,low,low,low,low,modifier,modifier
Spleenweight	6	37403795	chr6:37,403,795	rs109696064	C	T	0.408703	-0.0710518	0.0092215	1.30834e-14	0.011393	0.214168	ENSBTAG00000021582,ENSBTAG00000046561	NCAPG,LCORL	9	Synonymous_variant,synonymous_variant,synonymous_variant,synonymous_variant,synonymous_variant,downstream_gene_variant,intron_variant	Low,low,low,low,low,modifier,modifier
Spleenweight	6	37406150	chr6:37,406,150	rs110502169	A	G	0.337031	-0.0694341	0.00921826	4.98808e-14	0.011393	0.189104	ENSBTAG00000021582,ENSBTAG00000046561	NCAPG,LCORL	2	Downstream_gene_variant,intron_variant,intron_variant,intron_variant,intron_variant,intron_variant,intron_variant	Modifier,modifier,modifier,modifier,modifier,modifier,modifier
Spleenweight	6	37406239	chr6:37,406,239	rs109293713	T	C	0.338311	-0.066968	0.00915229	2.53426e-13	0.011393	0.176237	ENSBTAG00000021582,ENSBTAG00000046561	NCAPG,LCORL	2	Downstream_gene_variant,intron_variant,intron_variant,intron_variant,intron_variant,intron_variant,intron_variant	Modifier,modifier,modifier,modifier,modifier,modifier,modifier
Spleenweight	6	37406485	chr6:37,406,485	rs110124678	T	C	0.358788	-0.0705611	0.00928066	2.89275e-14	0.011393	0.201077	ENSBTAG00000021582,ENSBTAG00000046561	NCAPG,LCORL	2	Downstream_gene_variant,intron_variant,intron_variant,intron_variant,intron_variant,intron_variant,intron_variant	Modifier,modifier,modifier,modifier,modifier,modifier,modifier
Spleenweight	6	37407653	chr6:37,407,653	rs109572301	A	G	0.290956	-0.0569159	0.00944641	1.68967e-09	0.011393	0.117317	ENSBTAG00000021582,ENSBTAG00000046561	NCAPG,LCORL	1	3_prime_utr_variant,intron_variant,intron_variant,intron_variant,intron_variant,intron_variant,intron_variant	Modifier,modifier,modifier,modifier,modifier,modifier,modifier
Spleenweight	6	37412062	chr6:37,412,062	rs110961068	A	C	0.28029	-0.0506147	0.00944456	8.36221e-08	0.011393	0.0907215	ENSBTAG00000021582,ENSBTAG00000046561	NCAPG,LCORL	1	Intron_variant,intron_variant,intron_variant,intron_variant,intron_variant,intron_variant,intron_variant	Modifier,modifier,modifier,modifier,modifier,modifier,modifier
Spleenweight	6	37414352	chr6:37,414,352	rs110896407	G	A	0.270051	-0.0492276	0.00957544	2.73244e-07	0.011393	0.0838586	ENSBTAG00000021582,ENSBTAG00000046561	NCAPG,LCORL	1	Intron_variant,intron_variant,intron_variant,intron_variant,intron_variant,intron_variant,intron_variant	Modifier,modifier,modifier,modifier,modifier,modifier,modifier
Spleenweight	6	37414416	chr6:37,414,416	rs110383837	C	T	0.337031	-0.066677	0.00917571	3.68407e-13	0.011393	0.174384	ENSBTAG00000021582,ENSBTAG00000046561	NCAPG,LCORL	2	Intron_variant,intron_variant,intron_variant,intron_variant,intron_variant,intron_variant,intron_variant	Modifier,modifier,modifier,modifier,modifier,modifier,modifier
Spleenweight	6	37415016	chr6:37,415,016	rs380631260	C	G	0.28285	-0.0518197	0.0094086	3.63559e-08	0.011393	0.0956198	ENSBTAG00000021582,ENSBTAG00000046561	NCAPG,LCORL	1	Intron_variant,intron_variant,intron_variant,intron_variant,intron_variant,intron_variant,intron_variant	Modifier,modifier,modifier,modifier,modifier,modifier,modifier
Spleenweight	6	37415367	chr6:37,415,367	rs108945859	T	C	0.357935	-0.0684081	0.00924139	1.33782e-13	0.011393	0.188795	ENSBTAG00000021582,ENSBTAG00000046561	NCAPG,LCORL	2	Intron_variant,intron_variant,intron_variant,intron_variant,intron_variant,intron_variant,intron_variant	Modifier,modifier,modifier,modifier,modifier,modifier,modifier
Spleenweight	6	37416649	chr6:37,416,649	rs109717765	A	C	0.272184	-0.049352	0.0095766	2.55816e-07	0.011393	0.0847004	ENSBTAG00000021582,ENSBTAG00000046561	NCAPG,LCORL	1	Intron_variant,intron_variant,intron_variant,intron_variant,intron_variant,intron_variant,intron_variant	Modifier,modifier,modifier,modifier,modifier,modifier,modifier
Spleenweight	6	37417046	chr6:37,417,046	rs109781793	G	A	0.336604	-0.0674214	0.00918795	2.16761e-13	0.011393	0.178188	ENSBTAG00000021582,ENSBTAG00000046561	NCAPG,LCORL	2	Intron_variant,intron_variant,intron_variant,intron_variant,intron_variant,intron_variant,intron_variant	Modifier,modifier,modifier,modifier,modifier,modifier,modifier
Spleenweight	6	37418164	chr6:37,418,164	rs110305942	A	G	0.357082	-0.0692408	0.00923513	6.50249e-14	0.011393	0.193214	ENSBTAG00000021582,ENSBTAG00000046561	NCAPG,LCORL	2	Intron_variant,intron_variant,intron_variant,intron_variant,intron_variant,intron_variant,intron_variant	Modifier,modifier,modifier,modifier,modifier,modifier,modifier
Spleenweight	6	37418421	chr6:37,418,421	rs110850132	C	G	0.264505	-0.0469309	0.00955088	8.93379e-07	0.011393	0.0752183	ENSBTAG00000021582,ENSBTAG00000046561	NCAPG,LCORL	1	Intron_variant,intron_variant,intron_variant,intron_variant,intron_variant,intron_variant,intron_variant	Modifier,modifier,modifier,modifier,modifier,modifier,modifier
Spleenweight	6	37418449	chr6:37,418,449	rs110891752	A	G	0.408703	-0.0710518	0.0092215	1.30834e-14	0.011393	0.214168	ENSBTAG00000021582,ENSBTAG00000046561	NCAPG,LCORL	9	Intron_variant,intron_variant,intron_variant,intron_variant,intron_variant,intron_variant,intron_variant	Modifier,modifier,modifier,modifier,modifier,modifier,modifier
Spleenweight	6	37420252	chr6:37,420,252	rs110940337	T	C	0.336604	-0.0674214	0.00918795	2.16761e-13	0.011393	0.178188	ENSBTAG00000021582,ENSBTAG00000046561	NCAPG,LCORL	2	Intron_variant,intron_variant,intron_variant,intron_variant,intron_variant,intron_variant,intron_variant	Modifier,modifier,modifier,modifier,modifier,modifier,modifier
Spleenweight	6	37423505	chr6:37,423,505	rs209900570	C	T	0.269625	-0.0511803	0.00957726	9.09495e-08	0.011393	0.0905532	ENSBTAG00000021582,ENSBTAG00000046561	NCAPG,LCORL	1	Intron_variant,intron_variant,intron_variant,intron_variant,intron_variant,intron_variant,intron_variant	Modifier,modifier,modifier,modifier,modifier,modifier,modifier
Spleenweight	6	37423699	chr6:37,423,699	rs210964381	T	C	0.271331	-0.0489038	0.00959426	3.44717e-07	0.011393	0.0830055	ENSBTAG00000021582,ENSBTAG00000046561	NCAPG,LCORL	1	Intron_variant,intron_variant,intron_variant,intron_variant,intron_variant,intron_variant,intron_variant	Modifier,modifier,modifier,modifier,modifier,modifier,modifier
Spleenweight	6	37424248	chr6:37,424,248	rs109713296	T	C	0.358362	-0.0700861	0.00926978	4.00901e-14	0.011393	0.198275	ENSBTAG00000021582,ENSBTAG00000046561	NCAPG,LCORL	2	Intron_variant,intron_variant,intron_variant,intron_variant,intron_variant,intron_variant,intron_variant	Modifier,modifier,modifier,modifier,modifier,modifier,modifier
Spleenweight	6	37425030	chr6:37,425,030	rs109374693	T	G	0.339164	-0.0672333	0.0092173	3.00311e-13	0.011393	0.177854	ENSBTAG00000021582,ENSBTAG00000046561	NCAPG,LCORL	2	Intron_variant,intron_variant,intron_variant,intron_variant,intron_variant,intron_variant,intron_variant	Modifier,modifier,modifier,modifier,modifier,modifier,modifier
Spleenweight	6	37426307	chr6:37,426,307	rs110585664	C	G	0.268345	-0.0497327	0.00956829	2.01809e-07	0.011393	0.0852464	ENSBTAG00000021582,ENSBTAG00000046561	NCAPG,LCORL	1	Intron_variant,intron_variant,intron_variant,intron_variant,intron_variant,intron_variant,intron_variant	Modifier,modifier,modifier,modifier,modifier,modifier,modifier
Spleenweight	6	37429071	chr6:37,429,071	rs110827028	G	T	0.339164	-0.0670812	0.00919636	3.00169e-13	0.011393	0.17705	ENSBTAG00000046561	LCORL	2	Intron_variant,intron_variant,intron_variant,intron_variant,intron_variant,intron_variant,intron_variant	Modifier,modifier,modifier,modifier,modifier,modifier,modifier
Spleenweight	6	37429153	chr6:37,429,153	rs384531983	T	A	0.27773	-0.0543067	0.00956443	1.36291e-08	0.011393	0.103853	ENSBTAG00000046561	LCORL	1	Intron_variant,intron_variant,intron_variant,intron_variant,intron_variant,intron_variant,intron_variant	Modifier,modifier,modifier,modifier,modifier,modifier,modifier
Spleenweight	6	37430056	chr6:37,430,056	rs384428894	A	G	0.313567	-0.0591017	0.00930505	2.13132e-10	0.011393	0.131984	ENSBTAG00000046561	LCORL	1	Intron_variant,intron_variant,intron_variant,intron_variant,intron_variant,intron_variant,intron_variant	Modifier,modifier,modifier,modifier,modifier,modifier,modifier
Spleenweight	6	37430251	chr6:37,430,251	rs110059237	A	G	0.336604	-0.0674214	0.00918795	2.16761e-13	0.011393	0.178188	ENSBTAG00000046561	LCORL	2	Intron_variant,intron_variant,intron_variant,intron_variant,intron_variant,intron_variant,intron_variant	Modifier,modifier,modifier,modifier,modifier,modifier,modifier
Spleenweight	6	37430253	chr6:37,430,253	rs110617246	T	C	0.336604	-0.0674214	0.00918795	2.16761e-13	0.011393	0.178188	ENSBTAG00000046561	LCORL	2	Intron_variant,intron_variant,intron_variant,intron_variant,intron_variant,intron_variant,intron_variant	Modifier,modifier,modifier,modifier,modifier,modifier,modifier
Spleenweight	6	37430791	chr6:37,430,791	rs132765894	C	T	0.291809	-0.0533583	0.00936535	1.21641e-08	0.011393	0.103287	ENSBTAG00000046561	LCORL	1	Intron_variant,intron_variant,intron_variant,intron_variant,intron_variant,intron_variant,intron_variant	Modifier,modifier,modifier,modifier,modifier,modifier,modifier
Spleenweight	6	37431101	chr6:37,431,101	rs385185550	G	C	0.408276	-0.0708441	0.00920987	1.44641e-14	0.011393	0.212849	ENSBTAG00000046561	LCORL	9	Intron_variant,intron_variant,intron_variant,intron_variant,intron_variant,intron_variant,intron_variant	Modifier,modifier,modifier,modifier,modifier,modifier,modifier
Spleenweight	6	37431760	chr6:37,431,760	rs109391858	A	T	0.270051	-0.049367	0.00959793	2.69656e-07	0.011393	0.0843342	ENSBTAG00000046561	LCORL	1	Intron_variant,intron_variant,intron_variant,intron_variant,intron_variant,intron_variant,intron_variant	Modifier,modifier,modifier,modifier,modifier,modifier,modifier
Spleenweight	6	37431941	chr6:37,431,941	rs383363190	G	C	0.342577	-0.0685479	0.009237	1.16234e-13	0.011393	0.185773	ENSBTAG00000046561	LCORL	2	Intron_variant,intron_variant,intron_variant,intron_variant,intron_variant,intron_variant,intron_variant	Modifier,modifier,modifier,modifier,modifier,modifier,modifier
Spleenweight	6	37432458	chr6:37,432,458	rs109433354	G	A	0.336604	-0.0674214	0.00918795	2.16761e-13	0.011393	0.178188	ENSBTAG00000046561	LCORL	2	Intron_variant,intron_variant,intron_variant,intron_variant,intron_variant,intron_variant,intron_variant	Modifier,modifier,modifier,modifier,modifier,modifier,modifier
Spleenweight	6	37432854	chr6:37,432,854	rs209653902	C	T	0.269198	-0.0487825	0.00959342	3.67645e-07	0.011393	0.0821848	ENSBTAG00000046561	LCORL	1	Intron_variant,intron_variant,intron_variant,intron_variant,intron_variant,intron_variant,intron_variant	Modifier,modifier,modifier,modifier,modifier,modifier,modifier
Spleenweight	6	37433926	chr6:37,433,926	rs109460983	T	A	0.270478	-0.0477991	0.00960388	6.45562e-07	0.011393	0.079141	ENSBTAG00000046561	LCORL	1	Intron_variant,intron_variant,intron_variant,intron_variant,intron_variant,intron_variant,intron_variant	Modifier,modifier,modifier,modifier,modifier,modifier,modifier
Spleenweight	6	37434244	chr6:37,434,244	rs110118933	C	G	0.338737	-0.0665207	0.00923233	5.79641e-13	0.011393	0.173997	ENSBTAG00000046561	LCORL	2	Intron_variant,intron_variant,intron_variant,intron_variant,intron_variant,intron_variant,intron_variant	Modifier,modifier,modifier,modifier,modifier,modifier,modifier
Spleenweight	6	37435861	chr6:37,435,861	rs109294917	T	C	0.340444	-0.0689795	0.00921021	6.91587e-14	0.011393	0.187555	ENSBTAG00000046561	LCORL	2	Intron_variant,intron_variant,intron_variant,intron_variant,intron_variant,intron_variant,intron_variant	Modifier,modifier,modifier,modifier,modifier,modifier,modifier
Spleenweight	6	37436347	chr6:37,436,347	rs109153004	G	T	0.269198	-0.0487825	0.00959342	3.67645e-07	0.011393	0.0821848	ENSBTAG00000046561	LCORL	1	Intron_variant,intron_variant,intron_variant,intron_variant,intron_variant,intron_variant,intron_variant	Modifier,modifier,modifier,modifier,modifier,modifier,modifier
Spleenweight	6	37437130	chr6:37,437,130	rs210836178	G	C	0.337457	-0.0672287	0.00918822	2.53892e-13	0.011393	0.177392	ENSBTAG00000046561	LCORL	2	Intron_variant,intron_variant,intron_variant,intron_variant,intron_variant,intron_variant,intron_variant	Modifier,modifier,modifier,modifier,modifier,modifier,modifier
Spleenweight	6	37437538	chr6:37,437,538	rs109711776	A	T	0.360068	-0.0683211	0.00923061	1.34568e-13	0.011393	0.188808	ENSBTAG00000046561	LCORL	2	Intron_variant,intron_variant,intron_variant,intron_variant,intron_variant,intron_variant,intron_variant	Modifier,modifier,modifier,modifier,modifier,modifier,modifier
Spleenweight	6	37438248	chr6:37,438,248	rs109732906	G	A	0.408276	-0.0708441	0.00920987	1.44641e-14	0.011393	0.212849	ENSBTAG00000046561	LCORL	9	Intron_variant,intron_variant,intron_variant,intron_variant,intron_variant,intron_variant,intron_variant	Modifier,modifier,modifier,modifier,modifier,modifier,modifier
Spleenweight	6	37438279	chr6:37,438,279	rs383860392	G	A	0.337031	-0.0675267	0.00918722	1.98109e-13	0.011393	0.178857	ENSBTAG00000046561	LCORL	2	Intron_variant,intron_variant,intron_variant,intron_variant,intron_variant,intron_variant,intron_variant	Modifier,modifier,modifier,modifier,modifier,modifier,modifier
Spleenweight	6	37438299	chr6:37,438,299	rs377839148	C	T	0.337457	-0.0676462	0.00917976	1.7183e-13	0.011393	0.179602	ENSBTAG00000046561	LCORL	2	Intron_variant,intron_variant,intron_variant,intron_variant,intron_variant,intron_variant,intron_variant	Modifier,modifier,modifier,modifier,modifier,modifier,modifier
Spleenweight	6	37438530	chr6:37,438,530	rs109355189	C	T	0.271331	-0.0489038	0.00959426	3.44717e-07	0.011393	0.0830055	ENSBTAG00000046561	LCORL	1	Intron_variant,intron_variant,intron_variant,intron_variant,intron_variant,intron_variant,intron_variant	Modifier,modifier,modifier,modifier,modifier,modifier,modifier
Spleenweight	6	37438575	chr6:37,438,575	rs208540886	T	C	0.269198	-0.0487825	0.00959342	3.67645e-07	0.011393	0.0821848	ENSBTAG00000046561	LCORL	1	Intron_variant,intron_variant,intron_variant,intron_variant,intron_variant,intron_variant,intron_variant	Modifier,modifier,modifier,modifier,modifier,modifier,modifier
Spleenweight	6	37438599	chr6:37,438,599	rs110905604	C	A	0.269198	-0.0485184	0.00958873	4.19377e-07	0.011393	0.0812974	ENSBTAG00000046561	LCORL	1	Intron_variant,intron_variant,intron_variant,intron_variant,intron_variant,intron_variant,intron_variant	Modifier,modifier,modifier,modifier,modifier,modifier,modifier
Spleenweight	6	37438993	chr6:37,438,993	rs111024484	C	T	0.357509	-0.0674439	0.00922695	2.68262e-13	0.011393	0.183413	ENSBTAG00000046561	LCORL	2	Intron_variant,intron_variant,intron_variant,intron_variant,intron_variant,intron_variant,intron_variant	Modifier,modifier,modifier,modifier,modifier,modifier,modifier
Spleenweight	6	37439190	chr6:37,439,190	rs109215570	C	T	0.336177	-0.0689987	0.00920206	6.47115e-14	0.011393	0.186507	ENSBTAG00000046561	LCORL	2	Intron_variant,intron_variant,intron_variant,intron_variant,intron_variant,intron_variant,intron_variant	Modifier,modifier,modifier,modifier,modifier,modifier,modifier
Spleenweight	6	37440955	chr6:37,440,955	rs109591950	C	T	0.33959	-0.0680527	0.00920027	1.39493e-13	0.011393	0.182327	ENSBTAG00000046561	LCORL	2	Intron_variant,intron_variant,intron_variant,intron_variant,intron_variant,intron_variant,intron_variant	Modifier,modifier,modifier,modifier,modifier,modifier,modifier
Spleenweight	6	37441274	chr6:37,441,274	rs207644359	A	C	0.359642	-0.067985	0.00923789	1.84782e-13	0.011393	0.186858	ENSBTAG00000046561	LCORL	2	Intron_variant,intron_variant,intron_variant,intron_variant,intron_variant,intron_variant,intron_variant	Modifier,modifier,modifier,modifier,modifier,modifier,modifier
Spleenweight	6	37441899	chr6:37,441,899	rs110596848	C	T	0.339164	-0.0672783	0.00918136	2.34127e-13	0.011393	0.178092	ENSBTAG00000046561	LCORL	2	Intron_variant,intron_variant,intron_variant,intron_variant,intron_variant,intron_variant,intron_variant	Modifier,modifier,modifier,modifier,modifier,modifier,modifier
Spleenweight	6	37442320	chr6:37,442,320	rs210962795	A	T	0.337457	-0.0673534	0.00916411	1.98664e-13	0.011393	0.178051	ENSBTAG00000046561	LCORL	2	Intron_variant,intron_variant,intron_variant,intron_variant,intron_variant,intron_variant,intron_variant	Modifier,modifier,modifier,modifier,modifier,modifier,modifier
Spleenweight	6	37445258	chr6:37,445,258	rs209645162	T	G	0.269625	-0.0473075	0.00960011	8.31585e-07	0.011393	0.0773674	ENSBTAG00000046561	LCORL	1	Intron_variant,intron_variant,intron_variant,intron_variant,intron_variant,intron_variant,intron_variant	Modifier,modifier,modifier,modifier,modifier,modifier,modifier
Spleenweight	6	37445263	chr6:37,445,263	rs210399189	T	A	0.337031	-0.0675267	0.00918722	1.98109e-13	0.011393	0.178857	ENSBTAG00000046561	LCORL	2	Intron_variant,intron_variant,intron_variant,intron_variant,intron_variant,intron_variant,intron_variant	Modifier,modifier,modifier,modifier,modifier,modifier,modifier
Spleenweight	6	37445347	chr6:37,445,347	rs208461110	C	T	0.337031	-0.0655549	0.00918409	9.47863e-13	0.011393	0.168564	ENSBTAG00000046561	LCORL	2	Intron_variant,intron_variant,intron_variant,intron_variant,intron_variant,intron_variant,intron_variant	Modifier,modifier,modifier,modifier,modifier,modifier,modifier
Spleenweight	6	37445512	chr6:37,445,512	rs384705431	C	T	0.343003	-0.0654061	0.00916837	9.75743e-13	0.011393	0.169235	ENSBTAG00000046561	LCORL	2	Intron_variant,intron_variant,intron_variant,intron_variant,intron_variant,intron_variant,intron_variant	Modifier,modifier,modifier,modifier,modifier,modifier,modifier
Spleenweight	6	37446552	chr6:37,446,552	rs110731807	T	C	0.337884	-0.0679979	0.00918571	1.33572e-13	0.011393	0.181587	ENSBTAG00000046561	LCORL	2	Intron_variant,intron_variant,intron_variant,intron_variant,intron_variant,intron_variant,intron_variant	Modifier,modifier,modifier,modifier,modifier,modifier,modifier
Spleenweight	6	37447851	chr6:37,447,851	rs109989742	C	T	0.298635	-0.0481598	0.00937307	2.77529e-07	0.011393	0.0852798	ENSBTAG00000046561	LCORL	1	Intron_variant,intron_variant,intron_variant,intron_variant,intron_variant,intron_variant,intron_variant	Modifier,modifier,modifier,modifier,modifier,modifier,modifier
Spleenweight	6	37449890	chr6:37,449,890	rs208932260	T	G	0.362201	-0.0683419	0.00925437	1.5266e-13	0.011393	0.189409	ENSBTAG00000046561	LCORL	2	Intron_variant,intron_variant,intron_variant,intron_variant,intron_variant,intron_variant,intron_variant	Modifier,modifier,modifier,modifier,modifier,modifier,modifier
Spleenweight	6	37453215	chr6:37,453,215	rs109535357	A	G	0.306741	-0.0453574	0.00917047	7.57459e-07	0.011393	0.076799	ENSBTAG00000046561	LCORL	1	Intron_variant,intron_variant,intron_variant,intron_variant,intron_variant,intron_variant,intron_variant	Modifier,modifier,modifier,modifier,modifier,modifier,modifier
Spleenweight	6	37460068	chr6:37,460,068	rs385255004	T	C	0.408276	-0.0708441	0.00920987	1.44641e-14	0.011393	0.212849	ENSBTAG00000046561	LCORL	9	Intron_variant,intron_variant,intron_variant,intron_variant,intron_variant,intron_variant,intron_variant	Modifier,modifier,modifier,modifier,modifier,modifier,modifier
Spleenweight	6	37466194	chr6:37,466,194	rs110658091	T	C	0.363055	-0.0684888	0.00924573	1.28595e-13	0.011393	0.190417	ENSBTAG00000046561	LCORL	2	Intron_variant,intron_variant,intron_variant,intron_variant,intron_variant,intron_variant,intron_variant	Modifier,modifier,modifier,modifier,modifier,modifier,modifier
Spleenweight	6	37473453	chr6:37,473,453	rs109166425	G	A	0.361348	-0.0693854	0.00924094	5.98178e-14	0.011393	0.195037	ENSBTAG00000046561	LCORL	2	Intron_variant,intron_variant,intron_variant,intron_variant,intron_variant,intron_variant,intron_variant	Modifier,modifier,modifier,modifier,modifier,modifier,modifier
Spleenweight	6	37476182	chr6:37,476,182	rs379009029	A	C	0.408703	-0.0706376	0.0092169	1.80341e-14	0.011393	0.211679	ENSBTAG00000046561	LCORL	9	Intron_variant,intron_variant,intron_variant,intron_variant,intron_variant,intron_variant,intron_variant	Modifier,modifier,modifier,modifier,modifier,modifier,modifier
Spleenweight	6	37476200	chr6:37,476,200	rs381823183	A	T	0.408703	-0.0706376	0.0092169	1.80341e-14	0.011393	0.211679	ENSBTAG00000046561	LCORL	9	Intron_variant,intron_variant,intron_variant,intron_variant,intron_variant,intron_variant,intron_variant	Modifier,modifier,modifier,modifier,modifier,modifier,modifier
Spleenweight	6	37476462	chr6:37,476,462	rs110800564	G	A	0.360922	-0.0702764	0.00924084	2.84947e-14	0.011393	0.199976	ENSBTAG00000046561	LCORL	2	Intron_variant,intron_variant,intron_variant,intron_variant,intron_variant,intron_variant,intron_variant	Modifier,modifier,modifier,modifier,modifier,modifier,modifier
Spleenweight	6	37476594	chr6:37,476,594	rs110519577	G	A	0.319113	-0.0537375	0.00918791	4.9537e-09	0.011393	0.110145	ENSBTAG00000046561	LCORL	1	Intron_variant,intron_variant,intron_variant,intron_variant,intron_variant,intron_variant,intron_variant	Modifier,modifier,modifier,modifier,modifier,modifier,modifier
Spleenweight	6	37477629	chr6:37,477,629	rs109256415	C	T	0.401877	-0.0661669	0.00915581	4.94621e-13	0.011393	0.184738	ENSBTAG00000046561	LCORL	9	Intron_variant,intron_variant,intron_variant,intron_variant,intron_variant,intron_variant,intron_variant	Modifier,modifier,modifier,modifier,modifier,modifier,modifier
Spleenweight	6	37479269	chr6:37,479,269	rs110293947	G	C	0.312287	-0.046217	0.00918435	4.85008e-07	0.011393	0.0805298	ENSBTAG00000046561	LCORL	1	Intron_variant,intron_variant,intron_variant,intron_variant,intron_variant,intron_variant,intron_variant	Modifier,modifier,modifier,modifier,modifier,modifier,modifier
Spleenweight	6	37480277	chr6:37,480,277	rs110995268	C	T	0.410836	-0.0697238	0.00918509	3.17504e-14	0.011393	0.206566	ENSBTAG00000046561	LCORL	9	Intron_variant,intron_variant,intron_variant,intron_variant,intron_variant,intron_variant,intron_variant	Modifier,modifier,modifier,modifier,modifier,modifier,modifier
Spleenweight	6	37487010	chr6:37,487,010	rs379787611	T	C	0.363055	-0.0689476	0.0092593	9.59868e-14	0.011393	0.192977	ENSBTAG00000046561	LCORL	2	Intron_variant,intron_variant,intron_variant,intron_variant,intron_variant,intron_variant,intron_variant	Modifier,modifier,modifier,modifier,modifier,modifier,modifier
Spleenweight	6	37492087	chr6:37,492,087	rs109257757	C	T	0.306741	-0.045501	0.0091622	6.82899e-07	0.011393	0.0772861	ENSBTAG00000046561	LCORL	1	Intron_variant,intron_variant,intron_variant,intron_variant,intron_variant,intron_variant,intron_variant	Modifier,modifier,modifier,modifier,modifier,modifier,modifier
Spleenweight	6	37505093	chr6:37,505,093	rs110834363	T	C	0.362201	-0.069713	0.00930075	6.60851e-14	0.011393	0.197085	ENSBTAG00000046561	LCORL	2	Intron_variant,intron_variant,intron_variant,intron_variant,intron_variant,intron_variant	Modifier,modifier,modifier,modifier,modifier,modifier
Spleenweight	6	37508184	chr6:37,508,184	rs109188585	A	C	0.411689	-0.0697124	0.00916326	2.78753e-14	0.011393	0.206628	ENSBTAG00000046561	LCORL	9	Intron_variant,intron_variant,intron_variant,intron_variant,intron_variant,intron_variant	Modifier,modifier,modifier,modifier,modifier,modifier
Spleenweight	6	37513645	chr6:37,513,645	rs110369727	G	A	0.411689	-0.069729	0.00916578	2.79385e-14	0.011393	0.206726	ENSBTAG00000046561	LCORL	10	Intron_variant,intron_variant,intron_variant,intron_variant,intron_variant,intron_variant	Modifier,modifier,modifier,modifier,modifier,modifier
Spleenweight	6	37522190	chr6:37,522,190	rs109810741	C	T	0.412116	-0.0699215	0.00917513	2.52172e-14	0.011393	0.207934	ENSBTAG00000046561	LCORL	10	Intron_variant,intron_variant,intron_variant,intron_variant,intron_variant,intron_variant	Modifier,modifier,modifier,modifier,modifier,modifier
Spleenweight	6	37522580	chr6:37,522,580	rs109301655	C	T	0.403157	-0.0681358	0.00920154	1.31325e-13	0.011393	0.1961	ENSBTAG00000046561	LCORL	6	Intron_variant,intron_variant,intron_variant,intron_variant,intron_variant,intron_variant	Modifier,modifier,modifier,modifier,modifier,modifier
Spleenweight	6	37526812	chr6:37,526,812	rs109315734	C	T	0.412116	-0.0699215	0.00917513	2.52172e-14	0.011393	0.207934	ENSBTAG00000046561	LCORL	10	Intron_variant,intron_variant,intron_variant,intron_variant,intron_variant,intron_variant	Modifier,modifier,modifier,modifier,modifier,modifier
Spleenweight	6	37529800	chr6:37,529,800	rs377959514	G	A	0.412116	-0.0699215	0.00917513	2.52172e-14	0.011393	0.207934	ENSBTAG00000046561	LCORL	10	Intron_variant,intron_variant,intron_variant,intron_variant,intron_variant,intron_variant	Modifier,modifier,modifier,modifier,modifier,modifier
Spleenweight	6	37530862	chr6:37,530,862	rs384983460	C	T	0.347696	-0.0672941	0.00930471	4.75032e-13	0.011393	0.1803	ENSBTAG00000046561	LCORL	2	Intron_variant,intron_variant,intron_variant,intron_variant,intron_variant,intron_variant	Modifier,modifier,modifier,modifier,modifier,modifier
Spleenweight	6	37543134	chr6:37,543,134	rs109929997	A	C	0.412116	-0.0699215	0.00917513	2.52172e-14	0.011393	0.207934	ENSBTAG00000046561	LCORL	10	Intron_variant,intron_variant,intron_variant,intron_variant,intron_variant,intron_variant	Modifier,modifier,modifier,modifier,modifier,modifier
Spleenweight	6	37547826	chr6:37,547,826	rs109673676	G	A	0.412116	-0.0699215	0.00917513	2.52172e-14	0.011393	0.207934	ENSBTAG00000046561	LCORL	10	Intron_variant,intron_variant,intron_variant,intron_variant,intron_variant,intron_variant	Modifier,modifier,modifier,modifier,modifier,modifier
Spleenweight	6	37559117	chr6:37,559,117	rs109092727	A	G	0.356655	-0.0699116	0.0092451	3.96858e-14	0.011393	0.196871	ENSBTAG00000046561	LCORL	2	Upstream_gene_variant,upstream_gene_variant,upstream_gene_variant,upstream_gene_variant,upstream_gene_variant,upstream_gene_variant,intergenic_region	Modifier,modifier,modifier,modifier,modifier,modifier,modifier
Spleenweight	6	37566268	chr6:37,566,268	rs110924882	G	T	0.361775	-0.0678572	0.00920236	1.65725e-13	0.011393	0.186636	ENSBTAG00000046561	LCORL	2	Intergenic_region	Modifier
Spleenweight	6	37568581	chr6:37,568,581	rs383348195	C	T	0.421502	-0.0652939	0.00901476	4.38869e-13	0.011393	0.18249	ENSBTAG00000046561	LCORL	6	Intergenic_region	Modifier
Spleenweight	6	37569188	chr6:37,569,188	rs110626356	A	G	0.367747	-0.0715751	0.00905741	2.7363e-15	0.011393	0.209101	ENSBTAG00000046561	LCORL	2	Intergenic_region	Modifier
Spleenweight	6	37569485	chr6:37,569,485	rs383507085	A	C	0.411689	-0.0690096	0.00913502	4.20766e-14	0.011393	0.202482	ENSBTAG00000046561	LCORL	10	Intergenic_region	Modifier
Spleenweight	6	37571208	chr6:37,571,208	rs110800472	T	C	0.411689	-0.0690096	0.00913502	4.20766e-14	0.011393	0.202482	ENSBTAG00000046561	LCORL	10	Intergenic_region	Modifier
Spleenweight	6	37573371	chr6:37,573,371	rs210641077	G	T	0.362201	-0.0675727	0.00920435	2.11384e-13	0.011393	0.185169	ENSBTAG00000046561	LCORL	2	Intergenic_region	Modifier
Spleenweight	6	37573615	chr6:37,573,615	rs109029403	T	A	0.412543	-0.0697726	0.00915678	2.54105e-14	0.011393	0.207113	ENSBTAG00000046561	LCORL	10	Intergenic_region	Modifier
Spleenweight	6	37578832	chr6:37,578,832	rs110014101	G	A	0.0895904	-0.0891524	0.0133961	2.8311e-11	0.011393	0.113804	ENSBTAG00000046561	LCORL	2	Intergenic_region	Modifier
Spleenweight	6	37585527	chr6:37,585,527	rs378858709	T	C	0.412543	-0.0696809	0.0091525	2.67162e-14	0.011393	0.206569	ENSBTAG00000046561	LCORL	10	Intergenic_region	Modifier
Spleenweight	6	37591326	chr6:37,591,326	rs110001259	G	A	0.409983	-0.0685724	0.00911823	5.46232e-14	0.011393	0.199674	ENSBTAG00000046561	LCORL	10	Intergenic_region	Modifier
Spleenweight	6	37601836	chr6:37,601,836	rs109783627	G	T	0.387799	-0.0705729	0.00903333	5.60657e-15	0.011393	0.207572	ENSBTAG00000046561	LCORL	7	Intergenic_region	Modifier
Spleenweight	6	37608504	chr6:37,608,504	rs110470694	C	T	0.389078	-0.0705192	0.00905524	6.82573e-15	0.011393	0.207505	#N/A	#N/A	6	Intergenic_region	Modifier
Spleenweight	6	37610136	chr6:37,610,136	rs383681081	T	G	0.411689	-0.0689098	0.00912063	4.1764e-14	0.011393	0.201897	#N/A	#N/A	10	Intergenic_region	Modifier
Spleenweight	6	37614179	chr6:37,614,179	rs109976622	G	A	0.410836	-0.0692585	0.0091264	3.22874e-14	0.011393	0.203818	#N/A	#N/A	10	Intergenic_region	Modifier
Spleenweight	6	37624003	chr6:37,624,003	rs110710894	C	T	0.406997	-0.0673069	0.00909528	1.35984e-13	0.011393	0.191937	#N/A	#N/A	7	Intergenic_region	Modifier
Spleenweight	6	37625923	chr6:37,625,923	rs109028229	G	A	0.388225	-0.0716327	0.00907174	2.87444e-15	0.011393	0.213939	#N/A	#N/A	7	Intergenic_region	Modifier
Spleenweight	6	37627776	chr6:37,627,776	rs109060347	G	C	0.410836	-0.0692585	0.0091264	3.22874e-14	0.011393	0.203818	#N/A	#N/A	10	Intergenic_region	Modifier
Spleenweight	6	37633434	chr6:37,633,434	rs110561116	T	C	0.410836	-0.0692585	0.0091264	3.22874e-14	0.011393	0.203818	#N/A	#N/A	10	Intergenic_region	Modifier
Spleenweight	6	37637484	chr6:37,637,484	rs109576691	G	T	0.410836	-0.0692585	0.0091264	3.22874e-14	0.011393	0.203818	#N/A	#N/A	10	Intergenic_region	Modifier
Spleenweight	6	37642775	chr6:37,642,775	rs381322509	C	T	0.382253	-0.0439326	0.00895035	9.17841e-07	0.011393	0.0800069	#N/A	#N/A	1	Intergenic_region	Modifier
Spleenweight	6	37669453	chr6:37,669,453	rs207689046	A	G	0.380119	-0.0454415	0.0089843	4.23951e-07	0.011393	0.0854132	#N/A	#N/A	1	Intergenic_region	Modifier
Spleenweight	6	37670519	chr6:37,670,519	rs382950309	G	A	0.380546	-0.0444828	0.00898682	7.4299e-07	0.011393	0.0818827	#N/A	#N/A	1	Intergenic_region	Modifier
Spleenweight	6	37675122	chr6:37,675,122	rs446397436	G	T	0.380546	-0.0444828	0.00898682	7.4299e-07	0.011393	0.0818827	#N/A	#N/A	1	Intergenic_region	Modifier
Spleenweight	6	37675400	chr6:37,675,400	rs109668793	C	T	0.380546	-0.0444828	0.00898682	7.4299e-07	0.011393	0.0818827	#N/A	#N/A	1	Intergenic_region	Modifier
Spleenweight	6	37675798	chr6:37,675,798	rs109979344	C	T	0.34215	-0.044952	0.00905514	6.89666e-07	0.011393	0.0798424	#N/A	#N/A	1	Intergenic_region	Modifier
Spleenweight	6	37677432	chr6:37,677,432	rs110987922	C	T	0.37116	-0.0459222	0.00888957	2.3934e-07	0.011393	0.0864049	#N/A	#N/A	1	Intergenic_region	Modifier
Spleenweight	6	37679238	chr6:37,679,238	rs109344892	T	C	0.380973	-0.0446099	0.00897431	6.66625e-07	0.011393	0.0823869	#N/A	#N/A	1	Intergenic_region	Modifier
Spleenweight	6	37681968	chr6:37,681,968	rs109331793	C	T	0.380546	-0.0448645	0.00898804	5.98876e-07	0.011393	0.083294	#N/A	#N/A	1	Intergenic_region	Modifier
Spleenweight	6	37683450	chr6:37,683,450	rs381987002	T	C	0.369881	-0.0444949	0.00893749	6.40925e-07	0.011393	0.0810022	#N/A	#N/A	1	Intergenic_region	Modifier
Spleenweight	6	37684483	chr6:37,684,483	rs380838173	A	G	0.422355	-0.0665643	0.00914993	3.46809e-13	0.011393	0.189764	#N/A	#N/A	10	Intergenic_region	Modifier
Spleenweight	6	37684667	chr6:37,684,667	rs383245647	G	A	0.370307	-0.0448666	0.0089235	4.95827e-07	0.011393	0.0824003	#N/A	#N/A	1	Intergenic_region	Modifier
Spleenweight	6	37686668	chr6:37,686,668	rs377841505	G	A	0.380546	-0.0448645	0.00898804	5.98876e-07	0.011393	0.083294	#N/A	#N/A	1	Intergenic_region	Modifier
Spleenweight	6	37687844	chr6:37,687,844	rs385088789	A	T	0.380546	-0.0442161	0.0089834	8.56735e-07	0.011393	0.0809038	#N/A	#N/A	1	Intergenic_region	Modifier
Spleenweight	6	37693042	chr6:37,693,042	rs380447553	C	T	0.341724	-0.045708	0.00898297	3.613e-07	0.011393	0.0825011	#N/A	#N/A	1	Intergenic_region	Modifier
Spleenweight	6	37694265	chr6:37,694,265	rs208280390	G	A	0.334898	-0.0463992	0.00907985	3.21948e-07	0.011393	0.0841809	#N/A	#N/A	1	Intergenic_region	Modifier
Spleenweight	6	37697757	chr6:37,697,757	rs81179599	C	T	0.380546	-0.0457589	0.0090171	3.88147e-07	0.011393	0.0866481	#N/A	#N/A	1	Intergenic_region	Modifier
Spleenweight	6	37702341	chr6:37,702,341	rs377812778	T	G	0.378413	-0.0443267	0.0090273	9.0941e-07	0.011393	0.0811317	#N/A	#N/A	1	Intergenic_region	Modifier
Spleenweight	6	37703461	chr6:37,703,461	rs110186942	C	T	0.378413	-0.0443267	0.0090273	9.0941e-07	0.011393	0.0811317	#N/A	#N/A	1	Intergenic_region	Modifier
Spleenweight	6	37703863	chr6:37,703,863	rs384540439	C	T	0.37884	-0.0442113	0.0090141	9.35786e-07	0.011393	0.0807454	#N/A	#N/A	1	Intergenic_region	Modifier
Spleenweight	6	37704078	chr6:37,704,078	rs43459293	C	T	0.0827645	-0.073181	0.0142277	2.69607e-07	0.011393	0.0713696	#N/A	#N/A	1	Intergenic_region	Modifier
Spleenweight	6	37706423	chr6:37,706,423	rs109336064	C	G	0.378413	-0.043933	0.00894936	9.15079e-07	0.011393	0.0796969	#N/A	#N/A	1	Intergenic_region	Modifier
Spleenweight	6	37709524	chr6:37,709,524	rs109771608	C	T	0.276877	-0.0496407	0.00932973	1.03365e-07	0.011393	0.0866097	#N/A	#N/A	1	Intergenic_region	Modifier
Spleenweight	6	37713686	chr6:37,713,686	rs137112155	C	T	0.278157	-0.049115	0.00931483	1.34375e-07	0.011393	0.0850262	#N/A	#N/A	1	Intergenic_region	Modifier
Spleenweight	6	37716337	chr6:37,716,337	rs384996006	C	T	0.279863	-0.0470894	0.00928991	4.00174e-07	0.011393	0.0784511	#N/A	#N/A	1	Intergenic_region	Modifier
Spleenweight	6	37720524	chr6:37,720,524	rs109312840	T	C	0.27901	-0.0485634	0.00929297	1.73385e-07	0.011393	0.0832835	#N/A	#N/A	1	Intergenic_region	Modifier
Spleenweight	6	37725822	chr6:37,725,822	rs137418915	C	A	0.278157	-0.0481284	0.00931568	2.38665e-07	0.011393	0.0816446	#N/A	#N/A	1	Intergenic_region	Modifier
Spleenweight	6	37728142	chr6:37,728,142	rs379180947	G	A	0.376706	-0.0448821	0.00900545	6.2322e-07	0.011393	0.0830297	#N/A	#N/A	1	Intergenic_region	Modifier
Spleenweight	6	37729902	chr6:37,729,902	rs384077114	A	C	0.377133	-0.0450022	0.00899222	5.59861e-07	0.011393	0.0835121	#N/A	#N/A	1	Intergenic_region	Modifier
Spleenweight	6	37731021	chr6:37,731,021	rs208775608	T	G	0.292662	-0.0488088	0.00926637	1.38438e-07	0.011393	0.0865728	#N/A	#N/A	1	Intergenic_region	Modifier
Spleenweight	6	37731195	chr6:37,731,195	rs110672162	G	A	0.280717	-0.0473757	0.00927336	3.24216e-07	0.011393	0.0795558	#N/A	#N/A	1	Intergenic_region	Modifier
Spleenweight	6	37736960	chr6:37,736,960	rs43027303	G	C	0.0930034	-0.0715996	0.0136632	1.60301e-07	0.011393	0.0759132	#N/A	#N/A	1	Intergenic_region	Modifier
Spleenweight	6	37740664	chr6:37,740,664	rs109836460	G	A	0.283276	-0.0471481	0.00929785	3.9602e-07	0.011393	0.0792286	#N/A	#N/A	1	Intergenic_region	Modifier
Spleenweight	6	37740667	chr6:37,740,667	rs110071834	C	T	0.283276	-0.0471481	0.00929785	3.9602e-07	0.011393	0.0792286	#N/A	#N/A	1	Intergenic_region	Modifier
Spleenweight	6	37743712	chr6:37,743,712	rs110919452	A	G	0.280717	-0.0460888	0.00930261	7.25584e-07	0.011393	0.0752924	#N/A	#N/A	1	Intergenic_region	Modifier
Spleenweight	6	37746989	chr6:37,746,989	rs136539251	G	A	0.280717	-0.0471799	0.00932793	4.23862e-07	0.011393	0.0788995	#N/A	#N/A	1	Intergenic_region	Modifier
Spleenweight	6	37747878	chr6:37,747,878	rs135713482	C	T	0.281143	-0.0455685	0.00930878	9.81974e-07	0.011393	0.0736701	#N/A	#N/A	1	Intergenic_region	Modifier
Spleenweight	6	37772675	chr6:37,772,675	rs109316099	T	C	0.389505	-0.0474801	0.00903489	1.4787e-07	0.011393	0.0941045	#N/A	#N/A	1	Intergenic_region	Modifier
Spleenweight	6	37773257	chr6:37,773,257	rs109723022	G	A	0.373294	-0.0442336	0.00895918	7.92377e-07	0.011393	0.0803547	#N/A	#N/A	1	Intergenic_region	Modifier
Spleenweight	6	37773321	chr6:37,773,321	rs109927583	G	T	0.385239	-0.0477691	0.00901121	1.15123e-07	0.011393	0.0948686	#N/A	#N/A	1	Intergenic_region	Modifier
Spleenweight	6	37773355	chr6:37,773,355	rs210479498	A	C	0.374573	-0.0444888	0.00895224	6.70996e-07	0.011393	0.0813966	#N/A	#N/A	1	Intergenic_region	Modifier
Spleenweight	6	37775491	chr6:37,775,491	rs108982851	A	G	0.373294	-0.0442336	0.00895918	7.92377e-07	0.011393	0.0803547	#N/A	#N/A	1	Intergenic_region	Modifier
Spleenweight	6	37775624	chr6:37,775,624	rs109658371	G	A	0.379266	-0.0450436	0.00904216	6.3089e-07	0.011393	0.0838509	#N/A	#N/A	1	Intergenic_region	Modifier
Spleenweight	6	37776401	chr6:37,776,401	rs110218841	C	G	0.380973	-0.0445212	0.00904331	8.5181e-07	0.011393	0.0820596	#N/A	#N/A	1	Intergenic_region	Modifier
Spleenweight	6	37776464	chr6:37,776,464	rs108988618	C	T	0.380973	-0.0445212	0.00904331	8.5181e-07	0.011393	0.0820596	#N/A	#N/A	1	Intergenic_region	Modifier
Spleenweight	6	37777739	chr6:37,777,739	rs110851918	A	G	0.389505	-0.0497394	0.00904836	3.86173e-08	0.011393	0.103273	#N/A	#N/A	1	Intergenic_region	Modifier
Spleenweight	6	37778022	chr6:37,778,022	rs109089114	T	A	0.358788	-0.0479464	0.00900161	1.00167e-07	0.011393	0.0928418	#N/A	#N/A	1	Intergenic_region	Modifier
Spleenweight	6	37817575	chr6:37,817,575	rs385797117	G	A	0.414676	-0.0641186	0.00914693	2.38577e-12	0.011393	0.175172	#N/A	#N/A	6	Intergenic_region	Modifier
Spleenweight	6	37919853	chr6:37,919,853	rs207557569	T	C	0.380973	-0.0439601	0.0088736	7.26894e-07	0.011393	0.0800042	#N/A	#N/A	1	Intergenic_region	Modifier
Spleenweight	6	37925659	chr6:37,925,659	rs110109171	C	A	0.403157	-0.0442871	0.00881726	5.09306e-07	0.011393	0.0828477	#N/A	#N/A	1	Intergenic_region	Modifier
Spleenweight	6	37926600	chr6:37,926,600	rs109840670	A	T	0.386945	-0.0475996	0.00893981	1.01257e-07	0.011393	0.0943511	#N/A	#N/A	1	Intergenic_region	Modifier
Spleenweight	6	37926960	chr6:37,926,960	rs110689339	A	G	0.371587	-0.045812	0.00894434	3.02471e-07	0.011393	0.0860312	#N/A	#N/A	2	Intergenic_region	Modifier
Spleenweight	6	37928479	chr6:37,928,479	rs109495381	G	A	0.371587	-0.045812	0.00894434	3.02471e-07	0.011393	0.0860312	#N/A	#N/A	2	Intergenic_region	Modifier
Spleenweight	6	37929023	chr6:37,929,023	rs379917515	A	G	0.369881	-0.0444522	0.00894576	6.72706e-07	0.011393	0.0808468	#N/A	#N/A	2	Intergenic_region	Modifier
Spleenweight	6	37929786	chr6:37,929,786	rs211186890	C	T	0.360068	-0.0453369	0.00898889	4.56697e-07	0.011393	0.0831407	#N/A	#N/A	2	Intergenic_region	Modifier
Spleenweight	6	37930252	chr6:37,930,252	rs110467330	T	C	0.362201	-0.0457699	0.00897745	3.42684e-07	0.011393	0.0849543	#N/A	#N/A	3	Intergenic_region	Modifier
Spleenweight	6	37930293	chr6:37,930,293	rs210616148	G	T	0.361348	-0.0442632	0.00900085	8.75773e-07	0.011393	0.079372	#N/A	#N/A	2	Intergenic_region	Modifier
Spleenweight	6	37930672	chr6:37,930,672	rs110265400	C	T	0.363908	-0.0444369	0.00896209	7.11058e-07	0.011393	0.08024	#N/A	#N/A	2	Intergenic_region	Modifier
Spleenweight	6	37930868	chr6:37,930,868	rs385975593	T	G	0.372014	-0.0457759	0.0089464	3.10951e-07	0.011393	0.085936	#N/A	#N/A	2	Intergenic_region	Modifier
Spleenweight	6	37931089	chr6:37,931,089	rs109342868	T	C	0.37116	-0.0456828	0.00893435	3.16801e-07	0.011393	0.0855064	#N/A	#N/A	2	Intergenic_region	Modifier
Spleenweight	6	37931216	chr6:37,931,216	rs110609004	A	G	0.371587	-0.045812	0.00894434	3.02471e-07	0.011393	0.0860312	#N/A	#N/A	2	Intergenic_region	Modifier
Spleenweight	6	37931298	chr6:37,931,298	rs208360963	C	T	0.365188	-0.0450882	0.00899021	5.2964e-07	0.011393	0.0827331	#N/A	#N/A	2	Intergenic_region	Modifier
Spleenweight	6	37931621	chr6:37,931,621	rs109044521	C	T	0.359215	-0.0462971	0.00897487	2.48898e-07	0.011393	0.0866096	#N/A	#N/A	2	Intergenic_region	Modifier
Spleenweight	6	37931688	chr6:37,931,688	rs110644698	A	C	0.359215	-0.0465727	0.00900478	2.31596e-07	0.011393	0.0876439	#N/A	#N/A	2	Intergenic_region	Modifier
Spleenweight	6	37931726	chr6:37,931,726	rs109684307	G	A	0.358788	-0.0462584	0.00898283	2.60976e-07	0.011393	0.0864197	#N/A	#N/A	2	Intergenic_region	Modifier
Spleenweight	6	37932170	chr6:37,932,170	rs381971769	A	T	0.352389	-0.044409	0.00900104	8.06595e-07	0.011393	0.0790079	#N/A	#N/A	2	Intergenic_region	Modifier
Spleenweight	6	37932241	chr6:37,932,241	rs110752425	A	T	0.358788	-0.0455448	0.00898755	4.02973e-07	0.011393	0.083774	#N/A	#N/A	2	Intergenic_region	Modifier
Spleenweight	6	37932371	chr6:37,932,371	rs381827963	A	G	0.359215	-0.0466812	0.00897319	1.9684e-07	0.011393	0.0880527	#N/A	#N/A	2	Intergenic_region	Modifier
Spleenweight	6	37932377	chr6:37,932,377	rs109860256	C	A	0.358788	-0.046178	0.00896594	2.59968e-07	0.011393	0.0861195	#N/A	#N/A	2	Intergenic_region	Modifier
Spleenweight	6	37932412	chr6:37,932,412	rs110577161	T	G	0.358362	-0.0455017	0.00899525	4.22755e-07	0.011393	0.0835717	#N/A	#N/A	2	Intergenic_region	Modifier
Spleenweight	6	37932434	chr6:37,932,434	rs109354159	T	C	0.358362	-0.0455017	0.00899525	4.22755e-07	0.011393	0.0835717	#N/A	#N/A	2	Intergenic_region	Modifier
Spleenweight	6	37932563	chr6:37,932,563	rs109777442	A	T	0.362628	-0.0451825	0.00898831	4.98716e-07	0.011393	0.0828298	#N/A	#N/A	2	Intergenic_region	Modifier
Spleenweight	6	37932682	chr6:37,932,682	rs382847927	A	G	0.375	-0.0454094	0.0089168	3.53252e-07	0.011393	0.0848388	#N/A	#N/A	2	Intergenic_region	Modifier
Spleenweight	6	37932772	chr6:37,932,772	rs110522525	G	A	0.361775	-0.044473	0.00899188	7.57893e-07	0.011393	0.0801673	#N/A	#N/A	2	Intergenic_region	Modifier
Spleenweight	6	37932960	chr6:37,932,960	rs210325348	T	C	0.358788	-0.0460665	0.00899749	3.05654e-07	0.011393	0.0857042	#N/A	#N/A	2	Intergenic_region	Modifier
Spleenweight	6	37933352	chr6:37,933,352	rs109538476	G	A	0.358788	-0.0457313	0.0090021	3.77294e-07	0.011393	0.0844615	#N/A	#N/A	2	Intergenic_region	Modifier
Spleenweight	6	37934068	chr6:37,934,068	rs110458346	C	T	0.373294	-0.0474303	0.0089141	1.03304e-07	0.011393	0.0923886	#N/A	#N/A	2	Intergenic_region	Modifier
Spleenweight	6	37934272	chr6:37,934,272	rs136101780	T	C	0.358362	-0.0453707	0.0089976	4.59408e-07	0.011393	0.0830912	#N/A	#N/A	2	Intergenic_region	Modifier
Spleenweight	6	37934388	chr6:37,934,388	rs109780040	T	C	0.361775	-0.0489805	0.00895308	4.48029e-08	0.011393	0.0972413	#N/A	#N/A	2	Intergenic_region	Modifier
Spleenweight	6	37934616	chr6:37,934,616	rs378169971	T	A	0.359215	-0.0453502	0.00896722	4.25178e-07	0.011393	0.0831031	#N/A	#N/A	2	Intergenic_region	Modifier
Spleenweight	6	37934857	chr6:37,934,857	rs109756015	A	G	0.354096	-0.0448385	0.00898359	6.00201e-07	0.011393	0.0807204	#N/A	#N/A	2	Intergenic_region	Modifier
Spleenweight	6	37934993	chr6:37,934,993	rs382299010	A	C	0.354522	-0.0450663	0.0089904	5.36682e-07	0.011393	0.0815869	#N/A	#N/A	2	Intergenic_region	Modifier
Spleenweight	6	37935527	chr6:37,935,527	rs110263365	C	T	0.371587	-0.045812	0.00894434	3.02471e-07	0.011393	0.0860312	#N/A	#N/A	2	Intergenic_region	Modifier
Spleenweight	6	37937232	chr6:37,937,232	rs432462679	G	T	0.377986	-0.046014	0.00892735	2.54623e-07	0.011393	0.0873872	#N/A	#N/A	2	Intergenic_region	Modifier
Spleenweight	6	37937383	chr6:37,937,383	rs383354170	A	C	0.356229	-0.0445915	0.00898647	6.9746e-07	0.011393	0.0800492	#N/A	#N/A	2	Intergenic_region	Modifier
Spleenweight	6	37937387	chr6:37,937,387	rs378102192	A	G	0.356229	-0.0445915	0.00898647	6.9746e-07	0.011393	0.0800492	#N/A	#N/A	2	Intergenic_region	Modifier
Spleenweight	6	37937424	chr6:37,937,424	rs380919948	T	C	0.359642	-0.0454966	0.00894421	3.6433e-07	0.011393	0.0836841	#N/A	#N/A	2	Intergenic_region	Modifier
Spleenweight	6	37938136	chr6:37,938,136	rs379739386	C	T	0.355802	-0.0441239	0.00898263	9.0088e-07	0.011393	0.0783371	#N/A	#N/A	2	Intergenic_region	Modifier
Spleenweight	6	37938137	chr6:37,938,137	rs382815849	C	G	0.355802	-0.0441239	0.00898263	9.0088e-07	0.011393	0.0783371	#N/A	#N/A	2	Intergenic_region	Modifier
Spleenweight	6	37938142	chr6:37,938,142	rs384806936	T	C	0.363481	-0.047072	0.00899409	1.6619e-07	0.011393	0.0899933	#N/A	#N/A	2	Intergenic_region	Modifier
Spleenweight	6	37938826	chr6:37,938,826	rs385450552	G	A	0.368601	-0.0486797	0.0089667	5.669e-08	0.011393	0.0968162	#N/A	#N/A	2	Intergenic_region	Modifier
Spleenweight	6	37939000	chr6:37,939,000	rs380283539	G	A	0.362201	-0.044101	0.00899968	9.56973e-07	0.011393	0.0788719	#N/A	#N/A	3	Intergenic_region	Modifier
Spleenweight	6	37939368	chr6:37,939,368	rs381873780	C	T	0.359642	-0.0471125	0.00891339	1.25304e-07	0.011393	0.0897341	#N/A	#N/A	3	Intergenic_region	Modifier
Spleenweight	6	37939641	chr6:37,939,641	rs379044717	C	T	0.363481	-0.0466508	0.00899452	2.14188e-07	0.011393	0.08839	#N/A	#N/A	4	Intergenic_region	Modifier
Spleenweight	6	37939797	chr6:37,939,797	rs381670009	T	G	0.366041	-0.0454709	0.00899378	4.28564e-07	0.011393	0.0842267	#N/A	#N/A	4	Intergenic_region	Modifier
Spleenweight	6	37939922	chr6:37,939,922	rs379584485	C	G	0.386519	-0.0481292	0.00896518	7.94125e-08	0.011393	0.0964231	#N/A	#N/A	1	Intergenic_region	Modifier
Spleenweight	6	37940158	chr6:37,940,158	rs384990585	G	A	0.387799	-0.0482366	0.00894752	7.00429e-08	0.011393	0.0969719	#N/A	#N/A	1	Intergenic_region	Modifier
Spleenweight	6	37940542	chr6:37,940,542	rs381172469	A	G	0.363055	-0.0470287	0.00900155	1.74614e-07	0.011393	0.0897826	#N/A	#N/A	2	Intergenic_region	Modifier
Spleenweight	6	37940640	chr6:37,940,640	rs381358022	G	A	0.363055	-0.0453019	0.00890773	3.66299e-07	0.011393	0.0833104	#N/A	#N/A	3	Intergenic_region	Modifier
Spleenweight	6	37940646	chr6:37,940,646	rs719363433	T	C	0.363481	-0.0450903	0.0088957	4.00382e-07	0.011393	0.0825755	#N/A	#N/A	3	Intergenic_region	Modifier
Spleenweight	6	37940647	chr6:37,940,647	rs455477762	G	A	0.363481	-0.0450903	0.0088957	4.00382e-07	0.011393	0.0825755	#N/A	#N/A	3	Intergenic_region	Modifier
Spleenweight	6	37940714	chr6:37,940,714	rs379673017	C	T	0.366041	-0.0446269	0.00894144	6.00613e-07	0.011393	0.081129	#N/A	#N/A	2	Intergenic_region	Modifier
Spleenweight	6	37940945	chr6:37,940,945	rs379660987	C	T	0.363908	-0.04638	0.00899347	2.50836e-07	0.011393	0.0874108	#N/A	#N/A	2	Intergenic_region	Modifier
Spleenweight	6	37940946	chr6:37,940,946	rs382201579	G	A	0.366041	-0.0445608	0.00900122	7.40096e-07	0.011393	0.0808889	#N/A	#N/A	3	Intergenic_region	Modifier
Spleenweight	6	37940999	chr6:37,940,999	rs385744100	A	T	0.365614	-0.0457813	0.0090123	3.77706e-07	0.011393	0.0853384	#N/A	#N/A	2	Intergenic_region	Modifier
Spleenweight	6	37941036	chr6:37,941,036	rs379951877	C	G	0.365614	-0.0457813	0.0090123	3.77706e-07	0.011393	0.0853384	#N/A	#N/A	2	Intergenic_region	Modifier
Spleenweight	6	37941343	chr6:37,941,343	rs378163958	G	T	0.366894	-0.0461813	0.00899036	2.7951e-07	0.011393	0.0869643	#N/A	#N/A	2	Intergenic_region	Modifier
Spleenweight	6	37941392	chr6:37,941,392	rs381034575	C	T	0.37884	-0.0483716	0.00891571	5.78136e-08	0.011393	0.0966567	#N/A	#N/A	4	Intergenic_region	Modifier
Spleenweight	6	37941413	chr6:37,941,413	rs384308506	G	C	0.373294	-0.0487628	0.00898389	5.70502e-08	0.011393	0.0976526	#N/A	#N/A	5	Intergenic_region	Modifier
Spleenweight	6	37942170	chr6:37,942,170	rs110281531	A	G	0.366041	-0.0451181	0.00898123	5.07122e-07	0.011393	0.0829248	#N/A	#N/A	3	Intergenic_region	Modifier
Spleenweight	6	37942286	chr6:37,942,286	rs382248401	C	T	0.372867	-0.0474697	0.00893151	1.06745e-07	0.011393	0.0924993	#N/A	#N/A	2	Intergenic_region	Modifier
Spleenweight	6	37942290	chr6:37,942,290	rs386082969	A	C	0.357935	-0.0450362	0.00892907	4.56447e-07	0.011393	0.0818274	#N/A	#N/A	2	Intergenic_region	Modifier
Spleenweight	6	37943112	chr6:37,943,112	rs383360216	G	C	0.364334	-0.0458028	0.00896374	3.22525e-07	0.011393	0.0852913	#N/A	#N/A	4	Intergenic_region	Modifier
Spleenweight	6	37943156	chr6:37,943,156	rs378104113	C	T	0.372014	-0.048862	0.00898611	5.40316e-08	0.011393	0.0979137	#N/A	#N/A	5	Intergenic_region	Modifier
Spleenweight	6	37943204	chr6:37,943,204	rs380927395	C	T	0.369454	-0.0460931	0.00896271	2.70726e-07	0.011393	0.0868842	#N/A	#N/A	3	Intergenic_region	Modifier
Spleenweight	6	37943225	chr6:37,943,225	rs378732687	G	A	0.369454	-0.0460931	0.00896271	2.70726e-07	0.011393	0.0868842	#N/A	#N/A	3	Intergenic_region	Modifier
Spleenweight	6	37943635	chr6:37,943,635	rs110640252	C	T	0.369027	-0.046743	0.00899684	2.04177e-07	0.011393	0.0893087	#N/A	#N/A	2	Intergenic_region	Modifier
Spleenweight	6	37944068	chr6:37,944,068	rs209950690	C	T	0.366041	-0.0465413	0.00899994	2.32479e-07	0.011393	0.0882388	#N/A	#N/A	2	Intergenic_region	Modifier
Spleenweight	6	37944631	chr6:37,944,631	rs210901253	T	C	0.361775	-0.0442353	0.00898654	8.5493e-07	0.011393	0.0793126	#N/A	#N/A	2	Intergenic_region	Modifier
Spleenweight	6	37944704	chr6:37,944,704	rs211250820	A	G	0.365614	-0.0457813	0.0090123	3.77706e-07	0.011393	0.0853384	#N/A	#N/A	2	Intergenic_region	Modifier
Spleenweight	6	37944791	chr6:37,944,791	rs109880475	A	G	0.372014	-0.0463913	0.00895832	2.23593e-07	0.011393	0.0882621	#N/A	#N/A	2	Intergenic_region	Modifier
Spleenweight	6	37945183	chr6:37,945,183	rs109165803	C	T	0.362628	-0.0473084	0.00899667	1.45285e-07	0.011393	0.0908077	#N/A	#N/A	2	Intergenic_region	Modifier
Spleenweight	6	37945609	chr6:37,945,609	rs109372521	G	A	0.358788	-0.047425	0.00897314	1.25558e-07	0.011393	0.0908335	#N/A	#N/A	3	Intergenic_region	Modifier
Spleenweight	6	37945729	chr6:37,945,729	rs717885430	G	A	0.359215	-0.0492632	0.0089836	4.1656e-08	0.011393	0.0980627	#N/A	#N/A	3	Intergenic_region	Modifier
Spleenweight	6	37945849	chr6:37,945,849	rs109457034	T	C	0.353669	-0.0437429	0.00893973	9.92666e-07	0.011393	0.0767819	#N/A	#N/A	2	Intergenic_region	Modifier
Spleenweight	6	37956293	chr6:37,956,293	rs109790263	G	A	0.369454	-0.0455716	0.00894205	3.46309e-07	0.011393	0.0849293	#N/A	#N/A	2	Intergenic_region	Modifier
Spleenweight	6	37959360	chr6:37,959,360	rs207911962	C	T	0.369027	-0.0448476	0.00892987	5.10818e-07	0.011393	0.0822128	#N/A	#N/A	2	Intergenic_region	Modifier
Spleenweight	6	37961553	chr6:37,961,553	rs207752730	C	T	0.384812	-0.0466939	0.00893324	1.72298e-07	0.011393	0.0906084	#N/A	#N/A	1	Intergenic_region	Modifier
Spleenweight	6	37962887	chr6:37,962,887	rs110930653	G	T	0.384386	-0.0473765	0.00893383	1.13888e-07	0.011393	0.0932382	#N/A	#N/A	1	Intergenic_region	Modifier
Spleenweight	6	37963346	chr6:37,963,346	rs110537004	G	A	0.385239	-0.0473449	0.00894411	1.20054e-07	0.011393	0.0931912	#N/A	#N/A	1	Intergenic_region	Modifier
Spleenweight	6	37963525	chr6:37,963,525	rs110762209	T	A	0.384386	-0.0473765	0.00893383	1.13888e-07	0.011393	0.0932382	#N/A	#N/A	1	Intergenic_region	Modifier
Spleenweight	6	37966382	chr6:37,966,382	rs110787226	T	C	0.389932	-0.0498921	0.00892689	2.28427e-08	0.011393	0.10395	#N/A	#N/A	1	Intergenic_region	Modifier
Spleenweight	6	37968595	chr6:37,968,595	rs110150465	C	G	0.392918	-0.0508261	0.00891083	1.17126e-08	0.011393	0.108172	#N/A	#N/A	2	Intergenic_region	Modifier
Spleenweight	6	37974370	chr6:37,974,370	rs109575481	G	A	0.383106	-0.048195	0.00886897	5.50695e-08	0.011393	0.0963663	#N/A	#N/A	2	Intergenic_region	Modifier
Spleenweight	6	37974401	chr6:37,974,401	rs110930248	T	G	0.364334	-0.0464786	0.0088902	1.71294e-07	0.011393	0.0878267	#N/A	#N/A	2	Intergenic_region	Modifier
Spleenweight	6	37974407	chr6:37,974,407	rs110034835	T	C	0.387799	-0.0505843	0.00893072	1.47812e-08	0.011393	0.106641	#N/A	#N/A	2	Intergenic_region	Modifier
Spleenweight	6	37974974	chr6:37,974,974	rs110543527	T	C	0.346416	-0.046454	0.00905234	2.87126e-07	0.011393	0.0857704	#N/A	#N/A	1	Intergenic_region	Modifier
Spleenweight	6	37975008	chr6:37,975,008	rs109865450	T	C	0.346416	-0.046454	0.00905234	2.87126e-07	0.011393	0.0857704	#N/A	#N/A	1	Intergenic_region	Modifier
Spleenweight	6	37976818	chr6:37,976,818	rs110153962	C	T	0.355802	-0.0442656	0.00894809	7.53913e-07	0.011393	0.078841	#N/A	#N/A	1	Intergenic_region	Modifier
Spleenweight	6	37978995	chr6:37,978,995	rs110046613	C	T	0.385666	-0.0506643	0.0089665	1.60071e-08	0.011393	0.106761	#N/A	#N/A	2	Intergenic_region	Modifier
Spleenweight	6	37980121	chr6:37,980,121	rs110242681	A	G	0.381826	-0.0484405	0.00894304	6.07584e-08	0.011393	0.0972267	#N/A	#N/A	2	Intergenic_region	Modifier
Spleenweight	6	37981093	chr6:37,981,093	rs110740303	T	G	0.383106	-0.0480409	0.00894894	7.9465e-08	0.011393	0.0957511	#N/A	#N/A	2	Intergenic_region	Modifier
Spleenweight	6	37981125	chr6:37,981,125	rs110681338	C	A	0.382679	-0.0490261	0.00894599	4.24765e-08	0.011393	0.0996764	#N/A	#N/A	2	Intergenic_region	Modifier
Spleenweight	6	37983153	chr6:37,983,153	rs109951469	C	T	0.382679	-0.0490261	0.00894599	4.24765e-08	0.011393	0.0996764	#N/A	#N/A	2	Intergenic_region	Modifier
Spleenweight	6	37984808	chr6:37,984,808	rs109422242	C	T	0.382679	-0.0490261	0.00894599	4.24765e-08	0.011393	0.0996764	#N/A	#N/A	2	Intergenic_region	Modifier
Spleenweight	6	37984948	chr6:37,984,948	rs110069575	A	G	0.362201	-0.0443532	0.00892943	6.79703e-07	0.011393	0.0797766	#N/A	#N/A	1	Intergenic_region	Modifier
Spleenweight	6	37985243	chr6:37,985,243	rs109508186	G	C	0.34471	-0.0453376	0.00903989	5.29572e-07	0.011393	0.0815073	#N/A	#N/A	1	Intergenic_region	Modifier
Spleenweight	6	37986593	chr6:37,986,593	rs797295926	C	T	0.388652	-0.0489907	0.00887369	3.37276e-08	0.011393	0.100108	#N/A	#N/A	1	Intergenic_region	Modifier
Spleenweight	6	37986943	chr6:37,986,943	rs379551520	G	A	0.367321	-0.0485911	0.00890643	4.87715e-08	0.011393	0.096324	#N/A	#N/A	1	Intergenic_region	Modifier
Spleenweight	6	37987337	chr6:37,987,337	rs133745929	G	A	0.345137	-0.0447042	0.00902757	7.34686e-07	0.011393	0.0792922	#N/A	#N/A	1	Intergenic_region	Modifier
Spleenweight	6	37987503	chr6:37,987,503	rs385688586	T	C	0.357509	-0.0453256	0.0089751	4.41458e-07	0.011393	0.0828387	#N/A	#N/A	1	Intergenic_region	Modifier
Spleenweight	6	37987607	chr6:37,987,607	rs379140791	T	C	0.386092	-0.0504738	0.00896971	1.83217e-08	0.011393	0.106003	#N/A	#N/A	2	Intergenic_region	Modifier
Spleenweight	6	37988561	chr6:37,988,561	rs380389103	G	A	0.380119	-0.0508461	0.00900666	1.64814e-08	0.011393	0.106939	#N/A	#N/A	2	Intergenic_region	Modifier
Spleenweight	6	37989267	chr6:37,989,267	rs384131614	A	T	0.363481	-0.0487727	0.00894191	4.91396e-08	0.011393	0.0966137	#N/A	#N/A	2	Intergenic_region	Modifier
Spleenweight	6	37989543	chr6:37,989,543	rs385432652	T	A	0.389505	-0.0522838	0.00891964	4.58305e-09	0.011393	0.114109	#N/A	#N/A	2	Intergenic_region	Modifier
Spleenweight	6	37989831	chr6:37,989,831	rs110055700	C	G	0.387372	-0.0504727	0.00898488	1.93726e-08	0.011393	0.106128	#N/A	#N/A	2	Intergenic_region	Modifier
Spleenweight	6	37990453	chr6:37,990,453	rs380935912	G	A	0.382679	-0.0484291	0.00898046	6.9401e-08	0.011393	0.0972636	#N/A	#N/A	1	Intergenic_region	Modifier
Spleenweight	6	37990674	chr6:37,990,674	rs110450502	T	C	0.34471	-0.0453376	0.00903989	5.29572e-07	0.011393	0.0815073	#N/A	#N/A	1	Intergenic_region	Modifier
Spleenweight	6	37990833	chr6:37,990,833	rs111031099	T	C	0.357509	-0.0453256	0.0089751	4.41458e-07	0.011393	0.0828387	#N/A	#N/A	1	Intergenic_region	Modifier
Spleenweight	6	37991751	chr6:37,991,751	rs133119904	C	T	0.37884	-0.0480793	0.00893332	7.36556e-08	0.011393	0.0954921	#N/A	#N/A	2	Intergenic_region	Modifier
Spleenweight	6	37992487	chr6:37,992,487	rs109219552	C	G	0.385666	-0.0516039	0.008906	6.86143e-09	0.011393	0.110757	#N/A	#N/A	2	Intergenic_region	Modifier
Spleenweight	6	37992856	chr6:37,992,856	rs209507304	T	C	0.34599	-0.0459227	0.00902627	3.62484e-07	0.011393	0.0837712	#N/A	#N/A	1	Intergenic_region	Modifier
Spleenweight	6	37993125	chr6:37,993,125	rs385577383	T	C	0.358788	-0.0459247	0.00896394	3.00279e-07	0.011393	0.0851773	#N/A	#N/A	1	Intergenic_region	Modifier
Spleenweight	6	37993517	chr6:37,993,517	rs110246797	G	T	0.386945	-0.0506535	0.00896083	1.57889e-08	0.011393	0.106846	#N/A	#N/A	2	Intergenic_region	Modifier
Spleenweight	6	37993754	chr6:37,993,754	rs386033631	C	T	0.345563	-0.0449069	0.00902921	6.57509e-07	0.011393	0.0800595	#N/A	#N/A	1	Intergenic_region	Modifier
Spleenweight	6	37993856	chr6:37,993,856	rs211671851	T	G	0.357509	-0.0442559	0.00892343	7.06697e-07	0.011393	0.0789748	#N/A	#N/A	1	Intergenic_region	Modifier
Spleenweight	6	37994046	chr6:37,994,046	rs110332854	G	C	0.383106	-0.0484231	0.00893655	6.00867e-08	0.011393	0.0972807	#N/A	#N/A	2	Intergenic_region	Modifier
Spleenweight	6	37995431	chr6:37,995,431	rs385403863	A	C	0.348123	-0.0461828	0.00901256	2.98699e-07	0.011393	0.0849671	#N/A	#N/A	1	Intergenic_region	Modifier
Spleenweight	6	37996571	chr6:37,996,571	rs377968678	A	G	0.371587	-0.0467585	0.00896664	1.84094e-07	0.011393	0.0896228	#N/A	#N/A	2	Intergenic_region	Modifier
Spleenweight	6	37996786	chr6:37,996,786	rs110250874	C	A	0.345137	-0.0447042	0.00902757	7.34686e-07	0.011393	0.0792922	#N/A	#N/A	1	Intergenic_region	Modifier
Spleenweight	6	37996859	chr6:37,996,859	rs109947311	A	G	0.357509	-0.0447405	0.0089656	6.03044e-07	0.011393	0.0807138	#N/A	#N/A	1	Intergenic_region	Modifier
Spleenweight	6	37997516	chr6:37,997,516	rs381829517	G	A	0.386519	-0.0506675	0.00896087	1.56475e-08	0.011393	0.106862	#N/A	#N/A	2	Intergenic_region	Modifier
Spleenweight	6	37998187	chr6:37,998,187	rs110005054	A	C	0.379266	-0.0470065	0.00893022	1.41138e-07	0.011393	0.0913182	#N/A	#N/A	2	Intergenic_region	Modifier
Spleenweight	6	37998452	chr6:37,998,452	rs379574440	G	A	0.383106	-0.0488596	0.00894138	4.64382e-08	0.011393	0.0990424	#N/A	#N/A	2	Intergenic_region	Modifier
Spleenweight	6	37998592	chr6:37,998,592	rs110609673	A	G	0.346843	-0.0453786	0.00904023	5.17724e-07	0.011393	0.0818926	#N/A	#N/A	1	Intergenic_region	Modifier
Spleenweight	6	37998656	chr6:37,998,656	rs109721053	C	T	0.355802	-0.0486111	0.00896271	5.83749e-08	0.011393	0.0950803	#N/A	#N/A	2	Intergenic_region	Modifier
Spleenweight	6	37998696	chr6:37,998,696	rs110294900	A	G	0.359642	-0.0451307	0.00887989	3.72791e-07	0.011393	0.0823435	#N/A	#N/A	1	Intergenic_region	Modifier
Spleenweight	6	37999354	chr6:37,999,354	rs109310060	A	G	0.34471	-0.044657	0.00902445	7.48096e-07	0.011393	0.0790785	#N/A	#N/A	1	Intergenic_region	Modifier
Spleenweight	6	37999740	chr6:37,999,740	rs379791607	A	C	0.37244	-0.0466106	0.00887155	1.48877e-07	0.011393	0.08914	#N/A	#N/A	2	Intergenic_region	Modifier
Spleenweight	6	37999825	chr6:37,999,825	rs110896026	C	T	0.352389	-0.0476325	0.00903926	1.36788e-07	0.011393	0.090894	#N/A	#N/A	1	Intergenic_region	Modifier
Spleenweight	6	37999842	chr6:37,999,842	rs133701663	G	A	0.319539	-0.0450843	0.00916954	8.79937e-07	0.011393	0.0775836	#N/A	#N/A	1	Intergenic_region	Modifier
Spleenweight	6	38000011	chr6:38,000,011	rs209850863	C	A	0.359642	-0.0462919	0.00896623	2.43135e-07	0.011393	0.0866354	#N/A	#N/A	1	Intergenic_region	Modifier
Spleenweight	6	38000343	chr6:38,000,343	rs109392542	T	C	0.34471	-0.044657	0.00902445	7.48096e-07	0.011393	0.0790785	#N/A	#N/A	1	Intergenic_region	Modifier
Spleenweight	6	38000353	chr6:38,000,353	rs109710133	T	C	0.386092	-0.0498784	0.00896021	2.59677e-08	0.011393	0.103517	#N/A	#N/A	2	Intergenic_region	Modifier
Spleenweight	6	38000992	chr6:38,000,992	rs379814525	G	A	0.379693	-0.0497505	0.00890977	2.353e-08	0.011393	0.102335	#N/A	#N/A	2	Intergenic_region	Modifier
Spleenweight	6	38001115	chr6:38,001,115	rs109665665	A	G	0.392918	-0.0472139	0.00895491	1.34652e-07	0.011393	0.0933428	#N/A	#N/A	1	Intergenic_region	Modifier
Spleenweight	6	38001392	chr6:38,001,392	rs108982839	G	A	0.380119	-0.0499448	0.00892119	2.16288e-08	0.011393	0.103181	#N/A	#N/A	2	Intergenic_region	Modifier
Spleenweight	6	38001622	chr6:38,001,622	rs109776745	A	G	0.34471	-0.044657	0.00902445	7.48096e-07	0.011393	0.0790785	#N/A	#N/A	1	Intergenic_region	Modifier
Spleenweight	6	38001753	chr6:38,001,753	rs716931230	T	A	0.364761	-0.0451727	0.00897102	4.76865e-07	0.011393	0.0830022	#N/A	#N/A	1	Intergenic_region	Modifier
Spleenweight	6	38001754	chr6:38,001,754	rs471598620	T	G	0.364761	-0.0451727	0.00897102	4.76865e-07	0.011393	0.0830022	#N/A	#N/A	1	Intergenic_region	Modifier
Spleenweight	6	38001765	chr6:38,001,765	rs381806686	T	A	0.364761	-0.0451727	0.00897102	4.76865e-07	0.011393	0.0830022	#N/A	#N/A	1	Intergenic_region	Modifier
Spleenweight	6	38002596	chr6:38,002,596	rs109153563	A	G	0.34471	-0.044657	0.00902445	7.48096e-07	0.011393	0.0790785	#N/A	#N/A	1	Intergenic_region	Modifier
Spleenweight	6	38004124	chr6:38,004,124	rs109433941	G	A	0.386945	-0.0458022	0.00888893	2.56731e-07	0.011393	0.0873601	#N/A	#N/A	1	Intergenic_region	Modifier
Spleenweight	6	38005895	chr6:38,005,895	rs109100018	C	T	0.387372	-0.0509913	0.0089313	1.13457e-08	0.011393	0.10832	#N/A	#N/A	2	Intergenic_region	Modifier
Spleenweight	6	38005973	chr6:38,005,973	rs109515116	G	A	0.386945	-0.0508404	0.00895012	1.34369e-08	0.011393	0.107636	#N/A	#N/A	2	Intergenic_region	Modifier
Spleenweight	6	38007975	chr6:38,007,975	rs109011488	A	G	0.387372	-0.0514591	0.00895922	9.26268e-09	0.011393	0.110317	#N/A	#N/A	2	Intergenic_region	Modifier
Spleenweight	6	38009119	chr6:38,009,119	rs378208925	A	G	0.382253	-0.0522312	0.00893594	5.06349e-09	0.011393	0.113087	#N/A	#N/A	2	Intergenic_region	Modifier
Spleenweight	6	38010053	chr6:38,010,053	rs383970804	C	T	0.381826	-0.0509547	0.00892236	1.12383e-08	0.011393	0.107581	#N/A	#N/A	2	Intergenic_region	Modifier
Spleenweight	6	38010288	chr6:38,010,288	rs378005531	C	T	0.345563	-0.0450325	0.0090256	6.05611e-07	0.011393	0.080508	#N/A	#N/A	1	Intergenic_region	Modifier
Spleenweight	6	38011585	chr6:38,011,585	rs381245309	T	G	0.374147	-0.0505852	0.0089445	1.5544e-08	0.011393	0.105185	#N/A	#N/A	2	Intergenic_region	Modifier
Spleenweight	6	38065928	chr6:38,065,928	rs133470751	T	A	0.360922	-0.0466452	0.00872173	8.88536e-08	0.011393	0.0880994	#N/A	#N/A	2	Intergenic_region	Modifier
Spleenweight	6	38067289	chr6:38,067,289	rs209437360	A	G	0.393345	-0.0429731	0.00856068	5.17196e-07	0.011393	0.0773572	#N/A	#N/A	3	Intergenic_region	Modifier
Spleenweight	6	38067376	chr6:38,067,376	rs110706275	T	C	0.412969	-0.0480975	0.00860696	2.29425e-08	0.011393	0.0984499	#N/A	#N/A	3	Intergenic_region	Modifier
Spleenweight	6	38068139	chr6:38,068,139	rs110749960	T	C	0.322526	-0.0486669	0.00879836	3.17764e-08	0.011393	0.0908483	#N/A	#N/A	1	Intergenic_region	Modifier
Spleenweight	6	38068140	chr6:38,068,140	rs110656309	G	A	0.331911	-0.0485315	0.00874299	2.842e-08	0.011393	0.0916844	#N/A	#N/A	1	Intergenic_region	Modifier
Spleenweight	6	38082355	chr6:38,082,355	rs384581130	G	T	0.264505	0.0467239	0.00918878	3.67858e-07	0.011393	0.0745562	#N/A	#N/A	1	Intergenic_region	Modifier
Spleenweight	6	38558736	chr6:38,558,736	rs43467040	A	G	0.290529	-0.0483631	0.00912792	1.16844e-07	0.011393	0.0846339	#N/A	#N/A	1	Intergenic_region	Modifier
Spleenweight	6	38558777	chr6:38,558,777	rs43467039	G	A	0.302901	-0.0501332	0.00906903	3.2398e-08	0.011393	0.0931618	#N/A	#N/A	1	Intergenic_region	Modifier
Spleenweight	6	38558946	chr6:38,558,946	rs385251002	T	C	0.297355	-0.0529869	0.00903013	4.41628e-09	0.011393	0.102977	#N/A	#N/A	1	Intergenic_region	Modifier
Spleenweight	6	38559100	chr6:38,559,100	rs379792150	T	A	0.302474	-0.0436328	0.00885635	8.36185e-07	0.011393	0.0705126	#N/A	#N/A	1	Intergenic_region	Modifier
Spleenweight	6	38559901	chr6:38,559,901	rs384575620	G	A	0.299488	-0.0434298	0.00886326	9.58437e-07	0.011393	0.0694644	#N/A	#N/A	1	Intergenic_region	Modifier
Spleenweight	6	38560042	chr6:38,560,042	rs381200819	C	T	0.298208	-0.0431986	0.0088247	9.82103e-07	0.011393	0.0685581	#N/A	#N/A	1	Intergenic_region	Modifier
Spleenweight	6	38560045	chr6:38,560,045	rs385299864	T	C	0.297782	-0.0437291	0.00882364	7.19972e-07	0.011393	0.0701945	#N/A	#N/A	1	Intergenic_region	Modifier
Spleenweight	6	38560268	chr6:38,560,268	rs385048615	A	G	0.302474	-0.0436122	0.00880975	7.40433e-07	0.011393	0.070446	#N/A	#N/A	1	Intergenic_region	Modifier
Spleenweight	6	38560541	chr6:38,560,541	rs524679095	G	A	0.24872	0.0464106	0.00940624	8.05516e-07	0.011393	0.0706543	#N/A	#N/A	1	Intergenic_region	Modifier
Spleenweight	6	38560542	chr6:38,560,542	rs715598053	G	A	0.24872	0.0464106	0.00940624	8.05516e-07	0.011393	0.0706543	#N/A	#N/A	1	Intergenic_region	Modifier
Spleenweight	6	38560546	chr6:38,560,546	rs465106305	G	A	0.25128	0.0471028	0.00935026	4.71409e-07	0.011393	0.0732762	#N/A	#N/A	1	Intergenic_region	Modifier
Spleenweight	6	38560977	chr6:38,560,977	rs385900883	T	C	0.331058	-0.0431334	0.00878998	9.24276e-07	0.011393	0.0723289	#N/A	#N/A	1	Intergenic_region	Modifier
Spleenweight	6	38560980	chr6:38,560,980	rs380625646	T	C	0.297782	-0.0432127	0.00883185	9.93972e-07	0.011393	0.0685465	#N/A	#N/A	1	Intergenic_region	Modifier
Spleenweight	6	38561061	chr6:38,561,061	rs378103478	A	G	0.300768	-0.042557	0.00869756	9.93212e-07	0.011393	0.0668631	#N/A	#N/A	1	Intergenic_region	Modifier
Spleenweight	6	38561113	chr6:38,561,113	rs383463514	T	C	0.30802	-0.0437336	0.00873367	5.51508e-07	0.011393	0.071564	#N/A	#N/A	1	Intergenic_region	Modifier
Spleenweight	6	38561154	chr6:38,561,154	rs377873726	C	G	0.294795	-0.0451379	0.0088861	3.78225e-07	0.011393	0.074355	#N/A	#N/A	1	Intergenic_region	Modifier
Spleenweight	6	38561156	chr6:38,561,156	rs382214965	G	A	0.294795	-0.0451379	0.0088861	3.78225e-07	0.011393	0.074355	#N/A	#N/A	1	Intergenic_region	Modifier
Spleenweight	6	38561261	chr6:38,561,261	rs379610132	A	G	0.295648	-0.0440539	0.00884881	6.40743e-07	0.011393	0.0709456	#N/A	#N/A	1	Intergenic_region	Modifier
Spleenweight	6	38561900	chr6:38,561,900	rs211072745	G	A	0.293089	-0.0449641	0.00892447	4.69711e-07	0.011393	0.073534	#N/A	#N/A	1	Intergenic_region	Modifier
Spleenweight	6	38562229	chr6:38,562,229	rs137121021	A	G	0.288396	-0.0440841	0.00890692	7.44352e-07	0.011393	0.0700138	#N/A	#N/A	1	Intergenic_region	Modifier
Spleenweight	6	38562559	chr6:38,562,559	rs378773032	C	T	0.298635	-0.0465351	0.00890461	1.73258e-07	0.011393	0.0796229	#N/A	#N/A	1	Intergenic_region	Modifier
Spleenweight	6	38562675	chr6:38,562,675	rs383130653	A	G	0.286263	-0.0437774	0.00892181	9.25787e-07	0.011393	0.0687377	#N/A	#N/A	1	Intergenic_region	Modifier
Spleenweight	6	38563338	chr6:38,563,338	rs210380391	T	G	0.297355	-0.0467032	0.00894121	1.75695e-07	0.011393	0.0800012	#N/A	#N/A	1	Intergenic_region	Modifier
Spleenweight	6	38563658	chr6:38,563,658	rs109236118	C	G	0.298635	-0.0465351	0.00890461	1.73258e-07	0.011393	0.0796229	#N/A	#N/A	1	Intergenic_region	Modifier
Spleenweight	6	38563833	chr6:38,563,833	rs110956371	A	T	0.299488	-0.0455498	0.00888718	2.97006e-07	0.011393	0.0764117	#N/A	#N/A	1	Intergenic_region	Modifier
Spleenweight	6	38564037	chr6:38,564,037	rs110973085	T	G	0.296075	-0.044015	0.00889713	7.53281e-07	0.011393	0.0708796	#N/A	#N/A	1	Intergenic_region	Modifier
Spleenweight	6	38564419	chr6:38,564,419	rs110307348	T	C	0.298635	-0.0465351	0.00890461	1.73258e-07	0.011393	0.0796229	#N/A	#N/A	1	Intergenic_region	Modifier
Spleenweight	6	38565084	chr6:38,565,084	rs133137469	T	C	0.288823	-0.0443549	0.00888445	5.96291e-07	0.011393	0.0709389	#N/A	#N/A	1	Intergenic_region	Modifier
Spleenweight	6	38565365	chr6:38,565,365	rs109589858	C	G	0.290529	-0.0442065	0.00885173	5.91082e-07	0.011393	0.0707112	#N/A	#N/A	1	Intergenic_region	Modifier
Spleenweight	6	38566242	chr6:38,566,242	rs110854007	A	G	0.28541	-0.0441741	0.0089072	7.07196e-07	0.011393	0.069864	#N/A	#N/A	1	Intergenic_region	Modifier
Spleenweight	6	38566447	chr6:38,566,447	rs210567421	C	T	0.298635	-0.0465351	0.00890461	1.73258e-07	0.011393	0.0796229	#N/A	#N/A	1	Intergenic_region	Modifier
Spleenweight	6	38568231	chr6:38,568,231	rs207595874	C	T	0.299061	-0.0468385	0.00890019	1.42004e-07	0.011393	0.0807305	#N/A	#N/A	1	Intergenic_region	Modifier
Spleenweight	6	38569258	chr6:38,569,258	rs208499351	T	C	0.28541	-0.0441741	0.0089072	7.07196e-07	0.011393	0.069864	#N/A	#N/A	1	Intergenic_region	Modifier
Spleenweight	6	38573413	chr6:38,573,413	rs382502943	G	A	0.254693	0.0472766	0.0095988	8.42499e-07	0.011393	0.0744795	#N/A	#N/A	2	Intergenic_region	Modifier
Spleenweight	6	38575714	chr6:38,575,714	rs381256585	A	G	0.254266	0.0477356	0.00962403	7.04779e-07	0.011393	0.0758488	#N/A	#N/A	2	Intergenic_region	Modifier
Spleenweight	6	38602696	chr6:38,602,696	rs378321366	T	C	0.255546	0.0473441	0.00954334	7.01486e-07	0.011393	0.0748567	#N/A	#N/A	2	Intergenic_region	Modifier
Spleenweight	6	39730068	chr6:39,730,068	rs135312587	A	G	0.255546	-0.0463854	0.00932958	6.63133e-07	0.011393	0.0718557	ENSBTAG00000005108	SLIT2	2	Intergenic_region	Modifier
Spleenweight	6	39733610	chr6:39,733,610	rs43461215	A	G	0.254693	-0.04624	0.00934685	7.53187e-07	0.011393	0.0712492	ENSBTAG00000005108	SLIT2	2	Intergenic_region	Modifier
Spleenweight	6	39737448	chr6:39,737,448	rs108947501	A	C	0.258959	-0.0473698	0.00925676	3.09913e-07	0.011393	0.0755907	ENSBTAG00000005108	SLIT2	1	Intergenic_region	Modifier
Spleenweight	6	39737879	chr6:39,737,879	rs43461220	A	G	0.255119	-0.0461535	0.00938827	8.8296e-07	0.011393	0.0710609	ENSBTAG00000005108	SLIT2	2	Intergenic_region	Modifier
Spleenweight	6	40053452	chr6:40,053,452	rs43610218	C	T	0.490614	-0.0393295	0.00788793	6.16313e-07	0.011393	0.0678603	ENSBTAG00000029783,ENSBTAG00000005108	MIR218-1,SLIT2	1	Intron_variant	Modifier
Spleenweight	6	45965577	chr6:45,965,577	rs207542144	T	C	0.109215	-0.066071	0.0130218	3.89764e-07	0.011393	0.0745536	ENSBTAG00000004988	CCKAR	1	Intergenic_region	Modifier
Spleenweight	6	45986991	chr6:45,986,991	rs207628263	A	G	0.102816	-0.0692597	0.0131359	1.34537e-07	0.011393	0.0776775	ENSBTAG00000004988,ENSBTAG00000033214	CCKAR,TBC1D19	1	Intergenic_region	Modifier
Spleenweight	16	15809295	chr16:15,809,295	rs380751815	T	C	0.331485	0.0403145	0.00800971	4.82346e-07	0.011393	0.0632251	#N/A	#N/A	1	Intergenic_region	Modifier
Spleenweight	19	33682696	chr19:33,682,696	rs378267141	A	G	0.0908703	-0.0632496	0.012837	8.34503e-07	0.011393	0.058017	ENSBTAG00000045261	NO_SYMBOL	1	Intergenic_region	Modifier
Spleenweight	25	35980116	chr25:35,980,116	rs378452021	A	C	0.0725256	0.0782984	0.0144109	5.53268e-08	0.011393	0.0723921	ENSBTAG00000011738,ENSBTAG00000026246,ENSBTAG00000020528,ENSBTAG00000039601,ENSBTAG00000046753,ENSBTAG00000042717,ENSBTAG00000008295,ENSBTAG00000003169,ENSBTAG00000003160,ENSBTAG00000000713	TFR2,MOSPD3,PCOLCE,SAP25,LOC107131843,LOC112444370,ACTL6B,FBXO24,LRCH4,AGFG2	1	Synonymous_variant,synonymous_variant,upstream_gene_variant,upstream_gene_variant,downstream_gene_variant	Low,low,modifier,modifier,modifier
Spleenweight	25	35983587	chr25:35,983,587	rs382235901	T	C	0.072099	0.0789717	0.0145216	5.38097e-08	0.011393	0.0732429	ENSBTAG00000011738,ENSBTAG00000026246,ENSBTAG00000020528,ENSBTAG00000039601,ENSBTAG00000046753,ENSBTAG00000042717,ENSBTAG00000008295,ENSBTAG00000003169,ENSBTAG00000003160,ENSBTAG00000000713	TFR2,MOSPD3,PCOLCE,SAP25,LOC107131843,LOC112444370,ACTL6B,FBXO24,LRCH4,AGFG2	1	Missense_variant&splice_region_variant,missense_variant,downstream_gene_variant,downstream_gene_variant,downstream_gene_variant	Moderate,moderate,modifier,modifier,modifier
Spleenweight	25	35985825	chr25:35,985,825	rs383302973	C	T	0.0755119	0.0778711	0.0141195	3.48525e-08	0.011393	0.0743124	ENSBTAG00000011738,ENSBTAG00000026246,ENSBTAG00000020528,ENSBTAG00000039601,ENSBTAG00000046753,ENSBTAG00000042717,ENSBTAG00000003169,ENSBTAG00000003160,ENSBTAG00000000713	TFR2,MOSPD3,PCOLCE,SAP25,LOC107131843,LOC112444370,FBXO24,LRCH4,AGFG2	1	Missense_variant,downstream_gene_variant,downstream_gene_variant,downstream_gene_variant,downstream_gene_variant	Moderate,modifier,modifier,modifier,modifier
Penisweight	14	28752699	chr14:28,752,699	rs382135791	T	C	0.105111	0.0208531	0.00421532	7.53706e-07	0.00233	0.0351101	#N/A	#N/A	1	Intergenic_region	Modifier
Penisweight	14	28791697	chr14:28,791,697	rs381818935	A	G	0.0910965	0.0220374	0.00449705	9.564e-07	0.00233	0.0345155	#N/A	#N/A	1	Intergenic_region	Modifier
Penisweight	14	28792311	chr14:28,792,311	rs381003560	C	T	0.0952185	0.0221321	0.00440555	5.06912e-07	0.00233	0.036223	#N/A	#N/A	1	Intergenic_region	Modifier
Penisweight	14	28792312	chr14:28,792,312	rs382750972	T	A	0.0952185	0.0221321	0.00440555	5.06912e-07	0.00233	0.036223	#N/A	#N/A	1	Intergenic_region	Modifier
Penisweight	14	28794929	chr14:28,794,929	rs379503622	T	A	0.0956307	0.0223338	0.0043937	3.71231e-07	0.00233	0.037029	#N/A	#N/A	1	Intergenic_region	Modifier
Penisweight	14	28798221	chr14:28,798,221	rs210342615	A	G	0.0956307	0.0219324	0.00439515	6.03355e-07	0.00233	0.03571	#N/A	#N/A	1	Intergenic_region	Modifier
Penisweight	14	28801107	chr14:28,801,107	rs379125111	G	T	0.0956307	0.0219324	0.00439515	6.03355e-07	0.00233	0.03571	#N/A	#N/A	1	Intergenic_region	Modifier
Penisweight	14	28806837	chr14:28,806,837	rs385983137	T	C	0.0919209	0.0223107	0.00447758	6.26847e-07	0.00233	0.0356647	#N/A	#N/A	1	Intergenic_region	Modifier
Penisweight	15	61861593	chr15:61,861,593	rs42530873	A	C	0.314097	-0.0145071	0.00286184	3.99599e-07	0.00233	0.038919	ENSBTAG00000006060	DCDC1	1	Intron_variant,intron_variant,intron_variant	Modifier,modifier,modifier
Testisweight	4	6521591	chr4:6,521,591	rs135398021	C	T	0.279022	-0.0330051	0.00641233	2.64488e-07	0.008197	0.0534685	#N/A	#N/A	1	Intergenic_region	Modifier
Testisweight	4	6530037	chr4:6,530,037	rs110637681	C	T	0.283582	-0.0319083	0.00640978	6.42262e-07	0.008197	0.0504693	#N/A	#N/A	1	Intergenic_region	Modifier
Testisweight	4	6532444	chr4:6,532,444	rs136316942	A	C	0.278192	-0.0336747	0.00643785	1.68832e-07	0.008197	0.0555583	#N/A	#N/A	1	Intergenic_region	Modifier
Testisweight	6	37289572	chr6:37,289,572	rs109493308	A	T	0.41874	-0.0336343	0.00640643	1.52027e-07	0.008197	0.0671823	ENSBTAG00000011973,ENSBTAG00000005932,ENSBTAG00000021582	NO_SYMBOL,FAM184B,NCAPG	8	Intron_variant,intron_variant,intron_variant	Modifier,modifier,modifier
Testisweight	16	23009425	chr16:23,009,425	rs380678304	G	T	0.320481	0.0309004	0.00621779	6.70655e-07	0.008197	0.0507349	#N/A	#N/A	1	Intergenic_region	Modifier
Testisweight	17	28334547	chr17:28,334,547	rs136162349	A	G	0.384743	-0.0298707	0.00602834	7.23116e-07	0.008197	0.0515339	#N/A	#N/A	1	Intergenic_region	Modifier
Testisweight	17	28342978	chr17:28,342,978	rs136684225	G	A	0.375207	-0.0312657	0.00616063	3.87334e-07	0.008197	0.0559137	#N/A	#N/A	1	Intergenic_region	Modifier
Heartweight	6	37048588	chr6:37,048,588	rs109246224	G	A	0.40836	-0.0605003	0.0120531	5.18124e-07	0.019722	0.0896798	#N/A	#N/A	6	Intergenic_region	Modifier
Heartweight	6	37188623	chr6:37,188,623	rs109367096	G	A	0.408762	-0.0640226	0.0120891	1.18447e-07	0.019722	0.100457	ENSBTAG00000019441,ENSBTAG00000005989,ENSBTAG00000005932	MED28,LAP3,FAM184B	6	Intron_variant,intron_variant,intron_variant	Modifier,modifier,modifier
Heartweight	6	37189736	chr6:37,189,736	rs110645220	T	C	0.408762	-0.0640226	0.0120891	1.18447e-07	0.019722	0.100457	ENSBTAG00000019441,ENSBTAG00000005989,ENSBTAG00000005932	MED28,LAP3,FAM184B	6	Intron_variant,intron_variant,intron_variant	Modifier,modifier,modifier
Heartweight	6	37214389	chr6:37,214,389	rs109438687	T	C	0.398714	-0.0643268	0.012279	1.61651e-07	0.019722	0.100602	ENSBTAG00000019441,ENSBTAG00000005989,ENSBTAG00000005932	MED28,LAP3,FAM184B	6	Intron_variant,intron_variant,intron_variant	Modifier,modifier,modifier
Heartweight	6	37214736	chr6:37,214,736	rs109467519	C	T	0.39992	-0.0656773	0.0123047	9.41896e-08	0.019722	0.104976	ENSBTAG00000019441,ENSBTAG00000005989,ENSBTAG00000005932	MED28,LAP3,FAM184B	8	Intron_variant,intron_variant,intron_variant	Modifier,modifier,modifier
Heartweight	6	37216084	chr6:37,216,084	rs109580631	C	T	0.368569	-0.0598719	0.0122276	9.75778e-07	0.019722	0.0845999	ENSBTAG00000019441,ENSBTAG00000005989,ENSBTAG00000005932	MED28,LAP3,FAM184B	7	Intron_variant,intron_variant,intron_variant	Modifier,modifier,modifier
Heartweight	6	37223186	chr6:37,223,186	rs109355965	T	C	0.400322	-0.0656874	0.0123126	9.55481e-08	0.019722	0.105044	ENSBTAG00000019441,ENSBTAG00000005932	MED28,FAM184B	8	Intron_variant,intron_variant,intron_variant	Modifier,modifier,modifier
Heartweight	6	37236226	chr6:37,236,226	rs110766531	G	A	0.400322	-0.0654872	0.0123082	1.03423e-07	0.019722	0.104405	ENSBTAG00000005932,ENSBTAG00000021582	FAM184B,NCAPG	8	Intron_variant,intron_variant,intron_variant	Modifier,modifier,modifier
Heartweight	6	37238502	chr6:37,238,502	rs109062047	C	T	0.400723	-0.0654965	0.0123161	1.04929e-07	0.019722	0.104469	ENSBTAG00000005932,ENSBTAG00000021582	FAM184B,NCAPG	8	Intron_variant,intron_variant,intron_variant	Modifier,modifier,modifier
Heartweight	6	37252978	chr6:37,252,978	rs133016139	G	A	0.358521	-0.0611208	0.0121887	5.31536e-07	0.019722	0.0871273	ENSBTAG00000005932,ENSBTAG00000021582	FAM184B,NCAPG	5	Intron_variant,intron_variant,intron_variant	Modifier,modifier,modifier
Heartweight	6	37258620	chr6:37,258,620	rs380895281	C	A	0.407958	-0.0593454	0.0121277	9.91213e-07	0.019722	0.0862623	ENSBTAG00000005932,ENSBTAG00000021582	FAM184B,NCAPG	6	Intron_variant,intron_variant,intron_variant	Modifier,modifier,modifier
Heartweight	6	37258892	chr6:37,258,892	rs383076632	G	A	0.39992	-0.0656773	0.0123047	9.41896e-08	0.019722	0.104976	ENSBTAG00000005932,ENSBTAG00000021582	FAM184B,NCAPG	8	Intron_variant,intron_variant,intron_variant	Modifier,modifier,modifier
Heartweight	6	37263319	chr6:37,263,319	rs134524859	T	C	0.360531	-0.0643427	0.0122536	1.51335e-07	0.019722	0.0967921	ENSBTAG00000005932,ENSBTAG00000021582	FAM184B,NCAPG	5	Intron_variant,intron_variant,intron_variant	Modifier,modifier,modifier
Heartweight	6	37264863	chr6:37,264,863	rs207956815	C	T	0.358923	-0.0654222	0.0122297	8.82227e-08	0.019722	0.0998713	ENSBTAG00000005932,ENSBTAG00000021582	FAM184B,NCAPG	5	Intron_variant,intron_variant,intron_variant	Modifier,modifier,modifier
Heartweight	6	37265148	chr6:37,265,148	rs109055407	G	A	0.39992	-0.0656773	0.0123047	9.41896e-08	0.019722	0.104976	ENSBTAG00000005932,ENSBTAG00000021582	FAM184B,NCAPG	8	Intron_variant,intron_variant,intron_variant	Modifier,modifier,modifier
Heartweight	6	37270930	chr6:37,270,930	rs110406669	G	T	0.353296	-0.0599536	0.0122157	9.20502e-07	0.019722	0.0832825	ENSBTAG00000011973,ENSBTAG00000005932,ENSBTAG00000021582	NO_SYMBOL,FAM184B,NCAPG	5	Intron_variant,intron_variant,intron_variant	Modifier,modifier,modifier
Heartweight	6	37289572	chr6:37,289,572	rs109493308	A	T	0.41881	-0.0635756	0.0121343	1.61152e-07	0.019722	0.0997689	ENSBTAG00000011973,ENSBTAG00000005932,ENSBTAG00000021582	NO_SYMBOL,FAM184B,NCAPG	7	Intron_variant,intron_variant,intron_variant	Modifier,modifier,modifier
Heartweight	6	37290854	chr6:37,290,854	rs110815573	C	T	0.39992	-0.0656773	0.0123047	9.41896e-08	0.019722	0.104976	ENSBTAG00000011973,ENSBTAG00000005932,ENSBTAG00000021582	NO_SYMBOL,FAM184B,NCAPG	8	Intron_variant,intron_variant,intron_variant	Modifier,modifier,modifier
Heartweight	6	37297064	chr6:37,297,064	rs473239884	C	G	0.424437	-0.0626815	0.0120406	1.93108e-07	0.019722	0.0973339	ENSBTAG00000011973,ENSBTAG00000005932,ENSBTAG00000021582	NO_SYMBOL,FAM184B,NCAPG	6	Upstream_gene_variant,intron_variant,intron_variant,intron_variant	Modifier,modifier,modifier,modifier
Heartweight	6	37299943	chr6:37,299,943	rs110242144	G	C	0.39992	-0.0656773	0.0123047	9.41896e-08	0.019722	0.104976	ENSBTAG00000011973,ENSBTAG00000005932,ENSBTAG00000021582	NO_SYMBOL,FAM184B,NCAPG	8	Upstream_gene_variant,intron_variant,intron_variant,intron_variant	Modifier,modifier,modifier,modifier
Heartweight	6	37300590	chr6:37,300,590	rs110226351	T	C	0.325965	-0.0623159	0.0126153	7.82397e-07	0.019722	0.0865227	ENSBTAG00000011973,ENSBTAG00000005932,ENSBTAG00000021582	NO_SYMBOL,FAM184B,NCAPG	2	Upstream_gene_variant,intron_variant,intron_variant,intron_variant	Modifier,modifier,modifier,modifier
Heartweight	6	37301160	chr6:37,301,160	rs109145748	G	C	0.346061	-0.0616295	0.0125674	9.39518e-07	0.019722	0.0871658	ENSBTAG00000011973,ENSBTAG00000005932,ENSBTAG00000021582	NO_SYMBOL,FAM184B,NCAPG	2	5_prime_utr_variant,5_prime_utr_variant,upstream_gene_variant,intron_variant	Modifier,modifier,modifier,modifier
Heartweight	6	37301762	chr6:37,301,762	rs209515304	A	C	0.331994	-0.0650825	0.0126083	2.44488e-07	0.019722	0.0952616	ENSBTAG00000011973,ENSBTAG00000005932,ENSBTAG00000021582	NO_SYMBOL,FAM184B,NCAPG	2	5_prime_utr_variant,upstream_gene_variant,upstream_gene_variant,intron_variant	Modifier,modifier,modifier,modifier
Heartweight	6	37302172	chr6:37,302,172	rs109559358	A	G	0.32918	-0.0625677	0.0126404	7.42817e-07	0.019722	0.0876635	ENSBTAG00000011973,ENSBTAG00000005932,ENSBTAG00000021582	NO_SYMBOL,FAM184B,NCAPG	2	Upstream_gene_variant,upstream_gene_variant,intron_variant,intron_variant	Modifier,modifier,modifier,modifier
Heartweight	6	37306241	chr6:37,306,241	rs109702251	C	G	0.325161	-0.0621677	0.0126225	8.4299e-07	0.019722	0.0860017	ENSBTAG00000011973,ENSBTAG00000005932,ENSBTAG00000021582	NO_SYMBOL,FAM184B,NCAPG	2	Upstream_gene_variant,upstream_gene_variant,intron_variant,intron_variant	Modifier,modifier,modifier,modifier
Heartweight	6	37316093	chr6:37,316,093	rs109843602	C	T	0.401527	-0.06487	0.0123104	1.3679e-07	0.019722	0.102548	ENSBTAG00000011973,ENSBTAG00000005932,ENSBTAG00000021582	NO_SYMBOL,FAM184B,NCAPG	7	Intron_variant,intron_variant,intron_variant	Modifier,modifier,modifier
Heartweight	6	37321441	chr6:37,321,441	rs110395260	T	A	0.348071	-0.0624241	0.0125131	6.07924e-07	0.019722	0.0896709	ENSBTAG00000011973,ENSBTAG00000005932,ENSBTAG00000021582	NO_SYMBOL,FAM184B,NCAPG	2	Upstream_gene_variant,intron_variant,intron_variant	Modifier,modifier,modifier
Heartweight	6	37326947	chr6:37,326,947	rs110302982	A	G	0.39992	-0.0656773	0.0123047	9.41896e-08	0.019722	0.104976	ENSBTAG00000011973,ENSBTAG00000005932,ENSBTAG00000021582	NO_SYMBOL,FAM184B,NCAPG	8	Intron_variant,intron_variant	Modifier,modifier
Heartweight	6	37349373	chr6:37,349,373	rs110175987	C	T	0.400322	-0.0654697	0.0123122	1.05222e-07	0.019722	0.104349	ENSBTAG00000011973,ENSBTAG00000005932,ENSBTAG00000021582,ENSBTAG00000046561	NO_SYMBOL,FAM184B,NCAPG,LCORL	7	Intron_variant,intron_variant,intron_variant	Modifier,modifier,modifier
Heartweight	6	37362802	chr6:37,362,802	rs383962462	T	C	0.40836	-0.0623772	0.0122877	3.84679e-07	0.019722	0.0953304	ENSBTAG00000011973,ENSBTAG00000021582,ENSBTAG00000046561	NO_SYMBOL,NCAPG,LCORL	5	Intron_variant,intron_variant,intron_variant	Modifier,modifier,modifier
Heartweight	6	37381106	chr6:37,381,106	rs379449143	A	G	0.39992	-0.0656773	0.0123047	9.41896e-08	0.019722	0.104976	ENSBTAG00000021582,ENSBTAG00000046561	NCAPG,LCORL	8	Downstream_gene_variant,downstream_gene_variant,downstream_gene_variant,intron_variant,intron_variant,intron_variant	Modifier,modifier,modifier,modifier,modifier,modifier
Heartweight	6	37381397	chr6:37,381,397	rs379194924	G	C	0.400723	-0.0652791	0.0123157	1.15511e-07	0.019722	0.103777	ENSBTAG00000021582,ENSBTAG00000046561	NCAPG,LCORL	7	Downstream_gene_variant,downstream_gene_variant,downstream_gene_variant,intron_variant,intron_variant,intron_variant	Modifier,modifier,modifier,modifier,modifier,modifier
Heartweight	6	37403795	chr6:37,403,795	rs109696064	C	T	0.39992	-0.0656773	0.0123047	9.41896e-08	0.019722	0.104976	ENSBTAG00000021582,ENSBTAG00000046561	NCAPG,LCORL	8	Synonymous_variant,synonymous_variant,synonymous_variant,synonymous_variant,synonymous_variant,downstream_gene_variant,intron_variant	Low,low,low,low,low,modifier,modifier
Heartweight	6	37418449	chr6:37,418,449	rs110891752	A	G	0.39992	-0.0656773	0.0123047	9.41896e-08	0.019722	0.104976	ENSBTAG00000021582,ENSBTAG00000046561	NCAPG,LCORL	8	Intron_variant,intron_variant,intron_variant,intron_variant,intron_variant,intron_variant,intron_variant	Modifier,modifier,modifier,modifier,modifier,modifier,modifier
Heartweight	6	37431101	chr6:37,431,101	rs385185550	G	C	0.399518	-0.0654285	0.0122908	1.01866e-07	0.019722	0.104148	ENSBTAG00000046561	LCORL	8	Intron_variant,intron_variant,intron_variant,intron_variant,intron_variant,intron_variant,intron_variant	Modifier,modifier,modifier,modifier,modifier,modifier,modifier
Heartweight	6	37438248	chr6:37,438,248	rs109732906	G	A	0.399518	-0.0654285	0.0122908	1.01866e-07	0.019722	0.104148	ENSBTAG00000046561	LCORL	8	Intron_variant,intron_variant,intron_variant,intron_variant,intron_variant,intron_variant,intron_variant	Modifier,modifier,modifier,modifier,modifier,modifier,modifier
Heartweight	6	37460068	chr6:37,460,068	rs385255004	T	C	0.399518	-0.0654285	0.0122908	1.01866e-07	0.019722	0.104148	ENSBTAG00000046561	LCORL	8	Intron_variant,intron_variant,intron_variant,intron_variant,intron_variant,intron_variant,intron_variant	Modifier,modifier,modifier,modifier,modifier,modifier,modifier
Heartweight	6	37476182	chr6:37,476,182	rs379009029	A	C	0.400322	-0.0647887	0.0122934	1.36275e-07	0.019722	0.102189	ENSBTAG00000046561	LCORL	8	Intron_variant,intron_variant,intron_variant,intron_variant,intron_variant,intron_variant,intron_variant	Modifier,modifier,modifier,modifier,modifier,modifier,modifier
Heartweight	6	37476200	chr6:37,476,200	rs381823183	A	T	0.400322	-0.0647887	0.0122934	1.36275e-07	0.019722	0.102189	ENSBTAG00000046561	LCORL	8	Intron_variant,intron_variant,intron_variant,intron_variant,intron_variant,intron_variant,intron_variant	Modifier,modifier,modifier,modifier,modifier,modifier,modifier
Heartweight	6	37480277	chr6:37,480,277	rs110995268	C	T	0.403537	-0.0637656	0.0122724	2.0377e-07	0.019722	0.0992473	ENSBTAG00000046561	LCORL	8	Intron_variant,intron_variant,intron_variant,intron_variant,intron_variant,intron_variant,intron_variant	Modifier,modifier,modifier,modifier,modifier,modifier,modifier
Heartweight	6	37508184	chr6:37,508,184	rs109188585	A	C	0.404743	-0.062944	0.0122626	2.85122e-07	0.019722	0.0967992	ENSBTAG00000046561	LCORL	8	Intron_variant,intron_variant,intron_variant,intron_variant,intron_variant,intron_variant	Modifier,modifier,modifier,modifier,modifier,modifier
Heartweight	6	37513645	chr6:37,513,645	rs110369727	G	A	0.404743	-0.0635015	0.0122678	2.26363e-07	0.019722	0.0985215	ENSBTAG00000046561	LCORL	9	Intron_variant,intron_variant,intron_variant,intron_variant,intron_variant,intron_variant	Modifier,modifier,modifier,modifier,modifier,modifier
Heartweight	6	37522190	chr6:37,522,190	rs109810741	C	T	0.405145	-0.0631885	0.0122765	2.64559e-07	0.019722	0.0975836	ENSBTAG00000046561	LCORL	9	Intron_variant,intron_variant,intron_variant,intron_variant,intron_variant,intron_variant	Modifier,modifier,modifier,modifier,modifier,modifier
Heartweight	6	37526812	chr6:37,526,812	rs109315734	C	T	0.405145	-0.0631885	0.0122765	2.64559e-07	0.019722	0.0975836	ENSBTAG00000046561	LCORL	9	Intron_variant,intron_variant,intron_variant,intron_variant,intron_variant,intron_variant	Modifier,modifier,modifier,modifier,modifier,modifier
Heartweight	6	37529800	chr6:37,529,800	rs377959514	G	A	0.405145	-0.0631885	0.0122765	2.64559e-07	0.019722	0.0975836	ENSBTAG00000046561	LCORL	9	Intron_variant,intron_variant,intron_variant,intron_variant,intron_variant,intron_variant	Modifier,modifier,modifier,modifier,modifier,modifier
Heartweight	6	37543134	chr6:37,543,134	rs109929997	A	C	0.405145	-0.0631885	0.0122765	2.64559e-07	0.019722	0.0975836	ENSBTAG00000046561	LCORL	9	Intron_variant,intron_variant,intron_variant,intron_variant,intron_variant,intron_variant	Modifier,modifier,modifier,modifier,modifier,modifier
Heartweight	6	37547826	chr6:37,547,826	rs109673676	G	A	0.405145	-0.0631885	0.0122765	2.64559e-07	0.019722	0.0975836	ENSBTAG00000046561	LCORL	9	Intron_variant,intron_variant,intron_variant,intron_variant,intron_variant,intron_variant	Modifier,modifier,modifier,modifier,modifier,modifier
Heartweight	6	37569485	chr6:37,569,485	rs383507085	A	C	0.404743	-0.0639267	0.0122377	1.75348e-07	0.019722	0.0998453	ENSBTAG00000046561	LCORL	9	Intergenic_region	Modifier
Heartweight	6	37571208	chr6:37,571,208	rs110800472	T	C	0.404743	-0.0639267	0.0122377	1.75348e-07	0.019722	0.0998453	ENSBTAG00000046561	LCORL	9	Intergenic_region	Modifier
Heartweight	6	37573615	chr6:37,573,615	rs109029403	T	A	0.405547	-0.0625001	0.0122571	3.41257e-07	0.019722	0.0954991	ENSBTAG00000046561	LCORL	9	Intergenic_region	Modifier
Heartweight	6	37585527	chr6:37,585,527	rs378858709	T	C	0.405949	-0.0616816	0.0122558	4.83253e-07	0.019722	0.0930434	ENSBTAG00000046561	LCORL	9	Intergenic_region	Modifier
Heartweight	6	37591326	chr6:37,591,326	rs110001259	G	A	0.403537	-0.0634523	0.0122229	2.08852e-07	0.019722	0.0982745	ENSBTAG00000046561	LCORL	9	Intergenic_region	Modifier
Heartweight	6	37601836	chr6:37,601,836	rs109783627	G	T	0.378617	-0.0642351	0.0121679	1.29849e-07	0.019722	0.0984427	ENSBTAG00000046561	LCORL	6	Intergenic_region	Modifier
Heartweight	6	37608504	chr6:37,608,504	rs110470694	C	T	0.379421	-0.0649298	0.0122101	1.05089e-07	0.019722	0.100667	#N/A	#N/A	5	Intergenic_region	Modifier
Heartweight	6	37610136	chr6:37,610,136	rs383681081	T	G	0.405145	-0.0643803	0.0122285	1.40362e-07	0.019722	0.101299	#N/A	#N/A	9	Intergenic_region	Modifier
Heartweight	6	37614179	chr6:37,614,179	rs109976622	G	A	0.404341	-0.0639989	0.0122344	1.68524e-07	0.019722	0.100039	#N/A	#N/A	9	Intergenic_region	Modifier
Heartweight	6	37624003	chr6:37,624,003	rs110710894	C	T	0.401125	-0.0628858	0.0122143	2.62521e-07	0.019722	0.0963386	#N/A	#N/A	6	Intergenic_region	Modifier
Heartweight	6	37625923	chr6:37,625,923	rs109028229	G	A	0.379019	-0.0657109	0.0122228	7.61201e-08	0.019722	0.103061	#N/A	#N/A	6	Intergenic_region	Modifier
Heartweight	6	37627776	chr6:37,627,776	rs109060347	G	C	0.404341	-0.0639989	0.0122344	1.68524e-07	0.019722	0.100039	#N/A	#N/A	9	Intergenic_region	Modifier
Heartweight	6	37633434	chr6:37,633,434	rs110561116	T	C	0.404341	-0.0639989	0.0122344	1.68524e-07	0.019722	0.100039	#N/A	#N/A	9	Intergenic_region	Modifier
Heartweight	6	37637484	chr6:37,637,484	rs109576691	G	T	0.404341	-0.0639989	0.0122344	1.68524e-07	0.019722	0.100039	#N/A	#N/A	9	Intergenic_region	Modifier
Heartweight	6	37684483	chr6:37,684,483	rs380838173	A	G	0.414389	-0.0650915	0.0122519	1.07961e-07	0.019722	0.104267	#N/A	#N/A	9	Intergenic_region	Modifier
Heartweight	13	43399255	chr13:43,399,255	rs383985524	C	G	0.0763666	-0.102054	0.0207116	8.33436e-07	0.019722	0.0744976	ENSBTAG00000017938,ENSBTAG00000054273,ENSBTAG00000037509,ENSBTAG00000039356	LOC112449293,NO_SYMBOL,LOC782061,LOC782061	1	Intron_variant	Modifier
Heartweight	16	25373786	chr16:25,373,786	rs136227007	G	A	0.255225	0.0618316	0.0123873	5.99065e-07	0.019722	0.0736967	#N/A	#N/A	1	Intergenic_region	Modifier
Heartweight	20	56927782	chr20:56,927,782	rs210665247	T	G	0.215032	-0.0671923	0.0136956	9.28848e-07	0.019722	0.0772811	ENSBTAG00000037576	MARCHF11	1	Intergenic_region	Modifier
Heartweight	20	56927786	chr20:56,927,786	rs41954728	T	C	0.21463	-0.0679531	0.0136872	6.88039e-07	0.019722	0.0789337	ENSBTAG00000037576	MARCHF11	1	Intergenic_region	Modifier
Heartweight	20	56927858	chr20:56,927,858	rs41954725	C	T	0.21664	-0.0681246	0.013643	5.93331e-07	0.019722	0.0798706	ENSBTAG00000037576	MARCHF11	1	Intergenic_region	Modifier
Heartweight	20	58072048	chr20:58,072,048	rs109358869	T	C	0.370981	0.0573217	0.0114384	5.40538e-07	0.019722	0.0777558	#N/A	#N/A	1	Intergenic_region	Modifier
Liverweight	6	37048588	chr6:37,048,588	rs109246224	G	A	0.410466	-0.183204	0.0357722	3.03241e-07	0.168706	0.0962843	#N/A	#N/A	5	Intergenic_region	Modifier
Liverweight	6	37188623	chr6:37,188,623	rs109367096	G	A	0.410875	-0.186607	0.0358856	1.99238e-07	0.168706	0.0999246	ENSBTAG00000019441,ENSBTAG00000005989,ENSBTAG00000005932	MED28,LAP3,FAM184B	5	Intron_variant,intron_variant,intron_variant	Modifier,modifier,modifier
Liverweight	6	37189736	chr6:37,189,736	rs110645220	T	C	0.410875	-0.186607	0.0358856	1.99238e-07	0.168706	0.0999246	ENSBTAG00000019441,ENSBTAG00000005989,ENSBTAG00000005932	MED28,LAP3,FAM184B	5	Intron_variant,intron_variant,intron_variant	Modifier,modifier,modifier
Liverweight	6	37214389	chr6:37,214,389	rs109438687	T	C	0.401063	-0.191416	0.0364652	1.52697e-07	0.168706	0.10434	ENSBTAG00000019441,ENSBTAG00000005989,ENSBTAG00000005932	MED28,LAP3,FAM184B	5	Intron_variant,intron_variant,intron_variant	Modifier,modifier,modifier
Liverweight	6	37214736	chr6:37,214,736	rs109467519	C	T	0.402289	-0.193669	0.0365384	1.15544e-07	0.168706	0.106918	ENSBTAG00000019441,ENSBTAG00000005989,ENSBTAG00000005932	MED28,LAP3,FAM184B	7	Intron_variant,intron_variant,intron_variant	Modifier,modifier,modifier
Liverweight	6	37216084	chr6:37,216,084	rs109580631	C	T	0.370809	-0.180393	0.0363045	6.73365e-07	0.168706	0.090006	ENSBTAG00000019441,ENSBTAG00000005989,ENSBTAG00000005932	MED28,LAP3,FAM184B	6	Intron_variant,intron_variant,intron_variant	Modifier,modifier,modifier
Liverweight	6	37223186	chr6:37,223,186	rs109355965	T	C	0.402698	-0.196719	0.0365607	7.42398e-08	0.168706	0.110348	ENSBTAG00000019441,ENSBTAG00000005932	MED28,FAM184B	7	Intron_variant,intron_variant,intron_variant	Modifier,modifier,modifier
Liverweight	6	37236226	chr6:37,236,226	rs110766531	G	A	0.402698	-0.193401	0.0365468	1.21071e-07	0.168706	0.106657	ENSBTAG00000005932,ENSBTAG00000021582	FAM184B,NCAPG	7	Intron_variant,intron_variant,intron_variant	Modifier,modifier,modifier
Liverweight	6	37238502	chr6:37,238,502	rs109062047	C	T	0.403107	-0.196452	0.0365691	7.78379e-08	0.168706	0.110085	ENSBTAG00000005932,ENSBTAG00000021582	FAM184B,NCAPG	7	Intron_variant,intron_variant,intron_variant	Modifier,modifier,modifier
Liverweight	6	37258620	chr6:37,258,620	rs380895281	C	A	0.409648	-0.190028	0.0360514	1.35671e-07	0.168706	0.103528	ENSBTAG00000005932,ENSBTAG00000021582	FAM184B,NCAPG	5	Intron_variant,intron_variant,intron_variant	Modifier,modifier,modifier
Liverweight	6	37258877	chr6:37,258,877	rs135342868	A	G	0.358136	-0.178919	0.0363449	8.5315e-07	0.168706	0.0872375	ENSBTAG00000005932,ENSBTAG00000021582	FAM184B,NCAPG	6	Intron_variant,intron_variant,intron_variant	Modifier,modifier,modifier
Liverweight	6	37258892	chr6:37,258,892	rs383076632	G	A	0.402289	-0.193669	0.0365384	1.15544e-07	0.168706	0.106918	ENSBTAG00000005932,ENSBTAG00000021582	FAM184B,NCAPG	7	Intron_variant,intron_variant,intron_variant	Modifier,modifier,modifier
Liverweight	6	37265148	chr6:37,265,148	rs109055407	G	A	0.402289	-0.193669	0.0365384	1.15544e-07	0.168706	0.106918	ENSBTAG00000005932,ENSBTAG00000021582	FAM184B,NCAPG	7	Intron_variant,intron_variant,intron_variant	Modifier,modifier,modifier
Liverweight	6	37289572	chr6:37,289,572	rs109493308	A	T	0.420687	-0.187943	0.0360506	1.85492e-07	0.168706	0.102053	ENSBTAG00000011973,ENSBTAG00000005932,ENSBTAG00000021582	NO_SYMBOL,FAM184B,NCAPG	6	Intron_variant,intron_variant,intron_variant	Modifier,modifier,modifier
Liverweight	6	37290854	chr6:37,290,854	rs110815573	C	T	0.402289	-0.193669	0.0365384	1.15544e-07	0.168706	0.106918	ENSBTAG00000011973,ENSBTAG00000005932,ENSBTAG00000021582	NO_SYMBOL,FAM184B,NCAPG	7	Intron_variant,intron_variant,intron_variant	Modifier,modifier,modifier
Liverweight	6	37297064	chr6:37,297,064	rs473239884	C	G	0.426002	-0.178719	0.0357822	5.89471e-07	0.168706	0.0925898	ENSBTAG00000011973,ENSBTAG00000005932,ENSBTAG00000021582	NO_SYMBOL,FAM184B,NCAPG	5	Upstream_gene_variant,intron_variant,intron_variant,intron_variant	Modifier,modifier,modifier,modifier
Liverweight	6	37299943	chr6:37,299,943	rs110242144	G	C	0.402289	-0.193669	0.0365384	1.15544e-07	0.168706	0.106918	ENSBTAG00000011973,ENSBTAG00000005932,ENSBTAG00000021582	NO_SYMBOL,FAM184B,NCAPG	7	Upstream_gene_variant,intron_variant,intron_variant,intron_variant	Modifier,modifier,modifier,modifier
Liverweight	6	37316093	chr6:37,316,093	rs109843602	C	T	0.403925	-0.193256	0.0365592	1.24932e-07	0.168706	0.106602	ENSBTAG00000011973,ENSBTAG00000005932,ENSBTAG00000021582	NO_SYMBOL,FAM184B,NCAPG	6	Intron_variant,intron_variant,intron_variant	Modifier,modifier,modifier
Liverweight	6	37326947	chr6:37,326,947	rs110302982	A	G	0.402289	-0.193669	0.0365384	1.15544e-07	0.168706	0.106918	ENSBTAG00000011973,ENSBTAG00000005932,ENSBTAG00000021582	NO_SYMBOL,FAM184B,NCAPG	7	Intron_variant,intron_variant	Modifier,modifier
Liverweight	6	37349373	chr6:37,349,373	rs110175987	C	T	0.402698	-0.192229	0.0365616	1.45888e-07	0.168706	0.105368	ENSBTAG00000011973,ENSBTAG00000005932,ENSBTAG00000021582,ENSBTAG00000046561	NO_SYMBOL,FAM184B,NCAPG,LCORL	6	Intron_variant,intron_variant,intron_variant	Modifier,modifier,modifier
Liverweight	6	37365959	chr6:37,365,959	rs382182849	G	C	0.3426	-0.181588	0.0370377	9.4489e-07	0.168706	0.0880422	ENSBTAG00000011973,ENSBTAG00000021582,ENSBTAG00000046561	NO_SYMBOL,NCAPG,LCORL	2	Intron_variant,intron_variant,intron_variant	Modifier,modifier,modifier
Liverweight	6	37381106	chr6:37,381,106	rs379449143	A	G	0.402289	-0.193669	0.0365384	1.15544e-07	0.168706	0.106918	ENSBTAG00000021582,ENSBTAG00000046561	NCAPG,LCORL	7	Downstream_gene_variant,downstream_gene_variant,downstream_gene_variant,intron_variant,intron_variant,intron_variant	Modifier,modifier,modifier,modifier,modifier,modifier
Liverweight	6	37381397	chr6:37,381,397	rs379194924	G	C	0.403107	-0.191961	0.03657	1.52816e-07	0.168706	0.10511	ENSBTAG00000021582,ENSBTAG00000046561	NCAPG,LCORL	6	Downstream_gene_variant,downstream_gene_variant,downstream_gene_variant,intron_variant,intron_variant,intron_variant	Modifier,modifier,modifier,modifier,modifier,modifier
Liverweight	6	37403795	chr6:37,403,795	rs109696064	C	T	0.402289	-0.193669	0.0365384	1.15544e-07	0.168706	0.106918	ENSBTAG00000021582,ENSBTAG00000046561	NCAPG,LCORL	7	Synonymous_variant,synonymous_variant,synonymous_variant,synonymous_variant,synonymous_variant,downstream_gene_variant,intron_variant	Low,low,low,low,low,modifier,modifier
Liverweight	6	37418449	chr6:37,418,449	rs110891752	A	G	0.402289	-0.193669	0.0365384	1.15544e-07	0.168706	0.106918	ENSBTAG00000021582,ENSBTAG00000046561	NCAPG,LCORL	7	Intron_variant,intron_variant,intron_variant,intron_variant,intron_variant,intron_variant,intron_variant	Modifier,modifier,modifier,modifier,modifier,modifier,modifier
Liverweight	6	37431101	chr6:37,431,101	rs385185550	G	C	0.401881	-0.195667	0.0364981	8.27529e-08	0.168706	0.109099	ENSBTAG00000046561	LCORL	7	Intron_variant,intron_variant,intron_variant,intron_variant,intron_variant,intron_variant,intron_variant	Modifier,modifier,modifier,modifier,modifier,modifier,modifier
Liverweight	6	37438248	chr6:37,438,248	rs109732906	G	A	0.401881	-0.195667	0.0364981	8.27529e-08	0.168706	0.109099	ENSBTAG00000046561	LCORL	7	Intron_variant,intron_variant,intron_variant,intron_variant,intron_variant,intron_variant,intron_variant	Modifier,modifier,modifier,modifier,modifier,modifier,modifier
Liverweight	6	37460068	chr6:37,460,068	rs385255004	T	C	0.401881	-0.195667	0.0364981	8.27529e-08	0.168706	0.109099	ENSBTAG00000046561	LCORL	7	Intron_variant,intron_variant,intron_variant,intron_variant,intron_variant,intron_variant,intron_variant	Modifier,modifier,modifier,modifier,modifier,modifier,modifier
Liverweight	6	37476182	chr6:37,476,182	rs379009029	A	C	0.402698	-0.199137	0.0365122	4.92525e-08	0.168706	0.113078	ENSBTAG00000046561	LCORL	7	Intron_variant,intron_variant,intron_variant,intron_variant,intron_variant,intron_variant,intron_variant	Modifier,modifier,modifier,modifier,modifier,modifier,modifier
Liverweight	6	37476200	chr6:37,476,200	rs381823183	A	T	0.402698	-0.199137	0.0365122	4.92525e-08	0.168706	0.113078	ENSBTAG00000046561	LCORL	7	Intron_variant,intron_variant,intron_variant,intron_variant,intron_variant,intron_variant,intron_variant	Modifier,modifier,modifier,modifier,modifier,modifier,modifier
Liverweight	6	37477629	chr6:37,477,629	rs109256415	C	T	0.397792	-0.201597	0.0364153	3.09372e-08	0.168706	0.115417	ENSBTAG00000046561	LCORL	8	Intron_variant,intron_variant,intron_variant,intron_variant,intron_variant,intron_variant,intron_variant	Modifier,modifier,modifier,modifier,modifier,modifier,modifier
Liverweight	6	37480277	chr6:37,480,277	rs110995268	C	T	0.405969	-0.199706	0.0364537	4.29339e-08	0.168706	0.114021	ENSBTAG00000046561	LCORL	7	Intron_variant,intron_variant,intron_variant,intron_variant,intron_variant,intron_variant,intron_variant	Modifier,modifier,modifier,modifier,modifier,modifier,modifier
Liverweight	6	37508184	chr6:37,508,184	rs109188585	A	C	0.407195	-0.202145	0.036427	2.86781e-08	0.168706	0.116934	ENSBTAG00000046561	LCORL	7	Intron_variant,intron_variant,intron_variant,intron_variant,intron_variant,intron_variant	Modifier,modifier,modifier,modifier,modifier,modifier
Liverweight	6	37513645	chr6:37,513,645	rs110369727	G	A	0.407195	-0.200574	0.0364455	3.7256e-08	0.168706	0.115123	ENSBTAG00000046561	LCORL	8	Intron_variant,intron_variant,intron_variant,intron_variant,intron_variant,intron_variant	Modifier,modifier,modifier,modifier,modifier,modifier
Liverweight	6	37522190	chr6:37,522,190	rs109810741	C	T	0.407604	-0.20018	0.0364682	4.03812e-08	0.168706	0.114707	ENSBTAG00000046561	LCORL	8	Intron_variant,intron_variant,intron_variant,intron_variant,intron_variant,intron_variant	Modifier,modifier,modifier,modifier,modifier,modifier
Liverweight	6	37522580	chr6:37,522,580	rs109301655	C	T	0.401063	-0.201032	0.0365812	3.896e-08	0.168706	0.115086	ENSBTAG00000046561	LCORL	5	Intron_variant,intron_variant,intron_variant,intron_variant,intron_variant,intron_variant	Modifier,modifier,modifier,modifier,modifier,modifier
Liverweight	6	37526812	chr6:37,526,812	rs109315734	C	T	0.407604	-0.20018	0.0364682	4.03812e-08	0.168706	0.114707	ENSBTAG00000046561	LCORL	8	Intron_variant,intron_variant,intron_variant,intron_variant,intron_variant,intron_variant	Modifier,modifier,modifier,modifier,modifier,modifier
Liverweight	6	37529800	chr6:37,529,800	rs377959514	G	A	0.407604	-0.20018	0.0364682	4.03812e-08	0.168706	0.114707	ENSBTAG00000046561	LCORL	8	Intron_variant,intron_variant,intron_variant,intron_variant,intron_variant,intron_variant	Modifier,modifier,modifier,modifier,modifier,modifier
Liverweight	6	37543134	chr6:37,543,134	rs109929997	A	C	0.407604	-0.20018	0.0364682	4.03812e-08	0.168706	0.114707	ENSBTAG00000046561	LCORL	8	Intron_variant,intron_variant,intron_variant,intron_variant,intron_variant,intron_variant	Modifier,modifier,modifier,modifier,modifier,modifier
Liverweight	6	37547826	chr6:37,547,826	rs109673676	G	A	0.407604	-0.20018	0.0364682	4.03812e-08	0.168706	0.114707	ENSBTAG00000046561	LCORL	8	Intron_variant,intron_variant,intron_variant,intron_variant,intron_variant,intron_variant	Modifier,modifier,modifier,modifier,modifier,modifier
Liverweight	6	37568581	chr6:37,568,581	rs383348195	C	T	0.415781	-0.197298	0.0358958	3.87632e-08	0.168706	0.112095	ENSBTAG00000046561	LCORL	5	Intergenic_region	Modifier
Liverweight	6	37569485	chr6:37,569,485	rs383507085	A	C	0.407195	-0.207227	0.036352	1.19398e-08	0.168706	0.122887	ENSBTAG00000046561	LCORL	8	Intergenic_region	Modifier
Liverweight	6	37571208	chr6:37,571,208	rs110800472	T	C	0.407195	-0.207227	0.036352	1.19398e-08	0.168706	0.122887	ENSBTAG00000046561	LCORL	8	Intergenic_region	Modifier
Liverweight	6	37573615	chr6:37,573,615	rs109029403	T	A	0.408013	-0.199073	0.0364085	4.55794e-08	0.168706	0.113478	ENSBTAG00000046561	LCORL	8	Intergenic_region	Modifier
Liverweight	6	37585527	chr6:37,585,527	rs378858709	T	C	0.408831	-0.19905	0.0364287	4.65244e-08	0.168706	0.113522	ENSBTAG00000046561	LCORL	8	Intergenic_region	Modifier
Liverweight	6	37591326	chr6:37,591,326	rs110001259	G	A	0.406378	-0.199682	0.0363301	3.87806e-08	0.168706	0.11403	ENSBTAG00000046561	LCORL	8	Intergenic_region	Modifier
Liverweight	6	37601836	chr6:37,601,836	rs109783627	G	T	0.381439	-0.177851	0.0361776	8.83026e-07	0.168706	0.0884748	ENSBTAG00000046561	LCORL	5	Intergenic_region	Modifier
Liverweight	6	37610136	chr6:37,610,136	rs383681081	T	G	0.408013	-0.206018	0.0363456	1.44228e-08	0.168706	0.121533	#N/A	#N/A	8	Intergenic_region	Modifier
Liverweight	6	37614179	chr6:37,614,179	rs109976622	G	A	0.407195	-0.202095	0.0363648	2.73772e-08	0.168706	0.116876	#N/A	#N/A	8	Intergenic_region	Modifier
Liverweight	6	37624003	chr6:37,624,003	rs110710894	C	T	0.403925	-0.201921	0.0362993	2.65688e-08	0.168706	0.116376	#N/A	#N/A	5	Intergenic_region	Modifier
Liverweight	6	37625923	chr6:37,625,923	rs109028229	G	A	0.381848	-0.179306	0.0363446	8.07703e-07	0.168706	0.0899653	#N/A	#N/A	5	Intergenic_region	Modifier
Liverweight	6	37627776	chr6:37,627,776	rs109060347	G	C	0.407195	-0.202095	0.0363648	2.73772e-08	0.168706	0.116876	#N/A	#N/A	8	Intergenic_region	Modifier
Liverweight	6	37633434	chr6:37,633,434	rs110561116	T	C	0.407195	-0.202095	0.0363648	2.73772e-08	0.168706	0.116876	#N/A	#N/A	8	Intergenic_region	Modifier
Liverweight	6	37637484	chr6:37,637,484	rs109576691	G	T	0.407195	-0.202095	0.0363648	2.73772e-08	0.168706	0.116876	#N/A	#N/A	8	Intergenic_region	Modifier
Liverweight	6	37684483	chr6:37,684,483	rs380838173	A	G	0.416599	-0.198755	0.0363703	4.63511e-08	0.168706	0.113821	#N/A	#N/A	8	Intergenic_region	Modifier
Liverweight	6	37939368	chr6:37,939,368	rs381873780	C	T	0.357318	-0.178841	0.0360291	6.91338e-07	0.168706	0.0870732	#N/A	#N/A	2	Intergenic_region	Modifier
Liverweight	6	37941392	chr6:37,941,392	rs381034575	C	T	0.373671	-0.180042	0.0357645	4.80104e-07	0.168706	0.0899371	#N/A	#N/A	3	Intergenic_region	Modifier
Liverweight	6	37941413	chr6:37,941,413	rs384308506	G	C	0.369174	-0.182936	0.0359687	3.65713e-07	0.168706	0.0923929	#N/A	#N/A	4	Intergenic_region	Modifier
Liverweight	6	37943112	chr6:37,943,112	rs383360216	G	C	0.360998	-0.178846	0.0359918	6.72737e-07	0.168706	0.0874712	#N/A	#N/A	3	Intergenic_region	Modifier
Liverweight	6	37943156	chr6:37,943,156	rs378104113	C	T	0.367948	-0.186795	0.035975	2.07669e-07	0.168706	0.0961987	#N/A	#N/A	4	Intergenic_region	Modifier
Liverweight	6	37945609	chr6:37,945,609	rs109372521	G	A	0.356092	-0.181881	0.0360638	4.57529e-07	0.168706	0.0899208	#N/A	#N/A	2	Intergenic_region	Modifier
Liverweight	6	37945729	chr6:37,945,729	rs717885430	G	A	0.356909	-0.179979	0.0360279	5.8668e-07	0.168706	0.08814	#N/A	#N/A	2	Intergenic_region	Modifier
Liverweight	15	4068761	chr15:4,068,761	rs382658584	A	C	0.0711365	0.316668	0.0642689	8.3403e-07	0.168706	0.0785511	#N/A	#N/A	1	Intergenic_region	Modifier
Lungweight	12	59534985	chr12:59,534,985	rs210608729	A	G	0.0620408	0.217221	0.0435451	6.08747e-07	0.079507	0.06907	#N/A	#N/A	1	Intergenic_region	Modifier
Kidneyweight	11	92285054	chr11:92,285,054	rs210556219	T	G	0.437879	0.0415329	0.0078086	1.04418e-07	0.013756	0.0617314	ENSBTAG00000039201,ENSBTAG00000039186,ENSBTAG00000012090	NO_SYMBOL,LOC527409,GGTA1	1	Intron_variant,intron_variant	Modifier,modifier
Kidneyweight	11	92286133	chr11:92,286,133	rs208183169	T	G	0.467803	0.0377134	0.00769944	9.67204e-07	0.013756	0.0514831	ENSBTAG00000039201,ENSBTAG00000039186,ENSBTAG00000012090	NO_SYMBOL,LOC527409,GGTA1	1	Intron_variant,intron_variant	Modifier,modifier
Kidneyweight	11	92287750	chr11:92,287,750	rs385637866	G	A	0.438258	0.0391464	0.00780592	5.30446e-07	0.013756	0.0548515	ENSBTAG00000039201,ENSBTAG00000039186,ENSBTAG00000012090	NO_SYMBOL,LOC527409,GGTA1	1	Intron_variant,intron_variant	Modifier,modifier
Kidneyweight	11	92287832	chr11:92,287,832	rs379213455	A	C	0.441667	0.0383541	0.00780153	8.82259e-07	0.013756	0.0527412	ENSBTAG00000039201,ENSBTAG00000039186,ENSBTAG00000012090	NO_SYMBOL,LOC527409,GGTA1	1	Intron_variant,intron_variant	Modifier,modifier
Kidneyweight	11	92288457	chr11:92,288,457	rs109103716	T	G	0.454167	0.0384991	0.00778782	7.67316e-07	0.013756	0.0534213	ENSBTAG00000039201,ENSBTAG00000039186,ENSBTAG00000012090	NO_SYMBOL,LOC527409,GGTA1	1	Intron_variant,intron_variant	Modifier,modifier
Kidneyweight	11	92288942	chr11:92,288,942	rs383327826	T	G	0.45303	0.0388088	0.00776639	5.8224e-07	0.013756	0.0542611	ENSBTAG00000039201,ENSBTAG00000039186,ENSBTAG00000012090	NO_SYMBOL,LOC527409,GGTA1	1	Intron_variant,intron_variant	Modifier,modifier
Kidneyweight	11	92289782	chr11:92,289,782	rs109244300	A	G	0.440152	0.0389219	0.00779768	5.99217e-07	0.013756	0.0542749	ENSBTAG00000039201,ENSBTAG00000039186,ENSBTAG00000012090	NO_SYMBOL,LOC527409,GGTA1	1	Intron_variant,intron_variant	Modifier,modifier
Kidneyweight	11	92290321	chr11:92,290,321	rs43589162	T	C	0.445833	0.0383335	0.0077926	8.68939e-07	0.013756	0.0527847	ENSBTAG00000039201,ENSBTAG00000039186,ENSBTAG00000012090	NO_SYMBOL,LOC527409,GGTA1	1	Intron_variant,intron_variant	Modifier,modifier
Kidneyweight	12	9091020	chr12:9,091,020	rs385379392	T	C	0.0503788	0.0906284	0.0182332	6.67799e-07	0.013756	0.0571301	#N/A	#N/A	1	Intergenic_region	Modifier
Carcass length	4	102583595	chr4:102,583,595	rs385968322	G	A	0.270044	1.41423	0.28593	7.57221e-07	10.0512	0.0784486	ENSBTAG00000021073	KIAA1549	1	Intron_variant	Modifier
Carcass length	6	37172426	chr6:37,172,426	rs110353032	G	T	0.121586	-1.9082	0.387427	8.42228e-07	10.0512	0.0773828	ENSBTAG00000019441,ENSBTAG00000005989,ENSBTAG00000005932	MED28,LAP3,FAM184B	1	Intron_variant	Modifier
Carcass length	6	37172974	chr6:37,172,974	rs109989350	G	C	0.135683	-1.81476	0.36881	8.62819e-07	10.0512	0.0768512	ENSBTAG00000019441,ENSBTAG00000005989,ENSBTAG00000005932	MED28,LAP3,FAM184B	1	Intron_variant	Modifier
Carcass length	6	37182773	chr6:37,182,773	rs109437538	T	A	0.121145	-1.888	0.384431	9.05417e-07	10.0512	0.0755163	ENSBTAG00000019441,ENSBTAG00000005989,ENSBTAG00000005932	MED28,LAP3,FAM184B	1	Intron_variant,intron_variant,intron_variant	Modifier,modifier,modifier
Carcass length	6	37191966	chr6:37,191,966	rs110897976	A	G	0.122467	-1.88874	0.380886	7.0932e-07	10.0512	0.0762853	ENSBTAG00000019441,ENSBTAG00000005989,ENSBTAG00000005932	MED28,LAP3,FAM184B	2	Intron_variant,intron_variant,intron_variant	Modifier,modifier,modifier
Carcass length	6	37192102	chr6:37,192,102	rs109595800	G	A	0.134802	-1.99337	0.362708	3.88942e-08	10.0512	0.092215	ENSBTAG00000019441,ENSBTAG00000005989,ENSBTAG00000005932	MED28,LAP3,FAM184B	2	Intron_variant,intron_variant,intron_variant	Modifier,modifier,modifier
Carcass length	22	1689666	chr22:1,689,666	rs384160075	T	C	0.0797357	-2.36408	0.480376	8.59647e-07	10.0512	0.0816025	#N/A	#N/A	1	Intergenic_region	Modifier
Carcass length	28	17751827	chr28:17,751,827	rs211607605	G	A	0.419383	1.37828	0.254317	5.97609e-08	10.0512	0.0920427	ENSBTAG00000050717,ENSBTAG00000010967	NO_SYMBOL,CABCOCO1	1	Upstream_gene_variant,intron_variant	Modifier,modifier
Carcass indepth	8	74476439	chr8:74,476,439	rs207833047	T	C	0.0572183	1.43579	0.284807	4.62446e-07	1.38016	0.161149	ENSBTAG00000005958	PTK2B	1	Intergenic_region	Modifier
Carcass indepth	8	74477416	chr8:74,477,416	rs379513938	A	G	0.0572183	1.43579	0.284807	4.62446e-07	1.38016	0.161149	ENSBTAG00000005958	PTK2B	1	Intergenic_region	Modifier
Carcass indepth	8	74481411	chr8:74,481,411	rs211129451	T	C	0.0576585	1.41262	0.284037	6.58041e-07	1.38016	0.157117	ENSBTAG00000005958	PTK2B	1	Intergenic_region	Modifier
Carcass indepth	18	27874305	chr18:27,874,305	rs381482041	T	C	0.141725	-0.943429	0.191821	8.73077e-07	1.38016	0.156889	#N/A	#N/A	1	Intergenic_region	Modifier
Hind leg circumference	12	55008226	chr12:55,008,226	rs211692587	A	G	0.151356	-3.02479	0.608642	6.70435e-07	26.8651	0.0874899	#N/A	#N/A	1	Intergenic_region	Modifier
Hind leg width	3	5137257	chr3:5,137,257	rs380860745	G	A	0.0920934	1.05845	0.206122	2.82035e-07	1.94767	0.096189	#N/A	#N/A	1	Intergenic_region	Modifier
Hind leg width	3	5137259	chr3:5,137,259	rs383970427	C	T	0.0920934	1.05845	0.206122	2.82035e-07	1.94767	0.096189	#N/A	#N/A	1	Intergenic_region	Modifier
Hind leg width	3	5176552	chr3:5,176,552	rs381016534	T	A	0.110063	1.00971	0.193965	1.93321e-07	1.94767	0.102544	#N/A	#N/A	1	Intergenic_region	Modifier
Hind leg width	4	2344246	chr4:2,344,246	rs211146816	C	G	0.432615	0.580308	0.118399	9.52176e-07	1.94767	0.0848812	#N/A	#N/A	1	Intergenic_region	Modifier
Hind leg width	6	37257589	chr6:37,257,589	rs210648884	C	T	0.11186	-0.914965	0.18009	3.76264e-07	1.94767	0.0854044	ENSBTAG00000005932,ENSBTAG00000021582	FAM184B,NCAPG	5	Intron_variant,intron_variant,intron_variant	Modifier,modifier,modifier
Hind leg length	1	25788949	chr1:25,788,949	rs384399832	A	G	0.311404	-0.743059	0.147222	4.48293e-07	4.79872	0.0493447	#N/A	#N/A	1	Intergenic_region	Modifier
Hind leg length	1	25788954	chr1:25,788,954	rs379439860	A	G	0.312719	-0.757033	0.1471	2.65575e-07	4.79872	0.0513361	#N/A	#N/A	1	Intergenic_region	Modifier
Hind leg length	1	25789117	chr1:25,789,117	rs468519006	T	C	0.314912	-0.794812	0.147599	7.24751e-08	4.79872	0.0568027	#N/A	#N/A	1	Intergenic_region	Modifier
Hind leg length	6	36148375	chr6:36,148,375	rs134515412	C	A	0.237281	-0.776091	0.158582	9.88364e-07	4.79872	0.0454316	ENSBTAG00000010120	HERC3	1	Intron_variant	Modifier
Hind leg length	6	36151325	chr6:36,151,325	rs5334475748	T	C	0.177193	-0.885606	0.176491	5.22517e-07	4.79872	0.0476574	ENSBTAG00000010120	HERC3	1	Intron_variant	Modifier
Hind leg length	6	36156894	chr6:36,156,894	rs110203010	G	C	0.178509	-0.90356	0.176211	2.93278e-07	4.79872	0.0498979	ENSBTAG00000010120	HERC3	1	Intron_variant	Modifier
Hind leg length	6	36157622	chr6:36,157,622	rs109514983	C	T	0.17807	-0.911725	0.176381	2.35283e-07	4.79872	0.0507059	ENSBTAG00000010120	HERC3	1	Intron_variant	Modifier
Hind leg length	6	36167327	chr6:36,167,327	rs109213313	C	T	0.178947	-0.934419	0.176005	1.10191e-07	4.79872	0.0534668	ENSBTAG00000010120	HERC3	1	Intron_variant	Modifier
Hind leg length	6	36167830	chr6:36,167,830	rs133889307	A	T	0.179386	-0.935796	0.175911	1.03931e-07	4.79872	0.0537273	ENSBTAG00000010120	HERC3	1	Intron_variant	Modifier
Hind leg length	6	36168126	chr6:36,168,126	rs109017754	A	G	0.171491	-0.973711	0.179627	5.93493e-08	4.79872	0.056144	ENSBTAG00000010120	HERC3	1	Intron_variant	Modifier
Hind leg length	6	36204036	chr6:36,204,036	rs109215731	T	G	0.17193	-0.89987	0.180565	6.24005e-07	4.79872	0.0480489	ENSBTAG00000020541,ENSBTAG00000010120	PIGY,HERC3	1	Intergenic_region	Modifier
Hind leg length	6	36943537	chr6:36,943,537	rs110735303	G	T	0.326316	-0.846069	0.153647	3.65865e-08	4.79872	0.065586	ENSBTAG00000000470	IBSP	1	Intergenic_region	Modifier
Hind leg length	6	37027429	chr6:37,027,429	rs109531240	T	G	0.197807	-0.921114	0.17652	1.807e-07	4.79872	0.0561115	#N/A	#N/A	5	Intergenic_region	Modifier
Hind leg length	6	37027539	chr6:37,027,539	rs133862937	C	G	0.158772	-0.966124	0.188786	3.095e-07	4.79872	0.0519587	#N/A	#N/A	3	Intergenic_region	Modifier
Hind leg length	6	37029253	chr6:37,029,253	rs135945953	G	A	0.232456	-0.961602	0.168783	1.21737e-08	4.79872	0.0687606	#N/A	#N/A	6	Intergenic_region	Modifier
Hind leg length	6	37039688	chr6:37,039,688	rs378356619	A	C	0.357456	-0.763779	0.147389	2.19433e-07	4.79872	0.0558426	#N/A	#N/A	4	Intergenic_region	Modifier
Hind leg length	6	37048588	chr6:37,048,588	rs109246224	G	A	0.425877	-0.854956	0.146469	5.3111e-09	4.79872	0.0744872	#N/A	#N/A	4	Intergenic_region	Modifier
Hind leg length	6	37116160	chr6:37,116,160	rs133585820	C	T	0.254386	-0.802178	0.163424	9.17429e-07	4.79872	0.0508691	ENSBTAG00000005989	LAP3	1	Intergenic_region	Modifier
Hind leg length	6	37121529	chr6:37,121,529	rs382499284	A	T	0.310088	-0.756107	0.154217	9.44401e-07	4.79872	0.0509742	ENSBTAG00000019441,ENSBTAG00000005989	MED28,LAP3	2	Intergenic_region	Modifier
Hind leg length	6	37138139	chr6:37,138,139	rs135565978	C	T	0.315351	-0.775621	0.153929	4.68381e-07	4.79872	0.0541335	ENSBTAG00000019441,ENSBTAG00000005989,ENSBTAG00000005932	MED28,LAP3,FAM184B	2	Upstream_gene_variant,intergenic_region	Modifier,modifier
Hind leg length	6	37142174	chr6:37,142,174	rs109315366	G	A	0.375439	-0.847414	0.149755	1.52557e-08	4.79872	0.0701795	ENSBTAG00000019441,ENSBTAG00000005989,ENSBTAG00000005932	MED28,LAP3,FAM184B	4	Intron_variant	Modifier
Hind leg length	6	37142953	chr6:37,142,953	rs136486788	T	A	0.283772	-0.7771	0.158465	9.3942e-07	4.79872	0.051154	ENSBTAG00000019441,ENSBTAG00000005989,ENSBTAG00000005932	MED28,LAP3,FAM184B	1	Intron_variant	Modifier
Hind leg length	6	37147627	chr6:37,147,627	rs136537638	G	C	0.283333	-0.778721	0.158705	9.26161e-07	4.79872	0.0513196	ENSBTAG00000019441,ENSBTAG00000005989,ENSBTAG00000005932	MED28,LAP3,FAM184B	1	Intron_variant	Modifier
Hind leg length	6	37173048	chr6:37,173,048	rs109827447	G	A	0.32807	-0.758552	0.152763	6.8507e-07	4.79872	0.0528648	ENSBTAG00000019441,ENSBTAG00000005989,ENSBTAG00000005932	MED28,LAP3,FAM184B	2	Intron_variant	Modifier
Hind leg length	6	37179793	chr6:37,179,793	rs109141786	A	T	0.286842	-0.766018	0.155715	8.68279e-07	4.79872	0.0500278	ENSBTAG00000019441,ENSBTAG00000005989,ENSBTAG00000005932	MED28,LAP3,FAM184B	1	Downstream_gene_variant,downstream_gene_variant,downstream_gene_variant,downstream_gene_variant,intergenic_region	Modifier,modifier,modifier,modifier,modifier
Hind leg length	6	37180932	chr6:37,180,932	rs109957850	G	A	0.295175	-0.7602	0.154489	8.62155e-07	4.79872	0.0501097	ENSBTAG00000019441,ENSBTAG00000005989,ENSBTAG00000005932	MED28,LAP3,FAM184B	1	Downstream_gene_variant,downstream_gene_variant,downstream_gene_variant,intergenic_region	Modifier,modifier,modifier,modifier
Hind leg length	6	37185316	chr6:37,185,316	rs110942856	A	T	0.295175	-0.761985	0.154676	8.37858e-07	4.79872	0.0503453	ENSBTAG00000019441,ENSBTAG00000005989,ENSBTAG00000005932	MED28,LAP3,FAM184B	2	Intron_variant,intron_variant,intron_variant	Modifier,modifier,modifier
Hind leg length	6	37188623	chr6:37,188,623	rs109367096	G	A	0.425877	-0.854192	0.146466	5.47601e-09	4.79872	0.0743541	ENSBTAG00000019441,ENSBTAG00000005989,ENSBTAG00000005932	MED28,LAP3,FAM184B	4	Intron_variant,intron_variant,intron_variant	Modifier,modifier,modifier
Hind leg length	6	37189736	chr6:37,189,736	rs110645220	T	C	0.425877	-0.854192	0.146466	5.47601e-09	4.79872	0.0743541	ENSBTAG00000019441,ENSBTAG00000005989,ENSBTAG00000005932	MED28,LAP3,FAM184B	4	Intron_variant,intron_variant,intron_variant	Modifier,modifier,modifier
Hind leg length	6	37191616	chr6:37,191,616	rs109535711	C	T	0.29693	-0.778841	0.154202	4.40005e-07	4.79872	0.0527783	ENSBTAG00000019441,ENSBTAG00000005989,ENSBTAG00000005932	MED28,LAP3,FAM184B	2	Intron_variant,intron_variant,intron_variant	Modifier,modifier,modifier
Hind leg length	6	37192309	chr6:37,192,309	rs381104276	G	T	0.295614	-0.760657	0.154191	8.08823e-07	4.79872	0.0502133	ENSBTAG00000019441,ENSBTAG00000005989,ENSBTAG00000005932	MED28,LAP3,FAM184B	2	Intron_variant,intron_variant,intron_variant	Modifier,modifier,modifier
Hind leg length	6	37192455	chr6:37,192,455	rs108993343	C	T	0.298246	-0.789902	0.154371	3.10601e-07	4.79872	0.0544266	ENSBTAG00000019441,ENSBTAG00000005989,ENSBTAG00000005932	MED28,LAP3,FAM184B	2	Intron_variant,intron_variant,intron_variant	Modifier,modifier,modifier
Hind leg length	6	37194956	chr6:37,194,956	rs109409827	A	G	0.294737	-0.786597	0.154259	3.41113e-07	4.79872	0.0536038	ENSBTAG00000019441,ENSBTAG00000005989,ENSBTAG00000005932	MED28,LAP3,FAM184B	2	Intron_variant,intron_variant,intron_variant	Modifier,modifier,modifier
Hind leg length	6	37196932	chr6:37,196,932	rs208383376	G	A	0.294298	-0.767105	0.15404	6.36187e-07	4.79872	0.0509358	ENSBTAG00000019441,ENSBTAG00000005989,ENSBTAG00000005932	MED28,LAP3,FAM184B	2	Intron_variant,intron_variant,intron_variant	Modifier,modifier,modifier
Hind leg length	6	37206928	chr6:37,206,928	rs109316995	G	A	0.325439	-0.821738	0.149766	4.0922e-08	4.79872	0.0617821	ENSBTAG00000019441,ENSBTAG00000005989,ENSBTAG00000005932	MED28,LAP3,FAM184B	2	Intron_variant,intron_variant,intron_variant	Modifier,modifier,modifier
Hind leg length	6	37208778	chr6:37,208,778	rs110284116	A	T	0.368421	-0.770204	0.148827	2.27706e-07	4.79872	0.0575292	ENSBTAG00000019441,ENSBTAG00000005989,ENSBTAG00000005932	MED28,LAP3,FAM184B	2	Intron_variant,intron_variant,intron_variant	Modifier,modifier,modifier
Hind leg length	6	37214389	chr6:37,214,389	rs109438687	T	C	0.417982	-0.852599	0.14838	9.13439e-09	4.79872	0.0737036	ENSBTAG00000019441,ENSBTAG00000005989,ENSBTAG00000005932	MED28,LAP3,FAM184B	4	Intron_variant,intron_variant,intron_variant	Modifier,modifier,modifier
Hind leg length	6	37214736	chr6:37,214,736	rs109467519	C	T	0.419298	-0.873385	0.148686	4.25296e-09	4.79872	0.0774092	ENSBTAG00000019441,ENSBTAG00000005989,ENSBTAG00000005932	MED28,LAP3,FAM184B	6	Intron_variant,intron_variant,intron_variant	Modifier,modifier,modifier
Hind leg length	6	37216084	chr6:37,216,084	rs109580631	C	T	0.388596	-0.808069	0.147889	4.65443e-08	4.79872	0.0646589	ENSBTAG00000019441,ENSBTAG00000005989,ENSBTAG00000005932	MED28,LAP3,FAM184B	5	Intron_variant,intron_variant,intron_variant	Modifier,modifier,modifier
Hind leg length	6	37221337	chr6:37,221,337	rs210842564	T	C	0.366667	-0.79085	0.149709	1.27371e-07	4.79872	0.0605337	ENSBTAG00000019441,ENSBTAG00000005932	MED28,FAM184B	2	Intron_variant,intron_variant,intron_variant	Modifier,modifier,modifier
Hind leg length	6	37221776	chr6:37,221,776	rs136542559	T	C	0.367544	-0.813286	0.149489	5.31502e-08	4.79872	0.0640813	ENSBTAG00000019441,ENSBTAG00000005932	MED28,FAM184B	3	Intron_variant,intron_variant,intron_variant	Modifier,modifier,modifier
Hind leg length	6	37223186	chr6:37,223,186	rs109355965	T	C	0.419298	-0.873385	0.148686	4.25296e-09	4.79872	0.0774092	ENSBTAG00000019441,ENSBTAG00000005932	MED28,FAM184B	6	Intron_variant,intron_variant,intron_variant	Modifier,modifier,modifier
Hind leg length	6	37225729	chr6:37,225,729	rs381693948	C	T	0.375439	-0.803831	0.148699	6.45391e-08	4.79872	0.0631464	ENSBTAG00000005932	FAM184B	3	Intron_variant,intron_variant,intron_variant	Modifier,modifier,modifier
Hind leg length	6	37226016	chr6:37,226,016	rs110101450	C	T	0.394298	-0.830445	0.14839	2.18865e-08	4.79872	0.0686452	ENSBTAG00000005932	FAM184B	4	Intron_variant,intron_variant,intron_variant	Modifier,modifier,modifier
Hind leg length	6	37232577	chr6:37,232,577	rs109373269	C	T	0.360526	-0.760343	0.148268	2.92578e-07	4.79872	0.0555499	ENSBTAG00000005932,ENSBTAG00000021582	FAM184B,NCAPG	2	Intron_variant,intron_variant,intron_variant	Modifier,modifier,modifier
Hind leg length	6	37236226	chr6:37,236,226	rs110766531	G	A	0.419737	-0.880246	0.148702	3.22838e-09	4.79872	0.078653	ENSBTAG00000005932,ENSBTAG00000021582	FAM184B,NCAPG	6	Intron_variant,intron_variant,intron_variant	Modifier,modifier,modifier
Hind leg length	6	37238502	chr6:37,238,502	rs109062047	C	T	0.419737	-0.880246	0.148702	3.22838e-09	4.79872	0.078653	ENSBTAG00000005932,ENSBTAG00000021582	FAM184B,NCAPG	6	Intron_variant,intron_variant,intron_variant	Modifier,modifier,modifier
Hind leg length	6	37251132	chr6:37,251,132	rs208702506	C	T	0.114474	-1.3558	0.212461	1.75449e-10	4.79872	0.0776613	ENSBTAG00000005932,ENSBTAG00000021582	FAM184B,NCAPG	5	Intron_variant,intron_variant,intron_variant	Modifier,modifier,modifier
Hind leg length	6	37252978	chr6:37,252,978	rs133016139	G	A	0.375439	-0.771461	0.147007	1.5394e-07	4.79872	0.058163	ENSBTAG00000005932,ENSBTAG00000021582	FAM184B,NCAPG	4	Intron_variant,intron_variant,intron_variant	Modifier,modifier,modifier
Hind leg length	6	37253254	chr6:37,253,254	rs207792733	A	G	0.112281	-1.35808	0.214918	2.63142e-10	4.79872	0.0766192	ENSBTAG00000005932,ENSBTAG00000021582	FAM184B,NCAPG	4	Intron_variant,intron_variant,intron_variant	Modifier,modifier,modifier
Hind leg length	6	37257589	chr6:37,257,589	rs210648884	C	T	0.109649	-1.33095	0.216145	7.38089e-10	4.79872	0.0720766	ENSBTAG00000005932,ENSBTAG00000021582	FAM184B,NCAPG	4	Intron_variant,intron_variant,intron_variant	Modifier,modifier,modifier
Hind leg length	6	37258620	chr6:37,258,620	rs380895281	C	A	0.426316	-0.85826	0.147483	5.90673e-09	4.79872	0.0750839	ENSBTAG00000005932,ENSBTAG00000021582	FAM184B,NCAPG	4	Intron_variant,intron_variant,intron_variant	Modifier,modifier,modifier
Hind leg length	6	37258877	chr6:37,258,877	rs135342868	A	G	0.372368	-0.813284	0.147667	3.63879e-08	4.79872	0.0644268	ENSBTAG00000005932,ENSBTAG00000021582	FAM184B,NCAPG	5	Intron_variant,intron_variant,intron_variant	Modifier,modifier,modifier
Hind leg length	6	37258892	chr6:37,258,892	rs383076632	G	A	0.419737	-0.87607	0.148472	3.62219e-09	4.79872	0.0779085	ENSBTAG00000005932,ENSBTAG00000021582	FAM184B,NCAPG	6	Intron_variant,intron_variant,intron_variant	Modifier,modifier,modifier
Hind leg length	6	37262825	chr6:37,262,825	rs211303381	T	G	0.111404	-1.37068	0.214756	1.74244e-10	4.79872	0.0775144	ENSBTAG00000005932,ENSBTAG00000021582	FAM184B,NCAPG	4	Intron_variant,intron_variant,intron_variant	Modifier,modifier,modifier
Hind leg length	6	37263319	chr6:37,263,319	rs134524859	T	C	0.377193	-0.78544	0.147609	1.03147e-07	4.79872	0.0604016	ENSBTAG00000005932,ENSBTAG00000021582	FAM184B,NCAPG	4	Intron_variant,intron_variant,intron_variant	Modifier,modifier,modifier
Hind leg length	6	37264863	chr6:37,264,863	rs207956815	C	T	0.375877	-0.773916	0.147302	1.48873e-07	4.79872	0.058561	ENSBTAG00000005932,ENSBTAG00000021582	FAM184B,NCAPG	4	Intron_variant,intron_variant,intron_variant	Modifier,modifier,modifier
Hind leg length	6	37265148	chr6:37,265,148	rs109055407	G	A	0.419737	-0.87607	0.148472	3.62219e-09	4.79872	0.0779085	ENSBTAG00000005932,ENSBTAG00000021582	FAM184B,NCAPG	6	Intron_variant,intron_variant,intron_variant	Modifier,modifier,modifier
Hind leg length	6	37266735	chr6:37,266,735	rs42810650	T	G	0.26886	-0.961074	0.158641	1.37686e-09	4.79872	0.0756738	ENSBTAG00000011973,ENSBTAG00000005932,ENSBTAG00000021582	NO_SYMBOL,FAM184B,NCAPG	3	Intron_variant,intron_variant,intron_variant	Modifier,modifier,modifier
Hind leg length	6	37270930	chr6:37,270,930	rs110406669	G	T	0.369737	-0.80565	0.147367	4.57785e-08	4.79872	0.0630395	ENSBTAG00000011973,ENSBTAG00000005932,ENSBTAG00000021582	NO_SYMBOL,FAM184B,NCAPG	4	Intron_variant,intron_variant,intron_variant	Modifier,modifier,modifier
Hind leg length	6	37273337	chr6:37,273,337	rs210213335	T	C	0.237281	-0.82183	0.166544	8.03143e-07	4.79872	0.0509444	ENSBTAG00000011973,ENSBTAG00000005932,ENSBTAG00000021582	NO_SYMBOL,FAM184B,NCAPG	6	Upstream_gene_variant,intron_variant,intron_variant,intron_variant	Modifier,modifier,modifier,modifier
Hind leg length	6	37289572	chr6:37,289,572	rs109493308	A	T	0.433333	-0.868941	0.148329	4.6792e-09	4.79872	0.0772743	ENSBTAG00000011973,ENSBTAG00000005932,ENSBTAG00000021582	NO_SYMBOL,FAM184B,NCAPG	5	Intron_variant,intron_variant,intron_variant	Modifier,modifier,modifier
Hind leg length	6	37290854	chr6:37,290,854	rs110815573	C	T	0.419737	-0.87607	0.148472	3.62219e-09	4.79872	0.0779085	ENSBTAG00000011973,ENSBTAG00000005932,ENSBTAG00000021582	NO_SYMBOL,FAM184B,NCAPG	6	Intron_variant,intron_variant,intron_variant	Modifier,modifier,modifier
Hind leg length	6	37297064	chr6:37,297,064	rs473239884	C	G	0.442105	-0.801893	0.144828	3.07965e-08	4.79872	0.0661022	ENSBTAG00000011973,ENSBTAG00000005932,ENSBTAG00000021582	NO_SYMBOL,FAM184B,NCAPG	4	Upstream_gene_variant,intron_variant,intron_variant,intron_variant	Modifier,modifier,modifier,modifier
Hind leg length	6	37299943	chr6:37,299,943	rs110242144	G	C	0.419737	-0.87607	0.148472	3.62219e-09	4.79872	0.0779085	ENSBTAG00000011973,ENSBTAG00000005932,ENSBTAG00000021582	NO_SYMBOL,FAM184B,NCAPG	6	Upstream_gene_variant,intron_variant,intron_variant,intron_variant	Modifier,modifier,modifier,modifier
Hind leg length	6	37316093	chr6:37,316,093	rs109843602	C	T	0.421491	-0.874183	0.148586	4.02094e-09	4.79872	0.0776619	ENSBTAG00000011973,ENSBTAG00000005932,ENSBTAG00000021582	NO_SYMBOL,FAM184B,NCAPG	5	Intron_variant,intron_variant,intron_variant	Modifier,modifier,modifier
Hind leg length	6	37326947	chr6:37,326,947	rs110302982	A	G	0.419737	-0.87607	0.148472	3.62219e-09	4.79872	0.0779085	ENSBTAG00000011973,ENSBTAG00000005932,ENSBTAG00000021582	NO_SYMBOL,FAM184B,NCAPG	6	Intron_variant,intron_variant	Modifier,modifier
Hind leg length	6	37349373	chr6:37,349,373	rs110175987	C	T	0.420614	-0.872245	0.148386	4.14679e-09	4.79872	0.077274	ENSBTAG00000011973,ENSBTAG00000005932,ENSBTAG00000021582,ENSBTAG00000046561	NO_SYMBOL,FAM184B,NCAPG,LCORL	5	Intron_variant,intron_variant,intron_variant	Modifier,modifier,modifier
Hind leg length	6	37362802	chr6:37,362,802	rs383962462	T	C	0.42807	-0.839324	0.148774	1.68471e-08	4.79872	0.0718823	ENSBTAG00000011973,ENSBTAG00000021582,ENSBTAG00000046561	NO_SYMBOL,NCAPG,LCORL	4	Intron_variant,intron_variant,intron_variant	Modifier,modifier,modifier
Hind leg length	6	37381106	chr6:37,381,106	rs379449143	A	G	0.419737	-0.87607	0.148472	3.62219e-09	4.79872	0.0779085	ENSBTAG00000021582,ENSBTAG00000046561	NCAPG,LCORL	6	Downstream_gene_variant,downstream_gene_variant,downstream_gene_variant,intron_variant,intron_variant,intron_variant	Modifier,modifier,modifier,modifier,modifier,modifier
Hind leg length	6	37381397	chr6:37,381,397	rs379194924	G	C	0.421053	-0.879082	0.148402	3.14877e-09	4.79872	0.0785126	ENSBTAG00000021582,ENSBTAG00000046561	NCAPG,LCORL	5	Downstream_gene_variant,downstream_gene_variant,downstream_gene_variant,intron_variant,intron_variant,intron_variant	Modifier,modifier,modifier,modifier,modifier,modifier
Hind leg length	6	37403795	chr6:37,403,795	rs109696064	C	T	0.419737	-0.87607	0.148472	3.62219e-09	4.79872	0.0779085	ENSBTAG00000021582,ENSBTAG00000046561	NCAPG,LCORL	6	Synonymous_variant,synonymous_variant,synonymous_variant,synonymous_variant,synonymous_variant,downstream_gene_variant,intron_variant	Low,low,low,low,low,modifier,modifier
Hind leg length	6	37418449	chr6:37,418,449	rs110891752	A	G	0.419737	-0.87607	0.148472	3.62219e-09	4.79872	0.0779085	ENSBTAG00000021582,ENSBTAG00000046561	NCAPG,LCORL	6	Intron_variant,intron_variant,intron_variant,intron_variant,intron_variant,intron_variant,intron_variant	Modifier,modifier,modifier,modifier,modifier,modifier,modifier
Hind leg length	6	37431101	chr6:37,431,101	rs385185550	G	C	0.419298	-0.867768	0.148304	4.87845e-09	4.79872	0.0764167	ENSBTAG00000046561	LCORL	6	Intron_variant,intron_variant,intron_variant,intron_variant,intron_variant,intron_variant,intron_variant	Modifier,modifier,modifier,modifier,modifier,modifier,modifier
Hind leg length	6	37438248	chr6:37,438,248	rs109732906	G	A	0.419298	-0.867768	0.148304	4.87845e-09	4.79872	0.0764167	ENSBTAG00000046561	LCORL	6	Intron_variant,intron_variant,intron_variant,intron_variant,intron_variant,intron_variant,intron_variant	Modifier,modifier,modifier,modifier,modifier,modifier,modifier
Hind leg length	6	37460068	chr6:37,460,068	rs385255004	T	C	0.419298	-0.867768	0.148304	4.87845e-09	4.79872	0.0764167	ENSBTAG00000046561	LCORL	6	Intron_variant,intron_variant,intron_variant,intron_variant,intron_variant,intron_variant,intron_variant	Modifier,modifier,modifier,modifier,modifier,modifier,modifier
Hind leg length	6	37476182	chr6:37,476,182	rs379009029	A	C	0.419737	-0.864221	0.148279	5.59842e-09	4.79872	0.0758153	ENSBTAG00000046561	LCORL	6	Intron_variant,intron_variant,intron_variant,intron_variant,intron_variant,intron_variant,intron_variant	Modifier,modifier,modifier,modifier,modifier,modifier,modifier
Hind leg length	6	37476200	chr6:37,476,200	rs381823183	A	T	0.419737	-0.864221	0.148279	5.59842e-09	4.79872	0.0758153	ENSBTAG00000046561	LCORL	6	Intron_variant,intron_variant,intron_variant,intron_variant,intron_variant,intron_variant,intron_variant	Modifier,modifier,modifier,modifier,modifier,modifier,modifier
Hind leg length	6	37477629	chr6:37,477,629	rs109256415	C	T	0.414474	-0.852643	0.147669	7.74101e-09	4.79872	0.0735331	ENSBTAG00000046561	LCORL	7	Intron_variant,intron_variant,intron_variant,intron_variant,intron_variant,intron_variant,intron_variant	Modifier,modifier,modifier,modifier,modifier,modifier,modifier
Hind leg length	6	37480277	chr6:37,480,277	rs110995268	C	T	0.422807	-0.866863	0.148021	4.73203e-09	4.79872	0.0764309	ENSBTAG00000046561	LCORL	6	Intron_variant,intron_variant,intron_variant,intron_variant,intron_variant,intron_variant,intron_variant	Modifier,modifier,modifier,modifier,modifier,modifier,modifier
Hind leg length	6	37508184	chr6:37,508,184	rs109188585	A	C	0.424123	-0.858318	0.147857	6.43404e-09	4.79872	0.0749934	ENSBTAG00000046561	LCORL	6	Intron_variant,intron_variant,intron_variant,intron_variant,intron_variant,intron_variant	Modifier,modifier,modifier,modifier,modifier,modifier
Hind leg length	6	37513645	chr6:37,513,645	rs110369727	G	A	0.424123	-0.862248	0.14796	5.6243e-09	4.79872	0.0756817	ENSBTAG00000046561	LCORL	7	Intron_variant,intron_variant,intron_variant,intron_variant,intron_variant,intron_variant	Modifier,modifier,modifier,modifier,modifier,modifier
Hind leg length	6	37522190	chr6:37,522,190	rs109810741	C	T	0.424561	-0.86656	0.148024	4.79297e-09	4.79872	0.0764613	ENSBTAG00000046561	LCORL	7	Intron_variant,intron_variant,intron_variant,intron_variant,intron_variant,intron_variant	Modifier,modifier,modifier,modifier,modifier,modifier
Hind leg length	6	37522580	chr6:37,522,580	rs109301655	C	T	0.417105	-0.86818	0.149003	5.6568e-09	4.79872	0.0763766	ENSBTAG00000046561	LCORL	4	Intron_variant,intron_variant,intron_variant,intron_variant,intron_variant,intron_variant	Modifier,modifier,modifier,modifier,modifier,modifier
Hind leg length	6	37526812	chr6:37,526,812	rs109315734	C	T	0.424561	-0.86656	0.148024	4.79297e-09	4.79872	0.0764613	ENSBTAG00000046561	LCORL	7	Intron_variant,intron_variant,intron_variant,intron_variant,intron_variant,intron_variant	Modifier,modifier,modifier,modifier,modifier,modifier
Hind leg length	6	37529800	chr6:37,529,800	rs377959514	G	A	0.424561	-0.86656	0.148024	4.79297e-09	4.79872	0.0764613	ENSBTAG00000046561	LCORL	7	Intron_variant,intron_variant,intron_variant,intron_variant,intron_variant,intron_variant	Modifier,modifier,modifier,modifier,modifier,modifier
Hind leg length	6	37543134	chr6:37,543,134	rs109929997	A	C	0.424561	-0.86656	0.148024	4.79297e-09	4.79872	0.0764613	ENSBTAG00000046561	LCORL	7	Intron_variant,intron_variant,intron_variant,intron_variant,intron_variant,intron_variant	Modifier,modifier,modifier,modifier,modifier,modifier
Hind leg length	6	37547826	chr6:37,547,826	rs109673676	G	A	0.424561	-0.86656	0.148024	4.79297e-09	4.79872	0.0764613	ENSBTAG00000046561	LCORL	7	Intron_variant,intron_variant,intron_variant,intron_variant,intron_variant,intron_variant	Modifier,modifier,modifier,modifier,modifier,modifier
Hind leg length	6	37568581	chr6:37,568,581	rs383348195	C	T	0.432018	-0.838314	0.146683	1.09621e-08	4.79872	0.0718712	ENSBTAG00000046561	LCORL	4	Intergenic_region	Modifier
Hind leg length	6	37569485	chr6:37,569,485	rs383507085	A	C	0.424123	-0.854589	0.147516	6.90611e-09	4.79872	0.0743432	ENSBTAG00000046561	LCORL	7	Intergenic_region	Modifier
Hind leg length	6	37571208	chr6:37,571,208	rs110800472	T	C	0.424123	-0.854589	0.147516	6.90611e-09	4.79872	0.0743432	ENSBTAG00000046561	LCORL	7	Intergenic_region	Modifier
Hind leg length	6	37573615	chr6:37,573,615	rs109029403	T	A	0.425	-0.859402	0.147739	5.99086e-09	4.79872	0.0752237	ENSBTAG00000046561	LCORL	7	Intergenic_region	Modifier
Hind leg length	6	37585527	chr6:37,585,527	rs378858709	T	C	0.425439	-0.85188	0.147728	8.09131e-09	4.79872	0.0739325	ENSBTAG00000046561	LCORL	7	Intergenic_region	Modifier
Hind leg length	6	37591326	chr6:37,591,326	rs110001259	G	A	0.423684	-0.855146	0.147489	6.71019e-09	4.79872	0.0744198	ENSBTAG00000046561	LCORL	7	Intergenic_region	Modifier
Hind leg length	6	37601836	chr6:37,601,836	rs109783627	G	T	0.401754	-0.792622	0.146819	6.71514e-08	4.79872	0.0629328	ENSBTAG00000046561	LCORL	4	Intergenic_region	Modifier
Hind leg length	6	37608504	chr6:37,608,504	rs110470694	C	T	0.40307	-0.794519	0.147245	6.81801e-08	4.79872	0.063302	#N/A	#N/A	4	Intergenic_region	Modifier
Hind leg length	6	37610136	chr6:37,610,136	rs383681081	T	G	0.425	-0.860562	0.147536	5.44734e-09	4.79872	0.0754269	#N/A	#N/A	7	Intergenic_region	Modifier
Hind leg length	6	37614179	chr6:37,614,179	rs109976622	G	A	0.424561	-0.863762	0.147698	4.97018e-09	4.79872	0.0759683	#N/A	#N/A	7	Intergenic_region	Modifier
Hind leg length	6	37624003	chr6:37,624,003	rs110710894	C	T	0.42193	-0.845791	0.147813	1.05261e-08	4.79872	0.0727197	#N/A	#N/A	4	Intergenic_region	Modifier
Hind leg length	6	37625923	chr6:37,625,923	rs109028229	G	A	0.402193	-0.805481	0.14759	4.82774e-08	4.79872	0.0650146	#N/A	#N/A	4	Intergenic_region	Modifier
Hind leg length	6	37627776	chr6:37,627,776	rs109060347	G	C	0.424561	-0.863762	0.147698	4.97018e-09	4.79872	0.0759683	#N/A	#N/A	7	Intergenic_region	Modifier
Hind leg length	6	37633434	chr6:37,633,434	rs110561116	T	C	0.424561	-0.863762	0.147698	4.97018e-09	4.79872	0.0759683	#N/A	#N/A	7	Intergenic_region	Modifier
Hind leg length	6	37637484	chr6:37,637,484	rs109576691	G	T	0.424561	-0.863762	0.147698	4.97018e-09	4.79872	0.0759683	#N/A	#N/A	7	Intergenic_region	Modifier
Hind leg length	6	37684483	chr6:37,684,483	rs380838173	A	G	0.435526	-0.858803	0.148191	6.82175e-09	4.79872	0.0755701	#N/A	#N/A	7	Intergenic_region	Modifier
Hind leg length	6	37817575	chr6:37,817,575	rs385797117	G	A	0.426754	-0.765128	0.148048	2.36499e-07	4.79872	0.0596887	#N/A	#N/A	5	Intergenic_region	Modifier
Hind leg length	6	37922118	chr6:37,922,118	rs382713712	A	G	0.370175	-0.738561	0.14623	4.40231e-07	4.79872	0.0530035	#N/A	#N/A	1	Intergenic_region	Modifier
Hind leg length	6	37924938	chr6:37,924,938	rs110324958	G	A	0.37807	-0.761059	0.147338	2.39949e-07	4.79872	0.0567617	#N/A	#N/A	1	Intergenic_region	Modifier
Hind leg length	6	37926073	chr6:37,926,073	rs381336929	A	G	0.393421	-0.730547	0.146413	6.04896e-07	4.79872	0.0530819	#N/A	#N/A	1	Intergenic_region	Modifier
Hind leg length	6	37926960	chr6:37,926,960	rs110689339	A	G	0.381579	-0.786197	0.146904	8.71035e-08	4.79872	0.0607906	#N/A	#N/A	1	Intergenic_region	Modifier
Hind leg length	6	37928156	chr6:37,928,156	rs109926991	G	A	0.378509	-0.753961	0.147183	3.0136e-07	4.79872	0.0557332	#N/A	#N/A	1	Intergenic_region	Modifier
Hind leg length	6	37928479	chr6:37,928,479	rs109495381	G	A	0.381579	-0.786197	0.146904	8.71035e-08	4.79872	0.0607906	#N/A	#N/A	1	Intergenic_region	Modifier
Hind leg length	6	37929023	chr6:37,929,023	rs379917515	A	G	0.379825	-0.760738	0.147075	2.31064e-07	4.79872	0.0568163	#N/A	#N/A	1	Intergenic_region	Modifier
Hind leg length	6	37929786	chr6:37,929,786	rs211186890	C	T	0.36886	-0.775844	0.147745	1.51092e-07	4.79872	0.0584038	#N/A	#N/A	1	Intergenic_region	Modifier
Hind leg length	6	37930252	chr6:37,930,252	rs110467330	T	C	0.37193	-0.797036	0.147578	6.63576e-08	4.79872	0.0618486	#N/A	#N/A	2	Intergenic_region	Modifier
Hind leg length	6	37930293	chr6:37,930,293	rs210616148	G	T	0.371491	-0.805401	0.148176	5.46647e-08	4.79872	0.0631232	#N/A	#N/A	1	Intergenic_region	Modifier
Hind leg length	6	37930672	chr6:37,930,672	rs110265400	C	T	0.374123	-0.785216	0.147572	1.03262e-07	4.79872	0.0601709	#N/A	#N/A	1	Intergenic_region	Modifier
Hind leg length	6	37930868	chr6:37,930,868	rs385975593	T	G	0.382018	-0.788158	0.146976	8.20745e-08	4.79872	0.0611211	#N/A	#N/A	1	Intergenic_region	Modifier
Hind leg length	6	37931089	chr6:37,931,089	rs109342868	T	C	0.38114	-0.778463	0.146761	1.13105e-07	4.79872	0.0595741	#N/A	#N/A	1	Intergenic_region	Modifier
Hind leg length	6	37931216	chr6:37,931,216	rs110609004	A	G	0.381579	-0.786197	0.146904	8.71035e-08	4.79872	0.0607906	#N/A	#N/A	1	Intergenic_region	Modifier
Hind leg length	6	37931298	chr6:37,931,298	rs208360963	C	T	0.374123	-0.809431	0.147958	4.48266e-08	4.79872	0.0639393	#N/A	#N/A	1	Intergenic_region	Modifier
Hind leg length	6	37931621	chr6:37,931,621	rs109044521	C	T	0.370175	-0.780651	0.147428	1.18921e-07	4.79872	0.0592169	#N/A	#N/A	1	Intergenic_region	Modifier
Hind leg length	6	37931688	chr6:37,931,688	rs110644698	A	C	0.370175	-0.799272	0.148011	6.66122e-08	4.79872	0.0620756	#N/A	#N/A	1	Intergenic_region	Modifier
Hind leg length	6	37931726	chr6:37,931,726	rs109684307	G	A	0.369737	-0.787543	0.147585	9.49211e-08	4.79872	0.0602377	#N/A	#N/A	1	Intergenic_region	Modifier
Hind leg length	6	37932170	chr6:37,932,170	rs381971769	A	T	0.362281	-0.806451	0.148395	5.49557e-08	4.79872	0.0626233	#N/A	#N/A	1	Intergenic_region	Modifier
Hind leg length	6	37932197	chr6:37,932,197	rs110697079	A	G	0.362281	-0.798674	0.148338	7.2793e-08	4.79872	0.0614213	#N/A	#N/A	1	Intergenic_region	Modifier
Hind leg length	6	37932241	chr6:37,932,241	rs110752425	A	T	0.369737	-0.785517	0.147714	1.05023e-07	4.79872	0.0599281	#N/A	#N/A	1	Intergenic_region	Modifier
Hind leg length	6	37932371	chr6:37,932,371	rs381827963	A	G	0.370175	-0.776442	0.14739	1.37958e-07	4.79872	0.0585801	#N/A	#N/A	1	Intergenic_region	Modifier
Hind leg length	6	37932377	chr6:37,932,377	rs109860256	C	A	0.369737	-0.772873	0.147282	1.54128e-07	4.79872	0.0580144	#N/A	#N/A	1	Intergenic_region	Modifier
Hind leg length	6	37932412	chr6:37,932,412	rs110577161	T	G	0.369298	-0.7924	0.147869	8.37706e-08	4.79872	0.060953	#N/A	#N/A	1	Intergenic_region	Modifier
Hind leg length	6	37932434	chr6:37,932,434	rs109354159	T	C	0.369298	-0.7924	0.147869	8.37706e-08	4.79872	0.060953	#N/A	#N/A	1	Intergenic_region	Modifier
Hind leg length	6	37932563	chr6:37,932,563	rs109777442	A	T	0.372368	-0.792622	0.148215	8.90326e-08	4.79872	0.0611948	#N/A	#N/A	1	Intergenic_region	Modifier
Hind leg length	6	37932682	chr6:37,932,682	rs382847927	A	G	0.385526	-0.808954	0.146702	3.50245e-08	4.79872	0.0646115	#N/A	#N/A	1	Intergenic_region	Modifier
Hind leg length	6	37932772	chr6:37,932,772	rs110522525	G	A	0.37193	-0.813998	0.148064	3.84956e-08	4.79872	0.0645091	#N/A	#N/A	1	Intergenic_region	Modifier
Hind leg length	6	37932960	chr6:37,932,960	rs210325348	T	C	0.369737	-0.79565	0.147903	7.46822e-08	4.79872	0.0614842	#N/A	#N/A	1	Intergenic_region	Modifier
Hind leg length	6	37933352	chr6:37,933,352	rs109538476	G	A	0.369737	-0.792749	0.148	8.48862e-08	4.79872	0.0610367	#N/A	#N/A	1	Intergenic_region	Modifier
Hind leg length	6	37934068	chr6:37,934,068	rs110458346	C	T	0.383333	-0.771601	0.146381	1.35555e-07	4.79872	0.0586567	#N/A	#N/A	1	Intergenic_region	Modifier
Hind leg length	6	37934272	chr6:37,934,272	rs136101780	T	C	0.369298	-0.788876	0.147948	9.70737e-08	4.79872	0.0604121	#N/A	#N/A	1	Intergenic_region	Modifier
Hind leg length	6	37934388	chr6:37,934,388	rs109780040	T	C	0.372807	-0.772591	0.147026	1.48199e-07	4.79872	0.0581687	#N/A	#N/A	1	Intergenic_region	Modifier
Hind leg length	6	37934616	chr6:37,934,616	rs378169971	T	A	0.370175	-0.773377	0.147445	1.56107e-07	4.79872	0.0581185	#N/A	#N/A	1	Intergenic_region	Modifier
Hind leg length	6	37934665	chr6:37,934,665	rs381031877	G	A	0.375877	-0.771087	0.14631	1.36253e-07	4.79872	0.0581337	#N/A	#N/A	1	Intergenic_region	Modifier
Hind leg length	6	37934857	chr6:37,934,857	rs109756015	A	G	0.366228	-0.811483	0.147845	4.0477e-08	4.79872	0.0637013	#N/A	#N/A	1	Intergenic_region	Modifier
Hind leg length	6	37934993	chr6:37,934,993	rs382299010	A	C	0.366667	-0.811855	0.147975	4.10096e-08	4.79872	0.0637919	#N/A	#N/A	1	Intergenic_region	Modifier
Hind leg length	6	37935069	chr6:37,935,069	rs109015653	T	C	0.364035	-0.773119	0.148342	1.87096e-07	4.79872	0.0576732	#N/A	#N/A	1	Intergenic_region	Modifier
Hind leg length	6	37935108	chr6:37,935,108	rs109491378	G	C	0.363596	-0.769977	0.148278	2.0716e-07	4.79872	0.0571758	#N/A	#N/A	1	Intergenic_region	Modifier
Hind leg length	6	37935168	chr6:37,935,168	rs207687527	C	A	0.376754	-0.772856	0.146861	1.42099e-07	4.79872	0.0584547	#N/A	#N/A	1	Intergenic_region	Modifier
Hind leg length	6	37935527	chr6:37,935,527	rs110263365	C	T	0.381579	-0.786197	0.146904	8.71035e-08	4.79872	0.0607906	#N/A	#N/A	1	Intergenic_region	Modifier
Hind leg length	6	37935577	chr6:37,935,577	rs110403606	C	T	0.363596	-0.759831	0.148085	2.88127e-07	4.79872	0.0556789	#N/A	#N/A	1	Intergenic_region	Modifier
Hind leg length	6	37935748	chr6:37,935,748	rs110294931	C	T	0.362719	-0.757588	0.148275	3.23293e-07	4.79872	0.0552933	#N/A	#N/A	1	Intergenic_region	Modifier
Hind leg length	6	37936044	chr6:37,936,044	rs109786261	G	T	0.363158	-0.766728	0.148243	2.31493e-07	4.79872	0.056665	#N/A	#N/A	1	Intergenic_region	Modifier
Hind leg length	6	37936087	chr6:37,936,087	rs380866273	A	G	0.369298	-0.738459	0.147193	5.24976e-07	4.79872	0.0529369	#N/A	#N/A	1	Intergenic_region	Modifier
Hind leg length	6	37936692	chr6:37,936,692	rs210223830	T	C	0.363596	-0.759831	0.148085	2.88127e-07	4.79872	0.0556789	#N/A	#N/A	1	Intergenic_region	Modifier
Hind leg length	6	37937232	chr6:37,937,232	rs432462679	G	T	0.390351	-0.801233	0.147487	5.55438e-08	4.79872	0.0636734	#N/A	#N/A	1	Intergenic_region	Modifier
Hind leg length	6	37937383	chr6:37,937,383	rs383354170	A	C	0.367105	-0.777983	0.148162	1.51353e-07	4.79872	0.0586094	#N/A	#N/A	1	Intergenic_region	Modifier
Hind leg length	6	37937387	chr6:37,937,387	rs378102192	A	G	0.367105	-0.777983	0.148162	1.51353e-07	4.79872	0.0586094	#N/A	#N/A	1	Intergenic_region	Modifier
Hind leg length	6	37937424	chr6:37,937,424	rs380919948	T	C	0.371491	-0.764243	0.147358	2.14504e-07	4.79872	0.0568365	#N/A	#N/A	1	Intergenic_region	Modifier
Hind leg length	6	37937509	chr6:37,937,509	rs378642752	G	C	0.367982	-0.771723	0.14836	1.97468e-07	4.79872	0.0577276	#N/A	#N/A	1	Intergenic_region	Modifier
Hind leg length	6	37937927	chr6:37,937,927	rs454940604	G	T	0.372368	-0.754939	0.147233	2.93609e-07	4.79872	0.0555145	#N/A	#N/A	1	Intergenic_region	Modifier
Hind leg length	6	37937974	chr6:37,937,974	rs467323781	T	C	0.367982	-0.800959	0.148644	7.10768e-08	4.79872	0.0621844	#N/A	#N/A	1	Intergenic_region	Modifier
Hind leg length	6	37938136	chr6:37,938,136	rs379739386	C	T	0.366667	-0.774826	0.148096	1.67751e-07	4.79872	0.0581055	#N/A	#N/A	1	Intergenic_region	Modifier
Hind leg length	6	37938137	chr6:37,938,137	rs382815849	C	G	0.366667	-0.774826	0.148096	1.67751e-07	4.79872	0.0581055	#N/A	#N/A	1	Intergenic_region	Modifier
Hind leg length	6	37938142	chr6:37,938,142	rs384806936	T	C	0.373246	-0.80433	0.147857	5.33088e-08	4.79872	0.0630762	#N/A	#N/A	1	Intergenic_region	Modifier
Hind leg length	6	37938151	chr6:37,938,151	rs210613475	C	T	0.363596	-0.759831	0.148085	2.88127e-07	4.79872	0.0556789	#N/A	#N/A	1	Intergenic_region	Modifier
Hind leg length	6	37938374	chr6:37,938,374	rs208273723	G	T	0.363158	-0.755602	0.148239	3.44719e-07	4.79872	0.0550324	#N/A	#N/A	1	Intergenic_region	Modifier
Hind leg length	6	37938380	chr6:37,938,380	rs209603941	A	G	0.360526	-0.757316	0.148523	3.41513e-07	4.79872	0.0551085	#N/A	#N/A	1	Intergenic_region	Modifier
Hind leg length	6	37938826	chr6:37,938,826	rs385450552	G	A	0.377632	-0.801056	0.147473	5.57632e-08	4.79872	0.062856	#N/A	#N/A	1	Intergenic_region	Modifier
Hind leg length	6	37939000	chr6:37,939,000	rs380283539	G	A	0.370175	-0.819267	0.148772	3.65308e-08	4.79872	0.0652203	#N/A	#N/A	2	Intergenic_region	Modifier
Hind leg length	6	37939090	chr6:37,939,090	rs377989597	T	G	0.360088	-0.765915	0.147687	2.14779e-07	4.79872	0.0563372	#N/A	#N/A	1	Intergenic_region	Modifier
Hind leg length	6	37939206	chr6:37,939,206	rs380707201	G	A	0.365351	-0.749298	0.148262	4.32939e-07	4.79872	0.0542573	#N/A	#N/A	1	Intergenic_region	Modifier
Hind leg length	6	37939368	chr6:37,939,368	rs381873780	C	T	0.36886	-0.802543	0.146811	4.59007e-08	4.79872	0.0624926	#N/A	#N/A	1	Intergenic_region	Modifier
Hind leg length	6	37939481	chr6:37,939,481	rs379347198	A	G	0.363158	-0.766728	0.148243	2.31493e-07	4.79872	0.056665	#N/A	#N/A	1	Intergenic_region	Modifier
Hind leg length	6	37939569	chr6:37,939,569	rs381667952	T	C	0.363596	-0.767306	0.148241	2.26603e-07	4.79872	0.0567798	#N/A	#N/A	1	Intergenic_region	Modifier
Hind leg length	6	37939575	chr6:37,939,575	rs384016451	A	G	0.363596	-0.767306	0.148241	2.26603e-07	4.79872	0.0567798	#N/A	#N/A	1	Intergenic_region	Modifier
Hind leg length	6	37939641	chr6:37,939,641	rs379044717	C	T	0.373246	-0.822237	0.147894	2.70314e-08	4.79872	0.0659161	#N/A	#N/A	3	Intergenic_region	Modifier
Hind leg length	6	37939797	chr6:37,939,797	rs381670009	T	G	0.375	-0.818895	0.14806	3.18731e-08	4.79872	0.0655047	#N/A	#N/A	3	Intergenic_region	Modifier
Hind leg length	6	37939838	chr6:37,939,838	rs385934520	A	G	0.363596	-0.771903	0.148104	1.86921e-07	4.79872	0.0574622	#N/A	#N/A	1	Intergenic_region	Modifier
Hind leg length	6	37939989	chr6:37,939,989	rs385569036	A	G	0.366667	-0.76741	0.14752	1.97054e-07	4.79872	0.0569985	#N/A	#N/A	1	Intergenic_region	Modifier
Hind leg length	6	37940069	chr6:37,940,069	rs380241123	T	G	0.364035	-0.743866	0.148094	5.08915e-07	4.79872	0.0533913	#N/A	#N/A	1	Intergenic_region	Modifier
Hind leg length	6	37940245	chr6:37,940,245	rs378793362	C	T	0.365351	-0.757329	0.148461	3.37494e-07	4.79872	0.0554266	#N/A	#N/A	1	Intergenic_region	Modifier
Hind leg length	6	37940297	chr6:37,940,297	rs381975996	T	C	0.385526	-0.741775	0.147963	5.35225e-07	4.79872	0.0543258	#N/A	#N/A	1	Intergenic_region	Modifier
Hind leg length	6	37940386	chr6:37,940,386	rs384149973	T	C	0.370175	-0.737803	0.146867	5.07058e-07	4.79872	0.0528948	#N/A	#N/A	1	Intergenic_region	Modifier
Hind leg length	6	37940542	chr6:37,940,542	rs381172469	A	G	0.372807	-0.811237	0.148009	4.22974e-08	4.79872	0.0641336	#N/A	#N/A	1	Intergenic_region	Modifier
Hind leg length	6	37940574	chr6:37,940,574	rs384758022	A	G	0.363158	-0.755765	0.148343	3.4928e-07	4.79872	0.0550561	#N/A	#N/A	1	Intergenic_region	Modifier
Hind leg length	6	37940640	chr6:37,940,640	rs381358022	G	A	0.375439	-0.760112	0.146665	2.18746e-07	4.79872	0.0564644	#N/A	#N/A	2	Intergenic_region	Modifier
Hind leg length	6	37940646	chr6:37,940,646	rs719363433	T	C	0.375439	-0.760112	0.146665	2.18746e-07	4.79872	0.0564644	#N/A	#N/A	2	Intergenic_region	Modifier
Hind leg length	6	37940647	chr6:37,940,647	rs455477762	G	A	0.375439	-0.760112	0.146665	2.18746e-07	4.79872	0.0564644	#N/A	#N/A	2	Intergenic_region	Modifier
Hind leg length	6	37940714	chr6:37,940,714	rs379673017	C	T	0.380702	-0.741845	0.147984	5.35869e-07	4.79872	0.0540774	#N/A	#N/A	1	Intergenic_region	Modifier
Hind leg length	6	37940882	chr6:37,940,882	rs382859799	T	C	0.363596	-0.765362	0.148496	2.54882e-07	4.79872	0.0564925	#N/A	#N/A	1	Intergenic_region	Modifier
Hind leg length	6	37940910	chr6:37,940,910	rs384864809	A	G	0.363596	-0.765362	0.148496	2.54882e-07	4.79872	0.0564925	#N/A	#N/A	1	Intergenic_region	Modifier
Hind leg length	6	37940945	chr6:37,940,945	rs379660987	C	T	0.373684	-0.800216	0.147908	6.29399e-08	4.79872	0.0624622	#N/A	#N/A	1	Intergenic_region	Modifier
Hind leg length	6	37940946	chr6:37,940,946	rs382201579	G	A	0.375	-0.806012	0.148208	5.37655e-08	4.79872	0.0634599	#N/A	#N/A	2	Intergenic_region	Modifier
Hind leg length	6	37940999	chr6:37,940,999	rs385744100	A	T	0.374561	-0.820473	0.148355	3.19374e-08	4.79872	0.0657266	#N/A	#N/A	1	Intergenic_region	Modifier
Hind leg length	6	37941036	chr6:37,941,036	rs379951877	C	G	0.374561	-0.820473	0.148355	3.19374e-08	4.79872	0.0657266	#N/A	#N/A	1	Intergenic_region	Modifier
Hind leg length	6	37941108	chr6:37,941,108	rs110567635	G	A	0.363596	-0.751492	0.148384	4.09467e-07	4.79872	0.0544635	#N/A	#N/A	1	Intergenic_region	Modifier
Hind leg length	6	37941190	chr6:37,941,190	rs385579114	A	G	0.362719	-0.762667	0.148502	2.81022e-07	4.79872	0.0560372	#N/A	#N/A	1	Intergenic_region	Modifier
Hind leg length	6	37941200	chr6:37,941,200	rs380176491	T	C	0.362719	-0.762667	0.148502	2.81022e-07	4.79872	0.0560372	#N/A	#N/A	1	Intergenic_region	Modifier
Hind leg length	6	37941215	chr6:37,941,215	rs378584515	G	C	0.362719	-0.762667	0.148502	2.81022e-07	4.79872	0.0560372	#N/A	#N/A	1	Intergenic_region	Modifier
Hind leg length	6	37941319	chr6:37,941,319	rs383177272	A	G	0.363596	-0.739725	0.148351	6.154e-07	4.79872	0.0527713	#N/A	#N/A	1	Intergenic_region	Modifier
Hind leg length	6	37941343	chr6:37,941,343	rs378163958	G	T	0.375439	-0.797532	0.148211	7.40573e-08	4.79872	0.0621606	#N/A	#N/A	1	Intergenic_region	Modifier
Hind leg length	6	37941392	chr6:37,941,392	rs381034575	C	T	0.389474	-0.796849	0.146325	5.1593e-08	4.79872	0.0629274	#N/A	#N/A	2	Intergenic_region	Modifier
Hind leg length	6	37941413	chr6:37,941,413	rs384308506	G	C	0.382895	-0.832207	0.147654	1.7384e-08	4.79872	0.0682035	#N/A	#N/A	3	Intergenic_region	Modifier
Hind leg length	6	37941604	chr6:37,941,604	rs380828775	G	C	0.362719	-0.743581	0.148802	5.81921e-07	4.79872	0.0532676	#N/A	#N/A	1	Intergenic_region	Modifier
Hind leg length	6	37941798	chr6:37,941,798	rs385294682	T	C	0.365351	-0.752188	0.148062	3.7699e-07	4.79872	0.0546766	#N/A	#N/A	1	Intergenic_region	Modifier
Hind leg length	6	37941818	chr6:37,941,818	rs211409641	T	C	0.393421	-0.768713	0.147887	2.01473e-07	4.79872	0.0587731	#N/A	#N/A	1	Intergenic_region	Modifier
Hind leg length	6	37941820	chr6:37,941,820	rs208436924	G	C	0.393421	-0.768713	0.147887	2.01473e-07	4.79872	0.0587731	#N/A	#N/A	1	Intergenic_region	Modifier
Hind leg length	6	37942096	chr6:37,942,096	rs207948794	G	A	0.363596	-0.739725	0.148351	6.154e-07	4.79872	0.0527713	#N/A	#N/A	1	Intergenic_region	Modifier
Hind leg length	6	37942170	chr6:37,942,170	rs110281531	A	G	0.374561	-0.790633	0.148067	9.31076e-08	4.79872	0.0610327	#N/A	#N/A	2	Intergenic_region	Modifier
Hind leg length	6	37942286	chr6:37,942,286	rs382248401	C	T	0.382895	-0.769787	0.146693	1.54093e-07	4.79872	0.0583559	#N/A	#N/A	1	Intergenic_region	Modifier
Hind leg length	6	37942290	chr6:37,942,290	rs386082969	A	C	0.371053	-0.725284	0.147055	8.1361e-07	4.79872	0.0511648	#N/A	#N/A	1	Intergenic_region	Modifier
Hind leg length	6	37942944	chr6:37,942,944	rs110374976	T	C	0.367544	-0.787441	0.148551	1.15285e-07	4.79872	0.0600732	#N/A	#N/A	2	Intergenic_region	Modifier
Hind leg length	6	37943028	chr6:37,943,028	rs378485459	A	G	0.36886	-0.775641	0.148405	1.72744e-07	4.79872	0.0583732	#N/A	#N/A	1	Intergenic_region	Modifier
Hind leg length	6	37943034	chr6:37,943,034	rs380402048	A	G	0.36886	-0.775641	0.148405	1.72744e-07	4.79872	0.0583732	#N/A	#N/A	1	Intergenic_region	Modifier
Hind leg length	6	37943112	chr6:37,943,112	rs383360216	G	C	0.375	-0.788507	0.147796	9.54837e-08	4.79872	0.0607334	#N/A	#N/A	2	Intergenic_region	Modifier
Hind leg length	6	37943156	chr6:37,943,156	rs378104113	C	T	0.381579	-0.819032	0.147666	2.91391e-08	4.79872	0.0659744	#N/A	#N/A	3	Intergenic_region	Modifier
Hind leg length	6	37943204	chr6:37,943,204	rs380927395	C	T	0.378947	-0.824562	0.14749	2.26269e-08	4.79872	0.0666897	#N/A	#N/A	2	Intergenic_region	Modifier
Hind leg length	6	37943223	chr6:37,943,223	rs383706425	T	G	0.372807	-0.8127	0.14771	3.7552e-08	4.79872	0.0643651	#N/A	#N/A	2	Intergenic_region	Modifier
Hind leg length	6	37943225	chr6:37,943,225	rs378732687	G	A	0.378947	-0.824562	0.14749	2.26269e-08	4.79872	0.0666897	#N/A	#N/A	2	Intergenic_region	Modifier
Hind leg length	6	37943635	chr6:37,943,635	rs110640252	C	T	0.378509	-0.809794	0.147953	4.41724e-08	4.79872	0.0642932	#N/A	#N/A	1	Intergenic_region	Modifier
Hind leg length	6	37943860	chr6:37,943,860	rs109174542	G	T	0.364035	-0.778781	0.148842	1.67451e-07	4.79872	0.058521	#N/A	#N/A	1	Intergenic_region	Modifier
Hind leg length	6	37943970	chr6:37,943,970	rs381785241	G	A	0.365351	-0.767427	0.148789	2.49817e-07	4.79872	0.0569145	#N/A	#N/A	1	Intergenic_region	Modifier
Hind leg length	6	37944068	chr6:37,944,068	rs209950690	C	T	0.375	-0.815585	0.148079	3.63398e-08	4.79872	0.0649763	#N/A	#N/A	1	Intergenic_region	Modifier
Hind leg length	6	37944478	chr6:37,944,478	rs207673292	C	T	0.367982	-0.790723	0.148586	1.02839e-07	4.79872	0.0606052	#N/A	#N/A	1	Intergenic_region	Modifier
Hind leg length	6	37944482	chr6:37,944,482	rs207627473	T	G	0.364474	-0.78213	0.148884	1.49399e-07	4.79872	0.0590558	#N/A	#N/A	1	Intergenic_region	Modifier
Hind leg length	6	37944573	chr6:37,944,573	rs110723736	A	G	0.368421	-0.783818	0.148434	1.28772e-07	4.79872	0.059581	#N/A	#N/A	1	Intergenic_region	Modifier
Hind leg length	6	37944631	chr6:37,944,631	rs210901253	T	C	0.372368	-0.78319	0.148235	1.26787e-07	4.79872	0.0597471	#N/A	#N/A	1	Intergenic_region	Modifier
Hind leg length	6	37944681	chr6:37,944,681	rs108965608	C	T	0.363596	-0.777587	0.149108	1.83905e-07	4.79872	0.0583116	#N/A	#N/A	1	Intergenic_region	Modifier
Hind leg length	6	37944704	chr6:37,944,704	rs211250820	A	G	0.374561	-0.820473	0.148355	3.19374e-08	4.79872	0.0657266	#N/A	#N/A	1	Intergenic_region	Modifier
Hind leg length	6	37944791	chr6:37,944,791	rs109880475	A	G	0.382018	-0.794269	0.147215	6.84076e-08	4.79872	0.0620726	#N/A	#N/A	1	Intergenic_region	Modifier
Hind leg length	6	37944933	chr6:37,944,933	rs109930319	A	C	0.369737	-0.772051	0.148289	1.9256e-07	4.79872	0.0578911	#N/A	#N/A	1	Intergenic_region	Modifier
Hind leg length	6	37945054	chr6:37,945,054	rs208362157	A	G	0.365351	-0.77717	0.148469	1.65365e-07	4.79872	0.0583688	#N/A	#N/A	1	Intergenic_region	Modifier
Hind leg length	6	37945082	chr6:37,945,082	rs109724068	G	T	0.365789	-0.760607	0.148407	2.97326e-07	4.79872	0.0559358	#N/A	#N/A	1	Intergenic_region	Modifier
Hind leg length	6	37945152	chr6:37,945,152	rs109354920	G	T	0.364912	-0.768609	0.148643	2.33045e-07	4.79872	0.0570608	#N/A	#N/A	1	Intergenic_region	Modifier
Hind leg length	6	37945183	chr6:37,945,183	rs109165803	C	T	0.372368	-0.801734	0.14793	5.97009e-08	4.79872	0.0626099	#N/A	#N/A	1	Intergenic_region	Modifier
Hind leg length	6	37945192	chr6:37,945,192	rs379350212	T	C	0.364474	-0.772818	0.148595	1.984e-07	4.79872	0.057658	#N/A	#N/A	1	Intergenic_region	Modifier
Hind leg length	6	37945193	chr6:37,945,193	rs381084843	G	A	0.364474	-0.772818	0.148595	1.984e-07	4.79872	0.057658	#N/A	#N/A	1	Intergenic_region	Modifier
Hind leg length	6	37945256	chr6:37,945,256	rs110428481	G	A	0.361842	-0.754771	0.148769	3.90651e-07	4.79872	0.0548255	#N/A	#N/A	1	Intergenic_region	Modifier
Hind leg length	6	37945290	chr6:37,945,290	rs207992952	A	G	0.362281	-0.756103	0.14851	3.55715e-07	4.79872	0.055048	#N/A	#N/A	1	Intergenic_region	Modifier
Hind leg length	6	37945333	chr6:37,945,333	rs385937406	G	A	0.362281	-0.762472	0.148782	2.97903e-07	4.79872	0.0559793	#N/A	#N/A	1	Intergenic_region	Modifier
Hind leg length	6	37945482	chr6:37,945,482	rs209884236	A	T	0.361842	-0.754771	0.148769	3.90651e-07	4.79872	0.0548255	#N/A	#N/A	1	Intergenic_region	Modifier
Hind leg length	6	37945609	chr6:37,945,609	rs109372521	G	A	0.370614	-0.76707	0.147768	2.0912e-07	4.79872	0.0572023	#N/A	#N/A	1	Intergenic_region	Modifier
Hind leg length	6	37945729	chr6:37,945,729	rs717885430	G	A	0.37193	-0.781633	0.14781	1.23603e-07	4.79872	0.0594812	#N/A	#N/A	1	Intergenic_region	Modifier
Hind leg length	6	37945820	chr6:37,945,820	rs108991911	C	A	0.36886	-0.734138	0.14754	6.49626e-07	4.79872	0.0522935	#N/A	#N/A	1	Intergenic_region	Modifier
Hind leg length	6	37945849	chr6:37,945,849	rs109457034	T	C	0.365789	-0.793217	0.147398	7.38773e-08	4.79872	0.060835	#N/A	#N/A	1	Intergenic_region	Modifier
Hind leg length	6	37956293	chr6:37,956,293	rs109790263	G	A	0.378947	-0.781865	0.147181	1.08263e-07	4.79872	0.0599619	#N/A	#N/A	1	Intergenic_region	Modifier
Hind leg length	6	37959360	chr6:37,959,360	rs207911962	C	T	0.378509	-0.763831	0.146959	2.01889e-07	4.79872	0.0572019	#N/A	#N/A	1	Intergenic_region	Modifier
Hind leg length	6	37968595	chr6:37,968,595	rs110150465	C	G	0.40307	-0.725748	0.146439	7.19619e-07	4.79872	0.0528178	#N/A	#N/A	1	Intergenic_region	Modifier
Hind leg length	6	37974370	chr6:37,974,370	rs109575481	G	A	0.396053	-0.745333	0.146433	3.58228e-07	4.79872	0.0553806	#N/A	#N/A	1	Intergenic_region	Modifier
Hind leg length	6	37974401	chr6:37,974,401	rs110930248	T	G	0.375877	-0.808296	0.146661	3.5613e-08	4.79872	0.0638795	#N/A	#N/A	1	Intergenic_region	Modifier
Hind leg length	6	37974407	chr6:37,974,407	rs110034835	T	C	0.397807	-0.723436	0.146726	8.20081e-07	4.79872	0.0522532	#N/A	#N/A	1	Intergenic_region	Modifier
Hind leg length	6	37978995	chr6:37,978,995	rs110046613	C	T	0.395614	-0.735936	0.147003	5.54992e-07	4.79872	0.0539723	#N/A	#N/A	1	Intergenic_region	Modifier
Hind leg length	6	37980121	chr6:37,980,121	rs110242681	A	G	0.392982	-0.745444	0.146934	3.90903e-07	4.79872	0.0552471	#N/A	#N/A	1	Intergenic_region	Modifier
Hind leg length	6	37981093	chr6:37,981,093	rs110740303	T	G	0.39386	-0.753118	0.147051	3.03155e-07	4.79872	0.0564346	#N/A	#N/A	1	Intergenic_region	Modifier
Hind leg length	6	37981125	chr6:37,981,125	rs110681338	C	A	0.39386	-0.753118	0.147051	3.03155e-07	4.79872	0.0564346	#N/A	#N/A	1	Intergenic_region	Modifier
Hind leg length	6	37983153	chr6:37,983,153	rs109951469	C	T	0.39386	-0.753118	0.147051	3.03155e-07	4.79872	0.0564346	#N/A	#N/A	1	Intergenic_region	Modifier
Hind leg length	6	37984808	chr6:37,984,808	rs109422242	C	T	0.39386	-0.753118	0.147051	3.03155e-07	4.79872	0.0564346	#N/A	#N/A	1	Intergenic_region	Modifier
Hind leg length	6	37987607	chr6:37,987,607	rs379140791	T	C	0.396053	-0.734349	0.147128	5.99942e-07	4.79872	0.0537604	#N/A	#N/A	1	Intergenic_region	Modifier
Hind leg length	6	37988561	chr6:37,988,561	rs380389103	G	A	0.388596	-0.7555	0.147896	3.25059e-07	4.79872	0.0565198	#N/A	#N/A	1	Intergenic_region	Modifier
Hind leg length	6	37989267	chr6:37,989,267	rs384131614	A	T	0.375439	-0.741558	0.146823	4.40168e-07	4.79872	0.0537415	#N/A	#N/A	1	Intergenic_region	Modifier
Hind leg length	6	37989543	chr6:37,989,543	rs385432652	T	A	0.4	-0.758768	0.146594	2.26696e-07	4.79872	0.0575883	#N/A	#N/A	1	Intergenic_region	Modifier
Hind leg length	6	37989831	chr6:37,989,831	rs110055700	C	G	0.39693	-0.75405	0.147359	3.10309e-07	4.79872	0.0567266	#N/A	#N/A	1	Intergenic_region	Modifier
Hind leg length	6	37991751	chr6:37,991,751	rs133119904	C	T	0.391228	-0.747303	0.14706	3.74257e-07	4.79872	0.0554349	#N/A	#N/A	1	Intergenic_region	Modifier
Hind leg length	6	37992487	chr6:37,992,487	rs109219552	C	G	0.398684	-0.749943	0.146445	3.03911e-07	4.79872	0.0561944	#N/A	#N/A	1	Intergenic_region	Modifier
Hind leg length	6	37993517	chr6:37,993,517	rs110246797	G	T	0.39693	-0.746254	0.146896	3.77148e-07	4.79872	0.0555597	#N/A	#N/A	1	Intergenic_region	Modifier
Hind leg length	6	37994046	chr6:37,994,046	rs110332854	G	C	0.394298	-0.755715	0.146824	2.64592e-07	4.79872	0.0568466	#N/A	#N/A	1	Intergenic_region	Modifier
Hind leg length	6	37996571	chr6:37,996,571	rs377968678	A	G	0.383333	-0.722265	0.147558	9.84127e-07	4.79872	0.0513955	#N/A	#N/A	1	Intergenic_region	Modifier
Hind leg length	6	37997516	chr6:37,997,516	rs381829517	G	A	0.396491	-0.74834	0.146938	3.52637e-07	4.79872	0.0558496	#N/A	#N/A	1	Intergenic_region	Modifier
Hind leg length	6	37998187	chr6:37,998,187	rs110005054	A	C	0.391667	-0.763581	0.146984	2.04711e-07	4.79872	0.0578993	#N/A	#N/A	1	Intergenic_region	Modifier
Hind leg length	6	37998452	chr6:37,998,452	rs379574440	G	A	0.39386	-0.75778	0.146864	2.47288e-07	4.79872	0.0571355	#N/A	#N/A	1	Intergenic_region	Modifier
Hind leg length	6	37998656	chr6:37,998,656	rs109721053	C	T	0.365789	-0.726857	0.147094	7.75487e-07	4.79872	0.0510819	#N/A	#N/A	1	Intergenic_region	Modifier
Hind leg length	6	37999740	chr6:37,999,740	rs379791607	A	C	0.385088	-0.746359	0.145826	3.08553e-07	4.79872	0.054976	#N/A	#N/A	1	Intergenic_region	Modifier
Hind leg length	6	38000353	chr6:38,000,353	rs109710133	T	C	0.396053	-0.739066	0.146941	4.91259e-07	4.79872	0.0544532	#N/A	#N/A	1	Intergenic_region	Modifier
Hind leg length	6	38000992	chr6:38,000,992	rs379814525	G	A	0.389912	-0.752818	0.145984	2.51133e-07	4.79872	0.0561881	#N/A	#N/A	1	Intergenic_region	Modifier
Hind leg length	6	38001392	chr6:38,001,392	rs108982839	G	A	0.390351	-0.763054	0.146209	1.79982e-07	4.79872	0.0577498	#N/A	#N/A	1	Intergenic_region	Modifier
Hind leg length	6	38005895	chr6:38,005,895	rs109100018	C	T	0.397368	-0.746375	0.14644	3.4542e-07	4.79872	0.0555986	#N/A	#N/A	1	Intergenic_region	Modifier
Hind leg length	6	38005973	chr6:38,005,973	rs109515116	G	A	0.39693	-0.747447	0.146694	3.48258e-07	4.79872	0.0557375	#N/A	#N/A	1	Intergenic_region	Modifier
Hind leg length	6	38007975	chr6:38,007,975	rs109011488	A	G	0.397368	-0.754882	0.146827	2.72846e-07	4.79872	0.0568733	#N/A	#N/A	1	Intergenic_region	Modifier
Hind leg length	6	38009119	chr6:38,009,119	rs378208925	A	G	0.392544	-0.779631	0.146333	9.94071e-08	4.79872	0.0604069	#N/A	#N/A	1	Intergenic_region	Modifier
Hind leg length	6	38010053	chr6:38,010,053	rs383970804	C	T	0.392544	-0.786831	0.146249	7.44571e-08	4.79872	0.0615278	#N/A	#N/A	1	Intergenic_region	Modifier
Hind leg length	6	38011585	chr6:38,011,585	rs381245309	T	G	0.385526	-0.760985	0.146573	2.08234e-07	4.79872	0.0571761	#N/A	#N/A	1	Intergenic_region	Modifier
Hind leg length	6	38067289	chr6:38,067,289	rs209437360	A	G	0.400877	-0.729167	0.144823	4.78119e-07	4.79872	0.0532214	#N/A	#N/A	2	Intergenic_region	Modifier
Hind leg length	14	35398077	chr14:35,398,077	rs385726811	G	A	0.190789	0.874772	0.178008	8.91284e-07	4.79872	0.0492391	ENSBTAG00000005404	MSC	1	Intergenic_region	Modifier
Hind leg length	14	35419457	chr14:35,419,457	rs385788309	T	C	0.187281	0.911842	0.182457	5.80552e-07	4.79872	0.0527446	ENSBTAG00000005404	MSC	1	Intergenic_region	Modifier
Hind leg length	17	67470927	chr17:67,470,927	rs378633526	T	C	0.101316	1.12737	0.22658	6.50549e-07	4.79872	0.0482306	ENSBTAG00000012193	TTC28	1	Intron_variant,intron_variant	Modifier,modifier
Hind leg length	20	14608446	chr20:14,608,446	rs380172355	G	C	0.377632	-0.726926	0.143602	4.14661e-07	4.79872	0.0517608	ENSBTAG00000000037	CWC27	1	Intron_variant	Modifier
Hind leg length	29	3530297	chr29:3,530,297	rs210847567	T	C	0.383333	0.704041	0.142341	7.56925e-07	4.79872	0.0488346	#N/A	#N/A	1	Intergenic_region	Modifier
Hind leg thickness	1	46506493	chr1:46,506,493	rs385529993	C	T	0.0785777	0.746752	0.152162	9.21964e-07	0.500712	0.16127	#N/A	#N/A	1	Intergenic_region	Modifier
Hind leg thickness	3	47189450	chr3:47,189,450	rs42824319	A	G	0.0935031	-0.75057	0.140681	9.54094e-08	0.500712	0.190729	#N/A	#N/A	1	Intergenic_region	Modifier
Hind leg thickness	3	47208083	chr3:47,208,083	rs3423151989	T	G	0.1036	-0.668046	0.135717	8.55066e-07	0.500712	0.165545	#N/A	#N/A	1	Intergenic_region	Modifier
Hind leg thickness	3	47210303	chr3:47,210,303	rs3423153705	T	C	0.1036	-0.668046	0.135717	8.55066e-07	0.500712	0.165545	#N/A	#N/A	1	Intergenic_region	Modifier
Hind leg thickness	3	47230322	chr3:47,230,322	rs135607988	A	G	0.1036	-0.668046	0.135717	8.55066e-07	0.500712	0.165545	#N/A	#N/A	1	Intergenic_region	Modifier
Waist meat thickness	6	26066710	chr6:26,066,710	rs133036772	C	T	0.206579	0.219813	0.0449101	9.85522e-07	0.089321	0.177326	ENSBTAG00000012343	TSPAN5	1	Intron_variant,intron_variant	Modifier,modifier
Fat coverage rate	1	138905468	chr1:138,905,468	rs43280559	C	T	0.0681173	2.05894	0.381351	6.69895e-08	2.53956	0.211923	ENSBTAG00000011626	ATP2C1	1	Intron_variant,intron_variant	Modifier,modifier
Fat coverage rate	2	96920901	chr2:96,920,901	rs211459321	A	C	0.0496689	2.12101	0.43022	8.22028e-07	2.53956	0.167231	#N/A	#N/A	1	Intergenic_region	Modifier
Fat coverage rate	2	96922225	chr2:96,922,225	rs210016490	A	G	0.0496689	2.12101	0.43022	8.22028e-07	2.53956	0.167231	#N/A	#N/A	1	Intergenic_region	Modifier
Fat coverage rate	2	96927876	chr2:96,927,876	rs207553137	A	G	0.0482498	2.15795	0.434918	6.9862e-07	2.53956	0.168412	#N/A	#N/A	1	Intergenic_region	Modifier
Fat coverage rate	2	96928996	chr2:96,928,996	#N/A	C	G	0.0482498	2.15795	0.434918	6.9862e-07	2.53956	0.168412	#N/A	#N/A	1	Intergenic_region	Modifier
Fat coverage rate	2	96936247	chr2:96,936,247	rs208713741	A	G	0.0482498	2.15795	0.434918	6.9862e-07	2.53956	0.168412	#N/A	#N/A	1	Intergenic_region	Modifier
Fat coverage rate	2	96942849	chr2:96,942,849	rs384544130	G	A	0.0458846	2.28934	0.44528	2.72771e-07	2.53956	0.180701	#N/A	#N/A	1	Intergenic_region	Modifier
Fat coverage rate	2	96961739	chr2:96,961,739	rs208508216	G	A	0.0449385	2.4122	0.449922	8.25864e-08	2.53956	0.196674	#N/A	#N/A	1	Intergenic_region	Modifier
Fat coverage rate	4	5325480	chr4:5,325,480	rs210666100	A	G	0.0737938	1.79697	0.365146	8.59986e-07	2.53956	0.173812	ENSBTAG00000020869,ENSBTAG00000017086	DDC,GRB10	1	3_prime_utr_variant,3_prime_utr_variant	Modifier,modifier
Fat coverage rate	4	5326589	chr4:5,326,589	rs209921136	A	G	0.0742668	1.78222	0.364243	9.9337e-07	2.53956	0.171979	ENSBTAG00000020869,ENSBTAG00000017086	DDC,GRB10	1	3_prime_utr_variant,downstream_gene_variant	Modifier,modifier
Fat coverage rate	4	5332172	chr4:5,332,172	rs210254997	A	C	0.0860927	1.69773	0.335603	4.22066e-07	2.53956	0.178598	ENSBTAG00000020869,ENSBTAG00000017086	DDC,GRB10	1	Upstream_gene_variant,upstream_gene_variant,intergenic_region	Modifier,modifier,modifier
Fat coverage rate	5	29399973	chr5:29,399,973	rs207953238	A	G	0.0591296	1.99249	0.403778	8.03106e-07	2.53956	0.17394	ENSBTAG00000017164,ENSBTAG00000005246	LARP4,DIP2B	1	Intron_variant	Modifier
Fat coverage rate	6	76317379	chr6:76,317,379	rs384045722	T	C	0.0619678	2.14244	0.38408	2.43142e-08	2.53956	0.210122	#N/A	#N/A	1	Intergenic_region	Modifier
Fat coverage rate	6	76317383	chr6:76,317,383	rs378431519	G	T	0.0619678	2.14244	0.38408	2.43142e-08	2.53956	0.210122	#N/A	#N/A	1	Intergenic_region	Modifier
Fat coverage rate	6	76336172	chr6:76,336,172	rs384451675	C	T	0.0619678	2.14244	0.38408	2.43142e-08	2.53956	0.210122	#N/A	#N/A	1	Intergenic_region	Modifier
Fat coverage rate	6	76340179	chr6:76,340,179	rs383154462	C	T	0.0619678	2.14244	0.38408	2.43142e-08	2.53956	0.210122	#N/A	#N/A	1	Intergenic_region	Modifier
Fat coverage rate	6	76344247	chr6:76,344,247	rs385681068	A	G	0.0619678	2.14244	0.38408	2.43142e-08	2.53956	0.210122	#N/A	#N/A	1	Intergenic_region	Modifier
Fat coverage rate	6	76345507	chr6:76,345,507	rs41627656	A	G	0.0619678	2.14244	0.38408	2.43142e-08	2.53956	0.210122	#N/A	#N/A	1	Intergenic_region	Modifier
Fat coverage rate	6	76367146	chr6:76,367,146	rs380962181	G	A	0.0614948	2.16014	0.385524	2.10532e-08	2.53956	0.212085	#N/A	#N/A	1	Intergenic_region	Modifier
Fat coverage rate	6	76372506	chr6:76,372,506	rs379635774	G	A	0.0614948	2.16014	0.385524	2.10532e-08	2.53956	0.212085	#N/A	#N/A	1	Intergenic_region	Modifier
Fat coverage rate	6	76373341	chr6:76,373,341	rs382477730	C	T	0.0614948	2.16014	0.385524	2.10532e-08	2.53956	0.212085	#N/A	#N/A	1	Intergenic_region	Modifier
Fat coverage rate	6	76375516	chr6:76,375,516	rs801303504	C	A	0.0600757	2.20451	0.389063	1.45986e-08	2.53956	0.216116	#N/A	#N/A	1	Intergenic_region	Modifier
Fat coverage rate	6	76383672	chr6:76,383,672	#N/A	T	A	0.0558184	2.39386	0.403429	2.9604e-09	2.53956	0.237849	#N/A	#N/A	1	Intergenic_region	Modifier
Fat coverage rate	6	76399909	chr6:76,399,909	rs378109828	G	A	0.0605487	2.18001	0.387488	1.84442e-08	2.53956	0.212896	#N/A	#N/A	1	Intergenic_region	Modifier
Fat coverage rate	6	76401098	chr6:76,401,098	rs381687782	C	T	0.0614948	2.16014	0.385524	2.10532e-08	2.53956	0.212085	#N/A	#N/A	1	Intergenic_region	Modifier
Fat coverage rate	6	76401564	chr6:76,401,564	rs381867622	G	A	0.0657521	2.00231	0.371198	6.88356e-08	2.53956	0.193957	#N/A	#N/A	1	Intergenic_region	Modifier
Fat coverage rate	6	76404092	chr6:76,404,092	rs379273371	G	A	0.0614948	2.16014	0.385524	2.10532e-08	2.53956	0.212085	#N/A	#N/A	1	Intergenic_region	Modifier
[truncated: 1,669 more rows]
