# Supplementary material for: Comprehensive Multi-omics Analysis of Regulatory Variants for Body Weight in Cattle
Source: Genomics Proteomics Bioinformatics. 2025 Aug 18;23(4):qzaf067. doi: 10.1093/gpbjnl/qzaf067 (PMC12701805; doi:10.1093/gpbjnl/qzaf067)
Supplement: qzaf067_Supplementary_Data [file qzaf067_supplementary_data.zip › Table S5.xlsx]

## Sheet: S5. GWAS gene based
Table S5 Candidate genes revealed by gene-based GWAS for 43 body weight related traits
Note: CHR is the chromosome. START is the start of gene position. STOP is the end of gene position. NSNPS: the number of SNPs in targeted genes.NPARAM: the number of parameters. N: sample size for each trait. ZSTAT is the Z statistic in MAGMA. P MULTI, P SNPWISE MEAN, and P SNPWISE TOP1 are the P value generated by the different gene-based GWAS models in MAGMA. ENSEMBL is the gene ensemble ID. SY…
TRAIT	CHR	START	STOP	NSNPS	NPARAM	N	ZSTAT	P_MULTI	P_SNPWISE_MEAN	P_SNPWISE_TOP1	ENSEMBL	SYMBOL
Liveweight	1	95071236	95456498	1080	71	1316	4.0336	2.7468e-05	0.0019532	2.0159e-05	ENSBTAG00000019376	FNDC3B
Liveweight	2	25220780	25415912	631	41	1316	4.0747	2.3037e-05	0.00011927	6.014e-05	ENSBTAG00000049842	ENSBTAG00000049842
Liveweight	2	25342971	25500609	548	24	1316	4.3102	8.1548e-06	3.6779e-05	2.8236e-05	ENSBTAG00000006918	TLK1
Liveweight	2	25473794	25579803	674	34	1316	4.6676	1.5239e-06	1.695e-05	3.6717e-06	ENSBTAG00000036258	ENSBTAG00000036258
Liveweight	2	25473852	25606898	792	41	1316	4.289	8.9731e-06	2.1262e-05	4.5514e-05	ENSBTAG00000013218	GORASP2
Liveweight	2	131131416	131295100	1026	27	1316	4.0345	2.7354e-05	4.0806e-05	0.00031641	ENSBTAG00000008951	ALPL
Liveweight	2	132212279	132364628	1395	26	1316	3.9869	3.3469e-05	0.007389	1.9581e-05	ENSBTAG00000013511	VWA5B1
Liveweight	2	132972950	133085378	997	32	1316	4.0801	2.2512e-05	0.0084697	5.9249e-06	ENSBTAG00000007996	HTR6
Liveweight	3	6584642	6714654	934	41	1316	4.1663	1.5479e-05	0.0032825	1.9717e-06	ENSBTAG00000005976	HSD17B7
Liveweight	3	6609416	6710465	678	39	1316	4.153	1.6409e-05	0.0034345	1.7803e-06	ENSBTAG00000050123	ENSBTAG00000050123
Liveweight	3	6627596	6903843	1502	70	1316	4.0789	2.2624e-05	0.010357	7.404e-06	ENSBTAG00000004885	DDR2
Liveweight	3	55016989	55250622	1428	40	1316	4.1672	1.5421e-05	6.3406e-05	0.00013533	ENSBTAG00000021900	PKN2
Liveweight	5	59981676	60211682	910	41	1316	3.9874	3.3397e-05	7.7291e-05	0.00049532	ENSBTAG00000003183	NTN4
Liveweight	5	71756170	72414695	3498	68	1316	5.0633	2.0603e-07	1.6274e-06	7.4263e-05	ENSBTAG00000021953	LARGE1
Liveweight	5	72135256	72235507	529	23	1316	4.3224	7.7154e-06	0.00017217	7.6741e-06	ENSBTAG00000053499	ENSBTAG00000053499
Liveweight	5	72145506	72245637	617	24	1316	4.3842	5.8211e-06	0.00010213	7.7803e-06	ENSBTAG00000044842	ENSBTAG00000044842
Liveweight	5	72145506	72245639	617	24	1316	4.3842	5.8211e-06	0.00010213	7.7803e-06	ENSBTAG00000055245	ENSBTAG00000055245
Liveweight	5	101959961	102117015	139	12	1316	4.7083	1.249e-06	2.0494e-06	1.513e-05	ENSBTAG00000051330	WC-7
Liveweight	5	102036748	102197556	360	23	1316	4.5244	3.0281e-06	8.9577e-06	1.5298e-05	ENSBTAG00000048875	ENSBTAG00000048875
Liveweight	5	107314666	107414798	230	37	1316	4.4042	5.3077e-06	1.0778e-06	0.00054417	ENSBTAG00000042924	LOC112446858
Liveweight	5	111655767	111789844	276	30	1316	4.1633	1.5683e-05	7.7589e-05	6.3937e-05	ENSBTAG00000009624	SGSM3
Liveweight	5	111690795	111901021	523	46	1316	4.3915	5.6298e-06	1.5514e-05	6.7391e-05	ENSBTAG00000002630	MRTFA
Liveweight	5	115345022	115532327	1628	44	1316	4.3464	6.9189e-06	7.0075e-05	5.0046e-05	ENSBTAG00000006973	PHF21B
Liveweight	6	29116321	29411530	982	48	1316	4.5426	2.7783e-06	0.014114	1.5302e-08	ENSBTAG00000002084	UNC5C
Liveweight	6	35671146	36081040	357	27	1316	4.1663	1.5478e-05	2.7072e-05	0.00019212	ENSBTAG00000011187	FAM13A
Liveweight	6	36399102	36521153	564	27	1316	5.0515	2.1923e-07	0.00015484	3.1121e-09	ENSBTAG00000005754	PPM1K
Liveweight	6	36425377	36653209	797	24	1316	5.1397	1.376e-07	6.3772e-06	1.0451e-07	ENSBTAG00000017704	ABCG2
Liveweight	6	36442697	36542803	381	18	1316	4.4408	4.4817e-06	1.0119e-05	9.508e-06	ENSBTAG00000052843	LOC112447205
Liveweight	6	36476394	36578765	507	20	1316	4.1811	1.4506e-05	5.6335e-05	2.4459e-05	ENSBTAG00000053992	ENSBTAG00000053992
Liveweight	6	36563501	36722493	241	24	1316	4.0449	2.6173e-05	6.9696e-05	7.4182e-05	ENSBTAG00000020031	PKD2
Liveweight	6	37090752	37216191	541	12	1316	4.98	3.1791e-07	2.7414e-05	8.1611e-08	ENSBTAG00000005989	LAP3
Liveweight	6	37119216	37225026	366	11	1316	4.9747	3.2667e-07	3.616e-05	7.387e-08	ENSBTAG00000019441	MED28
Liveweight	6	37131075	37351540	736	14	1316	5.5364	1.5441e-08	1.5743e-06	2.0944e-08	ENSBTAG00000005932	FAM184B
Liveweight	6	37227323	37428124	512	12	1316	4.8163	7.3105e-07	4.3098e-05	3.0519e-07	ENSBTAG00000021582	NCAPG
Liveweight	6	37265442	37370955	377	9	1316	5.2819	6.3931e-08	4.7029e-05	2.7813e-09	ENSBTAG00000011973	ENSBTAG00000011973
Liveweight	6	37330296	37607106	381	9	1316	4.4536	4.222e-06	0.00017824	1.2332e-06	ENSBTAG00000046561	LCORL
Liveweight	6	69853779	69964246	127	8	1316	4.4707	3.898e-06	3.537e-05	1.51e-06	ENSBTAG00000050042	ENSBTAG00000050042
Liveweight	6	69904510	70004616	96	7	1316	4.5556	2.6119e-06	1.3643e-05	4.472e-06	ENSBTAG00000054064	LOC112447208
Liveweight	8	38090037	38193765	109	15	1316	4.1838	1.4336e-05	0.00017569	9.0392e-06	ENSBTAG00000049552	LOC100139891
Liveweight	8	38093829	38193968	101	13	1316	4.3704	6.1996e-06	0.00019468	1.8014e-06	ENSBTAG00000042605	LOC112447918
Liveweight	8	38102375	38202857	103	13	1316	4.2916	8.8696e-06	7.0319e-05	1.0994e-05	ENSBTAG00000005972	ENSBTAG00000005972
Liveweight	9	15510552	15772259	1461	60	1316	4.2937	8.7859e-06	7.4872e-06	0.00074788	ENSBTAG00000021175	IMPG1
Liveweight	9	72062133	72201639	362	31	1316	4.5123	3.206e-06	0.00052493	1.079e-05	ENSBTAG00000035370	TBPL1
Liveweight	9	72104434	72273405	660	28	1316	3.9968	3.2101e-05	0.0032033	1.609e-05	ENSBTAG00000019002	SLC2A12
Liveweight	10	29384772	29939488	1987	67	1316	5.6652	7.3433e-09	3.8766e-08	3.6318e-06	ENSBTAG00000025634	FMN1
Liveweight	10	69827146	69927272	329	38	1316	4.1726	1.5058e-05	0.0023795	2.5858e-06	ENSBTAG00000044706	ENSBTAG00000044706
Liveweight	11	4615771	5339303	3575	97	1316	4.4366	4.5688e-06	2.7867e-05	0.0009353	ENSBTAG00000012449	AFF3
Liveweight	11	4631553	4731873	417	39	1316	4.1544	1.6309e-05	3.3084e-05	0.00013884	ENSBTAG00000054202	ENSBTAG00000054202
Liveweight	11	51875768	51975889	187	18	1316	3.9745	3.526e-05	5.3075e-05	0.00020686	ENSBTAG00000036889	ENSBTAG00000036889
Liveweight	11	86809610	86932947	255	22	1316	4.0276	2.8173e-05	0.0017116	8.286e-06	ENSBTAG00000001928	PDIA6
Liveweight	11	92231916	92349694	396	33	1316	4.3541	6.6812e-06	5.4818e-05	7.6427e-06	ENSBTAG00000039186	LOC527409
Liveweight	11	92267777	92445185	462	43	1316	4.4776	3.7751e-06	4.6792e-05	7.8756e-06	ENSBTAG00000012090	GGTA1
Liveweight	12	82755244	83463896	2636	91	1316	4.1017	2.0504e-05	0.0068657	8.5737e-06	ENSBTAG00000025220	NALF1
Liveweight	12	83591466	83722595	504	41	1316	4.0598	2.4561e-05	5.2857e-05	0.00011052	ENSBTAG00000011563	TNFSF13B
Liveweight	13	74056673	74164980	124	17	1316	4.3447	6.9717e-06	7.343e-05	9.6766e-06	ENSBTAG00000013950	TKDP4
Liveweight	13	74095319	74205090	147	18	1316	4.2449	1.0937e-05	3.2178e-05	2.9203e-05	ENSBTAG00000006096	TKDP2
Liveweight	13	75042070	75180281	422	35	1316	4.0391	2.6823e-05	0.0037268	8.9527e-06	ENSBTAG00000003639	ELMO2
Liveweight	13	75534898	75811781	1145	78	1316	4.3609	6.4755e-06	0.0026109	9.4852e-07	ENSBTAG00000013336	EYA2
Liveweight	13	81843784	82094527	1599	81	1316	4.7551	9.9155e-07	0.0011229	1.4616e-07	ENSBTAG00000047975	DOK5
Liveweight	14	1713961	1835316	375	36	1316	4.0285	2.8068e-05	0.00010495	8.0208e-05	ENSBTAG00000026340	LOC101905222
Liveweight	14	1747368	1912330	478	43	1316	4.0943	2.1169e-05	3.0724e-05	0.00012401	ENSBTAG00000006385	ADGRB1
Liveweight	14	3150372	3637738	2523	67	1316	4.4908	3.5474e-06	0.00055042	6.5588e-06	ENSBTAG00000013955	TRAPPC9
Liveweight	14	3260118	3360175	532	24	1316	4.5302	2.9459e-06	2.9893e-05	1.0334e-05	ENSBTAG00000053968	MIR12027
Liveweight	15	78248148	78349077	1154	28	1316	3.9796	3.451e-05	4.4844e-05	0.00015222	ENSBTAG00000053906	OR4A47V
Liveweight	15	78254562	78354666	1164	28	1316	3.9649	3.6706e-05	3.6716e-05	0.00023481	ENSBTAG00000052538	LOC112441693
Liveweight	15	78305104	78406114	894	21	1316	4.0268	2.8276e-05	0.00016076	6.4044e-05	ENSBTAG00000048840	OR4A2B
Liveweight	16	29499972	29661628	774	44	1316	4.3019	8.4673e-06	0.00042528	2.8763e-06	ENSBTAG00000024560	STUM
Liveweight	16	59174977	59275297	871	47	1316	4.2185	1.2296e-05	0.00029549	9.3698e-06	ENSBTAG00000038238	LOC101902340
Liveweight	17	11718654	12140661	2905	59	1316	4.6921	1.3524e-06	1.2593e-06	0.00036781	ENSBTAG00000034522	SLC10A7
Liveweight	18	2573342	2777856	790	27	1316	4.5632	2.5189e-06	1.3975e-05	9.8124e-06	ENSBTAG00000015427	CFDP1
Liveweight	18	2684037	2803088	449	32	1316	3.9966	3.213e-05	0.00017017	4.8554e-05	ENSBTAG00000009805	CFDP2
Liveweight	18	9300020	10204230	5247	109	1316	3.9627	3.7055e-05	0.010153	8.96e-05	ENSBTAG00000034373	CDH13
Liveweight	18	42240413	42340530	295	25	1316	4.3305	7.4401e-06	2.344e-05	3.2999e-05	ENSBTAG00000044724	LOC112442422
Liveweight	18	42269218	42369320	305	25	1316	4.249	1.0738e-05	4.6206e-05	3.7395e-05	ENSBTAG00000044307	LOC112442482
Liveweight	20	1512432	2051666	3480	91	1316	3.9825	3.4104e-05	0.00060149	0.00031362	ENSBTAG00000014612	DOCK2
Liveweight	20	19946164	20064934	582	36	1316	4.1595	1.5948e-05	0.0011086	6.4087e-06	ENSBTAG00000055189	ENSBTAG00000055189
Liveweight	21	43970190	44335742	747	63	1316	4.8219	7.1114e-07	1.2811e-05	5.4701e-06	ENSBTAG00000004462	NPAS3
Liveweight	22	20701833	20801939	253	32	1316	4.4598	4.1026e-06	1.6256e-05	0.00010486	ENSBTAG00000052598	LOC112443533
Liveweight	22	20702517	20802625	255	32	1316	4.4534	4.2256e-06	1.5792e-05	0.00011522	ENSBTAG00000033275	ENSBTAG00000033275
Liveweight	24	56801547	56901651	372	25	1316	4.245	1.093e-05	0.00011843	1.5911e-05	ENSBTAG00000045186	LOC112444246
Liveweight	24	56818850	57026543	606	45	1316	4.417	5.0052e-06	7.1228e-06	6.9939e-05	ENSBTAG00000005738	ATP8B1
Liveweight	25	35524908	35626764	291	34	1316	4.0505	2.5554e-05	3.1226e-05	0.00019568	ENSBTAG00000009868	VGF
Liveweight	25	35528151	35635220	306	36	1316	4.0811	2.2411e-05	1.9382e-05	0.0002378	ENSBTAG00000014468	AP1S1
Liveweight	25	35712361	35818977	292	24	1316	4.0632	2.4205e-05	0.00022185	3.7739e-05	ENSBTAG00000001139	ACHE
Liveweight	26	31074223	31213013	499	44	1316	4.2435	1.1005e-05	0.00023968	1.1806e-05	ENSBTAG00000013905	SMC3
Liveweight	26	31152529	31446918	1251	53	1316	6.2882	1.6054e-10	5.9376e-08	2.855e-09	ENSBTAG00000023891	RBM20
Liveweight	26	31264870	31365149	633	41	1316	5.6157	9.7891e-09	1.3862e-07	2.3563e-07	ENSBTAG00000045427	ENSBTAG00000045427
Liveweight	28	5575246	5675470	330	22	1316	4.0293	2.797e-05	0.00019343	0.00014468	ENSBTAG00000049681	ENSBTAG00000049681
Average daily gain	2	25342971	25500609	548	24	1303	4.0036	3.1196e-05	0.00011233	0.0001338	ENSBTAG00000006918	TLK1
Average daily gain	2	25473794	25579803	674	34	1303	4.1677	1.5387e-05	4.4655e-05	0.00013364	ENSBTAG00000036258	ENSBTAG00000036258
Average daily gain	2	25473852	25606898	792	41	1303	4.1454	1.6964e-05	7.9893e-05	8.4412e-05	ENSBTAG00000013218	GORASP2
Average daily gain	2	131131416	131295100	1026	27	1303	4.0561	2.4947e-05	4.8128e-05	0.00016418	ENSBTAG00000008951	ALPL
Average daily gain	3	6584642	6714654	934	41	1303	4.1027	2.0421e-05	0.0024174	4.615e-06	ENSBTAG00000005976	HSD17B7
Average daily gain	5	59981676	60211682	910	41	1303	3.96	3.7474e-05	0.00012012	0.00052534	ENSBTAG00000003183	NTN4
Average daily gain	5	71756170	72414695	3498	69	1303	5.6182	9.6451e-09	1.2113e-06	7.6873e-07	ENSBTAG00000021953	LARGE1
Average daily gain	5	72135256	72235507	529	23	1303	4.5398	2.8149e-06	8.4016e-05	5.0523e-06	ENSBTAG00000053499	ENSBTAG00000053499
Average daily gain	5	72145506	72245637	617	24	1303	4.6769	1.4562e-06	4.0134e-05	3.0131e-06	ENSBTAG00000044842	ENSBTAG00000044842
Average daily gain	5	72145506	72245639	617	24	1303	4.6769	1.4562e-06	4.0134e-05	3.0131e-06	ENSBTAG00000055245	ENSBTAG00000055245
Average daily gain	5	78748259	78890817	383	22	1303	4.1373	1.7574e-05	0.041445	1.7609e-07	ENSBTAG00000019373	CAPRIN2
Average daily gain	5	101959961	102117015	139	12	1303	4.2623	1.0115e-05	1.5787e-05	5.2661e-05	ENSBTAG00000051330	WC-7
Average daily gain	6	35671146	36081040	357	27	1303	4.3131	8.0487e-06	1.2548e-05	5.8309e-05	ENSBTAG00000011187	FAM13A
Average daily gain	6	36399102	36521153	564	27	1303	4.8124	7.457e-07	4.2323e-05	1.3987e-07	ENSBTAG00000005754	PPM1K
Average daily gain	6	36425377	36653209	797	24	1303	5.3431	4.5675e-08	1.4278e-06	2.891e-08	ENSBTAG00000017704	ABCG2
Average daily gain	6	36442697	36542803	381	18	1303	4.841	6.4596e-07	2.8333e-06	8.0139e-07	ENSBTAG00000052843	LOC112447205
Average daily gain	6	36476394	36578765	507	20	1303	4.8634	5.7704e-07	1.6822e-05	1.6387e-07	ENSBTAG00000053992	ENSBTAG00000053992
Average daily gain	6	36563501	36722493	241	24	1303	4.4993	3.4092e-06	3.5543e-05	2.6423e-06	ENSBTAG00000020031	PKD2
Average daily gain	6	37090752	37216191	541	12	1303	5.0242	2.5273e-07	2.7081e-05	4.4805e-08	ENSBTAG00000005989	LAP3
Average daily gain	6	37119216	37225026	366	11	1303	5.2231	8.7963e-08	2.946e-05	7.3806e-09	ENSBTAG00000019441	MED28
Average daily gain	6	37131075	37351540	736	14	1303	6.1094	5.0007e-10	3.1253e-07	3.5609e-10	ENSBTAG00000005932	FAM184B
Average daily gain	6	37227323	37428124	512	12	1303	5.3546	4.2877e-08	5.0515e-06	4.5959e-08	ENSBTAG00000021582	NCAPG
Average daily gain	6	37265442	37370955	377	9	1303	5.5452	1.4677e-08	4.8487e-06	4.2353e-09	ENSBTAG00000011973	ENSBTAG00000011973
Average daily gain	6	37330296	37607106	381	9	1303	5.3632	4.0879e-08	2.5967e-05	5.2262e-09	ENSBTAG00000046561	LCORL
Average daily gain	6	69904510	70004616	96	7	1303	3.9672	3.6364e-05	0.00030536	1.7899e-05	ENSBTAG00000054064	LOC112447208
Average daily gain	6	71163166	71263267	666	19	1303	4.2803	9.3333e-06	0.00013738	4.7659e-05	ENSBTAG00000044850	ENSBTAG00000044850
Average daily gain	6	71180750	71297064	598	21	1303	4.3162	7.9374e-06	0.00016936	8.873e-05	ENSBTAG00000045602	EXOC1L
Average daily gain	6	71208398	71313812	419	20	1303	4.4231	4.8638e-06	0.00013581	5.1954e-05	ENSBTAG00000022199	ENSBTAG00000022199
Average daily gain	6	71221833	71375454	403	27	1303	4.0317	2.7685e-05	0.00015851	0.00013031	ENSBTAG00000032637	EXOC1
Average daily gain	8	38090037	38193765	109	15	1303	4.1685	1.5331e-05	0.00058379	3.9517e-06	ENSBTAG00000049552	LOC100139891
Average daily gain	8	38102375	38202857	103	14	1303	4.0156	2.9642e-05	0.00026971	2.4811e-05	ENSBTAG00000005972	ENSBTAG00000005972
Average daily gain	10	29384772	29939488	1987	67	1303	5.0998	1.7003e-07	4.3954e-07	9.1041e-05	ENSBTAG00000025634	FMN1
Average daily gain	11	4483386	4666248	593	35	1303	4.3161	7.9391e-06	0.00011595	1.8582e-05	ENSBTAG00000043999	REV1
Average daily gain	11	4615771	5339303	3575	96	1303	4.6791	1.4406e-06	1.2161e-05	0.00030959	ENSBTAG00000012449	AFF3
Average daily gain	11	4631553	4731873	417	39	1303	4.5875	2.2431e-06	3.0988e-06	3.6434e-05	ENSBTAG00000054202	ENSBTAG00000054202
Average daily gain	12	74960245	75072843	312	23	1303	4.0613	2.4405e-05	0.019647	3.5825e-07	ENSBTAG00000052185	LOC112449078
Average daily gain	12	83591466	83722595	504	41	1303	4.0242	2.8582e-05	6.3484e-05	0.00011734	ENSBTAG00000011563	TNFSF13B
Average daily gain	13	75534898	75811781	1145	78	1303	4.1522	1.6466e-05	0.0022983	4.3144e-06	ENSBTAG00000013336	EYA2
Average daily gain	14	3260118	3360175	532	24	1303	4.2796	9.3626e-06	8.5608e-05	3.6844e-05	ENSBTAG00000053968	MIR12027
Average daily gain	15	61642631	62195149	2419	72	1303	4.2948	8.7411e-06	0.00016798	7.3798e-05	ENSBTAG00000006060	DCDC1
Average daily gain	16	29499972	29661628	774	44	1303	4.3068	8.2822e-06	0.00047032	1.9509e-06	ENSBTAG00000024560	STUM
Average daily gain	16	59174977	59275297	871	48	1303	4.1407	1.7311e-05	0.00019548	2.0476e-05	ENSBTAG00000038238	LOC101902340
Average daily gain	17	11718654	12140661	2905	60	1303	4.092	2.1379e-05	1.7532e-05	0.0032679	ENSBTAG00000034522	SLC10A7
Average daily gain	18	42240413	42340530	295	25	1303	4.1115	1.9656e-05	4.5416e-05	7.0665e-05	ENSBTAG00000044724	LOC112442422
Average daily gain	18	42269218	42369320	305	25	1303	4.001	3.1542e-05	9.2563e-05	0.00011733	ENSBTAG00000044307	LOC112442482
Average daily gain	20	12998823	13099840	522	42	1303	4.2027	1.3189e-05	7.2961e-06	0.00042245	ENSBTAG00000053341	ENSBTAG00000053341
Average daily gain	21	43970190	44335742	747	64	1303	3.9621	3.7148e-05	0.00023162	0.00026871	ENSBTAG00000004462	NPAS3
Average daily gain	22	20701833	20801939	253	32	1303	4.3793	5.9522e-06	7.8108e-06	0.00013072	ENSBTAG00000052598	LOC112443533
Average daily gain	22	20702517	20802625	255	32	1303	4.3534	6.7018e-06	7.5287e-06	0.00016831	ENSBTAG00000033275	ENSBTAG00000033275
Average daily gain	25	19024616	19148173	638	38	1303	4.0566	2.4896e-05	8.9708e-05	0.00025076	ENSBTAG00000009842	CRYM
Average daily gain	25	35514665	35615731	244	32	1303	4.1584	1.6023e-05	3.5236e-05	7.5278e-05	ENSBTAG00000048401	ENSBTAG00000048401
Average daily gain	25	35524908	35626764	291	34	1303	4.4653	3.9973e-06	7.0648e-06	3.4986e-05	ENSBTAG00000009868	VGF
Average daily gain	25	35528151	35635220	306	36	1303	4.4443	4.4095e-06	4.7834e-06	5.8609e-05	ENSBTAG00000014468	AP1S1
Average daily gain	25	35546139	35667193	418	36	1303	4.4238	4.8496e-06	1.1237e-05	3.5594e-05	ENSBTAG00000014465	SERPINE1
Average daily gain	25	35582045	35684312	444	36	1303	4.1852	1.4248e-05	5.8039e-05	3.7586e-05	ENSBTAG00000012038	ENSBTAG00000012038
Average daily gain	26	31152529	31446918	1251	53	1303	5.7546	4.3432e-09	1.4893e-07	8.5796e-08	ENSBTAG00000023891	RBM20
Average daily gain	26	31264870	31365149	633	41	1303	5.261	7.1636e-08	2.3953e-07	6.7481e-07	ENSBTAG00000045427	ENSBTAG00000045427
Average daily gain	27	41411703	41946044	2057	86	1303	3.9605	3.7394e-05	0.00010207	0.0012092	ENSBTAG00000017802	THRB
Average daily gain	29	42436497	42538279	220	19	1303	4.2157	1.2451e-05	8.1478e-06	0.00015445	ENSBTAG00000053576	ENSBTAG00000053576
Average daily gain	29	42446143	42558869	219	19	1303	4.2095	1.2796e-05	9.2598e-06	0.00016871	ENSBTAG00000015663	STIP1
Average daily gain	29	42461025	42579571	198	16	1303	4.2313	1.1616e-05	1.0369e-05	0.00010926	ENSBTAG00000045862	FERMT3
Average daily gain	29	42479011	42582064	134	12	1303	4.1418	1.7231e-05	4.5295e-05	0.0001059	ENSBTAG00000016555	TRPT1
Average daily gain	29	42481635	42584804	127	11	1303	4.1316	1.8013e-05	5.5517e-05	0.00010923	ENSBTAG00000016559	NUDT22
Average daily gain	29	42484249	42589123	115	10	1303	4.1248	1.8553e-05	9.9077e-05	9.5105e-05	ENSBTAG00000016560	DNAJC4
Average daily gain	29	42489450	42592594	109	9	1303	4.004	3.1139e-05	0.00014476	0.00012022	ENSBTAG00000047567	VEGFB
Carcass weight	1	67071600	67260214	426	39	1318	4.1913	1.3867e-05	1.1786e-05	0.0001104	ENSBTAG00000005071	SLC49A4
Carcass weight	1	69837221	69996638	274	27	1318	3.9979	3.1955e-05	0.00047703	2.2758e-05	ENSBTAG00000011383	SNX4
Carcass weight	1	70179447	70385542	655	23	1318	4.2429	1.1034e-05	0.00017603	2.3335e-05	ENSBTAG00000032839	LRCH3
Carcass weight	1	70292777	70423184	479	26	1318	4.2975	8.6374e-06	2.0822e-05	4.3349e-05	ENSBTAG00000014874	FYTTD1
Carcass weight	1	70322268	70483147	658	30	1318	4.6916	1.3553e-06	9.6761e-07	7.8438e-05	ENSBTAG00000001890	RUBCN
Carcass weight	1	70410152	70526679	601	31	1318	4.5781	2.3466e-06	5.1138e-06	3.1774e-05	ENSBTAG00000032819	MUC20
Carcass weight	1	70434258	70565363	807	24	1318	4.5827	2.2955e-06	4.371e-06	5.5872e-05	ENSBTAG00000014721	MUC4
Carcass weight	1	70550179	70677585	702	21	1318	3.9837	3.3918e-05	6.9462e-05	0.00057488	ENSBTAG00000021364	TNK2
Carcass weight	1	70590306	70691382	350	23	1318	4.0595	2.4591e-05	1.4353e-05	0.0009152	ENSBTAG00000049459	ENSBTAG00000049459
Carcass weight	1	73721857	73906448	688	25	1318	4.4869	3.6137e-06	7.0178e-06	8.9297e-05	ENSBTAG00000019514	OPA1
Carcass weight	1	94768555	94932838	425	42	1318	4.393	5.589e-06	0.00013295	4.3387e-06	ENSBTAG00000020073	NCEH1
Carcass weight	1	95071236	95456498	1080	72	1318	4.5172	3.1327e-06	0.00013961	1.9903e-06	ENSBTAG00000019376	FNDC3B
Carcass weight	2	23976650	24119014	296	26	1318	4.1717	1.5118e-05	0.00011246	1.9822e-05	ENSBTAG00000016836	PDK1
Carcass weight	2	24030798	24130904	227	24	1318	4.3735	6.1142e-06	5.4333e-05	1.6111e-05	ENSBTAG00000052732	LOC112443693
Carcass weight	2	24041577	24229151	530	42	1318	4.0825	2.228e-05	0.00024165	4.2331e-05	ENSBTAG00000017266	ITGA6
Carcass weight	2	24106202	24206277	357	34	1318	4.268	9.8625e-06	5.776e-05	4.2162e-05	ENSBTAG00000045375	MIR2352
Carcass weight	2	25473794	25579803	674	34	1318	4.4176	4.9902e-06	3.0909e-05	3.0986e-05	ENSBTAG00000036258	ENSBTAG00000036258
Carcass weight	2	25473852	25606898	792	41	1318	4.466	3.9844e-06	3.2687e-05	3.8377e-05	ENSBTAG00000013218	GORASP2
Carcass weight	2	131131416	131295100	1026	27	1318	4.1429	1.7144e-05	1.6563e-05	0.00027155	ENSBTAG00000008951	ALPL
Carcass weight	2	132212279	132364628	1395	26	1318	4.5489	2.6963e-06	0.010521	4.2461e-07	ENSBTAG00000013511	VWA5B1
Carcass weight	2	132972950	133085378	997	32	1318	4.2586	1.0287e-05	0.0030427	1.8512e-06	ENSBTAG00000007996	HTR6
Carcass weight	2	132995370	133106409	893	30	1318	4.2365	1.1353e-05	0.0018156	3.7914e-06	ENSBTAG00000005140	NBL1
Carcass weight	3	1625900	1778605	1241	48	1318	4.3351	7.286e-06	0.00053311	8.5224e-06	ENSBTAG00000009148	GPA33
Carcass weight	3	3344156	3466012	665	46	1318	4.2171	1.2372e-05	0.00012016	2.5001e-05	ENSBTAG00000001686	LRRC52
Carcass weight	3	6584642	6714654	934	41	1318	4.4686	3.9359e-06	0.00092985	1.0009e-06	ENSBTAG00000005976	HSD17B7
Carcass weight	3	6609416	6710465	678	39	1318	4.549	2.695e-06	0.0010536	3.4203e-07	ENSBTAG00000050123	ENSBTAG00000050123
Carcass weight	3	6627596	6903843	1502	70	1318	4.1521	1.6475e-05	0.0010613	2.0784e-05	ENSBTAG00000004885	DDR2
Carcass weight	3	48930774	49120167	464	49	1318	4.6641	1.5499e-06	0.00011201	3.3773e-06	ENSBTAG00000009698	ABCD3
Carcass weight	4	7155760	7648351	3599	82	1318	4.9232	4.2561e-07	2.8892e-06	0.0002417	ENSBTAG00000003531	ABCA13
Carcass weight	4	7364020	7464366	786	25	1318	3.9789	3.4623e-05	0.00022055	0.00017852	ENSBTAG00000043838	ENSBTAG00000043838
Carcass weight	4	78806976	78907029	228	28	1318	4.0611	2.4417e-05	0.00019954	4.1594e-05	ENSBTAG00000050936	ENSBTAG00000050936
Carcass weight	5	71756170	72414695	3498	68	1318	5.5476	1.4478e-08	5.3626e-08	2.6855e-05	ENSBTAG00000021953	LARGE1
Carcass weight	5	72135256	72235507	529	23	1318	4.9728	3.2999e-07	7.14e-05	1.1057e-07	ENSBTAG00000053499	ENSBTAG00000053499
Carcass weight	5	72145506	72245637	617	24	1318	4.545	2.7466e-06	3.8323e-05	8.0696e-06	ENSBTAG00000044842	ENSBTAG00000044842
Carcass weight	5	72145506	72245639	617	24	1318	4.545	2.7466e-06	3.8323e-05	8.0696e-06	ENSBTAG00000055245	ENSBTAG00000055245
Carcass weight	5	78805488	78972350	494	23	1318	4.1983	1.3446e-05	0.022574	8.5562e-08	ENSBTAG00000014106	IPO8
Carcass weight	5	101037152	101137214	672	23	1318	4.1279	1.8306e-05	0.00060251	1.0159e-05	ENSBTAG00000044623	MIR2284R
Carcass weight	5	101959961	102117015	139	12	1318	5.0692	1.9971e-07	1.4193e-07	4.4964e-06	ENSBTAG00000051330	WC-7
Carcass weight	5	102036748	102197556	360	23	1318	4.8657	5.7026e-07	6.3608e-07	1.2088e-05	ENSBTAG00000048875	ENSBTAG00000048875
Carcass weight	5	107314666	107414798	230	37	1318	4.0528	2.5301e-05	1.8824e-05	0.00043314	ENSBTAG00000042924	LOC112446858
Carcass weight	5	108887842	109101118	689	36	1318	4.0157	2.9634e-05	0.00065246	2.8883e-05	ENSBTAG00000009704	CECR2
Carcass weight	5	109032265	109183396	337	31	1318	3.9901	3.3017e-05	0.00096666	9.9072e-06	ENSBTAG00000013956	BCL2L13
Carcass weight	5	115293632	115432618	890	36	1318	4.6931	1.3455e-06	0.00010925	7.8075e-07	ENSBTAG00000008858	ARHGAP8
Carcass weight	5	115345022	115532327	1628	43	1318	5.0168	2.6264e-07	2.2999e-06	6.4741e-06	ENSBTAG00000006973	PHF21B
Carcass weight	5	118240549	118515791	1135	72	1318	4.2329	1.1536e-05	0.00014771	4.5735e-05	ENSBTAG00000051431	ENSBTAG00000051431
Carcass weight	5	118254835	118530508	1202	77	1318	4.0837	2.2164e-05	0.00017471	0.00013311	ENSBTAG00000022986	TAFA5
Carcass weight	6	29116321	29411530	982	48	1318	4.3973	5.4806e-06	0.021883	6.9766e-08	ENSBTAG00000002084	UNC5C
Carcass weight	6	36399102	36521153	564	27	1318	4.3464	6.9193e-06	0.00032261	8.7762e-07	ENSBTAG00000005754	PPM1K
Carcass weight	6	36425377	36653209	797	24	1318	4.5492	2.692e-06	5.6605e-05	2.1309e-06	ENSBTAG00000017704	ABCG2
Carcass weight	6	36442697	36542803	381	18	1318	4.2132	1.259e-05	5.4206e-05	1.5161e-05	ENSBTAG00000052843	LOC112447205
Carcass weight	6	37119216	37225026	366	11	1318	4.0236	2.8657e-05	0.00036194	9.9596e-06	ENSBTAG00000019441	MED28
Carcass weight	6	37131075	37351540	736	14	1318	4.251	1.0642e-05	4.8175e-05	1.7483e-05	ENSBTAG00000005932	FAM184B
Carcass weight	6	69853779	69964246	127	8	1318	4.1879	1.4078e-05	0.00012175	1.0581e-05	ENSBTAG00000050042	ENSBTAG00000050042
Carcass weight	6	69904510	70004616	96	7	1318	4.4753	3.8147e-06	4.9284e-05	4.648e-06	ENSBTAG00000054064	LOC112447208
Carcass weight	6	87198937	87375253	1516	42	1318	4.7985	7.9919e-07	2.7442e-06	4.0829e-05	ENSBTAG00000009070	NPFFR2
Carcass weight	7	58407553	58636994	1364	37	1318	4.2332	1.1518e-05	4.4622e-06	0.00079305	ENSBTAG00000000626	STK32A
Carcass weight	8	38090037	38193765	109	15	1318	4.9144	4.4517e-07	1.3562e-05	2.6051e-07	ENSBTAG00000049552	LOC100139891
Carcass weight	8	38093829	38193968	101	13	1318	4.747	1.0324e-06	1.8732e-05	8.0385e-07	ENSBTAG00000042605	LOC112447918
Carcass weight	8	38102375	38202857	103	13	1318	4.9043	4.6892e-07	7.7501e-06	6.1207e-07	ENSBTAG00000005972	ENSBTAG00000005972
Carcass weight	8	38169989	38358310	296	31	1318	4.146	1.6916e-05	0.0053832	6.3217e-07	ENSBTAG00000025903	GLDC
Carcass weight	9	12379180	12698301	1646	70	1318	4.5152	3.1632e-06	1.8367e-06	0.00061732	ENSBTAG00000007791	KCNQ5
Carcass weight	10	29384772	29939488	1987	67	1318	4.6435	1.7124e-06	2.4588e-06	0.00019133	ENSBTAG00000025634	FMN1
Carcass weight	10	69718687	69839526	338	32	1318	4.3672	6.2913e-06	5.4237e-05	6.666e-06	ENSBTAG00000012998	NAA30
Carcass weight	10	69774307	69903174	433	43	1318	4.4841	3.6615e-06	0.00063803	3.824e-07	ENSBTAG00000009862	CCDC198
Carcass weight	10	69827146	69927272	329	38	1318	4.2631	1.0079e-05	0.0011582	2.0393e-06	ENSBTAG00000044706	ENSBTAG00000044706
Carcass weight	11	3790888	4006079	847	50	1318	4.0224	2.8806e-05	0.0012756	1.3648e-05	ENSBTAG00000010388	MGAT4A
Carcass weight	11	3851395	3951490	329	36	1318	4.3236	7.6766e-06	0.00014246	1.6584e-05	ENSBTAG00000045451	ENSBTAG00000045451
Carcass weight	11	4615771	5339303	3575	97	1318	4.1557	1.6214e-05	2.315e-05	0.0049817	ENSBTAG00000012449	AFF3
Carcass weight	11	54749681	56035486	6388	102	1318	4.4638	4.0253e-06	7.388e-05	0.0014341	ENSBTAG00000031669	CTNNA2
Carcass weight	11	74794189	74948502	77	15	1318	4.064	2.4119e-05	7.4212e-05	0.0001124	ENSBTAG00000023172	ITSN2
Carcass weight	11	74865657	74982174	44	10	1318	4.2815	9.2838e-06	1.2347e-05	0.0001028	ENSBTAG00000051942	ENSBTAG00000051942
Carcass weight	11	74884684	74996757	63	16	1318	4.2225	1.208e-05	1.5639e-05	0.00017555	ENSBTAG00000000261	FAM228A
Carcass weight	11	74897557	75024106	103	22	1318	4.0645	2.4066e-05	1.5156e-05	0.00036215	ENSBTAG00000030864	FAM228B
Carcass weight	11	92185653	92291230	383	26	1318	4.1244	1.8588e-05	0.0012427	2.0573e-06	ENSBTAG00000039201	ENSBTAG00000039201
Carcass weight	11	92231916	92349694	396	33	1318	4.7069	1.2577e-06	1.707e-05	1.7488e-06	ENSBTAG00000039186	LOC527409
Carcass weight	11	92267777	92445185	462	43	1318	4.8005	7.9128e-07	3.2262e-05	1.0404e-06	ENSBTAG00000012090	GGTA1
Carcass weight	12	35152501	35294786	444	30	1318	4.1972	1.3514e-05	0.0049831	1.577e-06	ENSBTAG00000053031	ENSBTAG00000053031
Carcass weight	12	49777453	49878327	214	29	1318	4.0313	2.7734e-05	0.0018677	6.3185e-06	ENSBTAG00000054936	ENSBTAG00000054936
Carcass weight	12	83554977	83668953	454	43	1318	4.1434	1.7107e-05	0.00010859	0.00013487	ENSBTAG00000002432	ABHD13
Carcass weight	12	83591466	83722595	504	41	1318	4.7675	9.3282e-07	4.4562e-05	2.3476e-06	ENSBTAG00000011563	TNFSF13B
Carcass weight	13	74056673	74164980	124	17	1318	4.4197	4.9426e-06	4.6584e-05	8.7357e-06	ENSBTAG00000013950	TKDP4
Carcass weight	13	74095319	74205090	147	18	1318	4.6197	1.9218e-06	8.9743e-06	6.5918e-06	ENSBTAG00000006096	TKDP2
Carcass weight	13	74159350	74259544	243	20	1318	4.3568	6.5999e-06	0.00026226	1.2242e-06	ENSBTAG00000045630	ENSBTAG00000045630
Carcass weight	13	74172899	74277610	227	18	1318	4.0525	2.5341e-05	0.00043728	6.727e-06	ENSBTAG00000053661	ENSBTAG00000053661
Carcass weight	13	75042070	75180281	422	35	1318	4.5733	2.4e-06	0.00062147	1.0704e-07	ENSBTAG00000003639	ELMO2
Carcass weight	13	75534898	75811781	1145	78	1318	4.8529	6.0831e-07	0.00018494	2.0256e-07	ENSBTAG00000013336	EYA2
Carcass weight	14	47495755	47602999	71	19	1318	3.9875	3.3388e-05	7.0221e-05	7.0123e-05	ENSBTAG00000040422	UTP23
Carcass weight	15	39630167	39731702	313	14	1318	4.0932	2.1277e-05	0.00011637	0.00015992	ENSBTAG00000011914	RASSF10
Carcass weight	15	56846688	57402721	1892	71	1318	4.0365	2.7131e-05	0.00011668	0.0005617	ENSBTAG00000021855	ANO3
Carcass weight	15	62823613	63117012	1403	53	1318	4.6565	1.6079e-06	7.1617e-06	3.4809e-05	ENSBTAG00000052796	LOC614914
Carcass weight	15	66896444	67017540	557	32	1318	3.9883	3.3277e-05	8.6303e-05	0.00012704	ENSBTAG00000036009	TRAF6
Carcass weight	15	66955342	67058473	455	24	1318	3.975	3.5186e-05	0.00010961	8.6043e-05	ENSBTAG00000040293	RAG1
Carcass weight	15	66969957	67077721	468	26	1318	4.0328	2.7557e-05	0.00010916	5.8416e-05	ENSBTAG00000031309	RAG2
Carcass weight	15	78254562	78354666	1164	27	1318	4.0008	3.1568e-05	0.00019152	8.6596e-05	ENSBTAG00000052538	LOC112441693
Carcass weight	16	26305876	26407478	385	21	1318	4.0452	2.6135e-05	3.3843e-05	0.00019244	ENSBTAG00000049777	ENSBTAG00000049777
Carcass weight	16	29499972	29661628	774	44	1318	4.1507	1.6572e-05	0.00056601	4.7173e-06	ENSBTAG00000024560	STUM
Carcass weight	16	59174977	59275297	871	48	1318	4.49	3.562e-06	0.0001506	1.0812e-06	ENSBTAG00000038238	LOC101902340
Carcass weight	16	59313252	59488293	629	49	1318	4.3343	7.3117e-06	9.906e-05	1.0886e-05	ENSBTAG00000046172	LOC100299281
Carcass weight	17	28163240	28263546	539	36	1318	4.0312	2.7743e-05	5.9629e-05	0.00010174	ENSBTAG00000043720	ENSBTAG00000043720
Carcass weight	18	2573342	2777856	790	26	1318	4.0636	2.4165e-05	6.0993e-05	0.00010833	ENSBTAG00000015427	CFDP1
Carcass weight	18	18523010	18695765	653	45	1318	4.3874	5.7368e-06	0.00044127	8.4597e-06	ENSBTAG00000007942	TENT4B
Carcass weight	18	18573511	18673592	240	30	1318	5.0583	2.1147e-07	1.1582e-05	3.9136e-07	ENSBTAG00000042433	LOC112442434
Carcass weight	18	18573733	18673802	242	30	1318	4.8506	6.1531e-07	1.1943e-05	2.0772e-06	ENSBTAG00000042439	LOC112442433
Carcass weight	18	18605907	18770625	433	41	1318	4.3403	7.1139e-06	0.00088275	2.3343e-06	ENSBTAG00000006208	ADCY7
Carcass weight	18	42240413	42340530	295	25	1318	4.6469	1.6851e-06	6.6804e-06	1.3522e-05	ENSBTAG00000044724	LOC112442422
Carcass weight	18	42269218	42369320	305	25	1318	4.6903	1.3639e-06	8.9023e-06	1.3762e-05	ENSBTAG00000044307	LOC112442482
Carcass weight	18	51516522	51619656	719	42	1318	4.1112	1.9679e-05	4.8504e-05	0.00013307	ENSBTAG00000016777	TEX101
Carcass weight	18	51536356	51639682	723	43	1318	4.0691	2.3601e-05	5.456e-05	0.00014208	ENSBTAG00000003886	BSP3
Carcass weight	18	51545902	51649506	857	44	1318	4.1398	1.7379e-05	8.5059e-05	6.1322e-05	ENSBTAG00000018882	BSP5
Carcass weight	18	60429470	60703111	1854	43	1318	4.3751	6.0679e-06	0.00023816	4.5929e-06	ENSBTAG00000033642	ENSBTAG00000033642
Carcass weight	18	60436740	60550528	704	22	1318	4.0902	2.1548e-05	6.8985e-05	0.00013082	ENSBTAG00000048990	ENSBTAG00000048990
Carcass weight	20	65338705	65892986	3483	84	1318	4.1178	1.9128e-05	1.0415e-05	0.013279	ENSBTAG00000019210	ADCY2
Carcass weight	21	43970190	44335742	747	63	1318	4.0841	2.2127e-05	9.3963e-05	0.00020052	ENSBTAG00000004462	NPAS3
Carcass weight	22	12381752	12493560	210	23	1318	4.3567	6.6004e-06	8.4594e-06	0.0001131	ENSBTAG00000047135	GORASP1
Carcass weight	22	12391076	12497093	214	22	1318	4.3083	8.2274e-06	1.7039e-05	9.8246e-05	ENSBTAG00000050991	ENSBTAG00000050991
Carcass weight	22	58431421	58622816	1237	62	1318	3.9619	3.7175e-05	0.003179	8.7546e-06	ENSBTAG00000003665	NUP210
Carcass weight	23	2542942	2643048	439	33	1318	4.1786	1.4663e-05	0.00013599	3.4447e-05	ENSBTAG00000049799	LOC112443931
Carcass weight	23	19402882	19735336	2107	68	1318	4.241	1.1127e-05	0.00095513	2.2311e-05	ENSBTAG00000009302	RCAN2
Carcass weight	23	30391464	30500225	718	37	1318	4.1677	1.5385e-05	2.4196e-05	9.4698e-05	ENSBTAG00000003575	ZKSCAN4
Carcass weight	23	30417132	30517794	696	28	1318	4.096	2.102e-05	8.2481e-05	3.9529e-05	ENSBTAG00000040168	ENSBTAG00000040168
Carcass weight	23	30443485	30544674	717	29	1318	3.9538	3.8459e-05	0.00012481	7.68e-05	ENSBTAG00000048989	ENSBTAG00000048989
Carcass weight	23	34715720	34827702	804	28	1318	4.171	1.5166e-05	2.037e-05	0.00059657	ENSBTAG00000049869	PRP1
Carcass weight	23	34760723	34872718	499	37	1318	4.2507	1.0653e-05	1.5333e-05	0.00035212	ENSBTAG00000038718	LOC100298767
Carcass weight	23	34768036	34868144	419	31	1318	4.1812	1.4498e-05	2.2615e-05	0.00030201	ENSBTAG00000050615	LOC112443927
Carcass weight	23	34897950	35009598	219	30	1318	4.1385	1.7476e-05	5.9951e-06	0.00058629	ENSBTAG00000036106	PRP9
Carcass weight	24	56801547	56901651	372	25	1318	4.167	1.5434e-05	0.00015139	1.5053e-05	ENSBTAG00000045186	LOC112444246
Carcass weight	24	56818850	57026543	606	45	1318	4.5957	2.1564e-06	2.3048e-06	2.873e-05	ENSBTAG00000005738	ATP8B1
Carcass weight	25	35524908	35626764	291	34	1318	3.9558	3.8136e-05	3.5083e-05	0.00022333	ENSBTAG00000009868	VGF
Carcass weight	25	41336821	41437986	421	34	1318	4.0402	2.6708e-05	0.0004473	2.7891e-05	ENSBTAG00000000050	PSMG3
Carcass weight	25	41341488	41452061	453	37	1318	3.9913	3.2857e-05	0.00044161	4.9618e-05	ENSBTAG00000004676	TMEM184A
Carcass weight	25	41356107	41465030	443	37	1318	4.2193	1.2254e-05	0.00031579	1.1894e-05	ENSBTAG00000019303	ENSBTAG00000019303
Carcass weight	26	31152529	31446918	1251	53	1318	5.4317	2.791e-08	1.8846e-07	2.5712e-06	ENSBTAG00000023891	RBM20
Carcass weight	26	31264870	31365149	633	41	1318	5.1881	1.0623e-07	5.0379e-07	3.8974e-06	ENSBTAG00000045427	ENSBTAG00000045427
Carcass weight	27	41411703	41946044	2057	86	1318	4.1616	1.5802e-05	8.6805e-05	0.00030255	ENSBTAG00000017802	THRB
Carcass weight	29	17404198	17641609	1010	41	1318	3.9545	3.8347e-05	0.0015708	1.9792e-05	ENSBTAG00000039943	NARS2
Carcass weight	29	20030973	20415371	1805	72	1318	4.0172	2.9448e-05	0.00056645	4.9282e-05	ENSBTAG00000001043	LUZP2
Carcass weight	29	20106300	20206400	456	40	1318	4.3823	5.8726e-06	0.00011004	1.345e-05	ENSBTAG00000045051	ENSBTAG00000045051
Carcass weight	29	42436497	42538279	220	19	1318	4.0009	3.1558e-05	3.4838e-05	0.0001504	ENSBTAG00000053576	ENSBTAG00000053576
Carcass weight	29	42446143	42558869	219	19	1318	4.0418	2.652e-05	3.9235e-05	0.00010996	ENSBTAG00000015663	STIP1
Carcass weight	29	42461025	42579571	198	16	1318	4.0416	2.6546e-05	4.2216e-05	8.7213e-05	ENSBTAG00000045862	FERMT3
Carcass weight	29	42479011	42582064	134	12	1318	4.0596	2.4578e-05	0.00012644	6.333e-05	ENSBTAG00000016555	TRPT1
Carcass weight	29	42481635	42584804	127	11	1318	4.071	2.3409e-05	0.00015045	5.2487e-05	ENSBTAG00000016559	NUDT22
Dressing percentage	2	49581454	49681858	305	32	1308	4.1444	1.7038e-05	0.00016165	3.4007e-05	ENSBTAG00000012376	LOC786829
Dressing percentage	9	89854124	89968662	237	31	1308	3.9556	3.8176e-05	4.3623e-05	0.00060622	ENSBTAG00000009275	MTRF1L
Dressing percentage	10	26994882	27095835	1191	39	1308	4.0293	2.7972e-05	0.0002446	6.1049e-05	ENSBTAG00000038485	OR11K2
Dressing percentage	10	27020126	27121082	1155	36	1308	4.3032	8.4162e-06	3.4027e-05	6.4905e-05	ENSBTAG00000049188	OR11K5
Dressing percentage	10	27031487	27132455	1112	36	1308	4.2504	1.0668e-05	3.1211e-05	0.00012171	ENSBTAG00000046970	OR11G11
Dressing percentage	10	27049127	27150173	1087	38	1308	4.2652	9.9839e-06	5.4571e-05	5.8908e-05	ENSBTAG00000039120	ENSBTAG00000039120
Dressing percentage	10	27060099	27161044	1096	46	1308	4.1595	1.5946e-05	5.8416e-05	0.00013998	ENSBTAG00000051606	ENSBTAG00000051606
Dressing percentage	10	57673231	57858958	225	33	1308	4.5686	2.4549e-06	5.619e-06	1.3339e-05	ENSBTAG00000024958	FAM214A
Dressing percentage	10	57769020	57884446	138	26	1308	4.659	1.5884e-06	7.1689e-06	6.4444e-06	ENSBTAG00000011022	ARPP19
Dressing percentage	12	5056603	5271533	1400	32	1308	4.1034	2.0357e-05	2.7313e-05	0.00026715	ENSBTAG00000010420	PCDH17
Dressing percentage	12	35328340	35456261	257	35	1308	4.0645	2.4065e-05	2.7653e-05	0.0003022	ENSBTAG00000048237	FGF9
Dressing percentage	14	12511920	12612103	222	21	1308	4.5814	2.3088e-06	9.9557e-05	7.6521e-07	ENSBTAG00000054118	ENSBTAG00000054118
Dressing percentage	14	12522667	12651873	237	27	1308	4.8472	6.2621e-07	4.46e-05	2.083e-07	ENSBTAG00000049835	ENSBTAG00000049835
Dressing percentage	14	12551664	12651864	167	24	1308	4.9112	4.5267e-07	0.00010959	5.8274e-08	ENSBTAG00000050179	ENSBTAG00000050179
Dressing percentage	14	72251543	72508757	1162	64	1308	4.7579	9.7785e-07	7.823e-07	0.00010189	ENSBTAG00000017339	RUNX1T1
Dressing percentage	14	74331958	74826968	1617	80	1308	4.048	2.5834e-05	5.2479e-05	0.00059224	ENSBTAG00000006877	MMP16
Dressing percentage	16	53551131	53651187	683	31	1308	4.0596	2.4581e-05	3.6964e-05	0.00029123	ENSBTAG00000049922	MIR2285CV-2
Dressing percentage	17	60178521	60367552	448	44	1308	3.9523	3.8699e-05	0.00010325	0.00063917	ENSBTAG00000011384	TBX5
Dressing percentage	18	44600079	44700174	220	18	1308	3.9732	3.5452e-05	0.00057439	5.1778e-05	ENSBTAG00000044844	LOC112442480
Dressing percentage	18	44619110	44719255	183	21	1308	4.0446	2.6202e-05	0.00018958	8.0032e-05	ENSBTAG00000045370	LOC112442448
Dressing percentage	18	46994284	47123493	215	25	1308	4.5046	3.3242e-06	7.1155e-06	4.9528e-05	ENSBTAG00000031686	ZNF566
Dressing percentage	23	30391464	30500225	718	37	1308	3.9822	3.4133e-05	0.00014028	9.1656e-05	ENSBTAG00000003575	ZKSCAN4
Dressing percentage	23	30417132	30517794	696	29	1308	4.0319	2.7668e-05	0.00011916	5.3698e-05	ENSBTAG00000040168	ENSBTAG00000040168
Dressing percentage	23	30443485	30544674	717	29	1308	4.0162	2.9577e-05	7.707e-05	8.0473e-05	ENSBTAG00000048989	ENSBTAG00000048989
Net meat weight	1	58876907	58995271	271	21	1302	4.0168	2.9499e-05	0.00010164	0.00011369	ENSBTAG00000011921	TIGIT
Net meat weight	1	58925735	59080035	359	31	1302	4.1757	1.4857e-05	1.5868e-05	0.00018095	ENSBTAG00000011928	ENSBTAG00000011928
Net meat weight	1	70322268	70483147	658	24	1302	4.4294	4.7251e-06	1.4963e-06	0.00014386	ENSBTAG00000001890	RUBCN
Net meat weight	1	70410152	70526679	601	30	1302	4.4018	5.3682e-06	1.0186e-05	0.00015115	ENSBTAG00000032819	MUC20
Net meat weight	1	70434258	70565363	807	24	1302	4.5338	2.8971e-06	6.0763e-06	9.415e-05	ENSBTAG00000014721	MUC4
Net meat weight	1	70550179	70677585	702	21	1302	4.0562	2.4934e-05	4.646e-05	0.00039002	ENSBTAG00000021364	TNK2
Net meat weight	1	70590306	70691382	350	23	1302	4.2131	1.2597e-05	7.5453e-06	0.00043168	ENSBTAG00000049459	ENSBTAG00000049459
Net meat weight	1	73721857	73906448	688	25	1302	4.015	2.972e-05	8.9711e-05	0.00031983	ENSBTAG00000019514	OPA1
Net meat weight	1	94768555	94932838	425	42	1302	4.2596	1.024e-05	0.00020188	7.5295e-06	ENSBTAG00000020073	NCEH1
Net meat weight	1	95071236	95456498	1080	70	1302	4.679	1.4412e-06	8.2311e-05	1.9206e-06	ENSBTAG00000019376	FNDC3B
Net meat weight	2	132865932	133070007	2249	45	1302	3.9773	3.4849e-05	0.016695	4.5899e-06	ENSBTAG00000007998	TMCO4
Net meat weight	2	132972950	133085378	997	32	1302	4.3807	5.9159e-06	0.0029469	1.2979e-06	ENSBTAG00000007996	HTR6
Net meat weight	2	132995370	133106409	893	30	1302	4.3111	8.1206e-06	0.0021611	1.673e-06	ENSBTAG00000005140	NBL1
Net meat weight	3	1625900	1778605	1241	48	1302	4.0199	2.9111e-05	0.00079508	3.0764e-05	ENSBTAG00000009148	GPA33
Net meat weight	3	3344156	3466012	665	46	1302	4.1767	1.4788e-05	6.0873e-05	0.00011706	ENSBTAG00000001686	LRRC52
Net meat weight	3	48930774	49120167	464	49	1302	4.4167	5.0117e-06	2.6495e-05	3.4768e-05	ENSBTAG00000009698	ABCD3
Net meat weight	4	7155760	7648351	3599	82	1302	4.9436	3.8343e-07	3.5898e-06	0.00018535	ENSBTAG00000003531	ABCA13
Net meat weight	4	7364020	7464366	786	25	1302	4.2077	1.29e-05	0.00010783	0.00021329	ENSBTAG00000043838	ENSBTAG00000043838
Net meat weight	4	56758963	57772182	3509	90	1302	4.3131	8.05e-06	8.5564e-05	0.00028704	ENSBTAG00000004398	IMMP2L
Net meat weight	4	80109127	80978936	2725	78	1302	3.9941	3.2465e-05	0.0020235	4.4942e-05	ENSBTAG00000032121	SUGCT
Net meat weight	5	71756170	72414695	3498	69	1302	5.513	1.7638e-08	4.2449e-08	4.6735e-05	ENSBTAG00000021953	LARGE1
Net meat weight	5	72145506	72245637	617	24	1302	4.0231	2.8723e-05	0.00051675	3.5083e-05	ENSBTAG00000044842	ENSBTAG00000044842
Net meat weight	5	72145506	72245639	617	24	1302	4.0231	2.8723e-05	0.00051675	3.5083e-05	ENSBTAG00000055245	ENSBTAG00000055245
Net meat weight	5	101959961	102117015	139	12	1302	4.6601	1.5802e-06	1.0718e-06	6.1342e-05	ENSBTAG00000051330	WC-7
Net meat weight	5	102036748	102197556	360	22	1302	4.6598	1.5826e-06	1.1495e-06	7.5605e-05	ENSBTAG00000048875	ENSBTAG00000048875
Net meat weight	5	115293632	115432618	890	36	1302	4.6086	2.0267e-06	0.00017285	6.8664e-07	ENSBTAG00000008858	ARHGAP8
Net meat weight	5	115345022	115532327	1628	43	1302	4.5073	3.2832e-06	1.085e-05	3.9922e-05	ENSBTAG00000006973	PHF21B
Net meat weight	6	36399102	36521153	564	27	1302	3.9808	3.4338e-05	0.0001756	3.6433e-05	ENSBTAG00000005754	PPM1K
Net meat weight	6	36425377	36653209	797	24	1302	4.1769	1.4773e-05	7.827e-05	3.66e-05	ENSBTAG00000017704	ABCG2
Net meat weight	6	36442697	36542803	381	18	1302	4.0627	2.4256e-05	7.7173e-05	2.7055e-05	ENSBTAG00000052843	LOC112447205
Net meat weight	6	108549906	108747973	692	40	1302	4.1591	1.5976e-05	0.00083745	1.4076e-05	ENSBTAG00000003218	RAB28
Net meat weight	8	38090037	38193765	109	15	1302	5.1253	1.4851e-07	1.8678e-05	1.0355e-07	ENSBTAG00000049552	LOC100139891
Net meat weight	8	38093829	38193968	101	13	1302	4.7962	8.0868e-07	2.538e-05	1.2466e-06	ENSBTAG00000042605	LOC112447918
Net meat weight	8	38102375	38202857	103	13	1302	5.2313	8.4144e-08	8.7323e-06	1.0451e-07	ENSBTAG00000005972	ENSBTAG00000005972
Net meat weight	8	38169989	38358310	296	31	1302	4.5473	2.7172e-06	0.0098494	2.5463e-08	ENSBTAG00000025903	GLDC
Net meat weight	9	12379180	12698301	1646	69	1302	4.75	1.0172e-06	2.606e-06	7.511e-05	ENSBTAG00000007791	KCNQ5
Net meat weight	9	15411668	15604235	1441	31	1302	3.9637	3.6906e-05	0.00016419	0.00025745	ENSBTAG00000016751	MYO6
Net meat weight	10	29384772	29939488	1987	67	1302	4.1978	1.3473e-05	2.0729e-05	0.00050766	ENSBTAG00000025634	FMN1
Net meat weight	10	69718687	69839526	338	32	1302	4.212	1.2656e-05	0.00011431	1.3366e-05	ENSBTAG00000012998	NAA30
Net meat weight	10	69774307	69903174	433	43	1302	4.278	9.427e-06	0.00080874	2.5274e-06	ENSBTAG00000009862	CCDC198
Net meat weight	10	69827146	69927272	329	38	1302	4.6071	2.042e-06	0.001351	2.1801e-07	ENSBTAG00000044706	ENSBTAG00000044706
Net meat weight	11	14834680	14968172	683	18	1302	4.0146	2.9768e-05	0.003016	4.8834e-06	ENSBTAG00000033041	YIPF4
Net meat weight	11	14910980	15226529	910	32	1302	4.154	1.6339e-05	0.0010005	4.5932e-06	ENSBTAG00000027932	BIRC6
Net meat weight	11	92231916	92349694	396	33	1302	4.0788	2.2631e-05	0.00015527	2.8871e-05	ENSBTAG00000039186	LOC527409
Net meat weight	11	92267777	92445185	462	43	1302	3.9681	3.623e-05	0.00022462	3.63e-05	ENSBTAG00000012090	GGTA1
Net meat weight	13	75534898	75811781	1145	78	1302	4.1467	1.6863e-05	0.00062259	1.897e-05	ENSBTAG00000013336	EYA2
Net meat weight	15	8736754	9487352	4686	93	1302	4.1549	1.6271e-05	0.00043526	0.00095227	ENSBTAG00000020466	ENSBTAG00000020466
Net meat weight	16	59174977	59275297	871	47	1302	3.9709	3.5805e-05	0.00031352	4.8184e-05	ENSBTAG00000038238	LOC101902340
Net meat weight	16	64012643	64233738	706	53	1302	4.0143	2.9814e-05	7.2536e-05	0.00061595	ENSBTAG00000011966	LAMC1
Net meat weight	18	18523010	18695765	653	40	1302	4.4618	4.0639e-06	8.3941e-05	3.5381e-06	ENSBTAG00000007942	TENT4B
Net meat weight	18	18573511	18673592	240	30	1302	4.5258	3.0084e-06	8.2449e-05	1.4381e-06	ENSBTAG00000042433	LOC112442434
Net meat weight	18	18573733	18673802	242	30	1302	4.3842	5.8213e-06	8.4835e-05	4.5126e-06	ENSBTAG00000042439	LOC112442433
Net meat weight	18	60294098	60607911	2212	33	1302	4.0513	2.5465e-05	2.2981e-05	0.00022446	ENSBTAG00000053237	ENSBTAG00000053237
Net meat weight	18	60368125	60475791	930	20	1302	4.0559	2.4967e-05	4.2065e-05	6.8625e-05	ENSBTAG00000038702	ENSBTAG00000038702
Net meat weight	18	60429470	60703111	1854	43	1302	4.5921	2.1937e-06	2.6669e-05	3.1908e-06	ENSBTAG00000033642	ENSBTAG00000033642
Net meat weight	18	60436740	60550528	704	22	1302	4.2212	1.2151e-05	1.5135e-05	4.7811e-05	ENSBTAG00000048990	ENSBTAG00000048990
Net meat weight	18	60480988	60658616	1155	36	1302	4.0587	2.4676e-05	0.0015056	4.6729e-06	ENSBTAG00000038755	ENSBTAG00000038755
Net meat weight	18	60605738	60706231	466	32	1302	4.224	1.2002e-05	0.00084764	1.7861e-06	ENSBTAG00000011441	ENSBTAG00000011441
Net meat weight	18	60632643	60734957	343	25	1302	4.0944	2.1162e-05	0.0021263	3.3152e-06	ENSBTAG00000039849	ENSBTAG00000039849
Net meat weight	22	12186370	12367469	736	21	1302	4.1143	1.9416e-05	0.0042203	1.2377e-06	ENSBTAG00000017174	SCN11A
Net meat weight	23	19402882	19735336	2107	68	1302	4.6538	1.6295e-06	0.00076186	1.1986e-06	ENSBTAG00000009302	RCAN2
Net meat weight	23	30381383	30485000	792	42	1302	4.0526	2.5327e-05	4.5566e-05	0.00011413	ENSBTAG00000031871	NKAPL
Net meat weight	23	30391464	30500225	718	37	1302	4.3677	6.2782e-06	8.4796e-06	8.1517e-05	ENSBTAG00000003575	ZKSCAN4
Net meat weight	23	30417132	30517794	696	29	1302	4.1052	2.0195e-05	4.111e-05	0.00010654	ENSBTAG00000040168	ENSBTAG00000040168
Net meat weight	23	30443485	30544674	717	29	1302	3.9976	3.1995e-05	6.6098e-05	0.00015646	ENSBTAG00000048989	ENSBTAG00000048989
Net meat weight	23	34715720	34827702	804	28	1302	4.2487	1.0751e-05	5.2169e-06	0.00039042	ENSBTAG00000049869	PRP1
Net meat weight	23	34760723	34872718	499	37	1302	4.4631	4.0382e-06	1.9189e-06	0.00023874	ENSBTAG00000038718	LOC100298767
Net meat weight	23	34768036	34868144	419	31	1302	4.3436	7.0087e-06	3.4924e-06	0.00019698	ENSBTAG00000050615	LOC112443927
Net meat weight	24	56818850	57026543	606	45	1302	4.2498	1.0696e-05	1.3608e-05	8.3834e-05	ENSBTAG00000005738	ATP8B1
Net meat weight	25	14280467	14530730	1676	40	1302	4.1271	1.8366e-05	0.0018339	2.6675e-05	ENSBTAG00000021090	ABCC1
Net meat weight	25	41336821	41437986	421	34	1302	3.9927	3.2662e-05	0.0017142	6.6967e-06	ENSBTAG00000000050	PSMG3
Net meat weight	26	31152529	31446918	1251	53	1302	5.5727	1.2544e-08	7.9578e-08	3.2104e-06	ENSBTAG00000023891	RBM20
Net meat weight	26	31264870	31365149	633	41	1302	5.4766	2.1682e-08	2.037e-07	1.2845e-06	ENSBTAG00000045427	ENSBTAG00000045427
Net meat percentage	9	89828673	89939302	254	27	1285	4.614	1.9748e-06	1.2225e-05	6.1237e-06	ENSBTAG00000021193	FBXO5
Net meat percentage	9	89854124	89968662	237	31	1285	4.8664	5.6813e-07	1.4439e-06	9.7275e-06	ENSBTAG00000009275	MTRF1L
Net meat percentage	10	57673231	57858958	225	33	1285	5.2849	6.2893e-08	1.8857e-06	1.8805e-07	ENSBTAG00000024958	FAM214A
Net meat percentage	10	57769020	57884446	138	26	1285	5.5914	1.1263e-08	2.277e-06	1.4107e-08	ENSBTAG00000011022	ARPP19
Headweight	1	70322268	70483147	658	30	1317	4.0851	2.2034e-05	7.3684e-05	9.2499e-05	ENSBTAG00000001890	RUBCN
Headweight	2	132865932	133070007	2249	45	1317	4.2505	1.0666e-05	0.0079034	1.1814e-06	ENSBTAG00000007998	TMCO4
Headweight	2	132972950	133085378	997	32	1317	4.1954	1.3619e-05	0.0033016	4.8714e-06	ENSBTAG00000007996	HTR6
Headweight	2	132995370	133106409	893	30	1317	4.0671	2.3806e-05	0.0015179	1.8484e-05	ENSBTAG00000005140	NBL1
Headweight	3	29118528	29240783	718	39	1317	4.1116	1.9647e-05	3.1091e-05	0.00017254	ENSBTAG00000055125	ENSBTAG00000055125
Headweight	3	41221697	41544156	2349	60	1317	4.1333	1.788e-05	4.2936e-05	0.0003885	ENSBTAG00000000845	OLFM3
Headweight	4	48241963	48557532	571	24	1317	4.1952	1.3629e-05	0.00016234	7.1501e-06	ENSBTAG00000005526	COG5
Headweight	5	69325218	69425352	553	21	1317	4.1134	1.9494e-05	0.00013456	0.00016895	ENSBTAG00000044663	ENSBTAG00000044663
Headweight	5	69930577	70101146	20	6	1317	4.4879	3.5961e-06	2.7244e-06	3.7925e-05	ENSBTAG00000025837	RFX4
Headweight	5	83954295	84383838	3659	29	1317	4.0335	2.7481e-05	9.5171e-05	0.00034917	ENSBTAG00000053615	ENSBTAG00000053615
Headweight	5	101959961	102117015	139	12	1317	4.7736	9.0459e-07	2.9299e-06	4.2471e-06	ENSBTAG00000051330	WC-7
Headweight	5	102036748	102197556	360	23	1317	4.4516	4.2622e-06	1.6753e-05	2.0954e-05	ENSBTAG00000048875	ENSBTAG00000048875
Headweight	6	37131075	37351540	736	14	1317	4.0306	2.7815e-05	9.3816e-05	0.00010077	ENSBTAG00000005932	FAM184B
Headweight	7	7949294	8060976	554	29	1317	3.9864	3.3543e-05	4.3535e-05	0.00021594	ENSBTAG00000015186	ILVBL
Headweight	10	54174948	54415426	908	27	1317	4.2864	9.0814e-06	3.4136e-05	7.8978e-05	ENSBTAG00000000565	RFX7
Headweight	10	54375968	54620727	1028	37	1317	4.383	5.8527e-06	7.3176e-06	0.00011462	ENSBTAG00000013793	NEDD4
Headweight	12	74979683	75119614	391	34	1317	3.9782	3.4725e-05	0.0012847	6.7701e-06	ENSBTAG00000039374	IPO5
Headweight	13	16627744	16727843	382	24	1317	4.1292	1.82e-05	5.4129e-05	7.2238e-05	ENSBTAG00000044988	LOC112449438
Headweight	14	20203827	20305382	367	29	1317	4.0511	2.5487e-05	2.4161e-05	0.00043915	ENSBTAG00000027760	ENSBTAG00000027760
Headweight	14	20216077	20332980	361	28	1317	3.984	3.388e-05	3.1191e-05	0.00047291	ENSBTAG00000054303	ENSBTAG00000054303
Headweight	14	56335156	56606667	888	34	1317	3.9978	3.1961e-05	0.0051961	2.5296e-06	ENSBTAG00000013598	RSPO2
Headweight	14	65425373	65835445	1910	58	1317	4.0095	3.0429e-05	8.117e-05	0.00098299	ENSBTAG00000026234	STK3
Headweight	17	11718654	12140661	2905	59	1317	4.2685	9.8408e-06	2.6764e-05	0.0006805	ENSBTAG00000034522	SLC10A7
Headweight	18	17913193	18359039	2076	74	1317	4.4448	4.3982e-06	0.00010644	4.2156e-05	ENSBTAG00000017397	ZNF423
Headweight	21	43970190	44335742	747	63	1317	5.407	3.2036e-08	8.3084e-07	2.2044e-07	ENSBTAG00000004462	NPAS3
Headweight	22	3143774	3245805	453	31	1317	4.2865	9.0772e-06	6.5998e-05	2.2909e-05	ENSBTAG00000052346	ENSBTAG00000052346
Headweight	22	58377520	58490755	796	49	1317	3.9545	3.8349e-05	0.0098514	1.9551e-06	ENSBTAG00000007208	HDAC11
Headweight	22	58431421	58622816	1237	63	1317	4.1031	2.0383e-05	0.0040133	2.8852e-06	ENSBTAG00000003665	NUP210
Headweight	23	11323453	11439074	386	24	1317	4.1285	1.8253e-05	3.1886e-05	0.00033242	ENSBTAG00000012069	CCDC167
Headweight	25	9979228	10095143	285	19	1317	4.0388	2.6858e-05	0.0001209	0.00039013	ENSBTAG00000052111	ENSBTAG00000052111
Headweight	25	9997029	10107058	293	22	1317	4.1033	2.0363e-05	0.00012296	0.0004078	ENSBTAG00000048710	ENSBTAG00000048710
Headweight	25	10008673	10127487	295	23	1317	4.1422	1.7201e-05	0.00013893	0.00024377	ENSBTAG00000050650	ENSBTAG00000050650
Headweight	25	19024616	19148173	638	38	1317	4.4854	3.6389e-06	2.3234e-06	0.0004742	ENSBTAG00000009842	CRYM
Cattlehide weight	1	87453557	87568661	214	18	1314	4.1906	1.3914e-05	5.1798e-05	4.9165e-05	ENSBTAG00000002463	NDUFB5
Cattlehide weight	1	87468319	87568749	194	15	1314	4.2862	9.0877e-06	5.1325e-05	1.9577e-05	ENSBTAG00000048473	ENSBTAG00000048473
Cattlehide weight	1	87468534	87586139	224	16	1314	4.3501	6.8034e-06	3.9025e-05	1.4316e-05	ENSBTAG00000002462	MRPL47
Cattlehide weight	1	87486382	87617798	255	17	1314	4.2044	1.3087e-05	6.5613e-05	3.1381e-05	ENSBTAG00000002460	ACTL6A
Cattlehide weight	1	126834717	127076615	650	35	1314	4.1343	1.7799e-05	0.00027016	2.8088e-05	ENSBTAG00000006222	TFDP2
Cattlehide weight	1	138041992	138144372	879	15	1314	4.147	1.6843e-05	3.7104e-05	6.5421e-05	ENSBTAG00000054550	ENSBTAG00000054550
Cattlehide weight	2	48200188	48300365	230	20	1314	3.9572	3.7918e-05	8.4147e-05	5.4678e-05	ENSBTAG00000036993	LOC112443668
Cattlehide weight	2	101288464	101459333	1144	19	1314	4.1577	1.6074e-05	0.0092279	1.1934e-06	ENSBTAG00000018549	SPAG16
Cattlehide weight	2	128649064	128749149	698	29	1314	4.0794	2.2575e-05	8.9023e-05	6.294e-05	ENSBTAG00000045407	ENSBTAG00000045407
Cattlehide weight	2	128668562	128792668	820	33	1314	4.5134	3.1904e-06	5.3693e-05	8.3411e-06	ENSBTAG00000001101	IFNLR1
Cattlehide weight	2	128703716	128830202	1016	37	1314	4.2651	9.9896e-06	0.00027103	1.0073e-05	ENSBTAG00000001100	IL22RA1
Cattlehide weight	2	128738187	128889063	997	47	1314	4.1741	1.4957e-05	0.00082881	9.2199e-06	ENSBTAG00000014885	MYOM3
Cattlehide weight	2	129622631	129814693	306	34	1314	4.1705	1.5195e-05	0.00022327	6.4651e-06	ENSBTAG00000009502	LUZP1
Cattlehide weight	2	132865932	133070007	2249	45	1314	4.6557	1.6143e-06	0.0038774	1.2767e-07	ENSBTAG00000007998	TMCO4
Cattlehide weight	2	132972950	133085378	997	32	1314	4.3259	7.5961e-06	0.0036337	2.401e-06	ENSBTAG00000007996	HTR6
Cattlehide weight	2	132995370	133106409	893	30	1314	4.4853	3.6399e-06	0.0019025	1.4664e-06	ENSBTAG00000005140	NBL1
Cattlehide weight	2	133750882	133863306	725	44	1314	4.0344	2.7376e-05	0.00014237	0.00010197	ENSBTAG00000015246	TAS1R2
Cattlehide weight	2	134106462	134240663	1110	38	1314	4.3434	7.0142e-06	0.00098235	2.9162e-06	ENSBTAG00000030322	ENSBTAG00000030322
Cattlehide weight	2	134164256	134268603	771	29	1314	4.1879	1.408e-05	0.00084504	3.9067e-06	ENSBTAG00000054138	ENSBTAG00000054138
Cattlehide weight	2	134179461	134280501	788	30	1314	4.29	8.9325e-06	0.00079773	1.8292e-06	ENSBTAG00000053388	ENSBTAG00000053388
Cattlehide weight	2	134226567	134479921	1204	50	1314	6.327	1.2495e-10	5.3978e-06	5.5253e-12	ENSBTAG00000019172	IGSF21
Cattlehide weight	3	336406	505451	343	26	1314	4.2313	1.1616e-05	1.7248e-05	0.00028537	ENSBTAG00000005393	TIPRL
Cattlehide weight	3	3344156	3466012	665	46	1314	4.511	3.2263e-06	1.813e-06	0.00010159	ENSBTAG00000001686	LRRC52
Cattlehide weight	3	29181274	29347466	758	30	1314	4.1405	1.7329e-05	0.001115	9.6796e-06	ENSBTAG00000018881	SYT6
Cattlehide weight	3	29349811	29499947	352	33	1314	3.9683	3.6191e-05	4.756e-05	0.00061831	ENSBTAG00000011322	HIPK1
Cattlehide weight	3	31261513	31580748	774	53	1314	4.67	1.5062e-06	7.6163e-07	0.00014968	ENSBTAG00000031654	KCND3
Cattlehide weight	3	31489743	31600254	349	34	1314	4.0506	2.5544e-05	0.00018725	8.5069e-05	ENSBTAG00000018717	DDX20
Cattlehide weight	3	55302504	56018394	2582	81	1314	4.8737	5.4766e-07	0.00012228	3.9909e-06	ENSBTAG00000051499	ENSBTAG00000051499
Cattlehide weight	3	55959031	56063437	181	23	1314	4.086	2.1944e-05	0.00042711	9.9147e-06	ENSBTAG00000001873	ENSBTAG00000001873
Cattlehide weight	3	57557299	57698396	1280	36	1314	4.213	1.2601e-05	6.6326e-05	9.1214e-05	ENSBTAG00000038215	CLCA2
Cattlehide weight	3	57624210	57763603	945	34	1314	4.0671	2.3797e-05	0.00013844	0.00011511	ENSBTAG00000012907	ODF2L
Cattlehide weight	3	72762247	73895504	4390	83	1314	4.0356	2.7228e-05	0.0016953	0.00019812	ENSBTAG00000055278	NEGR1
Cattlehide weight	3	72914374	73015265	264	14	1314	4.1788	1.4649e-05	0.00012345	3.5478e-05	ENSBTAG00000005099	ENSBTAG00000005099
Cattlehide weight	3	82291405	82391643	315	32	1314	4.7067	1.2588e-06	1.7613e-05	5.9173e-06	ENSBTAG00000044754	ENSBTAG00000044754
Cattlehide weight	4	48104065	48305759	421	31	1314	4.5515	2.6632e-06	3.9215e-05	3.0733e-05	ENSBTAG00000014958	PRKAR2B
Cattlehide weight	4	48215379	48346503	267	17	1314	4.8465	6.2831e-07	7.4718e-06	8.6544e-06	ENSBTAG00000005524	HBP1
Cattlehide weight	4	48241963	48557532	571	24	1314	4.8256	6.9801e-07	3.8538e-06	1.1713e-05	ENSBTAG00000005526	COG5
Cattlehide weight	4	48709142	48823761	348	41	1314	4.1234	1.867e-05	0.00010693	7.2534e-05	ENSBTAG00000018348	CBLL1
Cattlehide weight	4	48730316	48863887	477	43	1314	4.5683	2.4584e-06	5.7274e-06	0.00012199	ENSBTAG00000015547	SLC26A3
Cattlehide weight	4	63906366	64060228	627	50	1314	4.1606	1.5873e-05	0.00012292	2.1897e-05	ENSBTAG00000003114	AVL9
Cattlehide weight	4	63964862	64068569	533	39	1314	4.3299	7.4579e-06	0.00013782	4.1707e-06	ENSBTAG00000002332	LSM5
Cattlehide weight	4	66278677	66390716	166	27	1314	4.2104	1.2744e-05	1.4233e-05	0.00015585	ENSBTAG00000007870	FKBP14
Cattlehide weight	5	27034247	27142894	687	27	1314	4.2958	8.7043e-06	1.9373e-05	3.2102e-05	ENSBTAG00000039967	KRT78
Cattlehide weight	5	27048480	27158554	724	29	1314	4.4421	4.4542e-06	3.3969e-06	8.1303e-05	ENSBTAG00000012676	KRT79
Cattlehide weight	5	27065964	27178523	748	33	1314	4.5553	2.6159e-06	3.063e-06	4.8389e-05	ENSBTAG00000053748	ENSBTAG00000053748
Cattlehide weight	5	27067923	27174833	725	32	1314	4.4956	3.4685e-06	3.1329e-06	6.8172e-05	ENSBTAG00000012034	KRT4
Cattlehide weight	5	27085903	27192693	708	33	1314	4.461	4.0796e-06	5.7683e-06	9.5833e-05	ENSBTAG00000045662	KRT3
Cattlehide weight	5	27107755	27211705	790	38	1314	4.3804	5.923e-06	3.5724e-05	3.3697e-05	ENSBTAG00000050617	ENSBTAG00000050617
Cattlehide weight	5	27119894	27220427	746	35	1314	4.1336	1.7858e-05	9.0251e-05	6.6307e-05	ENSBTAG00000053300	ENSBTAG00000053300
Cattlehide weight	5	47431804	47569482	289	9	1314	4.0383	2.6919e-05	0.00011076	2.7884e-05	ENSBTAG00000020806	HELB
Cattlehide weight	5	47454807	47555199	101	6	1314	4.7611	9.6253e-07	1.359e-05	7.7155e-07	ENSBTAG00000053419	ENSBTAG00000053419
Cattlehide weight	5	83954295	84383838	3659	29	1314	4.1845	1.4287e-05	0.00013798	0.00017186	ENSBTAG00000053615	ENSBTAG00000053615
Cattlehide weight	5	87826155	88093505	754	54	1314	4.0444	2.623e-05	0.00069416	2.4809e-05	ENSBTAG00000000593	ST8SIA1
Cattlehide weight	5	101959961	102117015	139	12	1314	4.8785	5.3443e-07	1.3851e-06	2.0856e-06	ENSBTAG00000051330	WC-7
Cattlehide weight	5	102036748	102197556	360	22	1314	4.4129	5.0993e-06	5.5533e-06	2.6625e-05	ENSBTAG00000048875	ENSBTAG00000048875
Cattlehide weight	5	107314666	107414798	230	37	1314	5.1407	1.3684e-07	7.9791e-08	1.3732e-05	ENSBTAG00000042924	LOC112446858
Cattlehide weight	5	112985565	113090617	140	17	1314	4.0923	2.1353e-05	6.4098e-05	4.3751e-05	ENSBTAG00000009507	PHETA2
Cattlehide weight	5	112990978	113094677	141	18	1314	4.0909	2.1489e-05	3.7843e-05	6.7036e-05	ENSBTAG00000009508	SMDT1
Cattlehide weight	5	112995844	113106944	158	21	1314	4.0391	2.6829e-05	3.966e-05	0.00010457	ENSBTAG00000009509	NDUFA6
Cattlehide weight	6	71163166	71263267	666	19	1314	5.5334	1.5702e-08	2.0152e-07	6.9259e-07	ENSBTAG00000044850	ENSBTAG00000044850
Cattlehide weight	6	71180750	71297064	598	21	1314	5.89	1.9311e-09	1.8586e-07	9.394e-08	ENSBTAG00000045602	EXOC1L
Cattlehide weight	6	71208398	71313812	419	20	1314	5.5343	1.5625e-08	1.5195e-07	2.6974e-06	ENSBTAG00000022199	ENSBTAG00000022199
Cattlehide weight	6	71221833	71375454	403	27	1314	5.5207	1.6882e-08	2.1037e-07	2.3954e-07	ENSBTAG00000032637	EXOC1
Cattlehide weight	6	87877793	87977860	248	19	1314	4.3869	5.7483e-06	0.00039029	2.122e-06	ENSBTAG00000047335	LOC112447182
Cattlehide weight	6	88434915	88553341	233	29	1314	4.0547	2.5098e-05	0.0003709	4.0622e-05	ENSBTAG00000017121	ALB
Cattlehide weight	6	94976428	95783063	2270	72	1314	4.0557	2.4996e-05	0.00027367	0.00010653	ENSBTAG00000035776	CFAP299
Cattlehide weight	6	94977256	95779376	2257	70	1314	4.1016	2.0513e-05	0.00028177	6.9386e-05	ENSBTAG00000054713	ENSBTAG00000054713
Cattlehide weight	7	7949294	8060976	554	29	1314	4.0029	3.1288e-05	1.7281e-05	0.001025	ENSBTAG00000015186	ILVBL
Cattlehide weight	7	16593893	16697693	58	12	1314	4.4576	4.1439e-06	2.1544e-05	2.7574e-06	ENSBTAG00000044018	ENSBTAG00000044018
Cattlehide weight	7	16603091	16710988	56	11	1314	4.4338	4.6293e-06	2.4228e-05	2.8017e-06	ENSBTAG00000004300	LRRC8E
Cattlehide weight	7	16612127	16722289	53	10	1314	4.7083	1.2491e-06	1.6509e-05	3.2663e-07	ENSBTAG00000010639	MAP2K7
Cattlehide weight	7	16623648	16725200	51	9	1314	4.5977	2.1357e-06	2.0865e-05	6.565e-07	ENSBTAG00000049668	ENSBTAG00000049668
Cattlehide weight	7	16624793	16729420	54	10	1314	4.4531	4.2311e-06	2.2406e-05	2.4161e-06	ENSBTAG00000014926	SNAPC2
Cattlehide weight	7	16630584	16745716	61	10	1314	4.4611	4.0778e-06	3.5818e-05	1.6537e-06	ENSBTAG00000015567	TIMM44
Cattlehide weight	7	16661356	16761431	52	10	1314	4.4654	3.9969e-06	5.0806e-05	2.5022e-06	ENSBTAG00000044869	MIR2455
Cattlehide weight	7	16662681	16762756	53	10	1314	4.6026	2.0863e-06	4.5582e-05	8.7e-07	ENSBTAG00000049345	MIR10178
Cattlehide weight	7	16664677	16802222	64	11	1314	4.4381	4.5384e-06	0.00011779	1.8792e-06	ENSBTAG00000000613	ELAVL1
Cattlehide weight	7	16702338	16825155	69	13	1314	3.9762	3.501e-05	4.6076e-05	0.0001703	ENSBTAG00000052882	ENSBTAG00000052882
Cattlehide weight	7	16726216	16829697	55	12	1314	3.9823	3.4124e-05	5.5378e-05	0.00014148	ENSBTAG00000005581	CCL25
Cattlehide weight	7	25434714	25756699	866	67	1314	3.9638	3.6888e-05	0.001728	2.2572e-05	ENSBTAG00000015307	FBN2
Cattlehide weight	7	32747053	32850043	1138	43	1314	4.0572	2.4827e-05	6.7845e-05	0.00047621	ENSBTAG00000054377	ENSBTAG00000054377
Cattlehide weight	7	42881212	42982153	90	13	1314	4.2912	8.8841e-06	3.7815e-05	1.243e-05	ENSBTAG00000052753	OR2AZ3B
Cattlehide weight	7	42889788	42990729	83	12	1314	4.0252	2.8468e-05	0.00014396	3.4089e-05	ENSBTAG00000052768	OR2AZ1BP
Cattlehide weight	7	43851763	43955735	92	13	1314	3.9525	3.8677e-05	5.8648e-05	0.00023358	ENSBTAG00000054601	ENSBTAG00000054601
Cattlehide weight	7	43860025	43968385	105	15	1314	3.9771	3.4878e-05	7.2007e-05	0.00017522	ENSBTAG00000046263	ADAMTSL5
Cattlehide weight	7	44777999	45309343	2971	60	1314	5.1249	1.4887e-07	4.0525e-06	3.4254e-06	ENSBTAG00000017105	FSTL4
Cattlehide weight	7	46017083	46168414	213	21	1314	3.9748	3.5222e-05	7.4756e-05	0.00025862	ENSBTAG00000021687	JADE2
Cattlehide weight	7	88200023	88457702	523	56	1314	4.2042	1.3099e-05	0.0014131	2.3286e-06	ENSBTAG00000020701	MEF2C
Cattlehide weight	7	93472660	93961993	2034	68	1314	4.6113	2.0005e-06	0.00022118	6.8647e-06	ENSBTAG00000003144	KIAA0825
Cattlehide weight	9	72062133	72201639	362	30	1314	3.9997	3.171e-05	0.0014478	3.4133e-05	ENSBTAG00000035370	TBPL1
Cattlehide weight	10	4652850	4828608	768	43	1314	3.9903	3.2997e-05	0.0001132	0.00039604	ENSBTAG00000051386	AP3S1
Cattlehide weight	10	65520082	65620205	101	14	1314	4.1915	1.3856e-05	0.00012894	2.9938e-05	ENSBTAG00000037199	ENSBTAG00000037199
Cattlehide weight	10	71690722	71792215	289	28	1314	4.1406	1.7321e-05	4.1122e-05	0.00011499	ENSBTAG00000003370	GPR135
Cattlehide weight	10	71697240	71809825	330	31	1314	4.227	1.1844e-05	4.0749e-05	5.693e-05	ENSBTAG00000030824	L3HYPDH
Cattlehide weight	10	71709908	71832133	276	30	1314	4.0371	2.7059e-05	0.00012841	8.5417e-05	ENSBTAG00000003371	JKAMP
Cattlehide weight	10	71719798	71821150	242	27	1314	4.0897	2.1592e-05	7.5291e-05	7.2427e-05	ENSBTAG00000051848	ENSBTAG00000051848
Cattlehide weight	10	82108246	82277072	610	23	1314	3.9852	3.3707e-05	0.00028064	6.162e-05	ENSBTAG00000006786	MED6
Cattlehide weight	10	82126146	82228847	227	13	1314	4.1158	1.9291e-05	0.00027029	8.9713e-06	ENSBTAG00000038377	ADAM20
Cattlehide weight	11	94638	239991	539	28	1314	4.0046	3.106e-05	0.00069266	1.898e-05	ENSBTAG00000020646	ENSBTAG00000020646
Cattlehide weight	11	153490	280821	751	27	1314	4.252	1.0595e-05	0.00048695	4.6834e-06	ENSBTAG00000015965	ZC3H8
Cattlehide weight	11	195530	353203	1038	45	1314	4.1009	2.058e-05	0.00029813	2.273e-05	ENSBTAG00000009230	FBLN7
Cattlehide weight	11	878157	1034910	562	39	1314	3.9947	3.2385e-05	6.1681e-05	0.00017067	ENSBTAG00000049271	ENSBTAG00000049271
Cattlehide weight	11	1992277	2188470	2141	34	1314	4.2761	9.5112e-06	1.4896e-05	0.00035494	ENSBTAG00000017955	KCNIP3
Cattlehide weight	11	2103786	2214529	1069	35	1314	4.1905	1.3918e-05	3.4473e-05	0.00016859	ENSBTAG00000011553	FAHD2A
Cattlehide weight	11	2114621	2224030	1044	36	1314	4.1561	1.6189e-05	2.5352e-05	0.00026439	ENSBTAG00000011558	GPAT2
Cattlehide weight	11	26721728	27248776	2507	62	1314	4.7834	8.6186e-07	1.0718e-05	9.2129e-05	ENSBTAG00000032519	CAMKMT
Cattlehide weight	11	63329682	63459616	548	29	1314	4.0704	2.3462e-05	2.6344e-05	0.00025175	ENSBTAG00000007763	SLC1A4
Cattlehide weight	11	63393972	63518974	421	24	1314	4.2313	1.1615e-05	1.6686e-05	0.00026608	ENSBTAG00000016717	CEP68
Cattlehide weight	11	63421793	63550632	524	24	1314	4.0528	2.5302e-05	7.957e-05	0.00027182	ENSBTAG00000016720	RAB1A
Cattlehide weight	11	63934599	64034721	376	17	1314	4.0845	2.2084e-05	0.00020398	5.0283e-05	ENSBTAG00000042829	LOC112448937
Cattlehide weight	11	66443584	66564419	203	21	1314	4.3719	6.1591e-06	1.3923e-05	4.4926e-05	ENSBTAG00000049002	C1D
Cattlehide weight	11	66510111	66639114	392	29	1314	4.2767	9.4859e-06	8.6827e-05	3.6988e-05	ENSBTAG00000010595	DNAAF10
Cattlehide weight	11	66539551	66648955	417	26	1314	3.9912	3.2871e-05	0.00070158	5.2063e-05	ENSBTAG00000010604	PNO1
Cattlehide weight	11	69018510	69194508	846	39	1314	4.8066	7.6762e-07	2.1405e-05	2.0466e-06	ENSBTAG00000008946	CAPN13
Cattlehide weight	11	86809610	86932947	255	22	1314	4.1054	2.018e-05	0.00071336	1.1607e-05	ENSBTAG00000001928	PDIA6
Cattlehide weight	11	86832894	86992882	672	31	1314	3.9754	3.5131e-05	0.0044565	4.8538e-06	ENSBTAG00000001927	ATP6V1C2
Cattlehide weight	11	87963833	88080303	823	25	1314	4.1735	1.4997e-05	0.0004786	1.672e-05	ENSBTAG00000013063	ITGB1BP1
Cattlehide weight	11	87980765	88237321	1722	50	1314	4.2957	8.709e-06	7.7612e-05	4.8969e-05	ENSBTAG00000002329	ASAP2
Cattlehide weight	11	92231916	92349694	396	33	1314	4.0434	2.6337e-05	7.0364e-05	0.00011103	ENSBTAG00000039186	LOC527409
Cattlehide weight	12	13289367	13732749	3269	88	1314	4.3969	5.4897e-06	9.7927e-05	0.00034849	ENSBTAG00000012434	ENOX1
Cattlehide weight	12	29525199	29627177	372	34	1314	4.2886	8.9901e-06	0.00033124	4.0567e-06	ENSBTAG00000053332	ENSBTAG00000053332
Cattlehide weight	12	29585268	29685346	675	20	1314	4.3501	6.8053e-06	0.00063029	3.2072e-06	ENSBTAG00000044236	MIR2299
Cattlehide weight	12	29586372	29802743	1089	53	1314	4.5524	2.6523e-06	0.00023429	1.916e-06	ENSBTAG00000033412	ENSBTAG00000033412
Cattlehide weight	12	73313796	74125781	5242	131	1314	4.2772	9.4628e-06	0.00028806	0.0012018	ENSBTAG00000039065	HS6ST3
Cattlehide weight	12	79219215	79340951	887	20	1314	4.096	2.1014e-05	0.0001333	3.4043e-05	ENSBTAG00000005925	SLC10A2
Cattlehide weight	13	56552499	56658352	265	24	1314	4.0189	2.9233e-05	4.3025e-05	0.00040002	ENSBTAG00000045509	FAM217B
Cattlehide weight	13	56558374	56659273	233	20	1314	4.0692	2.3585e-05	4.7242e-05	0.00030285	ENSBTAG00000027397	PPP1R3D
Cattlehide weight	13	81843784	82094527	1599	81	1314	5.9406	1.4199e-09	1.5032e-05	1.3302e-09	ENSBTAG00000047975	DOK5
Cattlehide weight	14	1747368	1912330	478	43	1314	4.3667	6.3076e-06	8.4031e-05	8.5717e-06	ENSBTAG00000006385	ADGRB1
Cattlehide weight	16	12738383	12891101	849	62	1314	4.0878	2.1776e-05	2.486e-05	0.0010159	ENSBTAG00000048443	ENSBTAG00000048443
Cattlehide weight	16	28750000	28859577	427	17	1314	4.4633	4.0356e-06	5.4652e-05	9.2009e-06	ENSBTAG00000033322	SRP9
Cattlehide weight	16	28783307	28924202	443	20	1314	4.6436	1.7116e-06	6.6595e-05	4.0639e-06	ENSBTAG00000000140	EPHX1
Cattlehide weight	16	28821494	28954166	559	24	1314	4.0402	2.6698e-05	0.0057134	4.3894e-06	ENSBTAG00000002854	TMEM63A
Cattlehide weight	16	40601795	40713004	617	25	1314	4.107	2.0042e-05	1.7762e-05	0.00030324	ENSBTAG00000047412	TNFSF18
Cattlehide weight	16	40668161	40770666	338	14	1314	3.9747	3.5239e-05	0.00019959	0.0001521	ENSBTAG00000052047	ENSBTAG00000052047
Cattlehide weight	16	49829644	49929985	215	29	1314	4.2133	1.2583e-05	8.776e-06	0.00016011	ENSBTAG00000051770	ENSBTAG00000051770
Cattlehide weight	16	58533551	58679557	926	30	1314	4.1881	1.4068e-05	4.9157e-05	9.4907e-05	ENSBTAG00000054279	ENSBTAG00000054279
Cattlehide weight	16	60652774	60832705	740	43	1314	4.1912	1.3876e-05	7.194e-05	4.7739e-05	ENSBTAG00000002164	AXDND1
Cattlehide weight	16	60739069	60858338	559	36	1314	4.2651	9.9886e-06	0.00015858	3.8844e-05	ENSBTAG00000002167	NPHS2
Cattlehide weight	16	60767250	60946041	808	50	1314	4.0161	2.9589e-05	3.6097e-05	0.00059197	ENSBTAG00000002407	TDRD5
Cattlehide weight	16	62365671	62991402	3014	116	1314	3.9543	3.8385e-05	0.00021326	0.0029068	ENSBTAG00000020887	CACNA1E
Cattlehide weight	16	64244454	64344687	214	32	1314	4.4694	3.9222e-06	3.2708e-05	4.5454e-05	ENSBTAG00000049987	ENSBTAG00000049987
Cattlehide weight	16	67856979	68131283	1145	59	1314	4.3402	7.118e-06	0.00039957	8.1682e-06	ENSBTAG00000013298	PLA2G4A
Cattlehide weight	17	18374476	18475159	139	19	1314	5.0522	2.1832e-07	0.00064058	6.5601e-10	ENSBTAG00000009110	LOC101907835
Cattlehide weight	17	18399330	18500229	151	22	1314	4.8977	4.8485e-07	3.8359e-05	7.0647e-08	ENSBTAG00000015811	ENSBTAG00000015811
Cattlehide weight	17	18424845	18624676	306	33	1314	5.1235	1.4993e-07	1.1583e-05	9.1205e-08	ENSBTAG00000020594	ELF2
Cattlehide weight	17	29410086	29528965	189	21	1314	5.2846	6.298e-08	3.3472e-05	2.6381e-09	ENSBTAG00000010843	PGRMC2
Cattlehide weight	17	29475417	29713774	474	33	1314	5.1484	1.3135e-07	4.0807e-05	8.3609e-09	ENSBTAG00000012135	LARP1B
Cattlehide weight	17	29535880	29636182	191	19	1314	4.5741	2.3912e-06	9.4277e-05	7.9101e-07	ENSBTAG00000049445	ENSBTAG00000049445
Cattlehide weight	17	29634354	29734788	232	21	1314	4.1694	1.527e-05	0.0007059	1.8592e-06	ENSBTAG00000040242	ENSBTAG00000040242
Cattlehide weight	17	29635529	29735709	239	21	1314	4.1128	1.9541e-05	0.00093288	2.4058e-06	ENSBTAG00000043806	LOC112442103
Cattlehide weight	17	29657723	29757856	239	20	1314	4.2819	9.2654e-06	0.0029047	2.5408e-07	ENSBTAG00000042423	LOC112442093
Cattlehide weight	17	59226889	59342099	575	34	1314	4.1569	1.6133e-05	2.9103e-05	0.00016376	ENSBTAG00000049877	ENSBTAG00000049877
Cattlehide weight	19	8512129	8612590	486	52	1314	5.1058	1.6467e-07	7.0084e-07	4.7634e-06	ENSBTAG00000047272	CCDC182
Cattlehide weight	19	9152920	9297946	749	37	1314	4.1703	1.5212e-05	0.0029327	1.7568e-06	ENSBTAG00000012780	LPO
Cattlehide weight	19	9197562	9309279	464	39	1314	4.6456	1.6953e-06	0.00063015	3.0368e-07	ENSBTAG00000011616	MPO
Cattlehide weight	19	9210932	9311035	433	37	1314	4.4388	4.5224e-06	0.00046363	1.4509e-06	ENSBTAG00000043039	LOC112442768
Cattlehide weight	19	9222497	9328768	444	40	1314	4.491	3.5448e-06	0.00044767	1.4332e-06	ENSBTAG00000051269	ENSBTAG00000051269
Cattlehide weight	19	9231063	9347960	429	40	1314	4.2819	9.2636e-06	0.0019758	1.3332e-06	ENSBTAG00000046321	ENSBTAG00000046321
Cattlehide weight	19	9251432	9351518	371	37	1314	4.0939	2.1208e-05	0.0054401	2.2259e-06	ENSBTAG00000029982	MIR142
Cattlehide weight	19	56322336	56428527	173	26	1314	4.0103	3.0316e-05	0.00032976	6.2469e-05	ENSBTAG00000026645	LOC526787
Cattlehide weight	19	56337312	56448710	189	28	1314	4.3334	7.3402e-06	2.1705e-05	4.9209e-05	ENSBTAG00000021231	KCTD2
Cattlehide weight	19	56348798	56454689	212	29	1314	4.5572	2.5923e-06	2.1425e-05	1.036e-05	ENSBTAG00000021227	ATP5PD
Cattlehide weight	19	56369751	56476828	348	28	1314	4.3255	7.6102e-06	0.00031274	5.3982e-06	ENSBTAG00000003303	MRPL58
Cattlehide weight	19	56382269	56494629	510	25	1314	4.3197	7.8131e-06	0.0022119	6.9838e-07	ENSBTAG00000039466	CDR2L
Cattlehide weight	19	56405015	56525733	720	22	1314	4.5501	2.6804e-06	0.00021779	5.2736e-07	ENSBTAG00000010809	HID1
Cattlehide weight	19	56426437	56533642	762	23	1314	4.4179	4.9833e-06	0.00014764	2.6982e-06	ENSBTAG00000040111	OTOP3
Cattlehide weight	19	56440534	56549714	841	27	1314	4.298	8.6191e-06	7.2374e-05	1.3843e-05	ENSBTAG00000021257	OTOP2
Cattlehide weight	19	56451076	56554816	830	26	1314	4.4293	4.726e-06	0.00016443	2.4402e-06	ENSBTAG00000017252	USH1G
Cattlehide weight	19	56468196	56568567	747	27	1314	4.3242	7.6561e-06	0.00021068	4.5286e-06	ENSBTAG00000017248	LOC787187
Cattlehide weight	19	56470577	56586561	777	31	1314	4.6668	1.5296e-06	0.00015532	3.6535e-07	ENSBTAG00000017242	FADS6
Cattlehide weight	19	56492648	56604189	630	44	1314	4.6813	1.4256e-06	1.237e-05	9.1651e-06	ENSBTAG00000006525	FDXR
Cattlehide weight	19	56505365	56621477	674	33	1314	4.3937	5.5708e-06	1.2786e-05	4.7779e-05	ENSBTAG00000040042	GRIN2C
Cattlehide weight	19	56527202	56697063	580	44	1314	4.1835	1.4355e-05	5.574e-05	4.8846e-05	ENSBTAG00000011389	TMEM104
Cattlehide weight	20	46345095	46448747	382	32	1314	4.0807	2.2453e-05	0.00011145	4.979e-05	ENSBTAG00000053606	ENSBTAG00000053606
Cattlehide weight	21	26937234	27091179	377	33	1314	4.1998	1.3358e-05	0.00023556	1.2989e-05	ENSBTAG00000049620	ENSBTAG00000049620
Cattlehide weight	21	26999337	27149793	220	26	1314	4.6069	2.0432e-06	5.6371e-06	1.3431e-05	ENSBTAG00000010963	IL16
Cattlehide weight	21	27051691	27160334	140	17	1314	4.7982	8.0058e-07	2.0687e-06	5.5084e-06	ENSBTAG00000010964	STARD5
Cattlehide weight	21	43970190	44335742	747	64	1314	5.2973	5.8778e-08	3.87e-07	3.0317e-05	ENSBTAG00000004462	NPAS3
Cattlehide weight	21	47348496	47784138	2073	43	1314	4.7505	1.0145e-06	4.2941e-06	7.8522e-05	ENSBTAG00000000655	MIPOL1
Cattlehide weight	21	47727670	47832907	203	21	1314	4.0866	2.1884e-05	0.0001622	8.7858e-05	ENSBTAG00000013888	FOXA1
Cattlehide weight	21	59577729	59679562	196	23	1314	4.2422	1.1068e-05	2.842e-05	8.1358e-05	ENSBTAG00000010407	GSC
Cattlehide weight	22	855960	1171554	853	56	1314	4.2914	8.8773e-06	3.7517e-06	0.00021797	ENSBTAG00000011628	EGFR
Cattlehide weight	22	9286061	9386163	467	35	1314	4.4741	3.8358e-06	5.4935e-05	1.953e-05	ENSBTAG00000042722	LOC112443553
Cattlehide weight	22	58431421	58622816	1237	63	1314	3.9708	3.5815e-05	0.0078107	3.053e-06	ENSBTAG00000003665	NUP210
Cattlehide weight	23	11496127	11661239	776	27	1314	4.2246	1.1969e-05	7.3512e-05	2.9607e-05	ENSBTAG00000005888	MDGA1
Cattlehide weight	23	15498833	15609909	153	29	1314	3.9677	3.6283e-05	0.0016784	1.0386e-05	ENSBTAG00000003818	PGC
Cattlehide weight	23	15533411	15649481	243	27	1314	5.0166	2.6294e-07	3.4004e-05	3.6215e-07	ENSBTAG00000009861	FRS3
Cattlehide weight	23	15543409	15650022	245	26	1314	4.7905	8.3187e-07	3.5361e-05	1.4407e-06	ENSBTAG00000038916	ENSBTAG00000038916
Cattlehide weight	23	15550547	15651893	243	25	1314	4.9668	3.4026e-07	3.4366e-05	3.6355e-07	ENSBTAG00000008977	TOMM6
Cattlehide weight	23	15557998	15719922	349	36	1314	5.3034	5.6823e-08	0.00010608	7.5135e-09	ENSBTAG00000008981	USP49
Cattlehide weight	23	15592765	15737902	365	36	1314	4.6124	1.9899e-06	0.00036227	1.291e-06	ENSBTAG00000010100	MED20
Cattlehide weight	23	16618580	16734135	163	28	1314	4.5825	2.2972e-06	6.417e-06	2.4746e-05	ENSBTAG00000012749	CUL7
Cattlehide weight	23	16633878	16738088	171	24	1314	4.6005	2.1075e-06	7.9839e-06	2.9781e-05	ENSBTAG00000012752	MRPL2
Cattlehide weight	23	16639176	16752483	192	28	1314	4.7276	1.1357e-06	8.6359e-06	1.2082e-05	ENSBTAG00000012755	KLC4
Cattlehide weight	23	16653732	16817981	254	37	1314	4.4088	5.1972e-06	1.2839e-05	6.737e-05	ENSBTAG00000012761	PTK7
Cattlehide weight	23	16725130	16833881	173	31	1314	4.3877	5.7286e-06	2.291e-05	3.7689e-05	ENSBTAG00000012777	SRF
Cattlehide weight	23	19135150	19401221	1430	77	1314	4.0644	2.408e-05	0.002417	1.8492e-05	ENSBTAG00000010244	CLIC5
Cattlehide weight	23	19248535	19348641	588	52	1314	4.0261	2.8353e-05	0.0013769	1.59e-05	ENSBTAG00000044482	LOC112443895
Cattlehide weight	23	19402882	19735336	2107	67	1314	4.1659	1.5508e-05	0.00088374	2.0786e-05	ENSBTAG00000009302	RCAN2
Cattlehide weight	23	19693358	19928413	1293	64	1314	3.957	3.7944e-05	0.0027983	1.9723e-05	ENSBTAG00000003632	CYP39A1
Cattlehide weight	23	22477786	22594257	750	61	1314	4.0303	2.7848e-05	0.00062551	4.8258e-05	ENSBTAG00000008085	CRISP1
Cattlehide weight	23	25745675	25859471	2408	74	1314	4.0126	3.0032e-05	0.00015681	0.00010225	ENSBTAG00000038397	BOLA-DRB2
Cattlehide weight	23	25775528	25878791	1860	75	1314	4.2366	1.1346e-05	2.1799e-05	0.00012301	ENSBTAG00000015565	ENSBTAG00000015565
Cattlehide weight	23	25787353	25893155	1668	70	1314	4.1676	1.5391e-05	6.5383e-05	5.9613e-05	ENSBTAG00000010645	BOLA-DRA
Cattlehide weight	23	25808687	25933331	1432	66	1314	4.0794	2.2574e-05	6.2766e-05	0.0001164	ENSBTAG00000034939	BTNL2
Cattlehide weight	23	38049867	38151537	203	24	1314	4.0637	2.4145e-05	0.00030607	4.031e-05	ENSBTAG00000052562	ID4
Cattlehide weight	24	56736355	56872198	443	34	1314	4.0869	2.1858e-05	5.2455e-05	0.00010516	ENSBTAG00000006393	FECH
Cattlehide weight	24	56783284	56899993	447	30	1314	4.2425	1.1051e-05	2.8901e-05	5.2163e-05	ENSBTAG00000019271	NARS1
Cattlehide weight	24	56801547	56901651	372	25	1314	3.9933	3.2581e-05	2.2413e-05	0.00043806	ENSBTAG00000045186	LOC112444246
Cattlehide weight	24	56818850	57026543	606	44	1314	3.9995	3.1735e-05	1.3263e-05	0.0010676	ENSBTAG00000005738	ATP8B1
Cattlehide weight	25	8446962	8737352	1122	62	1314	4.0478	2.5853e-05	0.0024932	5.5416e-06	ENSBTAG00000007887	ENSBTAG00000007887
Cattlehide weight	25	10066901	10197359	247	26	1314	5.938	1.4422e-09	1.7979e-07	1.5356e-08	ENSBTAG00000013305	ENSBTAG00000013305
Cattlehide weight	25	10098445	10215587	268	27	1314	5.7105	5.6314e-09	6.582e-07	2.3383e-08	ENSBTAG00000050716	ENSBTAG00000050716
Cattlehide weight	25	10131051	10239260	338	33	1314	5.567	1.2955e-08	5.9483e-07	2.3185e-08	ENSBTAG00000050363	ENSBTAG00000050363
Cattlehide weight	25	10176637	10323178	405	47	1314	4.4801	3.73e-06	0.0031372	8.5507e-08	ENSBTAG00000005622	LITAF
Cattlehide weight	25	13313002	13592457	1208	53	1314	3.9545	3.8341e-05	0.000379	4.7592e-05	ENSBTAG00000018097	PARN
Cattlehide weight	25	41212535	41315185	671	28	1314	4.1027	2.0422e-05	9.0887e-05	7.8814e-05	ENSBTAG00000030757	ELFN1
Cattlehide weight	26	25153123	26231296	4964	111	1314	4.9169	4.3958e-07	3.4797e-05	0.00022944	ENSBTAG00000004612	SORCS3
Cattlehide weight	26	27503353	27962060	2014	77	1314	3.9565	3.8021e-05	0.02342	2.6878e-06	ENSBTAG00000007948	SORCS1
Cattlehide weight	26	30380380	30532338	596	41	1314	5.2321	8.3782e-08	2.897e-06	1.301e-06	ENSBTAG00000004438	XPNPEP1
Cattlehide weight	26	30484397	30586812	215	27	1314	5.486	2.0552e-08	6.5999e-07	9.89e-07	ENSBTAG00000054944	ENSBTAG00000054944
Cattlehide weight	26	30529476	30761953	939	35	1314	5.2286	8.5405e-08	3.8582e-06	6.7777e-07	ENSBTAG00000003265	ADD3
Cattlehide weight	26	31152529	31446918	1251	53	1314	5.5595	1.3531e-08	5.1646e-07	9.4169e-07	ENSBTAG00000023891	RBM20
Cattlehide weight	26	31264870	31365149	633	41	1314	5.1416	1.362e-07	1.3138e-06	2.1598e-06	ENSBTAG00000045427	ENSBTAG00000045427
Cattlehide weight	26	33976815	34112274	1055	41	1314	4.0952	2.1086e-05	0.00035971	2.8046e-05	ENSBTAG00000019322	HABP2
Cattlehide weight	26	34011695	34195490	1493	39	1314	5.3755	3.8193e-08	0.00017381	1.0521e-09	ENSBTAG00000019327	NRAP
Cattlehide weight	26	34103506	34237199	996	32	1314	5.1248	1.4895e-07	0.0032402	1.6535e-09	ENSBTAG00000006615	CASP7
Cattlehide weight	26	34167848	34290431	752	22	1314	4.6883	1.3776e-06	0.048189	7.7698e-09	ENSBTAG00000011487	PLEKHS1
Cattlehide weight	26	34232210	34356714	754	22	1314	3.9663	3.6502e-05	0.086328	5.8626e-07	ENSBTAG00000020193	DCLRE1A
Cattlehide weight	26	34256815	34412842	903	26	1314	4.2167	1.2393e-05	0.033612	5.0623e-07	ENSBTAG00000003690	NHLRC2
Cattlehide weight	26	34400629	34552062	576	54	1314	4.08	2.2514e-05	0.00059046	2.8494e-05	ENSBTAG00000051735	ENSBTAG00000051735
Cattlehide weight	27	24211580	24331834	173	33	1314	4.5059	3.3049e-06	0.00085517	3.8972e-07	ENSBTAG00000020084	LONRF1
Cattlehide weight	27	44036950	44484779	2869	83	1314	4.302	8.4621e-06	0.00026129	5.6328e-05	ENSBTAG00000050535	ZNF385D
Cattlehide weight	28	9111993	9242514	531	51	1314	4.0764	2.2872e-05	0.00060959	1.1784e-05	ENSBTAG00000013544	LGALS8
Cattlehide weight	28	9143299	9294485	659	39	1314	3.9738	3.5363e-05	0.00090302	1.7791e-05	ENSBTAG00000044100	HEATR1
Cattlehide weight	28	36846430	38182186	7344	167	1314	4.0013	3.1491e-05	0.0028795	0.00078087	ENSBTAG00000009587	NRG3
Cattlehide weight	28	41897521	41997863	699	29	1314	4.7862	8.4964e-07	8.067e-06	1.3152e-05	ENSBTAG00000051015	ENSBTAG00000051015
Cattlehide weight	28	41903894	42020260	809	29	1314	4.787	8.4661e-07	3.5117e-06	3.3058e-05	ENSBTAG00000018499	ANXA8L1
Tailweight	1	70410152	70526679	601	31	1315	4.6337	1.7963e-06	2.4159e-05	1.5894e-05	ENSBTAG00000032819	MUC20
Tailweight	1	70434258	70565363	807	24	1315	4.3369	7.2239e-06	5.1995e-05	9.5667e-05	ENSBTAG00000014721	MUC4
Tailweight	2	133622941	133723154	665	40	1315	3.9889	3.3188e-05	2.4964e-05	0.00047859	ENSBTAG00000028707	LOC112443683
Tailweight	2	133876471	134079644	1066	60	1315	4.1347	1.7772e-05	3.2035e-05	0.00032427	ENSBTAG00000014967	LOC536229
Tailweight	4	7364020	7464366	786	25	1315	4.1207	1.8885e-05	0.00043289	4.5388e-05	ENSBTAG00000043838	ENSBTAG00000043838
Tailweight	4	59817412	60500510	2623	89	1315	4.0598	2.4555e-05	0.00012715	0.001618	ENSBTAG00000003490	ELMO1
Tailweight	5	101959961	102117015	139	12	1315	5.4075	3.1962e-08	2.7884e-07	1.777e-07	ENSBTAG00000051330	WC-7
Tailweight	5	102036748	102197556	360	23	1315	5.0215	2.564e-07	4.3237e-06	6.3201e-07	ENSBTAG00000048875	ENSBTAG00000048875
Tailweight	8	38899554	39141202	317	21	1315	5.0223	2.5532e-07	1.0071e-05	3.9158e-07	ENSBTAG00000001283	RIC1
Tailweight	8	39042704	39261677	287	31	1315	4.7447	1.0442e-06	7.2672e-06	4.3432e-06	ENSBTAG00000033316	PDCD1LG2
Tailweight	8	39080362	39180464	108	18	1315	4.338	7.1877e-06	1.7767e-05	6.1838e-05	ENSBTAG00000043615	LOC112447901
Tailweight	9	11040230	11745382	2560	91	1315	4.9576	3.5691e-07	1.2734e-05	7.0847e-06	ENSBTAG00000020238	RIMS1
Tailweight	9	12379180	12698301	1646	69	1315	4.3217	7.7403e-06	3.0451e-06	0.00081602	ENSBTAG00000007791	KCNQ5
Tailweight	10	22453598	22555368	618	36	1315	4.0852	2.2023e-05	7.0582e-05	0.00027122	ENSBTAG00000049900	ENSBTAG00000049900
Tailweight	10	59052240	59206607	13	8	1315	4.1497	1.6646e-05	1.0669e-05	0.00013994	ENSBTAG00000014890	CYP19A1
Tailweight	10	75420506	75614630	547	52	1315	4.0232	2.8707e-05	1.451e-05	0.0011261	ENSBTAG00000017200	RHOJ
Tailweight	11	808769	972067	456	49	1315	4.7375	1.0817e-06	1.0967e-05	3.1497e-05	ENSBTAG00000054306	ENSBTAG00000054306
Tailweight	11	3063419	3348177	872	44	1315	3.9959	3.2223e-05	0.0001016	8.9147e-05	ENSBTAG00000006744	TMEM131
Tailweight	11	4483386	4666248	593	35	1315	4.3441	6.9917e-06	3.6455e-05	4.6782e-05	ENSBTAG00000043999	REV1
Tailweight	11	4615771	5339303	3575	96	1315	4.2465	1.0858e-05	0.00011864	0.00040227	ENSBTAG00000012449	AFF3
Tailweight	11	4631553	4731873	417	39	1315	4.3848	5.8034e-06	3.1025e-06	0.00012326	ENSBTAG00000054202	ENSBTAG00000054202
Tailweight	11	92231916	92349694	396	33	1315	4.3027	8.4361e-06	1.1472e-05	0.00010867	ENSBTAG00000039186	LOC527409
Tailweight	11	92267777	92445185	462	43	1315	4.2374	1.1307e-05	2.5017e-05	0.00012405	ENSBTAG00000012090	GGTA1
Tailweight	14	3260118	3360175	532	24	1315	4.4519	4.2559e-06	5.8946e-05	1.2724e-05	ENSBTAG00000053968	MIR12027
Tailweight	14	26131071	26303265	983	31	1315	5.0534	2.1699e-07	1.9427e-06	1.1787e-06	ENSBTAG00000000948	RAB2A
Tailweight	14	26232271	26340277	505	32	1315	4.3299	7.4601e-06	4.7514e-06	0.00010562	ENSBTAG00000050813	ENSBTAG00000050813
Tailweight	15	8736754	9487352	4686	93	1315	4.3064	8.298e-06	0.00013672	0.0011796	ENSBTAG00000020466	ENSBTAG00000020466
Tailweight	19	45673662	45773768	479	39	1315	3.9637	3.6898e-05	0.00012143	0.00023321	ENSBTAG00000053203	LOC112442878
Tailweight	20	1512432	2051666	3480	92	1315	4.24	1.1178e-05	4.5593e-05	0.0008988	ENSBTAG00000014612	DOCK2
Tailweight	21	26999337	27149793	220	26	1315	4.3476	6.8804e-06	5.5124e-05	2.1018e-05	ENSBTAG00000010963	IL16
Tailweight	21	27051691	27160334	140	17	1315	4.2011	1.328e-05	3.7728e-05	4.0545e-05	ENSBTAG00000010964	STARD5
Tailweight	24	56801547	56901651	372	25	1315	4.05	2.5614e-05	2.3469e-05	0.00015675	ENSBTAG00000045186	LOC112444246
Tailweight	24	56818850	57026543	606	45	1315	4.5287	2.9671e-06	2.3268e-05	1.1178e-05	ENSBTAG00000005738	ATP8B1
Tailweight	28	9860803	10567659	4323	122	1315	4.8095	7.5636e-07	0.0003688	2.3856e-05	ENSBTAG00000022886	RYR2
Spleenweight	1	138041992	138144372	879	15	1172	4.0042	3.1112e-05	3.9248e-05	0.00015381	ENSBTAG00000054550	ENSBTAG00000054550
Spleenweight	1	140082680	140520932	2592	77	1172	4.6265	1.8591e-06	0.00036536	1.0344e-05	ENSBTAG00000004754	DSCAM
Spleenweight	3	88627121	89186086	2317	92	1172	4.4015	5.3762e-06	0.00010295	0.00022186	ENSBTAG00000013802	DAB1
Spleenweight	4	43548679	43740863	332	20	1172	4.0678	2.3727e-05	7.4145e-05	0.00019316	ENSBTAG00000003825	PTPN12
Spleenweight	4	43702324	43802487	214	15	1172	4.1508	1.6563e-05	2.288e-05	0.00014013	ENSBTAG00000033269	LOC112446509
Spleenweight	4	43708669	43808983	211	16	1172	4.196	1.3584e-05	2.326e-05	9.5679e-05	ENSBTAG00000015461	ENSBTAG00000015461
Spleenweight	4	43714414	43817198	197	16	1172	4.1959	1.3588e-05	2.0864e-05	0.00010449	ENSBTAG00000053154	ENSBTAG00000053154
Spleenweight	5	60205971	60320687	641	23	1172	4.0679	2.3718e-05	7.846e-05	0.00014039	ENSBTAG00000016275	AMDHD1
Spleenweight	6	35513653	35615995	320	31	1172	4.0037	3.1174e-05	4.6246e-05	0.00014344	ENSBTAG00000045966	GPRIN3
Spleenweight	6	35671146	36081040	357	27	1172	6.0457	7.436e-10	1.7215e-06	2.1797e-10	ENSBTAG00000011187	FAM13A
Spleenweight	6	35983564	36083676	182	21	1172	5.7678	4.0145e-09	1.7694e-07	3.967e-08	ENSBTAG00000050246	ENSBTAG00000050246
Spleenweight	6	36000590	36100704	172	19	1172	5.8452	2.5293e-09	5.5287e-07	9.0383e-09	ENSBTAG00000053166	ENSBTAG00000053166
Spleenweight	6	36002150	36248478	348	33	1172	6.0202	8.7107e-10	2.0085e-08	1.9663e-08	ENSBTAG00000010120	HERC3
Spleenweight	6	36032759	36134685	177	17	1172	5.5533	1.4013e-08	1.0659e-06	3.8581e-08	ENSBTAG00000010128	NAP1L5
Spleenweight	6	36200083	36303466	95	12	1172	4.5809	2.3147e-06	3.3644e-05	1.2439e-06	ENSBTAG00000020541	PIGY
Spleenweight	6	36207293	36352174	147	17	1172	4.4866	3.6189e-06	2.0674e-05	4.8246e-06	ENSBTAG00000020538	HERC5
Spleenweight	6	36259915	36417045	489	23	1172	4.5932	2.1823e-06	0.0032923	2.2766e-08	ENSBTAG00000020536	HERC6
Spleenweight	6	36399102	36521153	564	27	1172	5.6296	9.0305e-09	8.2294e-06	3.0738e-10	ENSBTAG00000005754	PPM1K
Spleenweight	6	36425377	36653209	797	24	1172	5.6231	9.3804e-09	1.6303e-07	7.4683e-08	ENSBTAG00000017704	ABCG2
Spleenweight	6	36442697	36542803	381	18	1172	5.2689	6.8615e-08	2.814e-07	1.2265e-07	ENSBTAG00000052843	LOC112447205
Spleenweight	6	36476394	36578765	507	20	1172	5.2051	9.6932e-08	6.9369e-07	1.3094e-07	ENSBTAG00000053992	ENSBTAG00000053992
Spleenweight	6	36563501	36722493	241	25	1172	5.4867	2.0478e-08	9.2698e-08	1.9116e-07	ENSBTAG00000020031	PKD2
Spleenweight	6	36643193	36780559	154	18	1172	4.2162	1.2421e-05	2.3594e-05	2.8776e-05	ENSBTAG00000005260	SPP1
Spleenweight	6	36800100	36914170	292	19	1172	6.1511	3.8462e-10	3.1096e-06	5.0569e-10	ENSBTAG00000007568	MEPE
Spleenweight	6	36830054	36943805	284	23	1172	5.5105	1.7891e-08	6.2509e-05	2.2009e-09	ENSBTAG00000000470	IBSP
Spleenweight	6	37090752	37216191	541	12	1172	7.2586	1.9558e-13	2.4006e-09	1.8995e-15	ENSBTAG00000005989	LAP3
Spleenweight	6	37119216	37225026	366	12	1172	7.7224	5.7064e-15	2.6534e-09	3.5112e-18	ENSBTAG00000019441	MED28
Spleenweight	6	37131075	37351540	736	14	1172	8.7314	1.2579e-18	4.7337e-15	3.208e-18	ENSBTAG00000005932	FAM184B
Spleenweight	6	37227323	37428124	512	12	1172	7.444	4.8839e-14	5e-10	1.6425e-15	ENSBTAG00000021582	NCAPG
Spleenweight	6	37265442	37370955	377	9	1172	8.3267	4.1568e-17	3.1086e-13	3.208e-18	ENSBTAG00000011973	ENSBTAG00000011973
Spleenweight	6	37330296	37607106	381	9	1172	7.8417	2.2222e-15	4.0082e-12	2.4756e-16	ENSBTAG00000046561	LCORL
Spleenweight	6	39729895	40232890	1189	44	1172	5.7105	5.633e-09	8.4859e-06	9.1197e-10	ENSBTAG00000005108	SLIT2
Spleenweight	6	40037130	40137239	142	20	1172	4.377	6.0166e-06	0.00045956	1.5823e-06	ENSBTAG00000029783	MIR218-1
Spleenweight	6	40200033	41626485	5837	99	1172	4.5984	2.1291e-06	0.00010801	0.00028303	ENSBTAG00000047743	KCNIP4
Spleenweight	6	45870952	45990972	433	29	1172	4.6755	1.4659e-06	0.00031734	1.2365e-07	ENSBTAG00000004988	CCKAR
Spleenweight	6	45972662	46223614	1125	32	1172	4.1642	1.5626e-05	0.015758	5.7293e-07	ENSBTAG00000033214	TBC1D19
Spleenweight	6	89631975	89781873	971	37	1172	4.1747	1.4922e-05	0.00015877	4.356e-05	ENSBTAG00000004237	BTC
Spleenweight	11	87980765	88237321	1722	51	1172	4.0837	2.2165e-05	0.0068309	2.0042e-06	ENSBTAG00000002329	ASAP2
Spleenweight	11	88296339	88396407	238	16	1172	5.0972	1.7235e-07	9.94e-07	1.0713e-06	ENSBTAG00000049486	MIR2298
Spleenweight	11	88313056	88514714	842	20	1172	4.5565	2.6002e-06	3.0271e-05	4.8548e-06	ENSBTAG00000008160	MBOAT2
Spleenweight	11	88438031	88631016	769	29	1172	4.2515	1.0616e-05	0.00036117	2.7835e-06	ENSBTAG00000007963	KIDINS220
Spleenweight	12	16263355	16396904	663	32	1172	4.1501	1.6619e-05	5.8013e-05	4.0133e-05	ENSBTAG00000015994	LRRC63
Spleenweight	12	16284656	16384800	595	29	1172	4.3218	7.7383e-06	3.1315e-05	2.1706e-05	ENSBTAG00000045156	LOC112449177
Spleenweight	12	50520868	50643125	720	26	1172	4.4065	5.2529e-06	0.0002333	1.5126e-06	ENSBTAG00000054578	COMMD6
Spleenweight	12	50548782	50698820	659	22	1172	4.7046	1.272e-06	0.00047204	9.1892e-08	ENSBTAG00000008024	UCHL3
Spleenweight	14	1453538	1558569	504	44	1172	3.9527	3.8638e-05	0.0013715	3.2516e-05	ENSBTAG00000004596	ENSBTAG00000004596
Spleenweight	14	1463837	1592041	503	43	1172	4.2997	8.5511e-06	0.0013875	2.5347e-06	ENSBTAG00000004595	GML
Spleenweight	16	59269810	59444521	853	42	1172	4.0633	2.419e-05	0.00011481	5.1118e-05	ENSBTAG00000000854	SEC16B
Spleenweight	19	33603093	33703189	272	21	1172	4.1269	1.8387e-05	0.00029854	6.3427e-06	ENSBTAG00000045261	ENSBTAG00000045261
Spleenweight	23	3313370	3653065	1613	73	1172	3.961	3.7326e-05	0.00039056	0.00013325	ENSBTAG00000051082	DST
Spleenweight	24	8071426	8452158	2186	68	1172	4.163	1.5705e-05	3.4936e-05	0.00078647	ENSBTAG00000006726	CCDC102B
Spleenweight	24	27152155	27284182	592	24	1172	4.0609	2.4444e-05	1.9568e-05	0.00032286	ENSBTAG00000048556	ENSBTAG00000048556
Spleenweight	25	33480965	33583374	268	41	1172	4.4548	4.1989e-06	3.7085e-05	1.4188e-05	ENSBTAG00000010339	ABHD11
Spleenweight	25	33493190	33611036	259	38	1172	4.3627	6.4229e-06	3.2716e-05	2.6615e-05	ENSBTAG00000017075	STX1A
Spleenweight	25	33512095	33623445	232	34	1172	4.1716	1.5121e-05	0.00020098	1.8379e-05	ENSBTAG00000017067	BUD23
Spleenweight	25	33513364	33613492	212	34	1172	4.1961	1.3578e-05	0.00011888	2.1964e-05	ENSBTAG00000044466	LOC112444390
Spleenweight	25	33523623	33625091	198	29	1172	4.0391	2.6824e-05	0.00032027	2.4387e-05	ENSBTAG00000009022	DNAJC30
Spleenweight	25	33531566	33635569	188	29	1172	4.1288	1.8231e-05	0.00019773	2.1542e-05	ENSBTAG00000008487	VPS37D
Spleenweight	25	33563971	33682441	193	27	1172	3.9854	3.3676e-05	0.00023665	4.6523e-05	ENSBTAG00000009153	MLXIPL
Spleenweight	25	33601490	33719383	188	26	1172	3.9528	3.8622e-05	0.00011371	9.8449e-05	ENSBTAG00000020544	BCL7B
Spleenweight	25	33623612	33779479	242	32	1172	4.007	3.0749e-05	6.0506e-05	0.00014911	ENSBTAG00000005197	BAZ1B
Spleenweight	25	33665107	33765255	143	21	1172	4.1244	1.8583e-05	8.0092e-05	5.3216e-05	ENSBTAG00000044552	ENSBTAG00000044552
Spleenweight	25	33678953	33786376	176	26	1172	4.0316	2.7704e-05	8.2343e-05	5.6942e-05	ENSBTAG00000051341	ENSBTAG00000051341
Spleenweight	25	35873271	35984218	245	27	1172	4.0847	2.2069e-05	0.26566	2.4881e-08	ENSBTAG00000008295	ACTL6B
Spleenweight	25	35884903	35996171	260	30	1172	4.3969	5.4898e-06	0.028654	1.8973e-08	ENSBTAG00000011738	TFR2
Spleenweight	25	35898115	36003198	250	30	1172	3.9746	3.5242e-05	0.018414	5.3878e-07	ENSBTAG00000026246	MOSPD3
Spleenweight	25	35910544	36018828	250	32	1172	4.2622	1.0122e-05	0.0090264	1.0673e-07	ENSBTAG00000003169	FBXO24
Spleenweight	25	35918840	36032270	263	33	1172	4.2617	1.0146e-05	0.0052194	1.7049e-07	ENSBTAG00000003160	LRCH4
Spleenweight	25	35932674	36034150	242	32	1172	4.4221	4.8867e-06	0.0033558	6.8429e-08	ENSBTAG00000039601	SAP25
Spleenweight	25	35934122	36037288	241	32	1172	4.1084	1.9919e-05	0.0024376	1.1579e-06	ENSBTAG00000046753	LOC107131843
Spleenweight	25	35941389	36062002	273	34	1172	4.0726	2.3247e-05	0.0028959	1.6201e-06	ENSBTAG00000000713	AGFG2
Spleenweight	25	35976982	36077089	191	27	1172	4.2744	9.5837e-06	0.00077629	1.2117e-06	ENSBTAG00000042717	LOC112444370
Spleenweight	28	22232909	24171400	10046	142	1172	4.7111	1.2321e-06	0.0078404	8.9968e-06	ENSBTAG00000045699	CTNNA3
Penisweight	3	22706471	23081334	894	52	1213	3.9752	3.5155e-05	0.0019951	2.9996e-05	ENSBTAG00000001564	PDE4DIP
Penisweight	3	22986894	23087134	158	19	1213	4.272	9.6847e-06	0.00017725	9.8281e-06	ENSBTAG00000044686	ENSBTAG00000044686
Penisweight	3	49188269	49369832	607	25	1213	4.2153	1.2472e-05	2.7623e-05	0.00010275	ENSBTAG00000004190	ARHGAP29
Penisweight	3	112346168	112490870	369	32	1213	4.5685	2.4561e-06	1.2243e-05	9.4869e-06	ENSBTAG00000014596	EFHD1
Penisweight	3	112404968	112634264	539	33	1213	4.749	1.022e-06	3.002e-06	1.958e-05	ENSBTAG00000014079	GIGYF2
Penisweight	3	112463879	112571623	159	17	1213	4.7888	8.3873e-07	1.8476e-06	1.5876e-05	ENSBTAG00000005858	KCNJ13
Penisweight	3	112554179	112656901	328	22	1213	3.9798	3.4493e-05	0.0002227	8.2391e-05	ENSBTAG00000018058	ENSBTAG00000018058
Penisweight	3	112559162	112707496	323	23	1213	4.0147	2.9756e-05	0.00025657	6.5644e-05	ENSBTAG00000008942	NGEF
Penisweight	6	24752758	24909480	341	35	1213	4.7791	8.8028e-07	0.00069929	2.3512e-07	ENSBTAG00000007921	DAPP1
Penisweight	7	7928153	8029097	383	23	1213	4.0921	2.1374e-05	0.00056811	1.4638e-05	ENSBTAG00000040305	ENSBTAG00000040305
Penisweight	7	7961972	8069178	559	30	1213	4.1536	1.6365e-05	0.0014181	2.1949e-06	ENSBTAG00000015184	SYDE1
Penisweight	7	21958673	22068311	341	30	1213	4.1385	1.7482e-05	3.0705e-05	0.00029216	ENSBTAG00000048899	ENSBTAG00000048899
Penisweight	7	21983885	22110149	354	37	1213	4.1652	1.5551e-05	7.8348e-06	0.00063976	ENSBTAG00000000668	SLC22A5
Penisweight	8	25277872	25871153	1590	81	1213	4.0685	2.3657e-05	0.00012339	0.00019982	ENSBTAG00000002997	ADAMTSL1
Penisweight	8	74541008	74712149	1104	40	1213	3.9961	3.2198e-05	0.00067151	2.9975e-05	ENSBTAG00000015241	EPHX2
Penisweight	9	85960125	86377460	1277	73	1213	4.3834	5.8423e-06	0.00020813	1.4878e-05	ENSBTAG00000051913	UST
Penisweight	10	16546703	16665062	448	57	1213	4.1327	1.7925e-05	4.5364e-06	0.00099724	ENSBTAG00000052439	ENSBTAG00000052439
Penisweight	10	16873512	17020803	653	33	1213	3.9604	3.7405e-05	0.00012797	0.00011571	ENSBTAG00000015580	TLE3
Penisweight	11	15423232	15980122	1573	74	1213	4.0091	3.0471e-05	0.0011807	2.2655e-05	ENSBTAG00000019839	LTBP1
Penisweight	11	72880044	73033048	764	36	1213	4.3325	7.37e-06	0.00042645	1.1177e-05	ENSBTAG00000005041	CIB4
Penisweight	11	72911185	73011303	467	29	1213	4.087	2.1845e-05	0.00071445	3.09e-05	ENSBTAG00000054929	ENSBTAG00000054929
Penisweight	11	72934743	73052321	636	32	1213	4.3405	7.1081e-06	0.00020118	1.6453e-05	ENSBTAG00000031150	FAM166C
Penisweight	11	72956439	73144548	913	46	1213	4.1464	1.6884e-05	0.00042811	2.1422e-05	ENSBTAG00000009650	OTOF
Penisweight	12	20216201	20333354	280	26	1213	4.0265	2.8307e-05	0.00024475	0.0001106	ENSBTAG00000055114	DLEU7
Penisweight	12	20232888	20332962	242	24	1213	4.009	3.0486e-05	0.00031332	8.4504e-05	ENSBTAG00000054472	MIR10177
Penisweight	12	20262198	20363631	299	21	1213	4.472	3.8744e-06	7.2492e-06	6.5599e-05	ENSBTAG00000049315	ENSBTAG00000049315
Penisweight	12	20296401	20473092	411	33	1213	3.9714	3.5733e-05	0.00013588	0.00015663	ENSBTAG00000020149	RNASEH2B
Penisweight	13	81843784	82094527	1599	81	1213	3.9814	3.4251e-05	0.00029599	0.00012855	ENSBTAG00000047975	DOK5
Penisweight	15	61642631	62195149	2419	72	1213	5.7388	4.7684e-09	6.6504e-08	2.6985e-06	ENSBTAG00000006060	DCDC1
Penisweight	16	34379413	34903620	2979	67	1213	4.1158	1.9291e-05	0.00078659	3.6694e-05	ENSBTAG00000033056	PLD5
Penisweight	20	62463771	62630674	940	40	1213	4.062	2.4324e-05	8.529e-05	7.4939e-05	ENSBTAG00000006346	DAP
Penisweight	21	41493030	41700684	642	39	1213	4.2273	1.1827e-05	3.008e-05	0.000138	ENSBTAG00000021845	STRN3
Penisweight	22	54220977	54324825	376	29	1213	4.2501	1.0685e-05	0.00011663	4.6427e-05	ENSBTAG00000016731	TMEM42
Penisweight	22	54263125	54367595	531	29	1213	4.9544	3.6275e-07	0.00012222	1.5842e-07	ENSBTAG00000012328	GHRL
Penisweight	22	54276140	54411315	549	31	1213	4.6147	1.9686e-06	0.00011381	2.7132e-06	ENSBTAG00000017825	SEC13
Penisweight	22	54313223	54712992	1617	70	1213	4.4144	5.0648e-06	0.00053933	3.3963e-06	ENSBTAG00000001305	ATP2B2
Penisweight	23	17788739	17913033	695	38	1213	4.052	2.5389e-05	1.4082e-05	0.0017406	ENSBTAG00000053813	SPATS1
Penisweight	23	20163988	20308614	1202	47	1213	4.2239	1.2005e-05	1.1911e-05	0.00075661	ENSBTAG00000021609	ADGRF1
Penisweight	23	20368222	20532057	1187	72	1213	4.0559	2.4967e-05	0.00011504	0.00017751	ENSBTAG00000020054	TNFRSF21
Penisweight	23	51706898	51808052	240	34	1213	3.9618	3.7188e-05	1.0649e-05	0.0014952	ENSBTAG00000052132	FOXQ1
Penisweight	23	51707725	51808348	238	34	1213	3.9568	3.7982e-05	1.1735e-05	0.0014208	ENSBTAG00000051218	ENSBTAG00000051218
Penisweight	23	51710848	51823921	273	35	1213	3.9544	3.8368e-05	1.524e-05	0.00098837	ENSBTAG00000053579	ENSBTAG00000053579
Penisweight	25	32855098	33073011	1652	38	1213	4.3884	5.7081e-06	0.00042435	5.2863e-05	ENSBTAG00000006212	GTF2IRD1
Penisweight	25	33007243	33159136	772	40	1213	4.5166	3.142e-06	7e-05	0.00010944	ENSBTAG00000011875	CLIP2
Penisweight	29	8686369	8794974	919	53	1213	4.5998	2.114e-06	8.6627e-06	2.4477e-05	ENSBTAG00000015177	PRSS23
Penisweight	29	44103098	44352701	592	51	1213	4.1923	1.3808e-05	0.00013668	2.2354e-05	ENSBTAG00000009026	PACS1
Penisweight	29	44263580	44373524	391	28	1213	4.5506	2.6743e-06	0.00017352	1.8738e-06	ENSBTAG00000019334	KLC2
Penisweight	29	44274144	44380325	387	23	1213	4.1679	1.537e-05	0.000257	1.0758e-05	ENSBTAG00000046485	RAB1B
Penisweight	29	44281819	44388375	394	23	1213	4.2815	9.2807e-06	0.00027994	7.5128e-06	ENSBTAG00000050992	CNIH2
Penisweight	29	44287761	44392824	366	22	1213	4.3701	6.2106e-06	0.00032855	4.4449e-06	ENSBTAG00000004829	YIF1A
Penisweight	29	44295167	44400015	361	22	1213	4.2777	9.44e-06	0.00035264	8.8739e-06	ENSBTAG00000020203	TMEM151A
Penisweight	29	44320002	44422646	359	22	1213	4.3501	6.8045e-06	0.00072907	1.5906e-06	ENSBTAG00000044073	CD248
Testisweight	3	18134104	18235905	452	29	1206	4.577	2.358e-06	0.0010002	4.95e-07	ENSBTAG00000008700	CRCT1
Testisweight	3	26049795	26159125	909	40	1206	4.0447	2.62e-05	0.00031992	0.00010012	ENSBTAG00000001748	TRIM45
Testisweight	3	26076025	26229583	943	43	1206	4.0777	2.2746e-05	0.00016537	0.00012458	ENSBTAG00000015392	TTF2
Testisweight	3	27898940	28057027	538	26	1206	4.0983	2.0812e-05	0.012837	4.3363e-07	ENSBTAG00000007446	NGF
Testisweight	3	28180735	28288668	326	29	1206	4.0561	2.4951e-05	7.054e-05	8.4662e-05	ENSBTAG00000048546	ENSBTAG00000048546
Testisweight	3	58324383	58519385	673	32	1206	4.5799	2.3261e-06	0.00017315	1.1257e-06	ENSBTAG00000021051	ZNHIT6
Testisweight	3	58438378	58541302	526	20	1206	4.8868	5.1257e-07	6.1301e-06	2.8323e-06	ENSBTAG00000009844	CCN1
Testisweight	3	58441542	58629144	793	25	1206	5.3934	3.4572e-08	2.8699e-07	4.4644e-07	ENSBTAG00000052722	ENSBTAG00000052722
Testisweight	3	59834333	60076329	928	30	1206	4.1663	1.5477e-05	2.0385e-05	0.00018052	ENSBTAG00000011953	PRKACB
Testisweight	4	11726554	11862997	475	57	1206	3.9673	3.635e-05	2.5641e-05	0.00042053	ENSBTAG00000013472	COL1A2
Testisweight	4	43262172	43499891	280	23	1206	4.2156	1.2456e-05	1.4841e-05	7.6862e-05	ENSBTAG00000005102	PHTF2
Testisweight	4	43400254	43504105	129	14	1206	4.2055	1.3024e-05	4.0478e-05	3.5975e-05	ENSBTAG00000033290	TMEM60
Testisweight	4	43414283	43598241	234	22	1206	4.1344	1.7793e-05	4.9625e-05	7.1972e-05	ENSBTAG00000015753	RSBN1L
Testisweight	4	43438782	43540674	155	16	1206	4.1694	1.5268e-05	6.5811e-05	6.4717e-05	ENSBTAG00000052433	ENSBTAG00000052433
Testisweight	4	106431178	106541369	691	44	1206	3.9762	3.5017e-05	0.00028551	6.1592e-05	ENSBTAG00000006655	PIP
Testisweight	4	106456468	106563124	602	44	1206	4.1591	1.5975e-05	4.412e-05	0.00010107	ENSBTAG00000050494	LOC104972276
Testisweight	5	112020479	112120582	162	20	1206	3.9563	3.8066e-05	2.1603e-05	0.00047924	ENSBTAG00000042683	LOC112446916
Testisweight	6	36399102	36521153	564	27	1206	4.3075	8.2561e-06	0.00028125	1.8221e-06	ENSBTAG00000005754	PPM1K
Testisweight	6	36425377	36653209	797	24	1206	4.3356	7.269e-06	0.00010053	5.48e-06	ENSBTAG00000017704	ABCG2
Testisweight	6	83406627	83568335	832	29	1206	4.0495	2.566e-05	1.0944e-05	0.0017562	ENSBTAG00000038648	LOC100140490
Testisweight	6	83484118	83623690	562	31	1206	3.9631	3.6989e-05	3.7708e-05	0.0010361	ENSBTAG00000001925	TMPRSS11D
Testisweight	6	87198937	87375253	1516	42	1206	4.2734	9.6262e-06	2.0653e-05	0.00014233	ENSBTAG00000009070	NPFFR2
Testisweight	6	87377184	87756738	2130	38	1206	4.216	1.2432e-05	2.8275e-05	0.00017633	ENSBTAG00000006507	ADAMTS3
Testisweight	6	104081746	104181864	306	46	1206	4.1157	1.9303e-05	5.9278e-06	0.00066636	ENSBTAG00000036649	LOC112447174
Testisweight	7	6429012	6548287	252	28	1206	3.9986	3.1857e-05	4.2192e-05	0.0001068	ENSBTAG00000005289	CHERP
Testisweight	9	83096375	83277904	463	50	1206	4.7934	8.2003e-07	1.413e-06	0.0001152	ENSBTAG00000008112	SHPRH
Testisweight	9	83237300	83763833	2229	67	1206	4.7967	8.0648e-07	0.00051339	4.6246e-07	ENSBTAG00000044181	GRM1
Testisweight	9	96916927	98162020	9439	161	1206	4.2512	1.0634e-05	7.2218e-05	0.0097058	ENSBTAG00000018996	PRKN
Testisweight	10	85283909	85398765	486	38	1206	3.9557	3.8162e-05	0.00068882	5.3648e-05	ENSBTAG00000020331	COQ6
Testisweight	10	85301607	85427557	441	36	1206	4.0297	2.7928e-05	0.00093495	2.8977e-05	ENSBTAG00000020334	ENTPD5
Testisweight	11	43259958	43360511	208	19	1206	4.1964	1.3558e-05	0.00016291	2.0562e-05	ENSBTAG00000050163	ENSBTAG00000050163
Testisweight	11	85078330	85196771	329	39	1206	4.588	2.2374e-06	6.3246e-06	2.2492e-05	ENSBTAG00000048646	LOC104973452
Testisweight	14	67538233	67758225	840	39	1206	4.1258	1.8474e-05	4.6383e-05	0.00013537	ENSBTAG00000014357	SDC2
Testisweight	15	78963311	79064249	664	29	1206	4.1034	2.0353e-05	0.00013857	4.1041e-05	ENSBTAG00000046527	OR5BE5
Testisweight	15	78974208	79075137	706	29	1206	4.1012	2.055e-05	9.5342e-05	7.4241e-05	ENSBTAG00000046285	OR8I2
Testisweight	15	79006621	79107631	579	31	1206	4.2666	9.9244e-06	6.7018e-05	1.5615e-05	ENSBTAG00000001291	OR8H13
Testisweight	15	79032302	79133228	436	22	1206	4.0074	3.0693e-05	9.131e-05	6.0248e-05	ENSBTAG00000054791	OR5T21
Testisweight	15	79041856	79143207	321	19	1206	4.0237	2.864e-05	0.00017802	2.7735e-05	ENSBTAG00000053432	ENSBTAG00000053432
Testisweight	16	30789371	31628649	3565	87	1206	4.1637	1.5657e-05	9.1948e-05	0.0014727	ENSBTAG00000033180	SMYD3
Testisweight	17	46356767	46765519	1771	69	1206	4.2034	1.3146e-05	0.0010103	2.0728e-05	ENSBTAG00000009797	RIMBP2
Testisweight	17	47106870	47206975	413	40	1206	4.2019	1.3236e-05	1.2904e-05	0.0003442	ENSBTAG00000044838	LOC112442138
Testisweight	18	43477774	43577888	335	33	1206	3.9756	3.5096e-05	0.00011884	0.00025249	ENSBTAG00000028430	ENSBTAG00000028430
Testisweight	18	43492915	43647082	438	42	1206	4.1119	1.9625e-05	2.9603e-05	0.00020636	ENSBTAG00000031810	WDR88
Testisweight	18	53369903	53470452	307	21	1206	3.9713	3.5737e-05	0.001233	1.1602e-05	ENSBTAG00000047505	NANOS2
Testisweight	18	53392851	53519024	334	23	1206	4.3202	7.7932e-06	5.2844e-05	1.4354e-05	ENSBTAG00000013157	NOVA2
Testisweight	18	53442950	53563160	342	35	1206	4.7355	1.0923e-06	3.2763e-06	1.9526e-05	ENSBTAG00000005819	CCDC61
Testisweight	18	53463498	53563616	263	34	1206	4.8955	4.9038e-07	2.8605e-06	3.4209e-06	ENSBTAG00000030108	MIR769
Testisweight	18	53463706	53565925	285	36	1206	4.8866	5.129e-07	3.0827e-06	2.9983e-06	ENSBTAG00000002635	PGLYRP1
Testisweight	18	53472276	53572839	314	38	1206	4.3933	5.5829e-06	4.327e-05	1.0285e-05	ENSBTAG00000023367	LOC101906366
Testisweight	18	53479692	53581044	313	39	1206	4.0136	2.9895e-05	0.00041319	1.7915e-05	ENSBTAG00000000027	ENSBTAG00000000027
Testisweight	19	36338007	36447867	297	32	1206	4.4219	4.8908e-06	6.5682e-05	3.5076e-06	ENSBTAG00000054481	TMEM92
Testisweight	19	36343174	36443280	271	31	1206	4.3982	5.4581e-06	4.9115e-05	5.72e-06	ENSBTAG00000055065	LOC112442871
Testisweight	19	36389575	36489778	235	26	1206	4.3686	6.2511e-06	3.6173e-05	8.6188e-06	ENSBTAG00000052699	ENSBTAG00000052699
Testisweight	19	36407658	36524513	232	31	1206	4.0891	2.1656e-05	4.252e-05	0.00011484	ENSBTAG00000013103	COL1A1
Testisweight	19	36428191	36529851	162	29	1206	4.0534	2.5244e-05	8.1734e-05	0.00010312	ENSBTAG00000050314	ENSBTAG00000050314
Testisweight	19	36432931	36541920	159	29	1206	3.9556	3.8169e-05	0.00014422	9.853e-05	ENSBTAG00000003956	SGCA
Testisweight	19	36436101	36537196	145	28	1206	3.9716	3.5703e-05	9.6026e-05	0.00012908	ENSBTAG00000043979	H1-9
Testisweight	21	25126571	25244048	264	28	1206	4.0315	2.7709e-05	4.8884e-05	0.00014443	ENSBTAG00000010988	MORF4L1
Testisweight	21	25151460	25272224	259	28	1206	4.0554	2.5027e-05	3.6263e-05	0.00016029	ENSBTAG00000010992	CTSH
Testisweight	21	25189271	25391094	326	30	1206	4.0786	2.2653e-05	1.6376e-05	0.00021351	ENSBTAG00000019940	RASGRF1
Testisweight	21	30262315	30423658	624	23	1206	4.2142	1.2533e-05	4.6158e-05	7.0485e-05	ENSBTAG00000001396	ADAMTS7
Testisweight	21	30322068	30511318	565	30	1206	4.1884	1.4049e-05	0.00010792	5.833e-05	ENSBTAG00000012022	TBC1D2B
Testisweight	22	13499389	13599652	387	20	1206	3.9855	3.3672e-05	0.0009177	1.6655e-05	ENSBTAG00000044586	ENSBTAG00000044586
Testisweight	22	57005684	57105823	572	35	1206	4.318	7.8732e-06	1.6183e-05	0.00028097	ENSBTAG00000040416	ENSBTAG00000040416
Testisweight	22	57009029	57109169	559	36	1206	4.2843	9.1637e-06	1.212e-05	0.00038045	ENSBTAG00000037626	ENSBTAG00000037626
Testisweight	24	52150944	53086688	4255	114	1206	4.4685	3.9386e-06	3.6611e-05	0.0011874	ENSBTAG00000048378	DCC
Testisweight	26	47873708	47981593	320	28	1206	4.4729	3.8588e-06	1.1217e-05	2.5742e-05	ENSBTAG00000052677	LOC104976009
Testisweight	28	9271730	9453358	412	36	1206	4.2795	9.3675e-06	1.4192e-05	0.00014087	ENSBTAG00000009696	ACTN2
Testisweight	28	9312470	9412576	165	28	1206	3.9655	3.6619e-05	9.5563e-05	0.00012214	ENSBTAG00000052967	LOC112444786
Testisweight	28	9860803	10567659	4323	116	1206	5.0287	2.4685e-07	1.121e-06	0.0021799	ENSBTAG00000022886	RYR2
Heartweight	3	90879966	90980070	435	29	1244	4.0799	2.2529e-05	5.7978e-05	5.919e-05	ENSBTAG00000045438	LOC112446092
Heartweight	5	48637578	48829884	664	16	1244	4.2554	1.0435e-05	1.3841e-05	6.4301e-05	ENSBTAG00000014758	WIF1
Heartweight	6	36425377	36653209	797	24	1244	3.9726	3.5553e-05	0.00030283	3.201e-05	ENSBTAG00000017704	ABCG2
Heartweight	6	37090752	37216191	541	12	1244	4.7423	1.0563e-06	4.4464e-06	2.1876e-06	ENSBTAG00000005989	LAP3
Heartweight	6	37119216	37225026	366	12	1244	4.7483	1.0256e-06	5.9121e-06	1.6071e-06	ENSBTAG00000019441	MED28
Heartweight	6	37131075	37351540	736	14	1244	5.2691	6.8547e-08	5.2323e-08	3.089e-06	ENSBTAG00000005932	FAM184B
Heartweight	6	37227323	37428124	512	12	1244	4.9653	3.4305e-07	1.9597e-06	7.2268e-07	ENSBTAG00000021582	NCAPG
Heartweight	6	37265442	37370955	377	9	1244	5.068	2.0102e-07	2.8242e-06	1.399e-07	ENSBTAG00000011973	ENSBTAG00000011973
Heartweight	6	37330296	37607106	381	9	1244	4.632	1.8106e-06	7.8589e-06	2.4788e-06	ENSBTAG00000046561	LCORL
Heartweight	10	70856350	70965756	333	16	1244	4.0754	2.2965e-05	8.5032e-05	0.00038535	ENSBTAG00000019421	DACT1
Heartweight	25	30299718	30404561	155	23	1244	4.273	9.6409e-06	5.1724e-05	1.9475e-05	ENSBTAG00000048853	ENSBTAG00000048853
Heartweight	26	31152529	31446918	1251	44	1244	4.1542	1.6319e-05	2.2245e-05	0.00047012	ENSBTAG00000023891	RBM20
Heartweight	26	31264870	31365149	633	33	1244	4.0226	2.8781e-05	0.00014878	0.00021577	ENSBTAG00000045427	ENSBTAG00000045427
Liverweight	2	89233574	89404608	1714	35	1223	3.9786	3.4667e-05	0.00021504	0.00014428	ENSBTAG00000038878	AOX4
Liverweight	6	37090752	37216191	541	12	1223	4.4594	4.109e-06	9.7812e-05	1.2617e-06	ENSBTAG00000005989	LAP3
Liverweight	6	37119216	37225026	366	12	1223	4.5319	2.9228e-06	0.00011067	6.6092e-07	ENSBTAG00000019441	MED28
Liverweight	6	37131075	37351540	736	14	1223	4.9216	4.2929e-07	9.1462e-07	5.9885e-06	ENSBTAG00000005932	FAM184B
Liverweight	6	37227323	37428124	512	12	1223	4.8421	6.4232e-07	5.7926e-06	3.9857e-06	ENSBTAG00000021582	NCAPG
Liverweight	6	37265442	37370955	377	9	1223	4.9487	3.7349e-07	6.6568e-06	7.2462e-07	ENSBTAG00000011973	ENSBTAG00000011973
Liverweight	6	37330296	37607106	381	9	1223	5.2879	6.1881e-08	1.3356e-05	2.1488e-08	ENSBTAG00000046561	LCORL
Liverweight	11	50599092	50699210	521	29	1223	4.0711	2.3392e-05	6.8845e-05	0.00049114	ENSBTAG00000037167	LOC112448896
Liverweight	13	3201954	3329640	1167	30	1223	4.1262	1.8438e-05	2.9513e-05	0.00025575	ENSBTAG00000019726	ANKEF1
Liverweight	13	72898009	73078130	1092	48	1223	4.6237	1.8849e-06	6.8711e-06	1.4879e-05	ENSBTAG00000005275	PKIG
Liverweight	13	72966332	73066403	708	26	1223	4.6697	1.5083e-06	3.0026e-06	9.1622e-06	ENSBTAG00000049360	LOC112449399
Liverweight	13	72966560	73066639	709	27	1223	4.6835	1.41e-06	2.22e-06	1.1149e-05	ENSBTAG00000043264	LOC112449400
Liverweight	13	72978616	73102210	823	29	1223	4.7547	9.9369e-07	5.9392e-06	2.1591e-06	ENSBTAG00000005280	ADA
Liverweight	13	74824265	74924351	298	31	1223	4.0534	2.5239e-05	2.0906e-05	0.0003072	ENSBTAG00000043459	LOC112449455
Liverweight	13	74846588	75030777	348	38	1223	4.066	2.3918e-05	2.1545e-05	0.00027309	ENSBTAG00000005672	CDH22
Liverweight	16	63651887	63782216	653	21	1223	4.1618	1.5786e-05	5.5394e-05	0.00019993	ENSBTAG00000026481	RGS8
Liverweight	18	47701736	47818997	451	31	1223	4.0885	2.1713e-05	3.569e-05	0.00016214	ENSBTAG00000038442	WDR87
Lungweight	1	5439982	5540224	454	33	1225	4.0448	2.6187e-05	0.0061864	2.9754e-06	ENSBTAG00000054015	ENSBTAG00000054015
Lungweight	1	5472179	5631920	1121	55	1225	4.1844	1.4299e-05	0.030244	8.3129e-07	ENSBTAG00000050522	ENSBTAG00000050522
Lungweight	1	54176950	54277678	620	32	1225	4.1265	1.8416e-05	0.00077578	1.0118e-05	ENSBTAG00000022275	LOC100337136
Lungweight	1	81352025	81622413	620	33	1225	4.0755	2.2956e-05	0.00042681	1.6892e-05	ENSBTAG00000007666	IGF2BP2
Lungweight	1	81536790	81671312	321	22	1225	5.0315	2.4334e-07	1.1883e-05	4.0203e-07	ENSBTAG00000001749	SENP2
Lungweight	2	61769425	61869531	754	22	1225	4.0242	2.8586e-05	0.00012449	0.0002611	ENSBTAG00000043334	LOC112443610
Lungweight	2	61781040	62153607	1708	37	1225	4.4818	3.7e-06	1.7522e-06	0.00059783	ENSBTAG00000026842	ZRANB3
Lungweight	2	71891425	72066188	653	12	1225	4.0338	2.7439e-05	0.00015395	1.9355e-05	ENSBTAG00000032021	RALB
Lungweight	2	72913706	73075484	74	14	1225	3.9674	3.6328e-05	0.0009158	8.3673e-06	ENSBTAG00000007765	TFCP2L1
Lungweight	2	76063318	76971405	4392	77	1225	4.0697	2.3533e-05	9.5649e-05	0.002029	ENSBTAG00000031898	CNTNAP5
Lungweight	3	6930659	7050320	588	42	1225	4.1453	1.697e-05	3.1854e-05	0.00011347	ENSBTAG00000012694	UHMK1
Lungweight	4	8615915	8720064	381	32	1225	3.9533	3.8535e-05	0.00038425	4.6998e-05	ENSBTAG00000002107	FZD1
Lungweight	4	24911801	25016045	82	12	1225	4.3287	7.5004e-06	4.015e-06	7.6483e-05	ENSBTAG00000005377	SOSTDC1
Lungweight	4	24975019	25134046	146	18	1225	4.2058	1.3006e-05	2.3007e-05	4.3139e-05	ENSBTAG00000034091	LRRC72
Lungweight	6	111649769	112203362	3036	91	1225	4.573	2.4039e-06	0.00031554	2.964e-05	ENSBTAG00000014058	LDB2
Lungweight	7	11155501	11266132	277	22	1225	3.9541	3.8417e-05	0.00066669	5.0387e-05	ENSBTAG00000053318	CLEC17A
Lungweight	7	11177835	11282299	231	22	1225	4.0194	2.9167e-05	0.00020046	5.4498e-05	ENSBTAG00000012634	NDUFB7
Lungweight	7	11182359	11310179	265	25	1225	4.1688	1.5308e-05	5.5867e-05	7.757e-05	ENSBTAG00000012632	TECR
Lungweight	7	11216467	11317781	198	22	1225	4.3333	7.3452e-06	1.3857e-05	7.6293e-05	ENSBTAG00000048525	ENSBTAG00000048525
Lungweight	7	11219404	11323083	203	23	1225	4.3523	6.7351e-06	1.2125e-05	7.4194e-05	ENSBTAG00000016874	DNAJB1
Lungweight	7	11244341	11348380	180	20	1225	4.4308	4.6953e-06	7.7114e-06	4.3716e-05	ENSBTAG00000000764	GIPC1
Lungweight	7	11250366	11354191	167	19	1225	4.3634	6.4021e-06	8.9346e-06	4.6609e-05	ENSBTAG00000017041	PTGER1
Lungweight	7	11253312	11383515	233	20	1225	4.2806	9.3211e-06	2.6581e-05	4.0615e-05	ENSBTAG00000017037	PKN1
Lungweight	7	11294119	11404161	256	17	1225	3.9797	3.4503e-05	0.00016583	0.0001343	ENSBTAG00000021820	DDX39A
Lungweight	8	28104564	28206124	291	23	1225	4.0551	2.5057e-05	6.9699e-05	7.7652e-05	ENSBTAG00000051373	ENSBTAG00000051373
Lungweight	10	11448442	11598825	977	40	1225	4.0435	2.6335e-05	6.301e-06	0.0038136	ENSBTAG00000015716	ERO1A
Lungweight	10	32193797	32523979	1078	69	1225	4.2219	1.211e-05	0.001004	8.9775e-06	ENSBTAG00000002179	CDIN1
Lungweight	10	82108246	82277072	610	23	1225	4.0491	2.5705e-05	8.0232e-05	0.00015291	ENSBTAG00000006786	MED6
Lungweight	10	82159870	82260571	415	14	1225	4.0063	3.0838e-05	9.3796e-05	0.0001086	ENSBTAG00000052827	ENSBTAG00000052827
Lungweight	10	82231701	82364251	493	32	1225	4.1479	1.6777e-05	8.0834e-05	0.00020528	ENSBTAG00000045604	TTC9
Lungweight	12	54795842	54898637	120	11	1225	4.2756	9.5297e-06	0.055573	2.1778e-08	ENSBTAG00000053504	ENSBTAG00000053504
Lungweight	13	62226784	62347291	440	28	1225	3.9744	3.5274e-05	2.2406e-05	0.00070507	ENSBTAG00000013056	SUN5
Lungweight	13	80816302	81116805	797	60	1225	4.1907	1.3904e-05	4.4373e-05	9.3272e-05	ENSBTAG00000007917	TSHZ2
Lungweight	13	81053643	81153722	239	30	1225	4.1823	1.4429e-05	0.00031132	2.6746e-05	ENSBTAG00000042191	LOC112449401
Lungweight	13	81053888	81153959	239	30	1225	4.1327	1.7926e-05	0.00032413	3.5728e-05	ENSBTAG00000053770	LOC112449398
Lungweight	14	44798527	44906903	163	17	1225	4.2394	1.1204e-05	0.00012758	4.9635e-06	ENSBTAG00000002080	CCN3
Lungweight	14	54502697	54602832	650	42	1225	4.1244	1.8583e-05	0.00029268	4.1331e-05	ENSBTAG00000044217	ENSBTAG00000044217
Lungweight	15	82735664	82863519	428	39	1225	4.1709	1.5168e-05	0.00015318	2.4954e-05	ENSBTAG00000020332	OSBP
Lungweight	15	82736113	82839595	375	36	1225	4.0419	2.6506e-05	0.00035845	3.2877e-05	ENSBTAG00000053524	ENSBTAG00000053524
Lungweight	15	82781299	82909455	214	22	1225	4.1657	1.552e-05	3.8667e-05	4.9087e-05	ENSBTAG00000005913	PATL1
Lungweight	16	69184217	69337670	825	44	1225	4.4544	4.2062e-06	9.5649e-06	6.9983e-05	ENSBTAG00000013166	SMYD2
Lungweight	18	46653036	46768010	498	26	1225	3.9869	3.3465e-05	0.0033675	4.1422e-05	ENSBTAG00000014995	THAP8
Lungweight	20	1512432	2051666	3480	93	1225	4.4763	3.7975e-06	2.0737e-05	0.00050643	ENSBTAG00000014612	DOCK2
Lungweight	21	67713709	67822885	78	17	1225	4.0584	2.4704e-05	1.9426e-05	0.00032514	ENSBTAG00000026893	EXOC3L4
Lungweight	21	67726078	67826196	92	15	1225	4.0696	2.3544e-05	2.0376e-05	0.00036304	ENSBTAG00000051925	LOC112443256
Lungweight	21	67727864	67837794	176	18	1225	3.9602	3.7447e-05	4.9789e-05	0.00046253	ENSBTAG00000049333	LOC112443175
Lungweight	23	10603672	10807196	745	44	1225	4.463	4.0415e-06	1.9441e-05	1.8525e-05	ENSBTAG00000007514	CPNE5
Lungweight	23	10721195	10841508	373	29	1225	4.5326	2.9134e-06	4.3298e-06	2.5155e-05	ENSBTAG00000002376	PPIL1
Lungweight	23	10745467	10881744	346	24	1225	4.0915	2.1432e-05	0.00017154	1.671e-05	ENSBTAG00000002393	C23H6orf89
Lungweight	23	24843081	25007939	1627	66	1225	4.4734	3.8488e-06	1.0156e-05	8.4243e-05	ENSBTAG00000009112	TRAM2
Lungweight	23	31079228	31179314	586	24	1225	3.9931	3.2609e-05	0.00045364	8.7554e-05	ENSBTAG00000050370	MIR7857-2
Lungweight	23	31114801	31216680	615	20	1225	4.3586	6.5457e-06	0.00026257	1.2003e-05	ENSBTAG00000051743	ENSBTAG00000051743
Lungweight	23	31120000	31221190	604	24	1225	4.2961	8.6933e-06	0.00034546	1.218e-05	ENSBTAG00000055174	ENSBTAG00000055174
Lungweight	23	31122787	31234917	629	21	1225	4.5459	2.7357e-06	0.00016282	4.8792e-06	ENSBTAG00000011498	ZNF184
Lungweight	23	31149273	31258024	522	25	1225	4.1489	1.6705e-05	0.0007756	9.8822e-06	ENSBTAG00000009152	ZNF391
Lungweight	23	31186803	31290259	325	25	1225	4.08	2.2514e-05	0.0012079	1.0757e-05	ENSBTAG00000024169	POM121L2
Lungweight	23	32217215	32623502	2821	86	1225	4.0829	2.2242e-05	9.8785e-05	0.00023138	ENSBTAG00000016549	CARMIL1
Lungweight	23	45113467	45234760	407	45	1225	4.8928	4.9707e-07	4.3073e-06	7.9073e-06	ENSBTAG00000046160	SMIM13
Lungweight	23	45156988	45305969	489	52	1225	4.6157	1.9585e-06	2.438e-05	1.1111e-05	ENSBTAG00000002497	ELOVL2
Lungweight	23	45207483	45310079	415	44	1225	4.4835	3.6714e-06	8.3771e-05	9.2759e-06	ENSBTAG00000051266	ENSBTAG00000051266
Lungweight	25	37073013	37200162	909	48	1225	4.1725	1.5065e-05	2.1204e-05	0.00036252	ENSBTAG00000015737	KPNA7
Lungweight	29	11262721	12301182	6310	133	1225	4.0422	2.6476e-05	0.00011505	0.010882	ENSBTAG00000027868	DLG2
Kidneyweight	3	42209115	42349418	442	24	1320	4.451	4.2732e-06	6.4967e-05	6.7212e-06	ENSBTAG00000019029	DPH5
Kidneyweight	4	47159854	47259960	551	37	1320	4.6121	1.9929e-06	2.6645e-05	1.6323e-05	ENSBTAG00000042539	LOC112446531
Kidneyweight	4	47184827	47285256	568	43	1320	4.8988	4.8215e-07	5.0141e-05	1.6676e-06	ENSBTAG00000019824	ENSBTAG00000019824
Kidneyweight	5	112232183	112394853	319	36	1320	4.0943	2.1176e-05	2.9329e-05	0.00025682	ENSBTAG00000016198	EP300
Kidneyweight	7	96455804	96557561	517	48	1320	4.3022	8.4546e-06	5.6598e-05	1.8235e-05	ENSBTAG00000052101	ENSBTAG00000052101
Kidneyweight	7	96486559	96642167	760	48	1320	4.3188	7.8444e-06	4.292e-05	2.1184e-05	ENSBTAG00000009772	LIX1
Kidneyweight	11	72242597	72347447	126	19	1320	4.0526	2.5331e-05	0.00011215	0.000125	ENSBTAG00000019510	EIF2B4
Kidneyweight	11	72258892	72371809	115	21	1320	4.0315	2.7713e-05	5.586e-05	0.00020984	ENSBTAG00000017283	GTF3C2
Kidneyweight	11	72274890	72384888	97	21	1320	4.1519	1.6483e-05	1.7697e-05	0.0002423	ENSBTAG00000018269	MPV17
Kidneyweight	11	87163288	87380722	1450	46	1320	4.4559	4.1776e-06	1.3151e-05	0.00021298	ENSBTAG00000004259	HPCAL1
Kidneyweight	11	92185653	92291230	383	26	1320	4.0223	2.8811e-05	0.0019421	3.8265e-06	ENSBTAG00000039201	ENSBTAG00000039201
Kidneyweight	11	92231916	92349694	396	33	1320	4.7775	8.8732e-07	1.5162e-05	1.1495e-06	ENSBTAG00000039186	LOC527409
Kidneyweight	11	92267777	92445185	462	43	1320	4.6849	1.4005e-06	2.9719e-05	1.7443e-06	ENSBTAG00000012090	GGTA1
Kidneyweight	11	103156270	103258678	365	21	1320	4.8468	6.2735e-07	2.7263e-06	1.3013e-05	ENSBTAG00000000893	LOC618559
Kidneyweight	11	103181352	103291138	504	27	1320	4.9833	3.1256e-07	3.8123e-06	2.5903e-06	ENSBTAG00000048091	LOC100848610
Kidneyweight	11	103205824	103314276	632	34	1320	4.7239	1.1568e-06	4.0188e-06	1.9791e-05	ENSBTAG00000014678	PAEP
Kidneyweight	11	103221493	103329630	705	30	1320	4.9759	3.247e-07	9.8836e-06	1.0668e-06	ENSBTAG00000020249	GLT6D1
Kidneyweight	11	103231334	103333945	703	31	1320	4.8669	5.6677e-07	1.1523e-05	2.8314e-06	ENSBTAG00000038972	LCN9
Kidneyweight	15	78248148	78349077	1154	28	1320	4.1798	1.4585e-05	2.946e-05	7.3554e-05	ENSBTAG00000053906	OR4A47V
Kidneyweight	15	78254562	78354666	1164	28	1320	4.2899	8.9357e-06	1.0363e-05	0.00010493	ENSBTAG00000052538	LOC112441693
Kidneyweight	15	78284575	78385492	1072	23	1320	4.655	1.6201e-06	3.6721e-06	2.5913e-05	ENSBTAG00000048745	OR4A2M
Kidneyweight	15	78305104	78406114	894	21	1320	4.6834	1.4106e-06	2.9587e-06	4.6764e-05	ENSBTAG00000048840	OR4A2B
Kidneyweight	15	78314680	78415606	871	21	1320	4.7675	9.3247e-07	2.5828e-06	3.2893e-05	ENSBTAG00000048665	OR4C1
Kidneyweight	15	78327150	78428076	590	20	1320	4.6758	1.4641e-06	1.0031e-05	4.0269e-05	ENSBTAG00000052351	OR4C1J
Kidneyweight	15	78353697	78454629	289	18	1320	4.8412	6.4541e-07	2.0814e-05	6.4107e-06	ENSBTAG00000010005	OR4P7
Kidneyweight	19	23005699	23115906	220	25	1320	3.998	3.1935e-05	0.00018272	0.00021782	ENSBTAG00000009376	DPH1
Kidneyweight	19	23014483	23115876	217	25	1320	4.005	3.1008e-05	0.00018015	0.00022109	ENSBTAG00000047926	OVCA2
Carcass length	3	113381715	113539004	239	36	1135	4.3854	5.7897e-06	4.9577e-05	1.0136e-05	ENSBTAG00000017434	MROH2A
Carcass length	3	113466126	113578914	651	35	1135	4.1273	1.8355e-05	0.00017039	3.8813e-05	ENSBTAG00000024726	HJURP
Carcass length	4	74305342	74418429	405	23	1135	3.964	3.6852e-05	7.5496e-05	0.00018968	ENSBTAG00000015749	STEAP1
Carcass length	4	74355139	74480946	452	30	1135	3.9967	3.2118e-05	0.00015859	0.00011312	ENSBTAG00000003506	STEAP2
Carcass length	6	37090752	37216191	541	12	1135	4.6413	1.7308e-06	0.00029018	1.3151e-07	ENSBTAG00000005989	LAP3
Carcass length	6	37119216	37225026	366	11	1135	4.6579	1.5971e-06	0.00017447	1.9748e-07	ENSBTAG00000019441	MED28
Carcass length	6	37131075	37351540	736	14	1135	4.5625	2.5269e-06	0.00018935	7.173e-07	ENSBTAG00000005932	FAM184B
Carcass length	6	40200033	41626485	5837	96	1135	4.0003	3.1634e-05	0.00094477	0.00070243	ENSBTAG00000047743	KCNIP4
Carcass length	10	54375968	54620727	1028	38	1135	4.1332	1.7888e-05	9.7462e-05	7.8849e-05	ENSBTAG00000013793	NEDD4
Carcass length	10	54586043	54830229	624	22	1135	4.5997	2.1157e-06	9.7049e-06	1.4387e-05	ENSBTAG00000005848	PRTG
Carcass length	12	69004537	69104644	300	31	1135	4.0223	2.8821e-05	0.00012314	9.3692e-05	ENSBTAG00000047005	ENSBTAG00000047005
Carcass length	17	43464978	43627750	865	31	1135	3.9664	3.6485e-05	7.2877e-05	0.00025858	ENSBTAG00000003840	GUCY1B1
Carcass length	17	43478091	43580307	596	16	1135	4.0077	3.0657e-05	3.9099e-05	0.00032315	ENSBTAG00000051096	ENSBTAG00000051096
Carcass length	22	1702646	1926184	846	51	1135	3.9653	3.6647e-05	0.0018298	8.5433e-06	ENSBTAG00000018227	SLC4A7
Carcass length	25	10315652	10475944	643	39	1135	3.9819	3.4189e-05	2.67e-05	0.0029925	ENSBTAG00000014823	TXNDC11
Carcass length	27	37684906	37799415	852	29	1135	4.074	2.3108e-05	0.00056326	3.9208e-05	ENSBTAG00000003649	POMK
Carcass length	27	37707054	37840179	894	30	1135	4.1178	1.9127e-05	0.00051103	3.7875e-05	ENSBTAG00000033182	HGSNAT
Carcass length	27	37748728	37882194	663	34	1135	4.8202	7.1713e-07	4.0392e-05	2.524e-06	ENSBTAG00000025003	INTS10
Carcass length	28	17538160	17808677	639	39	1135	4.2394	1.1205e-05	0.001005	4.3133e-06	ENSBTAG00000010967	CABCOCO1
Carcass length	28	17704428	17807558	241	31	1135	4.5714	2.4221e-06	0.00064738	1.0416e-06	ENSBTAG00000050717	ENSBTAG00000050717
Carcass length	29	7659602	7760432	301	41	1135	3.9709	3.5793e-05	0.0010758	1.9062e-05	ENSBTAG00000050697	ENSBTAG00000050697
Carcass length	29	46838863	46948541	470	46	1135	4.0403	2.6696e-05	6.2977e-05	0.00038241	ENSBTAG00000017514	CCND1
Carcass indepth	6	19090268	19193402	191	20	1136	4.3839	5.8283e-06	1.234e-05	4.2195e-05	ENSBTAG00000054813	ENSBTAG00000054813
Carcass indepth	6	19116386	19217821	290	32	1136	4.1594	1.5955e-05	7.125e-05	5.2096e-05	ENSBTAG00000046270	ENSBTAG00000046270
Carcass indepth	8	74440929	74605716	732	42	1136	4.4065	5.2521e-06	0.00017827	8.9634e-06	ENSBTAG00000005958	PTK2B
Carcass indepth	11	72428712	72535928	85	16	1136	4.3756	6.0558e-06	6.2957e-06	4.7842e-05	ENSBTAG00000054302	TCF23
Carcass indepth	11	72452083	72553279	115	17	1136	4.2476	1.0802e-05	9.6179e-06	8.5821e-05	ENSBTAG00000047596	ENSBTAG00000047596
Carcass indepth	11	72454307	72558662	121	18	1136	4.163	1.5703e-05	1.2804e-05	0.00012215	ENSBTAG00000007080	PREB
Carcass indepth	11	72454307	72565568	127	18	1136	4.1996	1.337e-05	1.0926e-05	0.00011639	ENSBTAG00000007077	ABHD1
Carcass indepth	11	72469185	72585548	142	17	1136	4.1386	1.7473e-05	1.4903e-05	0.00010133	ENSBTAG00000051104	CGREF1
Carcass indepth	11	72487265	72599970	138	16	1136	4.137	1.7592e-05	1.5022e-05	0.00010111	ENSBTAG00000011325	KHK
Carcass chest indepth	7	12094237	12446421	1575	68	1137	4.2127	1.2618e-05	3.3733e-05	0.0004283	ENSBTAG00000014828	CACNA1A
Carcass chest indepth	26	38828592	38930872	291	31	1137	3.9898	3.3063e-05	8.5417e-05	9.0306e-05	ENSBTAG00000047842	PRLHR
Hind leg circumference	17	72513333	72640762	246	33	1143	3.9888	3.32e-05	7.9991e-05	0.00028091	ENSBTAG00000000429	DGCR2
Hind leg circumference	17	72541117	72642556	191	28	1143	4.0778	2.2732e-05	7.644e-05	0.00019597	ENSBTAG00000045955	TSSK1B
Hind leg circumference	17	72545819	72646895	174	27	1143	4.1065	2.0083e-05	9.014e-05	0.00011122	ENSBTAG00000048123	TSSK2
Hind leg circumference	17	72546998	72653599	183	28	1143	4.0003	3.1632e-05	8.7173e-05	0.00020732	ENSBTAG00000018534	ESS2
Hind leg circumference	17	72556019	72657163	155	24	1143	3.9794	3.4546e-05	0.0001707	0.00011909	ENSBTAG00000047526	GSC2
Hind leg width	2	132972950	133085378	997	32	1113	4.1781	1.4696e-05	0.00082761	3.2659e-05	ENSBTAG00000007996	HTR6
Hind leg width	2	132995370	133106409	893	30	1113	4.3487	6.846e-06	0.00056338	1.2793e-05	ENSBTAG00000005140	NBL1
Hind leg width	4	92695939	92798928	295	20	1113	4.0249	2.85e-05	9.908e-06	0.0010619	ENSBTAG00000016485	OPN1SW
Hind leg width	4	105235315	105516927	2233	60	1113	4.2925	8.8341e-06	0.00047074	1.4987e-05	ENSBTAG00000046152	MGAM
Hind leg width	4	105975048	106075952	1020	39	1113	4.0179	2.9358e-05	0.00068717	1.6414e-05	ENSBTAG00000052228	ENSBTAG00000052228
Hind leg width	5	67994447	68356547	1257	50	1113	4.2608	1.0187e-05	1.0395e-05	0.00023088	ENSBTAG00000010644	CHST11
Hind leg width	6	37090752	37216191	541	12	1113	4.3696	6.2234e-06	0.00015235	3.7894e-06	ENSBTAG00000005989	LAP3
Hind leg width	6	37119216	37225026	366	12	1113	4.3134	8.0364e-06	0.00014744	5.465e-06	ENSBTAG00000019441	MED28
Hind leg width	6	37131075	37351540	736	14	1113	5.2123	9.326e-08	0.00013664	8.8177e-09	ENSBTAG00000005932	FAM184B
Hind leg width	6	37227323	37428124	512	12	1113	4.7559	9.8803e-07	0.0080224	1.4762e-08	ENSBTAG00000021582	NCAPG
Hind leg width	7	16702338	16825155	69	13	1113	3.9834	3.3963e-05	0.00011729	7.3253e-05	ENSBTAG00000052882	ENSBTAG00000052882
Hind leg width	7	16726216	16829697	55	12	1113	4.1319	1.7991e-05	8.7267e-05	2.8831e-05	ENSBTAG00000005581	CCL25
Hind leg width	7	46291419	46391537	147	16	1113	4.1438	1.7078e-05	3.2632e-05	5.0556e-05	ENSBTAG00000051363	LOC112447641
Hind leg width	7	46304701	46420643	138	17	1113	4.0916	2.1421e-05	3.2309e-05	8.2573e-05	ENSBTAG00000014744	TXNDC15
Hind leg width	7	48317043	48997295	3859	78	1113	4.0507	2.5534e-05	0.00074311	0.00014915	ENSBTAG00000003502	SPOCK1
Hind leg width	10	42699128	42814722	178	32	1113	3.9548	3.8297e-05	6.3063e-05	0.00026775	ENSBTAG00000004933	KLHDC2
Hind leg width	10	57540716	57646693	114	26	1113	4.055	2.5069e-05	4.3784e-05	0.00036796	ENSBTAG00000053915	LOC101904374
Hind leg width	10	67956356	68168826	1023	54	1113	4.921	4.3045e-07	3.1594e-06	6.724e-06	ENSBTAG00000017713	KTN1
Hind leg width	11	85187104	85316681	451	38	1113	4.7172	1.1958e-06	3.1183e-06	1.4605e-05	ENSBTAG00000016045	TRIB2
Hind leg width	11	85299853	85413083	684	30	1113	4.2996	8.5565e-06	0.00012289	1.9832e-05	ENSBTAG00000048404	ENSBTAG00000048404
Hind leg width	16	52386774	52571621	1079	35	1113	3.9678	3.6276e-05	0.00010968	0.00011444	ENSBTAG00000054228	ENSBTAG00000054228
Hind leg width	16	52485078	52603216	821	37	1113	4.0013	3.1499e-05	7.025e-05	0.00021545	ENSBTAG00000049488	ENSBTAG00000049488
Hind leg width	17	40647162	40795537	1105	34	1113	3.9622	3.7128e-05	5.5806e-05	0.00074487	ENSBTAG00000019229	TMEM144
Hind leg width	17	40671416	40771841	829	24	1113	3.9986	3.1857e-05	6.0464e-05	0.00038195	ENSBTAG00000055144	LOC107133288
Hind leg width	19	43955513	44059459	109	16	1113	4.0264	2.8313e-05	1.1707e-05	0.00021257	ENSBTAG00000019660	TMUB2
Hind leg width	19	43959199	44067030	104	17	1113	4.1303	1.8115e-05	1.1565e-05	9.1362e-05	ENSBTAG00000019662	ATXN7L3
Hind leg width	19	43967094	44068122	81	13	1113	4.0767	2.284e-05	1.1136e-05	0.00016026	ENSBTAG00000049992	ENSBTAG00000049992
Hind leg width	19	43972180	44085259	93	15	1113	4.1811	1.4503e-05	8.6648e-06	0.0001111	ENSBTAG00000005067	UBTF
Hind leg width	19	43990466	44090711	91	16	1113	4.3574	6.5822e-06	4.802e-06	4.8581e-05	ENSBTAG00000050012	LOC107131530
Hind leg width	19	44015112	44132448	105	18	1113	4.0933	2.1263e-05	1.7533e-05	0.00013641	ENSBTAG00000001610	SLC4A1
Hind leg width	19	45555688	45674227	219	33	1113	4.1882	1.4056e-05	1.4051e-05	0.00023158	ENSBTAG00000006785	ARF2
Hind leg width	22	51764681	51957742	325	28	1113	4.0787	2.264e-05	3.4285e-05	0.00017055	ENSBTAG00000015839	MAP4
Hind leg width	22	51860393	51979087	238	19	1113	4.2606	1.0196e-05	2.8542e-05	7.1986e-05	ENSBTAG00000015833	DHX30
Hind leg width	22	52993751	53096271	455	25	1113	4.0598	2.4562e-05	0.0042922	3.0376e-06	ENSBTAG00000013586	CCR2
Hind leg width	22	52997437	53100341	453	25	1113	4.2751	9.5543e-06	0.0018447	1.1831e-06	ENSBTAG00000055019	ENSBTAG00000055019
Hind leg width	22	53085114	53186190	301	22	1113	4.0217	2.8894e-05	0.0013714	5.3441e-06	ENSBTAG00000001338	CCR3
Hind leg width	26	38229319	38370494	91	12	1113	4.6855	1.3964e-06	6.7042e-06	2.4628e-05	ENSBTAG00000007460	RAB11FIP2
Hind leg width	28	6670734	7205385	2653	69	1113	4.0076	3.0664e-05	0.00015509	0.0008132	ENSBTAG00000020361	SLC35F3
Hind leg width	29	48400137	48568334	133	28	1113	4.003	3.1277e-05	0.00010311	8.0428e-05	ENSBTAG00000001077	OSBPL5
Hind leg length	2	113484347	113901603	2527	51	1140	4.0746	2.3045e-05	1.6301e-05	0.00074095	ENSBTAG00000019152	NYAP2
Hind leg length	2	130116509	130223608	378	33	1140	4.4897	3.5663e-06	3.8432e-05	5.9035e-05	ENSBTAG00000011196	C1QB
Hind leg length	2	130128487	130229596	362	32	1140	4.5429	2.7744e-06	3.2937e-05	4.056e-05	ENSBTAG00000011195	ENSBTAG00000011195
Hind leg length	2	130131311	130235682	390	34	1140	4.4522	4.249e-06	2.2516e-05	8.5855e-05	ENSBTAG00000011193	C1QC
Hind leg length	2	130139849	130243588	429	33	1140	4.4389	4.5208e-06	1.3347e-05	7.7398e-05	ENSBTAG00000007153	C1QA
Hind leg length	2	130175773	130304992	710	25	1140	4.5999	2.1133e-06	7.9302e-06	2.1501e-05	ENSBTAG00000020102	EPHA8
Hind leg length	2	130962510	131135750	534	47	1140	4.5324	2.9163e-06	9.5915e-06	1.4645e-05	ENSBTAG00000006940	USP48
Hind leg length	2	131045681	131215889	870	37	1140	4.2562	1.0396e-05	2.2907e-06	0.00031655	ENSBTAG00000008952	RAP1GAP
Hind leg length	2	131131416	131295100	1026	27	1140	4.2892	8.9639e-06	1.1594e-05	0.00012889	ENSBTAG00000008951	ALPL
Hind leg length	2	131274608	131499347	707	40	1140	4.5376	2.8448e-06	5.1711e-06	6.2246e-05	ENSBTAG00000002977	ECE1
Hind leg length	2	132865932	133070007	2249	46	1140	3.9564	3.805e-05	0.0026081	3.2457e-05	ENSBTAG00000007998	TMCO4
Hind leg length	3	6609416	6710465	678	39	1140	3.9962	3.2177e-05	0.00016095	6.7714e-05	ENSBTAG00000050123	ENSBTAG00000050123
Hind leg length	3	6627596	6903843	1502	71	1140	4.0944	2.1163e-05	4.7817e-05	0.00073392	ENSBTAG00000004885	DDR2
Hind leg length	3	24950724	25306686	1876	48	1140	5.0717	1.9716e-07	2.2247e-05	6.3415e-07	ENSBTAG00000001080	SPAG17
Hind leg length	3	25201271	25336207	937	35	1140	5.0972	1.7234e-07	3.3383e-06	1.2896e-06	ENSBTAG00000019937	WDR3
Hind leg length	3	25249568	25403595	1052	42	1140	4.6652	1.542e-06	0.0014533	5.0783e-07	ENSBTAG00000016387	GDAP2
Hind leg length	3	27490536	27661173	1131	49	1140	4.6734	1.4814e-06	1.3988e-06	5.8812e-05	ENSBTAG00000011500	CASQ2
Hind leg length	4	22049728	22245687	505	49	1140	3.9711	3.5775e-05	0.00020025	0.00021839	ENSBTAG00000015981	ETV1
Hind leg length	4	22339767	23312263	3686	115	1140	4.532	2.9216e-06	5.3444e-05	0.00056013	ENSBTAG00000021905	DGKB
Hind leg length	4	23499707	23868155	2187	79	1140	4.2216	1.2129e-05	0.00011625	0.0001418	ENSBTAG00000054772	ENSBTAG00000054772
Hind leg length	4	23507610	23997179	2797	86	1140	4.645	1.7001e-06	1.5481e-05	8.8632e-05	ENSBTAG00000034154	AGMO
Hind leg length	4	59817412	60500510	2623	83	1140	5.3327	4.838e-08	5.5337e-06	1.4977e-06	ENSBTAG00000003490	ELMO1
Hind leg length	4	82736342	82843813	949	32	1140	4.174	1.4965e-05	0.001379	2.8868e-06	ENSBTAG00000012649	LSM8
Hind leg length	4	86684600	87364496	1562	63	1140	4.6603	1.579e-06	2.4632e-06	0.00014911	ENSBTAG00000005110	CADPS2
Hind leg length	4	105235315	105516927	2233	64	1140	4.5407	2.8029e-06	6.0798e-06	0.00016257	ENSBTAG00000046152	MGAM
Hind leg length	4	116863457	117004800	1281	31	1140	4.2476	1.0804e-05	0.00018349	1.5065e-05	ENSBTAG00000017505	PAXIP1
Hind leg length	5	28004725	28224539	1116	39	1140	4.5229	3.0495e-06	0.00042068	2.7379e-06	ENSBTAG00000021339	SCN8A
Hind leg length	5	34828194	35066323	765	32	1140	4.0094	3.0433e-05	0.00012272	0.00025777	ENSBTAG00000002902	ANO6
Hind leg length	5	55836481	55948381	90	17	1140	4.0174	2.9423e-05	0.00083291	6.0561e-06	ENSBTAG00000003942	PIP4K2C
Hind leg length	5	55882944	55996889	92	14	1140	3.995	3.2351e-05	0.00044094	1.9675e-05	ENSBTAG00000010624	DCTN2
Hind leg length	5	55897935	56003054	92	12	1140	4.1242	1.8602e-05	0.00035538	9.1331e-06	ENSBTAG00000010616	MBD6
Hind leg length	5	55905676	56010509	95	11	1140	3.977	3.4891e-05	0.0003369	1.8832e-05	ENSBTAG00000031544	DDIT3
Hind leg length	5	55910451	56038093	117	12	1140	4.0213	2.8937e-05	0.0002209	1.8664e-05	ENSBTAG00000018405	MARS1
Hind leg length	5	55914466	56014538	91	11	1140	3.9567	3.8004e-05	0.00022728	2.9318e-05	ENSBTAG00000044363	MIR2430
Hind leg length	5	55934863	56042412	99	11	1140	4.0022	3.1376e-05	0.0001371	3.4642e-05	ENSBTAG00000018403	ARHGAP9
Hind leg length	5	55942686	56053064	107	12	1140	4.026	2.8372e-05	0.0001886	1.7309e-05	ENSBTAG00000006631	GLI1
Hind leg length	5	56031334	56241524	226	27	1140	4.243	1.1026e-05	0.00019551	1.2625e-05	ENSBTAG00000018361	R3HDM2
Hind leg length	5	56143684	56250300	99	18	1140	4.3584	6.5496e-06	9.7519e-05	9.1841e-06	ENSBTAG00000018358	STAC3
Hind leg length	5	56155859	56258161	94	18	1140	4.3777	5.997e-06	6.369e-05	1.3109e-05	ENSBTAG00000031503	NDUFA4L2
Hind leg length	5	56158141	56263412	97	18	1140	4.4738	3.8412e-06	4.6441e-05	8.8289e-06	ENSBTAG00000031500	SHMT2
Hind leg length	5	56166259	56275814	93	18	1140	4.4947	3.4827e-06	2.0315e-05	1.3498e-05	ENSBTAG00000047650	NXPH4
Hind leg length	5	56180519	56360118	145	23	1140	3.9933	3.2581e-05	0.00053255	1.7528e-05	ENSBTAG00000010830	LRP1
Hind leg length	5	57611971	57712900	769	19	1140	3.975	3.5187e-05	0.00026635	4.9516e-05	ENSBTAG00000051585	OR6C304
Hind leg length	5	57637287	57737511	788	22	1140	3.9677	3.6292e-05	0.00027131	8.5015e-05	ENSBTAG00000054814	ENSBTAG00000054814
Hind leg length	5	59981676	60211682	910	41	1140	4.1927	1.3783e-05	0.00015697	5.2902e-05	ENSBTAG00000003183	NTN4
Hind leg length	5	60172922	60298210	803	23	1140	4.2488	1.0744e-05	0.0053312	9.3012e-07	ENSBTAG00000016274	CCDC38
Hind leg length	5	71756170	72414695	3498	64	1140	5.2539	7.4452e-08	4.616e-07	2.2383e-05	ENSBTAG00000021953	LARGE1
Hind leg length	5	72135256	72235507	529	22	1140	4.9085	4.5879e-07	3.4067e-06	1.6147e-06	ENSBTAG00000053499	ENSBTAG00000053499
Hind leg length	5	72145506	72245637	617	19	1140	5.0868	1.8209e-07	1.6426e-06	5.9345e-07	ENSBTAG00000044842	ENSBTAG00000044842
Hind leg length	5	72145506	72245639	617	19	1140	5.0868	1.8209e-07	1.6426e-06	5.9345e-07	ENSBTAG00000055245	ENSBTAG00000055245
Hind leg length	5	74253467	74369127	579	25	1140	4.0015	3.1472e-05	6.1245e-05	0.00031747	ENSBTAG00000037799	LOC515697
Hind leg length	5	112232183	112394853	319	36	1140	3.9655	3.6627e-05	0.00060044	2.7235e-05	ENSBTAG00000016198	EP300
Hind leg length	6	30730273	31590156	3548	72	1140	4.499	3.413e-06	0.00088627	7.6545e-06	ENSBTAG00000046413	GRID2
Hind leg length	6	35671146	36081040	357	27	1140	5.7056	5.7984e-09	1.0187e-08	3.9333e-06	ENSBTAG00000011187	FAM13A
Hind leg length	6	35983564	36083676	182	21	1140	5.2614	7.1478e-08	9.2027e-07	1.1943e-06	ENSBTAG00000050246	ENSBTAG00000050246
Hind leg length	6	36000590	36100704	172	19	1140	4.5683	2.4579e-06	2.9955e-05	1.2958e-05	ENSBTAG00000053166	ENSBTAG00000053166
Hind leg length	6	36002150	36248478	348	33	1140	5.2337	8.306e-08	1.0602e-06	4.183e-07	ENSBTAG00000010120	HERC3
Hind leg length	6	36032759	36134685	177	18	1140	4.5642	2.5071e-06	0.00018796	2.2099e-06	ENSBTAG00000010128	NAP1L5
Hind leg length	6	36200083	36303466	95	13	1140	4.9075	4.6117e-07	0.00015972	1.2961e-08	ENSBTAG00000020541	PIGY
Hind leg length	6	36207293	36352174	147	17	1140	4.2009	1.3294e-05	7.0963e-05	1.4513e-05	ENSBTAG00000020538	HERC5
Hind leg length	6	36425377	36653209	797	24	1140	3.9864	3.3544e-05	7.5287e-05	0.00018981	ENSBTAG00000017704	ABCG2
Hind leg length	6	36830054	36943805	284	24	1140	4.1422	1.7196e-05	0.011122	4.4629e-07	ENSBTAG00000000470	IBSP
Hind leg length	6	37090752	37216191	541	12	1140	5.7692	3.9835e-09	3.8182e-08	2.1372e-08	ENSBTAG00000005989	LAP3
Hind leg length	6	37119216	37225026	366	11	1140	5.7407	4.7139e-09	5.4294e-08	1.9172e-08	ENSBTAG00000019441	MED28
Hind leg length	6	37131075	37351540	736	14	1140	6.9326	2.0664e-12	1.0619e-09	3.2276e-12	ENSBTAG00000005932	FAM184B
Hind leg length	6	37227323	37428124	512	12	1140	6.3235	1.2788e-10	9.4655e-07	3.2832e-12	ENSBTAG00000021582	NCAPG
Hind leg length	6	37265442	37370955	377	9	1140	5.5267	1.6314e-08	1.1297e-06	1.1492e-08	ENSBTAG00000011973	ENSBTAG00000011973
Hind leg length	6	37330296	37607106	381	9	1140	5.2167	9.1076e-08	5.5023e-06	1.0398e-08	ENSBTAG00000046561	LCORL
Hind leg length	6	39729895	40232890	1189	43	1140	4.9698	3.3506e-07	2.7758e-05	8.3734e-07	ENSBTAG00000005108	SLIT2
Hind leg length	6	40200033	41626485	5837	95	1140	4.8016	7.8699e-07	1.3187e-05	0.00033511	ENSBTAG00000047743	KCNIP4
Hind leg length	6	67802541	67925658	286	19	1140	4.0665	2.3864e-05	2.7628e-05	0.00012006	ENSBTAG00000014599	LRRC66
Hind leg length	6	100857869	101329063	2473	72	1140	4.531	2.9351e-06	2.2176e-05	5.523e-05	ENSBTAG00000020048	MAPK10
Hind leg length	6	107564964	107665071	900	35	1140	4.4559	4.1772e-06	1.3105e-05	1.4344e-05	ENSBTAG00000044477	LOC112447233
Hind leg length	7	30308003	30491533	937	29	1140	4.1654	1.5539e-05	0.00013373	0.00011043	ENSBTAG00000013184	CEP120
Hind leg length	7	46120428	46293671	462	31	1140	4.8227	7.0805e-07	0.0009029	3.4489e-08	ENSBTAG00000018322	SEC24A
Hind leg length	7	46198646	46307167	317	20	1140	4.6084	2.0291e-06	0.00053966	2.2494e-07	ENSBTAG00000021519	CAMLG
Hind leg length	7	46213607	46364820	364	22	1140	5.1654	1.1995e-07	7.6309e-05	1.1562e-08	ENSBTAG00000021520	DDX46
Hind leg length	7	46272048	46379335	238	16	1140	5.2146	9.2102e-08	2.6723e-05	1.1562e-08	ENSBTAG00000012762	C7H5orf24
Hind leg length	7	46291419	46391537	147	16	1140	5.0774	1.9134e-07	4.9551e-07	1.6995e-06	ENSBTAG00000051363	LOC112447641
Hind leg length	7	46304701	46420643	138	17	1140	5.0157	2.6424e-07	2.3737e-06	3.5111e-07	ENSBTAG00000014744	TXNDC15
Hind leg length	7	46326971	46468526	193	19	1140	4.1164	1.9243e-05	0.00063946	6.0465e-06	ENSBTAG00000050621	PCBD2
Hind leg length	7	50139492	50243541	160	4	1140	4.0319	2.7669e-05	7.7511e-05	0.00014641	ENSBTAG00000014192	LRRTM2
Hind leg length	7	50214021	50570479	454	6	1140	4.5977	2.1357e-06	3.5406e-05	1.9554e-06	ENSBTAG00000033747	SIL1
Hind leg length	7	50270206	50370462	105	5	1140	4.2186	1.2291e-05	6.2696e-05	2.9696e-05	ENSBTAG00000046926	ENSBTAG00000046926
Hind leg length	7	50532743	50632883	63	3	1140	3.9698	3.5969e-05	7.1572e-05	3.2285e-05	ENSBTAG00000044898	ENSBTAG00000044898
Hind leg length	7	50532819	50632886	63	3	1140	3.9698	3.5969e-05	7.1572e-05	3.2285e-05	ENSBTAG00000049931	MIR1949
Hind leg length	7	50534707	50634906	65	3	1140	3.9554	3.8211e-05	7.1697e-05	3.6452e-05	ENSBTAG00000042256	LOC112447601
Hind leg length	7	50543615	50670401	74	3	1140	3.991	3.2893e-05	7.1621e-05	2.2294e-05	ENSBTAG00000006756	MATR3
Hind leg length	7	50578259	50695911	81	3	1140	3.9682	3.6213e-05	7.4787e-05	2.5241e-05	ENSBTAG00000008224	PAIP2
Hind leg length	7	50597652	50710051	79	3	1140	4.3489	6.8413e-06	6.7029e-05	1.1042e-06	ENSBTAG00000010798	SLC23A1
Hind leg length	7	50611348	50713428	72	3	1140	4.162	1.5773e-05	6.6001e-05	5.6417e-06	ENSBTAG00000038337	MZB1
Hind leg length	7	50612953	50719077	78	3	1140	4.1279	1.8303e-05	6.1846e-05	8.0866e-06	ENSBTAG00000030520	PROB1
Hind leg length	7	50620564	50725970	75	3	1140	4.4658	3.988e-06	5.133e-05	5.0513e-07	ENSBTAG00000017957	SPATA24
Hind leg length	7	50630729	50762129	91	3	1140	4.1841	1.4315e-05	5.5233e-05	5.4927e-06	ENSBTAG00000002286	DNAJC18
Hind leg length	7	50670267	50779286	78	2	1140	4.4067	5.2481e-06	6.3732e-05	6.482e-07	ENSBTAG00000030518	ECSCR
Hind leg length	7	50680802	50782591	71	2	1140	4.3244	7.6491e-06	6.2192e-05	1.3947e-06	ENSBTAG00000030517	SMIM33
Hind leg length	7	50686654	50793097	74	2	1140	4.3918	5.6198e-06	6.2608e-05	7.3815e-07	ENSBTAG00000002296	STING1
Hind leg length	7	50739407	50881986	77	3	1140	4.0523	2.5363e-05	8.7393e-05	1.0653e-05	ENSBTAG00000004161	UBE2D2
Hind leg length	7	50828379	50936363	37	3	1140	4.2064	1.2973e-05	0.0001277	7.5952e-06	ENSBTAG00000003986	CXXC5
Hind leg length	7	80306568	80406636	433	36	1140	4.2697	9.7888e-06	4.0932e-05	3.7086e-05	ENSBTAG00000045238	MIR2462
Hind leg length	7	80314615	80416304	384	34	1140	4.3596	6.5136e-06	3.1509e-05	2.7388e-05	ENSBTAG00000051069	ENSBTAG00000051069
Hind leg length	7	81886684	82249467	1106	49	1140	4.1739	1.4972e-05	1.6608e-05	0.00035139	ENSBTAG00000038117	ATG10
Hind leg length	7	82167490	82269272	520	30	1140	4.2397	1.1189e-05	1.1172e-05	0.00012078	ENSBTAG00000013358	RPS23
Hind leg length	7	82190252	82310916	553	31	1140	4.1615	1.581e-05	1.8948e-05	0.00013249	ENSBTAG00000050733	ATP6AP1L
Hind leg length	7	83488717	83667117	815	33	1140	4.1508	1.6563e-05	3.9373e-05	0.00012201	ENSBTAG00000012411	HAPLN1
Hind leg length	8	43501715	43601808	144	23	1140	4.0366	2.7117e-05	0.0010874	1.038e-05	ENSBTAG00000043651	ENSBTAG00000043651
Hind leg length	8	43530997	43643395	147	24	1140	4.3069	8.279e-06	0.00034312	3.5071e-06	ENSBTAG00000017800	DMRT3
Hind leg length	8	43550804	43747170	261	31	1140	4.1318	1.7993e-05	0.00036382	1.3578e-05	ENSBTAG00000033352	DMRT1
Hind leg length	9	72062133	72201639	362	30	1140	4.3213	7.7564e-06	1.429e-05	0.00038584	ENSBTAG00000035370	TBPL1
Hind leg length	9	72104434	72273405	660	28	1140	4.1359	1.7681e-05	2.6487e-05	0.00049384	ENSBTAG00000019002	SLC2A12
Hind leg length	9	87928427	88210303	810	68	1140	4.5565	2.6011e-06	0.00093519	7.8332e-07	ENSBTAG00000009846	MTHFD1L
Hind leg length	9	88240613	88451329	712	28	1140	4.3686	6.2516e-06	7.7808e-06	4.9119e-05	ENSBTAG00000014788	AKAP12
Hind leg length	9	91948779	92114844	784	46	1140	4.3354	7.2761e-06	3.6663e-06	0.00058892	ENSBTAG00000013551	NOX3
Hind leg length	10	74890464	75374906	2204	76	1140	5.0749	1.9388e-07	3.618e-05	9.2273e-07	ENSBTAG00000011379	KCNH5
Hind leg length	11	74794189	74948502	77	15	1140	4.1313	1.8034e-05	0.00027099	1.1446e-05	ENSBTAG00000023172	ITSN2
Hind leg length	11	86809610	86932947	255	22	1140	3.9959	3.2222e-05	0.00031567	5.3146e-05	ENSBTAG00000001928	PDIA6
Hind leg length	12	79219215	79340951	887	20	1140	4.6071	2.0416e-06	1.0097e-05	5.3881e-06	ENSBTAG00000005925	SLC10A2
Hind leg length	12	82508026	82609911	941	50	1140	4.471	3.8925e-06	1.1456e-05	2.7161e-05	ENSBTAG00000052117	ENSBTAG00000052117
Hind leg length	13	10019353	10468278	2255	71	1140	4.7215	1.1707e-06	5.3368e-06	0.0002658	ENSBTAG00000000939	KIF16B
Hind leg length	13	24065799	24190844	672	23	1140	4.7363	1.0884e-06	3.2686e-06	1.1123e-05	ENSBTAG00000044112	MSRB2
Hind leg length	13	59597340	59698311	790	15	1140	4.2277	1.1806e-05	5.6878e-05	0.00018435	ENSBTAG00000004712	MC3R
Hind leg length	13	59621055	59731732	692	14	1140	4.3132	8.0441e-06	4.192e-05	0.00014139	ENSBTAG00000033397	SIRPD
Hind leg length	13	59638327	59745502	697	16	1140	4.3736	6.1113e-06	4.8391e-05	9.5355e-05	ENSBTAG00000006539	SIRPB2
Hind leg length	13	59657107	59777653	694	19	1140	4.3093	8.1889e-06	4.5047e-05	0.00011294	ENSBTAG00000006533	NSFL1C
Hind leg length	14	10618071	10718177	472	25	1140	4.2317	1.1596e-05	0.00028879	1.0307e-05	ENSBTAG00000036942	ENSBTAG00000036942
Hind leg length	14	10644730	10828921	846	19	1140	4.4679	3.949e-06	5.6215e-05	1.3243e-05	ENSBTAG00000020801	CYRIB
Hind leg length	14	10724197	10825600	458	11	1140	4.0901	2.1559e-05	8.8771e-05	0.00012595	ENSBTAG00000052291	ENSBTAG00000052291
Hind leg length	14	10748273	10865142	607	19	1140	4.0786	2.2657e-05	0.00010927	0.0001365	ENSBTAG00000017478	GSDMC
Hind leg length	14	73013026	73262030	1773	44	1140	4.1162	1.9255e-05	0.0001561	0.00013526	ENSBTAG00000032301	SLC26A7
Hind leg length	15	60926952	61030910	284	32	1140	4.1844	1.4295e-05	6.4188e-05	5.6333e-05	ENSBTAG00000010889	FSHB
Hind leg length	15	73595143	73818867	566	68	1140	4.6434	1.7137e-06	4.0569e-06	0.00011649	ENSBTAG00000055167	LOC101908884
Hind leg length	15	73731285	74008433	511	55	1140	4.359	6.5333e-06	1.0042e-05	0.00012506	ENSBTAG00000000087	HSD17B12
Hind leg length	16	29499972	29661628	774	43	1140	4.4636	4.0291e-06	0.0039744	5.4959e-08	ENSBTAG00000024560	STUM
Hind leg length	16	64012643	64233738	706	53	1140	4.2794	9.3715e-06	1.7544e-05	0.00038517	ENSBTAG00000011966	LAMC1
Hind leg length	16	76432363	76797186	1790	54	1140	4.2506	1.0661e-05	8.8441e-05	7.3693e-05	ENSBTAG00000012433	DENND1B
Hind leg length	16	77712664	77812773	478	49	1140	4.1291	1.8212e-05	3.9382e-05	0.00021709	ENSBTAG00000029993	MIR181B-1
Hind leg length	16	77712836	77812945	478	49	1140	4.1291	1.8212e-05	3.9382e-05	0.00021709	ENSBTAG00000029849	MIR181A-1
Hind leg length	17	2490688	2635719	627	25	1140	4.2185	1.2298e-05	0.00015419	2.3806e-05	ENSBTAG00000001696	RBM46
Hind leg length	17	2618435	2725467	832	44	1140	4.4646	4.0104e-06	2.7188e-05	3.7398e-05	ENSBTAG00000017167	LRAT
Hind leg length	17	2809932	2918867	548	20	1140	4.2285	1.1763e-05	0.00010109	1.0936e-05	ENSBTAG00000001638	FGA
Hind leg length	17	2844488	2982611	850	39	1140	5.1757	1.1352e-07	6.5671e-06	2.2798e-07	ENSBTAG00000022120	FGB
Hind leg length	17	2862667	2982205	767	39	1140	4.7917	8.2674e-07	6.4346e-06	5.9042e-06	ENSBTAG00000007234	PLRG1
Hind leg length	17	29315401	29415658	119	13	1140	4.4674	3.9579e-06	1.0152e-05	4.879e-05	ENSBTAG00000009824	LOC101903064
Hind leg length	17	48367339	48918560	1941	69	1140	4.7525	1.0045e-06	3.3113e-05	9.7973e-06	ENSBTAG00000046256	TMEM132C
Hind leg length	18	14207853	14327025	191	14	1140	4.0539	2.5186e-05	0.00011981	3.3814e-05	ENSBTAG00000011530	CDH15
Hind leg length	18	16917300	17071360	524	17	1140	4.0997	2.0688e-05	8.2996e-05	7.661e-05	ENSBTAG00000019938	N4BP1
Hind leg length	18	65306584	65412907	447	45	1140	4.4452	4.3903e-06	0.00016034	7.3769e-06	ENSBTAG00000054370	ENSBTAG00000054370
Hind leg length	18	65315400	65417229	469	45	1140	4.5218	3.0659e-06	0.00019976	3.4823e-06	ENSBTAG00000040442	ENSBTAG00000040442
Hind leg length	18	65325097	65455941	742	53	1140	5.1596	1.2374e-07	6.202e-05	4.7825e-08	ENSBTAG00000039946	ZNF814
Hind leg length	18	65372830	65472949	659	47	1140	4.8512	6.136e-07	9.5183e-06	2.3785e-06	ENSBTAG00000043658	ENSBTAG00000043658
Hind leg length	18	65392182	65492602	757	44	1140	4.787	8.465e-07	2.5978e-05	1.9003e-06	ENSBTAG00000027787	LOC530932
Hind leg length	19	9152920	9297946	749	37	1140	4.9228	4.2655e-07	2.9658e-07	3.2302e-05	ENSBTAG00000012780	LPO
Hind leg length	19	9175449	9275555	668	33	1140	4.9491	3.7275e-07	1.7869e-07	2.6861e-05	ENSBTAG00000051884	LOC112442764
Hind leg length	19	9197562	9309279	464	40	1140	4.919	4.3502e-07	4.5547e-07	1.5328e-05	ENSBTAG00000011616	MPO
Hind leg length	19	9210932	9311035	433	37	1140	4.8504	6.1594e-07	6.9751e-07	1.8474e-05	ENSBTAG00000043039	LOC112442768
Hind leg length	19	9222497	9328768	444	40	1140	4.7141	1.214e-06	1.608e-06	2.9614e-05	ENSBTAG00000051269	ENSBTAG00000051269
Hind leg length	19	9231063	9347960	429	40	1140	4.4024	5.3528e-06	1.7164e-05	3.2284e-05	ENSBTAG00000046321	ENSBTAG00000046321
Hind leg length	19	9251432	9351518	371	37	1140	4.4548	4.199e-06	4.706e-05	8.5742e-06	ENSBTAG00000029982	MIR142
Hind leg length	19	45393488	45641669	287	36	1140	4.3057	8.3215e-06	0.00029571	1.3956e-05	ENSBTAG00000008442	NSF
Hind leg length	19	45673662	45773768	479	39	1140	4.2051	1.3049e-05	6.224e-06	0.00035772	ENSBTAG00000053203	LOC112442878
Hind leg length	20	14416137	14776313	380	26	1140	4.0629	2.4229e-05	0.010922	2.5046e-06	ENSBTAG00000000037	CWC27
Hind leg length	21	11719293	11823713	137	18	1140	4.4716	3.8823e-06	1.3322e-05	1.0246e-05	ENSBTAG00000055234	LOC101902131
Hind leg length	21	21428221	21544539	334	31	1140	3.9649	3.6713e-05	0.00013609	0.00010539	ENSBTAG00000014093	IDH2
Hind leg length	22	12056802	12245313	217	21	1140	4.7502	1.0161e-06	0.00017984	6.3922e-07	ENSBTAG00000046911	SCN10A
Hind leg length	22	12186370	12367469	736	21	1140	4.5106	3.2325e-06	0.00069813	7.1862e-07	ENSBTAG00000017174	SCN11A
Hind leg length	22	26969069	27467544	2820	58	1140	4.1014	2.0533e-05	0.00018145	0.0001332	ENSBTAG00000007615	CNTN3
Hind leg length	22	31235296	31452063	440	36	1140	4.1399	1.7373e-05	0.0015846	2.7233e-06	ENSBTAG00000048900	ENSBTAG00000048900
Hind leg length	22	49740596	49849038	120	16	1140	3.9715	3.5711e-05	1.4746e-05	0.00032594	ENSBTAG00000010165	C22H3orf18
Hind leg length	22	49822343	50036489	336	22	1140	4.1011	2.056e-05	2.1094e-05	0.00015832	ENSBTAG00000009489	CACNA2D2
Hind leg length	22	52665480	52768448	220	34	1140	4.2158	1.2447e-05	1.2827e-05	0.00016068	ENSBTAG00000049544	ENSBTAG00000049544
Hind leg length	22	52671264	52780200	235	35	1140	4.2106	1.2735e-05	1.3169e-05	0.00015841	ENSBTAG00000050911	ENSBTAG00000050911
Hind leg length	22	52681581	52789251	253	35	1140	4.3571	6.5886e-06	6.8021e-06	8.8456e-05	ENSBTAG00000031447	PRSS45
Hind leg length	22	52700412	52821935	399	35	1140	4.5921	2.1943e-06	2.3381e-06	9.6219e-05	ENSBTAG00000038616	PRSS46P
Hind leg length	22	52723679	52828844	407	29	1140	4.5987	2.1259e-06	7.502e-06	3.724e-05	ENSBTAG00000005019	PRSS50
Hind leg length	22	52730145	52839160	455	29	1140	4.5495	2.6888e-06	1.5714e-05	3.6593e-05	ENSBTAG00000052515	TMIE
Hind leg length	22	52743611	52865816	636	25	1140	4.3437	7.0047e-06	4.2044e-05	5.0152e-05	ENSBTAG00000017812	ALS2CL
Hind leg length	22	59195948	59296502	341	40	1140	4.1668	1.5444e-05	0.00057594	7.1814e-06	ENSBTAG00000030941	LOC783146
Hind leg length	22	59232274	59346089	284	44	1140	4.7155	1.2053e-06	7.5564e-05	1.3375e-06	ENSBTAG00000005191	RPN1
Hind leg length	22	59273689	59396259	290	49	1140	4.3136	8.0318e-06	0.00022274	7.2371e-06	ENSBTAG00000051509	ENSBTAG00000051509
Hind leg length	23	2510548	2944440	1831	49	1140	4.1987	1.342e-05	5.4809e-06	0.00056204	ENSBTAG00000007937	PRIM2
Hind leg length	23	6147413	6530455	2761	64	1140	4.2013	1.3268e-05	3.8218e-05	0.00029441	ENSBTAG00000014581	MLIP
Hind leg length	23	12510570	12938737	2216	62	1140	4.4864	3.6225e-06	2.6534e-05	0.00016608	ENSBTAG00000014063	DNAH8
Hind leg length	23	12864475	12996096	778	23	1140	4.6413	1.7308e-06	8.767e-06	2.2432e-05	ENSBTAG00000018224	GLP1R
Hind leg length	23	19402882	19735336	2107	68	1140	5.2335	8.317e-08	6.1691e-08	0.00014201	ENSBTAG00000009302	RCAN2
Hind leg length	23	19693358	19928413	1293	55	1140	4.5662	2.4835e-06	3.5686e-06	0.00015078	ENSBTAG00000003632	CYP39A1
Hind leg length	23	39476102	39778514	1659	66	1140	4.0153	2.9684e-05	9.1562e-05	0.00045716	ENSBTAG00000019217	KIF13A
Hind leg length	23	39705907	39876783	553	40	1140	4.0602	2.4517e-05	4.654e-05	8.1317e-05	ENSBTAG00000017128	NUP153
Hind leg length	25	1196615	1335603	172	20	1140	3.9909	3.2916e-05	4.0596e-05	0.00017326	ENSBTAG00000002202	CRAMP1
Hind leg length	26	9851737	10227457	1709	54	1140	4.2893	8.9629e-06	2.6937e-05	0.00049897	ENSBTAG00000054881	RNLS
Hind leg length	26	10127187	10264647	1108	30	1140	4.4112	5.1396e-06	2.121e-05	0.00011409	ENSBTAG00000038063	LIPJ
Hind leg length	26	11728619	11829418	632	32	1140	4.3506	6.7873e-06	0.00072858	1.8964e-06	ENSBTAG00000020790	ENSBTAG00000020790
Hind leg length	26	13478540	13829279	920	51	1140	4.0023	3.1369e-05	0.00012342	0.00030547	ENSBTAG00000015450	CPEB3
Hind leg length	26	13653834	13753911	233	26	1140	4.0853	2.2008e-05	0.00034435	5.1668e-05	ENSBTAG00000043382	ENSBTAG00000043382
Hind leg length	26	38229319	38370494	91	12	1140	4.4312	4.6861e-06	4.4602e-05	2.8219e-05	ENSBTAG00000007460	RAB11FIP2
Hind leg length	28	41903894	42020260	809	28	1140	4.3048	8.357e-06	0.00016624	2.334e-05	ENSBTAG00000018499	ANXA8L1
Hind leg length	29	43008767	43127323	198	34	1140	4.0291	2.7994e-05	0.00025942	2.1546e-05	ENSBTAG00000009736	CDC42BPG
Hind leg length	29	43031610	43153858	196	31	1140	4.0827	2.2254e-05	0.00013083	2.1328e-05	ENSBTAG00000050712	EHD1
Hind leg length	29	43064348	43164453	158	28	1140	4.3179	7.8763e-06	2.7948e-05	1.7193e-05	ENSBTAG00000029940	MIR192
Hind leg length	29	43064571	43164653	157	28	1140	4.321	7.7663e-06	2.8539e-05	1.7084e-05	ENSBTAG00000030123	MIR194-2
Hind leg length	29	43067321	43188368	221	31	1140	4.5356	2.872e-06	4.9841e-06	1.7673e-05	ENSBTAG00000007058	ATG2A
Hind leg length	29	43097030	43205894	195	30	1140	4.8198	7.1834e-07	3.5791e-06	4.402e-06	ENSBTAG00000007061	PPP2R5B
Hind leg length	29	43106087	43206747	185	28	1140	4.6344	1.79e-06	5.9143e-06	1.0329e-05	ENSBTAG00000007063	GPHA2
Hind leg length	29	43120300	43226129	219	27	1140	4.0223	2.8813e-05	0.00010641	0.00019611	ENSBTAG00000032178	ENSBTAG00000032178
Hind leg thickness	7	32244	134197	2	2	1139	4.3339	7.324e-06	8.1105e-06	8.3608e-06	ENSBTAG00000052137	ENSBTAG00000052137
Hind leg thickness	7	37067	140118	4	2	1139	4.2889	8.9788e-06	7.0199e-06	1.4821e-05	ENSBTAG00000049205	ENSBTAG00000049205
Hind leg thickness	7	43969	145976	4	2	1139	4.2889	8.9788e-06	7.0199e-06	1.4821e-05	ENSBTAG00000052807	ENSBTAG00000052807
Hind leg thickness	7	49820	151828	4	2	1139	4.2889	8.9788e-06	7.0199e-06	1.4821e-05	ENSBTAG00000053122	ENSBTAG00000053122
Hind leg thickness	7	55678	157690	9	4	1139	4.1841	1.4312e-05	1.2782e-05	5.2531e-05	ENSBTAG00000051286	ENSBTAG00000051286
Hind leg thickness	7	61545	163557	12	5	1139	4.1818	1.4457e-05	1.4649e-05	7.1137e-05	ENSBTAG00000049574	ENSBTAG00000049574
Hind leg thickness	7	67412	169367	15	6	1139	4.1151	1.9353e-05	2.429e-05	6.1502e-05	ENSBTAG00000050327	ENSBTAG00000050327
Hind leg thickness	16	59313252	59488293	629	37	1139	3.9918	3.2781e-05	0.0032857	8.6967e-06	ENSBTAG00000046172	LOC100299281
Waist meat thickness	7	60346062	60499985	196	12	1140	3.9684	3.6172e-05	0.00028889	5.9118e-05	ENSBTAG00000017151	SH3TC2
Waist meat thickness	8	72691940	72871366	336	23	1140	4.106	2.0131e-05	3.2813e-05	0.00015117	ENSBTAG00000012382	KCTD9
Waist meat thickness	8	72772379	72915583	237	19	1140	4.3642	6.3785e-06	1.1118e-05	9.7669e-05	ENSBTAG00000002756	CDCA2
Waist meat thickness	10	81758771	81858871	374	30	1140	4.565	2.4973e-06	0.003302	2.3706e-07	ENSBTAG00000045774	ENSBTAG00000045774
Waist meat thickness	17	43336894	43453747	393	28	1140	4.014	2.9855e-05	0.0014552	9.5331e-06	ENSBTAG00000011062	TDO2
Waist meat thickness	17	43387239	43541735	600	24	1140	4.2837	9.1913e-06	0.00023711	8.1818e-06	ENSBTAG00000044109	ASIC5
Fat coverage rate	7	2801434	2912378	769	24	1057	4.2437	1.0992e-05	7.3661e-05	5.5107e-05	ENSBTAG00000049190	ENSBTAG00000049190
Fat coverage rate	7	2906083	3016802	746	33	1057	4.3739	6.1029e-06	7.1069e-05	3.0936e-05	ENSBTAG00000014918	IBA57
Fat coverage rate	7	2922742	3032335	579	32	1057	4.2469	1.0839e-05	0.00022148	2.8428e-05	ENSBTAG00000014916	GJC2
Fat coverage rate	7	2933133	3043613	488	36	1057	3.9959	3.2226e-05	0.00053835	5.4497e-05	ENSBTAG00000014775	GUK1
Fat coverage rate	11	49175771	49278296	555	31	1057	3.9628	3.7039e-05	0.00049632	6.0677e-05	ENSBTAG00000047449	LOC104968634
Fat coverage rate	11	49208417	49310854	580	30	1057	4.5582	2.5791e-06	1.4718e-05	3.7114e-05	ENSBTAG00000053497	GNLY
Fat coverage rate	11	49252385	49356958	712	25	1057	4.9043	4.6884e-07	7.5009e-06	3.2574e-06	ENSBTAG00000031828	LOC616323
Fat coverage rate	11	49279763	49390734	578	24	1057	4.7921	8.2539e-07	8.6951e-06	7.8167e-06	ENSBTAG00000021230	SFTPB
Fat coverage rate	11	49307672	49444318	410	31	1057	4.3868	5.7519e-06	0.0010795	1.7982e-06	ENSBTAG00000010691	USP39
Fat coverage rate	11	89074784	89175650	567	20	1057	4.2404	1.1155e-05	0.0041995	4.785e-07	ENSBTAG00000037793	ENSBTAG00000037793
Fat coverage rate	13	47496444	47597502	491	27	1057	4.1729	1.5039e-05	0.00051582	2.7388e-05	ENSBTAG00000020668	LOC787679
Fat coverage rate	13	47500275	47608426	511	28	1057	4.2619	1.0134e-05	0.00050603	1.3819e-05	ENSBTAG00000015872	PROKR2
Fat coverage rate	15	18308195	18714995	2952	23	1057	5.0264	2.4989e-07	1.2502e-05	2.177e-06	ENSBTAG00000002382	DDX10
Fat coverage rate	15	18368796	18468921	678	16	1057	4.2421	1.1071e-05	0.00036151	1.1704e-05	ENSBTAG00000047738	LOC112441675
Fat coverage rate	24	3645980	3782109	377	27	1057	4.2918	8.8632e-06	1.282e-05	8.7889e-05	ENSBTAG00000054164	ENSBTAG00000054164
Fat coverage rate	25	36534417	36683899	132	18	1057	4.2684	9.8421e-06	1.7372e-05	8.7525e-05	ENSBTAG00000052665	CYP3A4
Marbling	1	56832970	56968320	697	22	1110	4.0464	2.6006e-05	4.2615e-05	0.00020036	ENSBTAG00000016554	C1H3orf52
Marbling	2	21726906	21827075	143	20	1110	4.0478	2.5852e-05	3.6013e-05	0.00015785	ENSBTAG00000053120	ENSBTAG00000053120
Marbling	3	103965403	104067508	637	21	1110	4.1232	1.8682e-05	0.00016675	0.00013245	ENSBTAG00000007195	GUCA2A
Marbling	3	103971061	104074316	677	25	1110	4.0262	2.8346e-05	0.00017957	0.00019724	ENSBTAG00000007194	GUCA2B
Marbling	3	118830015	118934547	867	34	1110	5.3291	4.9359e-08	2.386e-07	2.61e-07	ENSBTAG00000052181	ENSBTAG00000052181
Marbling	3	118834975	118973959	849	34	1110	5.2729	6.7133e-08	4.1386e-07	2.336e-07	ENSBTAG00000003279	NDUFA10
Marbling	3	118875291	118979496	529	32	1110	5.0753	1.9346e-07	5.8566e-07	7.0089e-07	ENSBTAG00000040084	OR6B2
Marbling	8	72393786	72774312	1136	38	1110	4.7868	8.4724e-07	9.7842e-07	5.5861e-05	ENSBTAG00000015513	DOCK5
Marbling	8	87397816	87598201	1382	38	1110	4.0473	2.5909e-05	1.4739e-05	0.00051104	ENSBTAG00000055211	LOC112447833
Marbling	19	15972746	17278096	8098	131	1110	4.0582	2.4723e-05	0.00013068	0.013262	ENSBTAG00000025200	ASIC2
Marbling	25	32466689	32566833	622	42	1110	4.1644	1.561e-05	6.0143e-05	0.00012973	ENSBTAG00000045801	ENSBTAG00000045801
Loin eye muscle area	1	69146881	69362128	1515	63	1047	4.1693	1.5277e-05	2.8587e-05	0.00030456	ENSBTAG00000013755	ITGB5
Loin eye muscle area	1	69282534	69399823	675	29	1047	4.0652	2.3993e-05	9.8986e-05	0.00010596	ENSBTAG00000010382	MUC13
Loin eye muscle area	1	69372854	69575187	557	38	1047	4.1379	1.7526e-05	4.2319e-05	0.00026202	ENSBTAG00000021396	HEG1
Loin eye muscle area	1	69471456	69720381	304	29	1047	4.0464	2.6002e-05	0.002966	1.9427e-06	ENSBTAG00000000496	SLC12A8
Loin eye muscle area	1	69636148	69816359	146	24	1047	4.5442	2.7566e-06	0.00024626	5.5877e-07	ENSBTAG00000050482	ZNF148
Loin eye muscle area	1	70759680	70877658	401	37	1047	3.9568	3.7978e-05	0.00044076	3.414e-05	ENSBTAG00000012347	SLC51A
Loin eye muscle area	2	59461857	60471786	6959	83	1047	4.7162	1.2012e-06	9.575e-06	0.0015916	ENSBTAG00000044055	THSD7B
Loin eye muscle area	2	132972950	133085378	997	32	1047	4.0113	3.0197e-05	0.0073122	6.6604e-06	ENSBTAG00000007996	HTR6
Loin eye muscle area	2	132995370	133106409	893	30	1047	4.0538	2.5193e-05	0.0045848	8.9024e-06	ENSBTAG00000005140	NBL1
Loin eye muscle area	3	6627596	6903843	1502	71	1047	4.0463	2.6017e-05	0.00012032	0.00044182	ENSBTAG00000004885	DDR2
Loin eye muscle area	3	54533803	54644324	343	10	1047	5.2942	5.9771e-08	2.1085e-06	1.5076e-07	ENSBTAG00000031186	GBP6
Loin eye muscle area	3	54570770	54676951	374	11	1047	5.3852	3.6173e-08	5.3878e-07	8.8349e-08	ENSBTAG00000024272	ENSBTAG00000024272
Loin eye muscle area	3	54665932	54832223	566	12	1047	5.1183	1.5416e-07	1.0778e-05	1.0685e-07	ENSBTAG00000038233	LOC507055
Loin eye muscle area	3	54740812	54932110	559	16	1047	5.5176	1.7184e-08	4.7066e-06	1.1604e-08	ENSBTAG00000002416	LOC783604
Loin eye muscle area	3	54851260	55033375	821	22	1047	4.8212	7.1356e-07	9.1995e-05	1.9418e-06	ENSBTAG00000017670	LOC511531
Loin eye muscle area	3	54878686	55039008	794	21	1047	4.7478	1.0284e-06	0.00022129	1.2986e-06	ENSBTAG00000000505	KYAT3
Loin eye muscle area	3	55016989	55250622	1428	39	1047	4.0793	2.259e-05	0.00023192	9.3211e-05	ENSBTAG00000021900	PKN2
Loin eye muscle area	3	117196496	117316624	546	23	1047	4.0928	2.131e-05	0.00017115	9.182e-05	ENSBTAG00000010676	RBM44
Loin eye muscle area	3	117229522	117370622	455	21	1047	4.0148	2.9747e-05	0.00022983	0.00013064	ENSBTAG00000011534	RAMP1
Loin eye muscle area	3	120144352	120284324	271	30	1047	4.3484	6.8556e-06	3.76e-06	0.00018818	ENSBTAG00000005168	CROCC2
Loin eye muscle area	3	120234114	120374147	227	28	1047	4.0507	2.5538e-05	1.6138e-05	0.00028535	ENSBTAG00000014132	SNED1
Loin eye muscle area	4	104266587	104502633	1487	52	1047	4.0164	2.9548e-05	0.00072211	5.0804e-05	ENSBTAG00000051724	ENSBTAG00000051724
Loin eye muscle area	5	6124722	6323171	702	45	1047	4.3451	6.962e-06	1.1163e-05	5.9359e-05	ENSBTAG00000021756	ZDHHC17
Loin eye muscle area	5	45473409	45579263	323	22	1047	4.1387	1.7466e-05	0.0020517	2.1931e-06	ENSBTAG00000015407	IL22
Loin eye muscle area	5	45476671	45581263	322	22	1047	4.0922	2.1362e-05	0.0017302	3.5153e-06	ENSBTAG00000015395	ENSBTAG00000015395
Loin eye muscle area	5	45498436	45612759	452	24	1047	4.6169	1.9477e-06	2.2074e-05	5.4669e-06	ENSBTAG00000052655	IL26
Loin eye muscle area	5	45574462	45679336	277	12	1047	5.0452	2.2647e-07	5.3995e-06	5.8104e-07	ENSBTAG00000012529	IFNG
Loin eye muscle area	6	37119216	37225026	366	11	1047	4.163	1.5707e-05	0.006569	2.4892e-07	ENSBTAG00000019441	MED28
Loin eye muscle area	6	37131075	37351540	736	14	1047	4.6824	1.4176e-06	3.7653e-05	1.9879e-06	ENSBTAG00000005932	FAM184B
Loin eye muscle area	6	37227323	37428124	512	12	1047	4.5574	2.5894e-06	2.9046e-05	4.5473e-06	ENSBTAG00000021582	NCAPG
Loin eye muscle area	6	37265442	37370955	377	9	1047	4.3563	6.6144e-06	3.8167e-05	1.2489e-05	ENSBTAG00000011973	ENSBTAG00000011973
Loin eye muscle area	6	37330296	37607106	381	9	1047	4.3637	6.3955e-06	0.00011967	2.8137e-06	ENSBTAG00000046561	LCORL
Loin eye muscle area	8	103335113	103587033	514	37	1047	4.1779	1.471e-05	9.8013e-05	0.0001193	ENSBTAG00000019807	COL27A1
Loin eye muscle area	8	103387381	103487493	211	23	1047	4.7547	9.9347e-07	3.9961e-06	3.7164e-05	ENSBTAG00000029902	MIR455
Loin eye muscle area	9	18201228	18302589	690	23	1047	4.0172	2.9451e-05	0.0010622	9.1625e-06	ENSBTAG00000034662	LOC613316
Loin eye muscle area	9	33449497	33557315	145	28	1047	3.9738	3.5364e-05	0.00039414	9.4302e-05	ENSBTAG00000046282	VGLL2
Loin eye muscle area	10	64897924	65023980	427	29	1047	4.0789	2.2624e-05	7.6703e-05	9.2354e-05	ENSBTAG00000021019	SLC30A4
Loin eye muscle area	10	64912587	65069546	418	25	1047	4.1515	1.6514e-05	0.00017246	1.3207e-05	ENSBTAG00000004558	C10H15orf48
Loin eye muscle area	10	64965857	65065936	299	14	1047	4.0657	2.3941e-05	0.00039967	5.4153e-06	ENSBTAG00000036401	MIR147
Loin eye muscle area	10	64977917	65081735	264	15	1047	4.0108	3.0263e-05	0.0032441	1.7829e-06	ENSBTAG00000050965	ENSBTAG00000050965
Loin eye muscle area	10	64986801	65107305	250	17	1047	4.0473	2.591e-05	0.0023428	1.7854e-06	ENSBTAG00000018279	SPATA5L1
Loin eye muscle area	10	65007813	65109447	132	14	1047	3.9754	3.5135e-05	0.0039223	1.6014e-06	ENSBTAG00000053174	ENSBTAG00000053174
Loin eye muscle area	10	65048687	65164697	195	17	1047	4.1172	1.9177e-05	0.011622	4.5488e-07	ENSBTAG00000005586	GATM
Loin eye muscle area	10	65116732	65252056	548	15	1047	4.0989	2.0752e-05	0.00091736	3.8092e-06	ENSBTAG00000016327	SLC28A2
Loin eye muscle area	10	65215033	65345343	317	19	1047	4.3096	8.178e-06	3.8409e-05	2.9546e-05	ENSBTAG00000016246	DUOX1
Loin eye muscle area	10	65247977	65358806	158	18	1047	4.2752	9.5478e-06	2.4708e-05	6.4878e-05	ENSBTAG00000016242	DUOXA1
Loin eye muscle area	10	65259321	65363503	152	17	1047	4.2574	1.0341e-05	3.5719e-05	5.9836e-05	ENSBTAG00000016239	DUOXA2
Loin eye muscle area	10	65263524	65381190	210	18	1047	4.1896	1.3969e-05	0.00015055	2.9496e-05	ENSBTAG00000016234	DUOX2
Loin eye muscle area	10	80564620	80670778	74	9	1047	4.0142	2.9824e-05	5.8836e-05	0.0003788	ENSBTAG00000025434	ZFP36L1
Loin eye muscle area	10	85398145	85610860	578	22	1047	4.1265	1.8414e-05	4.0838e-05	0.00018684	ENSBTAG00000030557	LIN52
Loin eye muscle area	10	85549605	85668776	318	27	1047	4.0188	2.9247e-05	0.00010294	8.5738e-05	ENSBTAG00000014632	VSX2
Loin eye muscle area	11	38799940	39125742	2021	47	1047	3.9865	3.3524e-05	0.00011889	0.00021832	ENSBTAG00000012394	CCDC85A
Loin eye muscle area	11	40639183	40847603	783	31	1047	4.7771	8.8914e-07	3.2565e-05	1.2198e-06	ENSBTAG00000033801	VRK2
Loin eye muscle area	13	18434975	19112784	2462	80	1047	4.6573	1.602e-06	1.211e-05	0.00013668	ENSBTAG00000014991	PARD3
Loin eye muscle area	14	21848905	21949208	138	17	1047	4.0201	2.9084e-05	0.00010833	3.3009e-05	ENSBTAG00000054835	ENSBTAG00000054835
Loin eye muscle area	16	45157835	45298345	333	20	1047	4.1132	1.9514e-05	0.00016705	4.4886e-05	ENSBTAG00000050082	ENSBTAG00000050082
Loin eye muscle area	16	59269810	59444521	853	42	1047	5.2293	8.5058e-08	1.2957e-07	4.959e-06	ENSBTAG00000000854	SEC16B
Loin eye muscle area	16	59313252	59488293	629	37	1047	5.1644	1.2062e-07	1.2519e-07	6.2002e-06	ENSBTAG00000046172	LOC100299281
Loin eye muscle area	16	61312225	61453864	350	35	1047	4.138	1.752e-05	2.3684e-05	0.0003777	ENSBTAG00000014191	QSOX1
Loin eye muscle area	17	53560136	53676039	236	27	1047	4.2056	1.3018e-05	3.4257e-05	0.0001003	ENSBTAG00000004457	ORAI1
Loin eye muscle area	17	53600953	53818578	571	23	1047	4.5585	2.5762e-06	2.678e-05	3.0054e-05	ENSBTAG00000002328	KDM2B
Loin eye muscle area	18	9300020	10204230	5247	100	1047	4.8179	7.2522e-07	0.0016513	2.6526e-06	ENSBTAG00000034373	CDH13
Loin eye muscle area	23	1692327	1793079	930	17	1047	4.5259	3.0069e-06	5.5577e-05	6.3709e-06	ENSBTAG00000054412	ENSBTAG00000054412
Loin eye muscle area	23	30340348	30462787	996	45	1047	4.1231	1.8694e-05	0.000155	1.9506e-05	ENSBTAG00000046573	PGBD1
Loin eye muscle area	23	30366140	30477406	883	45	1047	4.3929	5.5932e-06	2.897e-05	1.2765e-05	ENSBTAG00000031869	ZSCAN26
Loin eye muscle area	23	30381383	30485000	792	43	1047	4.6736	1.4801e-06	7.1089e-06	3.8043e-06	ENSBTAG00000031871	NKAPL
Loin eye muscle area	23	30391464	30500225	718	37	1047	4.7141	1.2137e-06	1.2962e-06	1.9438e-05	ENSBTAG00000003575	ZKSCAN4
Loin eye muscle area	23	30417132	30517794	696	29	1047	4.8121	7.4675e-07	2.8739e-06	2.074e-06	ENSBTAG00000040168	ENSBTAG00000040168
Loin eye muscle area	23	30443485	30544674	717	29	1047	4.6758	1.4638e-06	5.8055e-06	4.2467e-06	ENSBTAG00000048989	ENSBTAG00000048989
Loin eye muscle area	23	30460284	30563892	673	28	1047	4.0005	3.1605e-05	0.00012006	4.1876e-05	ENSBTAG00000051292	ENSBTAG00000051292
Loin eye muscle area	24	56818850	57026543	606	35	1047	4.2263	1.188e-05	6.2597e-06	0.00045005	ENSBTAG00000005738	ATP8B1
Loin eye muscle area	29	20030973	20415371	1805	68	1047	4.0163	2.9563e-05	0.00094648	4.4968e-05	ENSBTAG00000001043	LUZP2
Loin eye muscle area	29	20106300	20206400	456	40	1047	4.4876	3.6008e-06	0.00031866	4.3982e-06	ENSBTAG00000045051	ENSBTAG00000045051
Striploin	2	7148509	7407287	1160	61	1141	4.181	1.4511e-05	4.7442e-05	0.00014496	ENSBTAG00000027020	COL5A2
Striploin	4	75101604	75211472	365	32	1141	4.074	2.3105e-05	1.7715e-05	0.00060086	ENSBTAG00000048877	ENSBTAG00000048877
Striploin	5	82933642	83622811	2215	67	1141	5.1579	1.2485e-07	5.5004e-07	7.2139e-06	ENSBTAG00000002313	ITPR2
Striploin	5	83954295	84383838	3659	29	1141	4.8268	6.9365e-07	7.0847e-06	1.888e-05	ENSBTAG00000053615	ENSBTAG00000053615
Striploin	5	84396036	84522173	1026	27	1141	4.1311	1.8055e-05	2.8398e-05	0.00043214	ENSBTAG00000000749	ENSBTAG00000000749
Striploin	5	84768340	84937228	996	27	1141	4.1395	1.7404e-05	4.701e-05	0.00030502	ENSBTAG00000002972	DNAI7
Striploin	5	84837467	84988013	982	26	1141	4.0582	2.4728e-05	9.4805e-05	0.00022656	ENSBTAG00000019711	IRAG2
Striploin	5	111956046	112136674	486	40	1141	4.1279	1.8305e-05	2.894e-05	0.00022053	ENSBTAG00000006200	SLC25A17
Striploin	6	40200033	41626485	5837	95	1141	4.2237	1.2018e-05	0.014046	1.7332e-05	ENSBTAG00000047743	KCNIP4
Striploin	6	69904510	70004616	96	7	1141	3.975	3.5196e-05	0.00022349	7.4544e-05	ENSBTAG00000054064	LOC112447208
Striploin	7	61026246	61126327	364	23	1141	4.0122	3.0077e-05	0.0010292	1.6617e-05	ENSBTAG00000029811	MIR378-1
Striploin	8	72594184	72694244	222	21	1141	3.9795	3.4523e-05	9.6414e-05	0.00016697	ENSBTAG00000050272	MIR2285AE
Striploin	9	15411668	15604235	1441	31	1141	4.289	8.9745e-06	6.2116e-05	5.3638e-05	ENSBTAG00000016751	MYO6
Striploin	9	15510552	15772259	1461	61	1141	4.0449	2.6169e-05	0.00010264	0.00023532	ENSBTAG00000021175	IMPG1
Striploin	9	93687913	93791085	246	15	1141	4.0089	3.0499e-05	5.7032e-05	0.00075348	ENSBTAG00000045772	ENSBTAG00000045772
Striploin	10	26461346	26561942	586	46	1141	3.9835	3.3953e-05	0.00095952	1.4524e-05	ENSBTAG00000046058	RNASE11
Striploin	12	82755244	83463896	2636	92	1141	4.1261	1.845e-05	0.00033507	8.7546e-05	ENSBTAG00000025220	NALF1
Striploin	14	1453538	1558569	504	45	1141	4.1441	1.7056e-05	4.4358e-05	9.4154e-05	ENSBTAG00000004596	ENSBTAG00000004596
Striploin	14	1463837	1592041	503	43	1141	4.1697	1.5249e-05	4.2143e-05	6.1874e-05	ENSBTAG00000004595	GML
Striploin	14	1500747	1608425	233	27	1141	4.1979	1.3467e-05	7.8278e-05	1.6963e-05	ENSBTAG00000054126	CYP11B1
Striploin	14	1516634	1645335	302	32	1141	4.0897	2.1593e-05	2.3042e-05	0.00012328	ENSBTAG00000054483	LOC112441461
Striploin	14	66084855	66212958	548	26	1141	3.9702	3.5913e-05	5.5168e-05	0.00023377	ENSBTAG00000018493	ERICH5
Striploin	14	66125850	66244695	541	29	1141	4.0096	3.0409e-05	5.0278e-05	0.0003604	ENSBTAG00000016278	RPL30
Striploin	14	66129186	66229317	464	22	1141	3.9553	3.8215e-05	6.0872e-05	0.00022062	ENSBTAG00000054493	LOC112449665
Striploin	15	74153659	74402950	660	49	1141	4.3421	7.0565e-06	7.9619e-06	0.0001105	ENSBTAG00000019644	EXT2
Striploin	15	74323004	74467594	343	34	1141	4.2482	1.0776e-05	3.8495e-05	7.6645e-05	ENSBTAG00000027563	ALX4
Striploin	19	17963982	18089921	501	38	1141	3.9954	3.2291e-05	0.0003185	3.8459e-05	ENSBTAG00000003334	ADAP2
Striploin	19	18007350	18108402	383	25	1141	4.4987	3.4178e-06	0.00076275	2.5256e-07	ENSBTAG00000051813	ENSBTAG00000051813
Striploin	19	18011035	18146596	446	33	1141	4.3039	8.3916e-06	0.00075351	1.5543e-06	ENSBTAG00000018383	ATAD5
Striploin	21	25388414	25488496	257	20	1141	4.3921	5.612e-06	0.00017346	6.1832e-06	ENSBTAG00000036380	MIR184
Striploin	21	25450696	25552303	528	34	1141	4.9628	3.4747e-07	1.7267e-05	2.0856e-06	ENSBTAG00000020195	ANKRD34C
Striploin	21	25467769	25578645	522	35	1141	4.9044	4.6848e-07	1.2411e-05	2.1775e-06	ENSBTAG00000000807	TMED3
Striploin	21	43970190	44335742	747	64	1141	4.9296	4.1203e-07	1.453e-05	4.3584e-06	ENSBTAG00000004462	NPAS3
Striploin	21	44880950	44981313	229	35	1141	4.1237	1.8646e-05	3.1653e-05	0.00032353	ENSBTAG00000053208	ENSBTAG00000053208
Striploin	22	10077665	10290558	1541	55	1141	4.073	2.3203e-05	2.6188e-05	0.0011296	ENSBTAG00000006735	STAC
Striploin	29	38634887	38743885	525	13	1141	4.0979	2.0843e-05	0.00011298	0.00043325	ENSBTAG00000054803	PAG19
Ribeye	1	134897902	135015883	260	20	1135	4.0747	2.3039e-05	0.00054383	1.3036e-05	ENSBTAG00000000742	AMOTL2
Ribeye	3	14843062	15088514	977	24	1135	3.9716	3.5691e-05	0.00018919	0.00044369	ENSBTAG00000020356	GON4L
Ribeye	6	83241686	83397989	500	30	1135	4.3878	5.7251e-06	3.922e-05	6.7148e-05	ENSBTAG00000000962	STAP1
Ribeye	7	79058303	79159525	254	18	1135	4.1911	1.3882e-05	4.0275e-05	0.00022045	ENSBTAG00000030274	ENSBTAG00000030274
Ribeye	14	47522111	47719435	336	28	1135	3.9783	3.4712e-05	0.00010615	0.00018176	ENSBTAG00000014032	EIF3H
Ribeye	19	9670415	9986721	577	32	1135	4.3003	8.5265e-06	1.3466e-05	0.00013231	ENSBTAG00000010788	PPM1E
Ribeye	19	9740421	9840534	117	17	1135	4.4334	4.6387e-06	4.6566e-06	4.3781e-05	ENSBTAG00000043781	ENSBTAG00000043781
Ribeye	19	9839125	9939231	240	19	1135	4.1573	1.6098e-05	0.00013183	2.7909e-05	ENSBTAG00000048325	LOC112442872
Tenderloin	1	51890576	51991806	509	42	1132	5.0389	2.3415e-07	1.2659e-06	3.4198e-06	ENSBTAG00000046313	CCDC54
Tenderloin	1	51909902	52010016	580	32	1132	5.0031	2.8215e-07	8.0607e-07	6.156e-06	ENSBTAG00000039575	ENSBTAG00000039575
Tenderloin	2	59461857	60471786	6959	84	1132	4.3616	6.4563e-06	2.9203e-05	0.0021273	ENSBTAG00000044055	THSD7B
Tenderloin	2	94222901	94383230	435	40	1132	4.0603	2.4504e-05	8.0675e-05	9.801e-05	ENSBTAG00000053417	ENSBTAG00000053417
Tenderloin	2	94313694	94454651	327	36	1132	4.4646	4.0114e-06	6.3793e-06	3.7392e-05	ENSBTAG00000014407	INO80D
Tenderloin	2	94372133	94474305	231	28	1132	4.1664	1.5469e-05	7.5558e-05	4.7523e-05	ENSBTAG00000054879	ENSBTAG00000054879
Tenderloin	3	45358337	46380781	5419	96	1132	4.8883	5.0845e-07	2.7025e-05	0.00016693	ENSBTAG00000031358	DPYD
Tenderloin	4	66216959	66378519	277	32	1132	3.984	3.3879e-05	0.00034132	0.0001728	ENSBTAG00000000521	PLEKHA8
Tenderloin	4	74523944	74637244	780	12	1132	4.5942	2.1716e-06	0.00011325	3.7106e-06	ENSBTAG00000013226	HUS1
Tenderloin	4	80109127	80978936	2725	78	1132	4.252	1.0595e-05	0.00011054	0.00014672	ENSBTAG00000032121	SUGCT
Tenderloin	4	106381235	106512571	827	50	1132	4.323	7.696e-06	3.3725e-05	6.3919e-05	ENSBTAG00000052365	ENSBTAG00000052365
Tenderloin	4	106431178	106541369	691	42	1132	4.4585	4.127e-06	1.4144e-05	5.2693e-05	ENSBTAG00000006655	PIP
Tenderloin	4	115177674	115277785	754	36	1132	4.003	3.1269e-05	0.00028125	4.9586e-05	ENSBTAG00000029576	ENSBTAG00000029576
Tenderloin	5	59415929	59516885	476	21	1132	3.9726	3.5544e-05	0.0038846	7.2669e-06	ENSBTAG00000054478	OR9K2H
Tenderloin	5	59450353	59551387	374	29	1132	4.6154	1.9621e-06	4.3499e-05	1.5691e-06	ENSBTAG00000038567	OR9K2K
Tenderloin	5	59474006	59580242	457	32	1132	4.379	5.962e-06	0.00013155	6.4796e-06	ENSBTAG00000045722	ENSBTAG00000045722
Tenderloin	6	36399102	36521153	564	27	1132	4.3955	5.5256e-06	3.2553e-05	7.8586e-06	ENSBTAG00000005754	PPM1K
Tenderloin	6	36425377	36653209	797	24	1132	4.9035	4.7062e-07	4.9447e-05	1.5955e-07	ENSBTAG00000017704	ABCG2
Tenderloin	6	36442697	36542803	381	18	1132	4.3723	6.1472e-06	6.002e-05	4.5518e-06	ENSBTAG00000052843	LOC112447205
Tenderloin	6	36476394	36578765	507	20	1132	4.6977	1.3153e-06	0.0002451	1.4105e-07	ENSBTAG00000053992	ENSBTAG00000053992
Tenderloin	6	36563501	36722493	241	25	1132	4.0825	2.228e-05	0.00052926	7.5456e-06	ENSBTAG00000020031	PKD2
Tenderloin	6	37090752	37216191	541	12	1132	4.1746	1.4925e-05	5.2563e-05	3.2077e-05	ENSBTAG00000005989	LAP3
Tenderloin	6	37119216	37225026	366	12	1132	4.1103	1.9758e-05	6.2189e-05	4.284e-05	ENSBTAG00000019441	MED28
Tenderloin	6	37131075	37351540	736	14	1132	4.637	1.7673e-06	2.781e-06	2.556e-05	ENSBTAG00000005932	FAM184B
Tenderloin	6	37227323	37428124	512	12	1132	4.287	9.056e-06	5.9192e-05	2.3264e-05	ENSBTAG00000021582	NCAPG
Tenderloin	6	37265442	37370955	377	9	1132	4.1485	1.6732e-05	5.2018e-05	4.242e-05	ENSBTAG00000011973	ENSBTAG00000011973
Tenderloin	6	37330296	37607106	381	9	1132	3.9655	3.6617e-05	0.00018644	3.6066e-05	ENSBTAG00000046561	LCORL
Tenderloin	6	94977256	95779376	2257	69	1132	4.0745	2.3059e-05	7.4365e-05	0.0003368	ENSBTAG00000054713	ENSBTAG00000054713
Tenderloin	9	12379180	12698301	1646	69	1132	4.8482	6.2286e-07	2.6795e-05	4.6697e-06	ENSBTAG00000007791	KCNQ5
Tenderloin	10	29384772	29939488	1987	66	1132	4.1367	1.7619e-05	6.4073e-05	0.00043816	ENSBTAG00000025634	FMN1
Tenderloin	11	54749681	56035486	6388	98	1132	4.4484	4.3261e-06	0.0012296	8.8124e-05	ENSBTAG00000031669	CTNNA2
Tenderloin	11	68126875	68282649	238	26	1132	4.2497	1.0704e-05	2.4545e-05	8.7465e-05	ENSBTAG00000001108	GMCL1
Tenderloin	11	68192066	68299964	142	16	1132	4.39	5.6665e-06	1.9925e-05	5.1502e-05	ENSBTAG00000037746	SNRNP27
Tenderloin	11	68209932	68332685	178	20	1132	4.1894	1.3986e-05	6.6723e-05	6.5095e-05	ENSBTAG00000001042	MXD1
Tenderloin	11	69173339	69474304	734	35	1132	4.4797	3.7373e-06	6.8994e-05	1.2228e-05	ENSBTAG00000054158	LCLAT1
Tenderloin	11	71079758	71272960	455	34	1132	4.8655	5.7088e-07	1.2624e-05	1.0942e-06	ENSBTAG00000018669	ENSBTAG00000018669
Tenderloin	11	71181888	71312921	503	30	1132	4.1827	1.4404e-05	0.0031194	1.8316e-06	ENSBTAG00000052885	ENSBTAG00000052885
Tenderloin	11	71563793	71663968	79	19	1132	4.1314	1.8025e-05	3.6602e-05	0.00014229	ENSBTAG00000051133	ENSBTAG00000051133
Tenderloin	11	74794189	74948502	77	15	1132	4.4757	3.8079e-06	2.789e-05	1.4086e-05	ENSBTAG00000023172	ITSN2
Tenderloin	11	74865657	74982174	44	10	1132	4.7109	1.233e-06	1.0379e-05	8.0815e-06	ENSBTAG00000051942	ENSBTAG00000051942
Tenderloin	11	74884684	74996757	63	16	1132	4.2602	1.0211e-05	2.7727e-05	0.00010214	ENSBTAG00000000261	FAM228A
Tenderloin	11	74897557	75024106	103	22	1132	4.0455	2.6105e-05	6.9519e-05	0.0001412	ENSBTAG00000030864	FAM228B
Tenderloin	11	85078330	85196771	329	39	1132	4.4598	4.1017e-06	1.2031e-05	4.3157e-05	ENSBTAG00000048646	LOC104973452
Tenderloin	11	97626252	98028475	1194	40	1132	4.1124	1.9582e-05	0.00094684	4.2419e-06	ENSBTAG00000023843	RALGPS1
Tenderloin	11	98000059	98100165	285	16	1132	4.0696	2.3544e-05	0.0035476	3.334e-06	ENSBTAG00000050441	LOC112448963
Tenderloin	11	98170651	98322276	326	28	1132	4.5207	3.0815e-06	2.0957e-06	2.4166e-05	ENSBTAG00000012847	NIBAN2
Tenderloin	11	98263634	98431906	453	35	1132	4.4748	3.8235e-06	9.1746e-06	2.2362e-05	ENSBTAG00000003525	STXBP1
Tenderloin	11	98277773	98378090	264	20	1132	4.4952	3.4749e-06	1.008e-05	1.3753e-05	ENSBTAG00000023823	LOC100847700
Tenderloin	11	104542021	104827976	2446	48	1132	3.9774	3.4832e-05	0.00055806	4.2257e-05	ENSBTAG00000004511	VAV2
Tenderloin	15	56846688	57402721	1892	62	1132	5.2501	7.6003e-08	5.7249e-05	3.5473e-08	ENSBTAG00000021855	ANO3
Tenderloin	16	41940741	42053150	137	9	1132	4.2818	9.2677e-06	3.6608e-05	2.7914e-05	ENSBTAG00000013275	MAD2L2
Tenderloin	16	41953474	42068178	132	10	1132	4.3549	6.6559e-06	1.7534e-05	3.0398e-05	ENSBTAG00000014777	FBXO6
Tenderloin	16	41973072	42078662	104	8	1132	4.419	4.9579e-06	8.3583e-06	3.3085e-05	ENSBTAG00000032617	FBXO44
Tenderloin	16	41977797	42084327	101	8	1132	4.4236	4.8542e-06	8.3294e-06	3.018e-05	ENSBTAG00000007223	FBXO2
Tenderloin	16	42326909	42437230	22	3	1132	3.9954	3.2295e-05	0.0011208	1.7086e-06	ENSBTAG00000014014	UBIAD1
Tenderloin	16	57674441	58086056	1352	44	1132	4.383	5.8524e-06	2.8863e-05	2.552e-05	ENSBTAG00000018303	PAPPA2
Tenderloin	16	63651887	63782216	653	21	1132	4.3152	7.9718e-06	5.1302e-05	8.8419e-05	ENSBTAG00000026481	RGS8
Tenderloin	16	68320670	68690645	2002	84	1132	4.2328	1.1538e-05	0.0053253	2.6896e-06	ENSBTAG00000004407	KCNK2
Tenderloin	17	4168300	4347890	722	34	1132	4.1286	1.8246e-05	0.00023291	3.802e-05	ENSBTAG00000000281	MND1
Tenderloin	17	60804284	60909014	660	38	1132	4.014	2.9849e-05	9.935e-05	0.00015234	ENSBTAG00000053520	ENSBTAG00000053520
Tenderloin	17	60843395	60950911	480	35	1132	4.1426	1.7167e-05	0.00016052	0.00014475	ENSBTAG00000053362	LOC101907408
Tenderloin	17	72111969	72216774	166	28	1132	3.9539	3.844e-05	9.8748e-05	0.00019606	ENSBTAG00000047538	RIMBP3B
Tenderloin	18	9300020	10204230	5247	102	1132	4.5852	2.2674e-06	0.0020725	1.3294e-05	ENSBTAG00000034373	CDH13
Tenderloin	18	26035843	26169863	550	39	1132	4.3056	8.3265e-06	4.99e-05	3.4176e-05	ENSBTAG00000014144	CCDC113
Tenderloin	18	26069132	26182035	602	30	1132	4.2119	1.2661e-05	6.4231e-05	2.8316e-05	ENSBTAG00000014147	PRSS54
Tenderloin	18	60294098	60607911	2212	33	1132	4.1145	1.94e-05	5.2719e-05	8.971e-05	ENSBTAG00000053237	ENSBTAG00000053237
Tenderloin	18	60368125	60475791	930	20	1132	4.1594	1.5953e-05	4.3154e-05	3.7658e-05	ENSBTAG00000038702	ENSBTAG00000038702
Tenderloin	18	60429470	60703111	1854	37	1132	4.2325	1.1555e-05	1.4414e-05	9.6244e-05	ENSBTAG00000033642	ENSBTAG00000033642
Tenderloin	18	60436740	60550528	704	22	1132	4.8538	6.0551e-07	6.6005e-07	1.1286e-05	ENSBTAG00000048990	ENSBTAG00000048990
Tenderloin	22	57333017	57555284	966	51	1132	4.06	2.4531e-05	0.00017283	0.00010444	ENSBTAG00000006789	FGD5
Tenderloin	23	1692327	1793079	930	18	1132	4.6605	1.5769e-06	0.00014882	1.4941e-06	ENSBTAG00000054412	ENSBTAG00000054412
Tenderloin	23	30391464	30500225	718	37	1132	4.2085	1.2854e-05	2.6342e-05	0.00018286	ENSBTAG00000003575	ZKSCAN4
Tenderloin	23	30417132	30517794	696	29	1132	4.0347	2.734e-05	3.3032e-05	0.00023689	ENSBTAG00000040168	ENSBTAG00000040168
Tenderloin	23	30443485	30544674	717	29	1132	4.0666	2.3852e-05	3.7448e-05	0.00013771	ENSBTAG00000048989	ENSBTAG00000048989
Neck meat	3	49336861	49580772	1567	47	1125	3.9549	3.8281e-05	0.0005297	6.5716e-05	ENSBTAG00000018010	ABCA4
Neck meat	3	49531839	49649562	596	26	1125	4.6516	1.6467e-06	1.9566e-06	2.7313e-05	ENSBTAG00000007842	GCLM
Neck meat	3	49560656	49671980	411	29	1125	4.7374	1.0826e-06	7.7244e-07	5.6163e-05	ENSBTAG00000047679	DNTTIP2
Neck meat	5	59415929	59516885	476	21	1125	4.1348	1.7765e-05	0.0041318	1.3271e-06	ENSBTAG00000054478	OR9K2H
Neck meat	5	59450353	59551387	374	29	1125	4.5437	2.7644e-06	3.1143e-05	3.121e-06	ENSBTAG00000038567	OR9K2K
Neck meat	5	59474006	59580242	457	33	1125	4.5978	2.1344e-06	7.1334e-05	2.1113e-06	ENSBTAG00000045722	ENSBTAG00000045722
Neck meat	7	95359404	95592892	727	49	1125	4.0053	3.0966e-05	2.7119e-05	0.0004131	ENSBTAG00000049204	ENSBTAG00000049204
Neck meat	10	54174948	54415426	908	28	1125	4.6267	1.8578e-06	3.7043e-06	2.4431e-05	ENSBTAG00000000565	RFX7
Neck meat	10	54375968	54620727	1028	38	1125	4.6382	1.7572e-06	3.6696e-06	2.9964e-05	ENSBTAG00000013793	NEDD4
Neck meat	10	54392238	54495147	502	29	1125	4.3746	6.0825e-06	3.6552e-05	1.6979e-05	ENSBTAG00000031396	ENSBTAG00000031396
Neck meat	20	17792584	18102859	784	40	1125	4.4313	4.6843e-06	6.7368e-05	9.4291e-06	ENSBTAG00000021224	ZSWIM6
Fore shin	1	58168879	58376309	648	28	1127	4.3962	5.5079e-06	2.636e-06	0.00020773	ENSBTAG00000013292	SIDT1
Fore shin	1	58240866	58340972	431	27	1127	4.3354	7.2761e-06	3.8271e-06	0.00016941	ENSBTAG00000052710	LOC112448360
Fore shin	1	69636148	69816359	146	24	1127	3.9848	3.3768e-05	0.00022975	6.4314e-05	ENSBTAG00000050482	ZNF148
Fore shin	1	85046137	85146215	320	23	1127	4.1222	1.876e-05	0.00011205	0.00021039	ENSBTAG00000045138	ENSBTAG00000045138
Fore shin	2	17026721	17490980	1404	61	1127	3.9864	3.3535e-05	0.0003221	0.00013792	ENSBTAG00000003120	ZNF385B
Fore shin	2	17327314	17427751	296	35	1127	3.991	3.2902e-05	0.0012266	1.1708e-05	ENSBTAG00000046904	ENSBTAG00000046904
Fore shin	2	25473794	25579803	674	34	1127	4.3202	7.7936e-06	3.6215e-05	3.5309e-05	ENSBTAG00000036258	ENSBTAG00000036258
Fore shin	2	25473852	25606898	792	40	1127	3.9829	3.4045e-05	9.1832e-05	0.00012149	ENSBTAG00000013218	GORASP2
Fore shin	2	59461857	60471786	6959	84	1127	4.69	1.3663e-06	0.00025489	4.0442e-05	ENSBTAG00000044055	THSD7B
Fore shin	2	121519848	121625674	139	15	1127	3.9661	3.6536e-05	2.0491e-05	0.00032412	ENSBTAG00000051364	ENSBTAG00000051364
Fore shin	2	132865932	133070007	2249	46	1127	4.7904	8.3205e-07	0.00094452	1.6647e-07	ENSBTAG00000007998	TMCO4
Fore shin	2	132972950	133085378	997	32	1127	5.6798	6.7412e-09	0.00055958	2.5718e-10	ENSBTAG00000007996	HTR6
Fore shin	2	132995370	133106409	893	30	1127	5.6187	9.6196e-09	0.00017887	5.9539e-10	ENSBTAG00000005140	NBL1
Fore shin	3	6584642	6714654	934	41	1127	4.0181	2.9331e-05	0.0073144	3.3087e-06	ENSBTAG00000005976	HSD17B7
Fore shin	3	6627596	6903843	1502	71	1127	4.3041	8.384e-06	0.00077558	9.0617e-06	ENSBTAG00000004885	DDR2
Fore shin	4	22339767	23312263	3686	115	1127	4.2222	1.2095e-05	0.00011187	0.0016166	ENSBTAG00000021905	DGKB
Fore shin	4	73274012	73477125	616	31	1127	4.4943	3.4898e-06	5.5378e-05	2.8627e-05	ENSBTAG00000046430	ZNF804B
Fore shin	4	74355139	74480946	452	30	1127	3.9745	3.5262e-05	3.2078e-05	0.0008056	ENSBTAG00000003506	STEAP2
Fore shin	4	74393217	74552981	629	24	1127	4.2365	1.135e-05	1.8792e-05	0.0008348	ENSBTAG00000003508	CFAP69
Fore shin	5	101736078	101868046	178	22	1127	4.1676	1.5393e-05	0.004644	5.3001e-07	ENSBTAG00000019669	CD163
Fore shin	5	101854432	102017182	38	11	1127	4.6234	1.8874e-06	0.003837	1.6726e-08	ENSBTAG00000053486	LOC101907335
Fore shin	5	101872337	101973994	10	5	1127	4.833	6.7237e-07	0.00029043	3.7408e-08	ENSBTAG00000054128	ENSBTAG00000054128
Fore shin	5	101959961	102117015	139	12	1127	4.927	4.1752e-07	4.5058e-07	1.2791e-05	ENSBTAG00000051330	WC-7
Fore shin	5	102036748	102197556	360	23	1127	4.366	6.3281e-06	7.3621e-06	5.6023e-05	ENSBTAG00000048875	ENSBTAG00000048875
Fore shin	5	112232183	112394853	319	36	1127	4.237	1.1328e-05	0.00049881	2.5579e-05	ENSBTAG00000016198	EP300
Fore shin	5	112326908	112426977	215	30	1127	3.9878	3.3345e-05	0.0024201	1.3592e-05	ENSBTAG00000044451	MIR2441
Fore shin	5	115345022	115532327	1628	44	1127	3.9586	3.769e-05	9.0403e-05	0.00042145	ENSBTAG00000006973	PHF21B
Fore shin	6	29116321	29411530	982	48	1127	4.6247	1.8754e-06	0.005272	4.1191e-08	ENSBTAG00000002084	UNC5C
Fore shin	6	30730273	31590156	3548	73	1127	4.0887	2.1685e-05	4.7746e-05	0.0010366	ENSBTAG00000046413	GRID2
Fore shin	6	36032759	36134685	177	18	1127	3.9839	3.3897e-05	0.0074061	3.1445e-06	ENSBTAG00000010128	NAP1L5
Fore shin	6	36399102	36521153	564	22	1127	5.3034	5.6824e-08	3.7172e-07	1.6158e-07	ENSBTAG00000005754	PPM1K
Fore shin	6	36425377	36653209	797	24	1127	5.254	7.443e-08	2.6786e-06	1.4632e-07	ENSBTAG00000017704	ABCG2
Fore shin	6	36442697	36542803	381	18	1127	4.8848	5.1754e-07	1.6743e-06	2.3657e-06	ENSBTAG00000052843	LOC112447205
Fore shin	6	36476394	36578765	507	20	1127	4.8473	6.2574e-07	1.2661e-05	6.2031e-07	ENSBTAG00000053992	ENSBTAG00000053992
Fore shin	6	36563501	36722493	241	25	1127	4.2395	1.1201e-05	1.3045e-05	7.7259e-05	ENSBTAG00000020031	PKD2
Fore shin	6	36800100	36914170	292	19	1127	4.1151	1.935e-05	0.003122	2.6956e-06	ENSBTAG00000007568	MEPE
Fore shin	6	36830054	36943805	284	24	1127	4.6005	2.1074e-06	0.0010209	1.1865e-07	ENSBTAG00000000470	IBSP
Fore shin	6	37090752	37216191	541	12	1127	5.8188	2.9632e-09	4.3569e-05	5.7902e-11	ENSBTAG00000005989	LAP3
Fore shin	6	37119216	37225026	366	12	1127	5.3334	4.8192e-08	3.9675e-05	4.7818e-09	ENSBTAG00000019441	MED28
Fore shin	6	37131075	37351540	736	14	1127	6.596	2.1119e-11	1.8953e-07	1.7499e-12	ENSBTAG00000005932	FAM184B
Fore shin	6	37227323	37428124	512	12	1127	6.5516	2.8455e-11	2.4851e-06	6.5647e-13	ENSBTAG00000021582	NCAPG
Fore shin	6	37265442	37370955	377	8	1127	5.8624	2.2813e-09	2.8381e-06	2.4749e-10	ENSBTAG00000011973	ENSBTAG00000011973
Fore shin	6	37330296	37607106	381	9	1127	5.5456	1.465e-08	1.2424e-05	3.8296e-10	ENSBTAG00000046561	LCORL
Fore shin	6	39729895	40232890	1189	43	1127	4.7585	9.751e-07	1.1198e-06	3.2906e-05	ENSBTAG00000005108	SLIT2
Fore shin	6	40037130	40137239	142	20	1127	4.4222	4.886e-06	2.7946e-05	9.3114e-06	ENSBTAG00000029783	MIR218-1
Fore shin	6	40200033	41626485	5837	96	1127	6.8683	3.2487e-12	1.8666e-09	2.4819e-06	ENSBTAG00000047743	KCNIP4
Fore shin	6	67267831	67367953	154	22	1127	4.014	2.9847e-05	7.4359e-05	0.00013397	ENSBTAG00000032728	ENSBTAG00000032728
Fore shin	6	87198937	87375253	1516	42	1127	4.0965	2.0971e-05	1.131e-05	0.0012925	ENSBTAG00000009070	NPFFR2
Fore shin	6	94977256	95779376	2257	69	1127	4.0414	2.6567e-05	0.00025505	0.00010676	ENSBTAG00000054713	ENSBTAG00000054713
Fore shin	7	4263431	4381493	289	36	1127	3.9824	3.4109e-05	3.8693e-05	0.00033609	ENSBTAG00000037729	CERS1
Fore shin	7	18567143	18668572	190	19	1127	4.1916	1.3852e-05	0.00053694	2.0549e-06	ENSBTAG00000001792	MICOS13
Fore shin	7	18571612	18701390	251	23	1127	4.131	1.8057e-05	4.0692e-05	3.5377e-05	ENSBTAG00000007875	SAFB
Fore shin	7	18619526	18733341	217	19	1127	4.3978	5.4687e-06	3.6352e-05	3.7617e-06	ENSBTAG00000051794	ENSBTAG00000051794
Fore shin	7	18632927	18761822	214	20	1127	4.1961	1.3576e-05	2.411e-05	2.6672e-05	ENSBTAG00000001790	SAFB2
Fore shin	7	18663831	18764274	149	17	1127	4.4636	4.0299e-06	3.3914e-06	1.9624e-05	ENSBTAG00000050845	ENSBTAG00000050845
Fore shin	7	46272048	46379335	238	16	1127	4.0392	2.6812e-05	0.00021897	3.7762e-05	ENSBTAG00000012762	C7H5orf24
Fore shin	7	46291419	46391537	147	16	1127	4.307	8.2726e-06	8.471e-06	5.9513e-05	ENSBTAG00000051363	LOC112447641
Fore shin	7	46304701	46420643	138	17	1127	4.424	4.8443e-06	7.6031e-06	2.5786e-05	ENSBTAG00000014744	TXNDC15
Fore shin	8	81580504	81930309	1184	26	1127	4.2613	1.0164e-05	1.2638e-05	0.00029023	ENSBTAG00000017195	FANCC
Fore shin	9	31428255	31529310	580	22	1127	4.1243	1.8592e-05	0.0001011	0.00020714	ENSBTAG00000039169	ENSBTAG00000039169
Fore shin	9	70785488	70904194	676	39	1127	4.0918	2.1403e-05	0.0010475	1.6712e-05	ENSBTAG00000015094	VNN1
Fore shin	9	70796744	70896841	476	38	1127	4.1329	1.791e-05	0.0017608	7.3776e-06	ENSBTAG00000042998	LOC112448198
Fore shin	9	70823051	70928917	599	34	1127	4.0564	2.4915e-05	0.0010241	1.758e-05	ENSBTAG00000048464	ENSBTAG00000048464
Fore shin	9	70835902	70966052	757	35	1127	4.2162	1.2421e-05	0.0025254	3.4611e-06	ENSBTAG00000016357	VNN2
Fore shin	9	70879915	71015392	877	24	1127	3.9567	3.7995e-05	0.0056795	8.1531e-06	ENSBTAG00000015242	SLC18B1
Fore shin	9	81608039	82256913	2943	83	1127	4.3907	5.6482e-06	1.6467e-05	0.0012693	ENSBTAG00000009665	UTRN
Fore shin	9	82045759	82147096	452	31	1127	3.9748	3.5218e-05	0.00026186	0.00024014	ENSBTAG00000053778	ENSBTAG00000053778
Fore shin	10	29344115	29459691	331	36	1127	4.4482	4.3301e-06	0.00041951	6.4474e-07	ENSBTAG00000054000	ENSBTAG00000054000
Fore shin	10	29384772	29939488	1987	66	1127	6.4566	5.3548e-11	5.1526e-11	1.9921e-06	ENSBTAG00000025634	FMN1
Fore shin	10	54586043	54830229	624	22	1127	4.26	1.0219e-05	2.8118e-06	0.00061774	ENSBTAG00000005848	PRTG
Fore shin	11	808769	972067	456	49	1127	4.1676	1.539e-05	6.6122e-05	0.00010871	ENSBTAG00000054306	ENSBTAG00000054306
Fore shin	11	3851395	3951490	329	36	1127	3.993	3.2617e-05	0.00030303	0.00014036	ENSBTAG00000045451	ENSBTAG00000045451
Fore shin	11	4615771	5339303	3575	89	1127	4.0463	2.6015e-05	0.00051639	0.00034425	ENSBTAG00000012449	AFF3
Fore shin	11	63629273	63851394	287	35	1127	4.071	2.3405e-05	3.4396e-05	0.0001937	ENSBTAG00000019456	SPRED2
Fore shin	11	64758522	65001995	218	33	1127	4.6366	1.7705e-06	3.6065e-05	7.0718e-06	ENSBTAG00000008448	MEIS1
Fore shin	11	71363781	71885625	976	73	1127	5.0746	1.942e-07	3.4552e-05	1.0695e-07	ENSBTAG00000031335	BABAM2
Fore shin	11	71785379	71982235	452	35	1127	4.9037	4.7024e-07	3.7506e-05	1.0062e-07	ENSBTAG00000031332	RBKS
Fore shin	11	74865657	74982174	44	10	1127	3.9717	3.5684e-05	3.6463e-05	0.0003632	ENSBTAG00000051942	ENSBTAG00000051942
Fore shin	11	97626252	98028475	1194	40	1127	4.3671	6.2949e-06	0.00022643	3.0901e-06	ENSBTAG00000023843	RALGPS1
Fore shin	11	97785687	97908358	429	29	1127	4.496	3.4626e-06	0.00093407	1.9287e-07	ENSBTAG00000011810	ANGPTL2
Fore shin	12	48755738	49098411	898	44	1127	4.4701	3.9096e-06	4.1401e-05	2.2391e-05	ENSBTAG00000054652	ENSBTAG00000054652
Fore shin	12	55297984	55415524	272	23	1127	4.078	2.2714e-05	0.00010075	5.5414e-05	ENSBTAG00000049853	ENSBTAG00000049853
Fore shin	13	30868706	31044962	693	35	1127	4.0397	2.6765e-05	0.0031102	2.1556e-06	ENSBTAG00000016676	PTER
Fore shin	13	67273533	67373664	267	36	1127	4.7332	1.1051e-06	1.7057e-05	1.0366e-06	ENSBTAG00000042744	LOC112449446
Fore shin	13	67275233	67375365	265	35	1127	4.8614	5.8267e-07	1.6023e-05	3.712e-07	ENSBTAG00000042652	LOC112449442
Fore shin	13	67276371	67376504	266	35	1127	4.8342	6.6851e-07	1.5684e-05	5.0801e-07	ENSBTAG00000043412	LOC112449445
Fore shin	13	67290775	67390909	262	34	1127	4.8475	6.2518e-07	5.7948e-06	1.5143e-06	ENSBTAG00000042678	LOC112449444
Fore shin	13	67292044	67410475	304	36	1127	4.7681	9.2979e-07	4.7161e-06	4.4845e-06	ENSBTAG00000050770	ENSBTAG00000050770
Fore shin	13	67294057	67394190	268	34	1127	4.7078	1.252e-06	5.5501e-06	6.1119e-06	ENSBTAG00000042322	LOC112449443
Fore shin	13	67327908	67499822	486	44	1127	4.25	1.0688e-05	0.00037492	3.9563e-06	ENSBTAG00000003040	RALGAPB
Fore shin	14	1453538	1558569	504	45	1127	4.1597	1.5936e-05	0.00010592	3.9546e-05	ENSBTAG00000004596	ENSBTAG00000004596
Fore shin	14	1463837	1592041	503	44	1127	4.2022	1.3217e-05	9.9102e-05	2.7552e-05	ENSBTAG00000004595	GML
Fore shin	14	1500747	1608425	233	26	1127	4.1901	1.394e-05	4.6735e-05	4.2462e-05	ENSBTAG00000054126	CYP11B1
Fore shin	14	8688181	9079965	1511	64	1127	4.8292	6.8558e-07	5.0628e-06	4.2843e-05	ENSBTAG00000020667	KCNQ3
Fore shin	14	72251543	72508757	1162	60	1127	4.0322	2.7633e-05	4.6984e-05	0.00027961	ENSBTAG00000017339	RUNX1T1
Fore shin	15	41014073	41470001	2503	79	1127	4.0309	2.7785e-05	0.00023032	0.00021644	ENSBTAG00000002914	GALNT18
Fore shin	15	81321590	81422534	1022	47	1127	4.1083	1.9927e-05	2.6195e-05	0.00040538	ENSBTAG00000030908	OR9Q6
Fore shin	16	1023887	1126004	452	27	1127	4.2313	1.1619e-05	0.00085023	5.329e-06	ENSBTAG00000054445	ENSBTAG00000054445
Fore shin	16	1037323	1139347	436	28	1127	3.9544	3.8357e-05	0.0012766	2.6654e-05	ENSBTAG00000015711	BTG2
Fore shin	16	12738383	12891101	849	62	1127	4.0712	2.3385e-05	4.838e-05	0.00069345	ENSBTAG00000048443	ENSBTAG00000048443
Fore shin	16	52233707	52393027	803	29	1127	3.9848	3.3775e-05	7.3309e-05	0.00043421	ENSBTAG00000005300	TMEM51
Fore shin	16	52485078	52603216	821	36	1127	4.0048	3.1036e-05	5.5371e-05	0.00042089	ENSBTAG00000049488	ENSBTAG00000049488
Fore shin	16	55154247	55282009	240	31	1127	4.0178	2.9368e-05	7.3728e-05	0.00015249	ENSBTAG00000004358	DARS2
Fore shin	16	55184390	55286405	206	25	1127	4.0369	2.708e-05	0.00019697	4.5785e-05	ENSBTAG00000050891	ENSBTAG00000050891
Fore shin	16	55184666	55284742	203	25	1127	3.9889	3.3187e-05	0.00018562	7.788e-05	ENSBTAG00000043378	LOC112441944
Fore shin	16	55184875	55284951	203	25	1127	3.9889	3.3187e-05	0.00018562	7.788e-05	ENSBTAG00000042180	LOC112441892
Fore shin	16	55185622	55285702	204	25	1127	3.9648	3.6736e-05	0.00020232	7.7024e-05	ENSBTAG00000042339	LOC112441895
Fore shin	16	55185623	55285699	204	25	1127	3.9648	3.6736e-05	0.00020232	7.7024e-05	ENSBTAG00000049517	ENSBTAG00000049517
Fore shin	16	55185873	55285953	204	25	1127	3.9648	3.6736e-05	0.00020232	7.7024e-05	ENSBTAG00000043268	LOC112441945
Fore shin	16	55186195	55286259	205	25	1127	4.0309	2.7784e-05	0.00020405	4.769e-05	ENSBTAG00000042504	LOC112441904
Fore shin	16	55186501	55286561	205	25	1127	4.0309	2.7784e-05	0.00020405	4.769e-05	ENSBTAG00000043432	LOC112441894
Fore shin	16	55186837	55286905	206	25	1127	4.0271	2.8236e-05	0.00020695	4.8192e-05	ENSBTAG00000042217	LOC112441903
Fore shin	16	55187171	55287252	207	25	1127	4.0732	2.3188e-05	0.00022569	3.16e-05	ENSBTAG00000042974	LOC112441942
Fore shin	16	55187412	55287474	207	25	1127	4.0732	2.3188e-05	0.00022569	3.16e-05	ENSBTAG00000042931	LOC112441905
Fore shin	16	55187829	55287908	208	25	1127	4.0687	2.3639e-05	0.00022995	3.2153e-05	ENSBTAG00000043207	LOC112441893
Fore shin	16	67856979	68131283	1145	48	1127	4.0098	3.0383e-05	5.234e-05	0.00039345	ENSBTAG00000013298	PLA2G4A
Fore shin	16	70867390	70969613	347	30	1127	4.9506	3.6983e-07	0.0001269	4.6689e-08	ENSBTAG00000052787	GARIN4
Fore shin	16	70874511	70987490	395	36	1127	5.6338	8.8123e-09	0.00022614	1.5376e-10	ENSBTAG00000008545	ATF3
Fore shin	17	58200440	58316919	172	24	1127	4.0643	2.4085e-05	0.00026198	2.3155e-05	ENSBTAG00000047139	SPRING1
Fore shin	17	58327229	58428653	266	29	1127	5.5169	1.725e-08	1.5109e-08	2.145e-06	ENSBTAG00000053055	ENSBTAG00000053055
Fore shin	17	58341508	58441612	280	36	1127	5.0371	2.3628e-07	2.9789e-07	5.2927e-06	ENSBTAG00000044329	LOC112442139
Fore shin	17	72032606	72150535	358	34	1127	3.961	3.7317e-05	0.00092771	1.2095e-05	ENSBTAG00000021121	PPIL2
Fore shin	17	72052052	72156230	277	27	1127	4.1382	1.7499e-05	0.0009271	2.7133e-06	ENSBTAG00000022019	LOC101905136
Fore shin	17	72058892	72158973	254	25	1127	4.1856	1.4218e-05	0.00078706	2.7244e-06	ENSBTAG00000029891	MIR130B
Fore shin	17	72059203	72159299	252	25	1127	4.1176	1.9138e-05	0.00080414	4.6003e-06	ENSBTAG00000036443	MIR301B
Fore shin	17	72062056	72164638	244	25	1127	4.3641	6.3823e-06	0.00065388	9.1892e-07	ENSBTAG00000000067	SDF2L1
Fore shin	17	72067340	72171854	245	27	1127	4.2521	1.0591e-05	0.0004191	3.9791e-06	ENSBTAG00000006173	CCDC116
Fore shin	17	72074049	72176076	231	27	1127	4.5704	2.4342e-06	0.00035895	5.0399e-07	ENSBTAG00000013036	YDJC
Fore shin	17	72079021	72203652	244	31	1127	4.5411	2.7976e-06	5.908e-05	2.9252e-06	ENSBTAG00000013038	UBE2L3
Fore shin	17	72111969	72216774	166	28	1127	4.9084	4.5904e-07	2.3049e-06	2.9757e-06	ENSBTAG00000047538	RIMBP3B
Fore shin	17	72139862	72241038	176	25	1127	4.078	2.2713e-05	0.00029993	2.8738e-05	ENSBTAG00000051992	ENSBTAG00000051992
Fore shin	17	72141445	72245702	185	24	1127	4.0507	2.5534e-05	0.00050104	2.0961e-05	ENSBTAG00000005951	HIC2
Fore shin	18	5190349	6220333	4794	133	1127	4.1804	1.4548e-05	0.00063029	0.0008244	ENSBTAG00000015894	WWOX
Fore shin	18	9300020	10204230	5247	102	1127	5.6768	6.8631e-09	7.7895e-06	1.2924e-06	ENSBTAG00000034373	CDH13
Fore shin	18	14413306	14534611	409	14	1127	3.9558	3.8137e-05	2.8721e-05	0.00051285	ENSBTAG00000012041	SPG7
Fore shin	18	14440263	14542655	351	12	1127	4.003	3.1274e-05	3.9879e-05	0.0004758	ENSBTAG00000012044	RPL13
Fore shin	18	14440892	14540973	346	12	1127	3.9726	3.555e-05	4.1196e-05	0.00052921	ENSBTAG00000042786	LOC112442426
Fore shin	18	14450473	14562698	360	13	1127	4.0237	2.8641e-05	3.6395e-05	0.000573	ENSBTAG00000012215	CPNE7
Fore shin	18	14466223	14569479	343	13	1127	4.0552	2.5048e-05	3.4183e-05	0.00051074	ENSBTAG00000054975	ENSBTAG00000054975
Fore shin	18	14475082	14591878	320	13	1127	4.1608	1.5853e-05	2.5518e-05	0.00045153	ENSBTAG00000033326	DPEP1
Fore shin	18	14500491	14607240	204	14	1127	4.0313	2.7737e-05	1.9964e-05	0.00060828	ENSBTAG00000033331	CHMP1A
Fore shin	18	17764422	17873572	395	41	1127	4.0675	2.3758e-05	3.488e-05	0.00022721	ENSBTAG00000050940	ENSBTAG00000050940
Fore shin	18	17792455	17909349	527	43	1127	4.001	3.1542e-05	3.8709e-05	0.0002568	ENSBTAG00000008720	C18H16orf78
Fore shin	18	18335407	18436637	453	28	1127	3.9699	3.5945e-05	0.014959	5.2086e-06	ENSBTAG00000005535	ENSBTAG00000005535
Fore shin	18	51516522	51619656	719	42	1127	4.5347	2.8837e-06	8.7105e-05	1.8088e-06	ENSBTAG00000016777	TEX101
Fore shin	18	51536356	51639682	723	43	1127	4.1642	1.5624e-05	0.00013141	2.0184e-05	ENSBTAG00000003886	BSP3
Fore shin	18	51545902	51649506	857	44	1127	4.1105	1.9741e-05	0.00029068	2.0992e-05	ENSBTAG00000018882	BSP5
Fore shin	18	55228608	55335152	158	27	1127	3.9931	3.2612e-05	0.00018964	9.0815e-05	ENSBTAG00000006757	CA11
Fore shin	18	55246103	55363202	110	24	1127	3.9578	3.7824e-05	0.00015544	9.8634e-05	ENSBTAG00000014514	SEC1
Fore shin	18	56196435	56319371	244	26	1127	4.5191	3.1056e-06	0.0028615	9.254e-08	ENSBTAG00000050948	NUP62
Fore shin	18	56219038	56323691	238	25	1127	4.1136	1.9478e-05	0.0023133	2.5379e-06	ENSBTAG00000003457	ATF5
Fore shin	18	56232528	56338926	314	26	1127	4.2661	9.9458e-06	0.00056866	2.6808e-06	ENSBTAG00000016997	SIGLEC11
Fore shin	18	56241592	56377148	464	34	1127	4.1834	1.4358e-05	0.0024939	9.1957e-07	ENSBTAG00000005367	VRK3
Fore shin	18	56281952	56388812	388	28	1127	3.9694	3.6026e-05	0.0027515	3.2706e-06	ENSBTAG00000012064	ZNF473
Fore shin	18	56297247	56398824	397	31	1127	4.0887	2.1689e-05	0.0041864	2.1e-06	ENSBTAG00000053998	ENSBTAG00000053998
Fore shin	18	57865965	57967005	607	40	1127	4.2894	8.9589e-06	0.00087284	2.0374e-06	ENSBTAG00000049500	LOC787309
Fore shin	19	35403978	35563087	559	40	1127	4.0473	2.5907e-05	9.4162e-05	5.9898e-05	ENSBTAG00000020629	UTP18
Fore shin	20	65338705	65892986	3483	80	1127	4.4392	4.5148e-06	4.5904e-05	0.0002764	ENSBTAG00000019210	ADCY2
Fore shin	22	855960	1171554	853	55	1127	4.0797	2.2551e-05	0.00010818	0.0001234	ENSBTAG00000011628	EGFR
Fore shin	22	18623820	19617204	6166	110	1127	4.2303	1.167e-05	3.7076e-05	0.0075479	ENSBTAG00000013047	GRM7
Fore shin	27	24211580	24331834	173	33	1127	4.0134	2.9921e-05	0.00081067	1.6448e-05	ENSBTAG00000020084	LONRF1
Fore shin	27	24421292	24531185	276	16	1127	3.9701	3.5921e-05	0.00011691	0.0001598	ENSBTAG00000049113	ENSBTAG00000049113
Fore shin	27	27026382	27126675	491	39	1127	4.1435	1.7102e-05	5.0077e-05	0.00020954	ENSBTAG00000047140	ENSBTAG00000047140
Fore shin	27	41411703	41946044	2057	85	1127	4.6767	1.4574e-06	5.3803e-06	0.00013928	ENSBTAG00000017802	THRB
Fore shin	28	36846430	38182186	7344	153	1127	4.0352	2.7276e-05	0.00030313	0.0063546	ENSBTAG00000009587	NRG3
Fore shin	29	17745927	17903459	270	38	1127	4.1906	1.3913e-05	3.8928e-06	0.00048025	ENSBTAG00000012944	USP35
Fore shin	29	17778416	17879325	162	25	1127	4.0168	2.9501e-05	1.3408e-05	0.00031343	ENSBTAG00000051637	LOC782057
Fore shin	29	17810450	17931531	145	23	1127	4.1113	1.9671e-05	1.4608e-05	0.00017046	ENSBTAG00000054429	KCTD21
Fore shin	29	17828424	17929107	98	17	1127	4.033	2.7537e-05	5.2336e-05	0.00010788	ENSBTAG00000045601	ENSBTAG00000045601
Fore shin	29	20030973	20415371	1805	69	1127	4.5714	2.4228e-06	0.00033112	2.3783e-06	ENSBTAG00000001043	LUZP2
Fore shin	29	20106300	20206400	456	40	1127	4.7276	1.1358e-06	0.00010172	3.6881e-06	ENSBTAG00000045051	ENSBTAG00000045051
Fore shin	29	20170543	20270809	323	40	1127	4.3881	5.718e-06	0.00085491	7.0254e-07	ENSBTAG00000045374	ENSBTAG00000045374
Fore shin	29	23206230	23834284	4762	72	1127	4.0072	3.0719e-05	0.0002614	0.00026232	ENSBTAG00000050228	ENSBTAG00000050228
Chuck	1	69636148	69816359	146	24	1131	4.0973	2.0899e-05	0.00024956	2.8867e-05	ENSBTAG00000050482	ZNF148
Chuck	1	73721857	73906448	688	25	1131	3.9831	3.4015e-05	0.00015108	0.00024981	ENSBTAG00000019514	OPA1
Chuck	1	145152138	145346595	594	25	1131	4.0948	2.1125e-05	0.00011417	0.00014775	ENSBTAG00000023907	COL18A1
Chuck	2	92601773	92701878	954	36	1131	4.2539	1.0503e-05	3.0271e-05	4.6514e-05	ENSBTAG00000045092	LOC112443624
Chuck	2	92743751	92847284	424	29	1131	4.0551	2.5059e-05	0.00011941	0.00012606	ENSBTAG00000051630	ENSBTAG00000051630
Chuck	2	130175773	130304992	710	25	1131	4.5193	3.1018e-06	3.085e-05	8.9063e-06	ENSBTAG00000020102	EPHA8
Chuck	2	130247461	130383090	610	39	1131	4.4583	4.1305e-06	8.933e-05	3.3716e-06	ENSBTAG00000016448	ZBTB40
Chuck	2	130250980	130351055	480	35	1131	4.2799	9.3478e-06	9.211e-05	1.2768e-05	ENSBTAG00000045330	MIR2284U
Chuck	3	6584642	6714654	934	41	1131	3.9701	3.5926e-05	0.0010311	2.9442e-05	ENSBTAG00000005976	HSD17B7
Chuck	3	6627596	6903843	1502	71	1131	4.1659	1.5504e-05	0.00037787	5.3163e-05	ENSBTAG00000004885	DDR2
Chuck	5	59415929	59516885	476	21	1131	4.3318	7.3963e-06	0.00033627	6.2641e-06	ENSBTAG00000054478	OR9K2H
Chuck	5	59450353	59551387	374	29	1131	4.7508	1.0133e-06	2.1544e-06	3.2497e-05	ENSBTAG00000038567	OR9K2K
Chuck	5	59474006	59580242	457	32	1131	4.5931	2.1834e-06	1.0125e-05	2.3095e-05	ENSBTAG00000045722	ENSBTAG00000045722
Chuck	5	71756170	72414695	3498	63	1131	5.9464	1.3703e-09	5.1653e-09	2.8065e-06	ENSBTAG00000021953	LARGE1
Chuck	5	72135256	72235507	529	22	1131	4.8817	5.2585e-07	5.974e-06	3.6499e-06	ENSBTAG00000053499	ENSBTAG00000053499
Chuck	5	72145506	72245637	617	19	1131	5.1755	1.1368e-07	2.5805e-06	2.9734e-07	ENSBTAG00000044842	ENSBTAG00000044842
Chuck	5	72145506	72245639	617	19	1131	5.1755	1.1368e-07	2.5805e-06	2.9734e-07	ENSBTAG00000055245	ENSBTAG00000055245
Chuck	5	101959961	102117015	139	12	1131	4.4834	3.6736e-06	2.1517e-06	5.9752e-05	ENSBTAG00000051330	WC-7
Chuck	5	102036748	102197556	360	23	1131	4.2555	1.0427e-05	1.1722e-05	6.0928e-05	ENSBTAG00000048875	ENSBTAG00000048875
Chuck	6	87198937	87375253	1516	42	1131	4.0051	3.1002e-05	1.0756e-05	0.0014642	ENSBTAG00000009070	NPFFR2
Chuck	7	4373279	4566043	321	34	1131	4.2526	1.0567e-05	0.00016634	1.2307e-05	ENSBTAG00000010379	CRTC1
Chuck	7	4405897	4506000	174	28	1131	4.4114	5.1356e-06	1.3907e-05	1.4244e-05	ENSBTAG00000042781	LOC112447583
Chuck	7	32747053	32850043	1138	33	1131	4.3022	8.4571e-06	8.7182e-06	0.00089233	ENSBTAG00000054377	ENSBTAG00000054377
Chuck	7	42881212	42982153	90	13	1131	4.0527	2.5312e-05	3.8323e-05	6.4449e-05	ENSBTAG00000052753	OR2AZ3B
Chuck	7	42889788	42990729	83	12	1131	4.0826	2.2263e-05	4.0314e-05	6.0608e-05	ENSBTAG00000052768	OR2AZ1BP
Chuck	7	46213607	46364820	364	22	1131	4.4294	4.7248e-06	0.0001927	4.696e-06	ENSBTAG00000021520	DDX46
Chuck	7	46272048	46379335	238	16	1131	4.4766	3.7914e-06	0.00015138	2.2359e-06	ENSBTAG00000012762	C7H5orf24
Chuck	7	46291419	46391537	147	16	1131	4.9265	4.1853e-07	3.4019e-06	1.275e-06	ENSBTAG00000051363	LOC112447641
Chuck	7	46304701	46420643	138	17	1131	4.7874	8.4466e-07	3.5133e-06	2.9032e-06	ENSBTAG00000014744	TXNDC15
Chuck	7	46326971	46468526	193	19	1131	4.7467	1.0336e-06	0.00060114	9.0838e-08	ENSBTAG00000050621	PCBD2
Chuck	8	82048120	82211357	222	34	1131	4.3074	8.2607e-06	2.2716e-06	0.00036848	ENSBTAG00000009903	PTCH1
Chuck	10	29384772	29939488	1987	66	1131	4.2618	1.014e-05	6.7391e-06	0.001252	ENSBTAG00000025634	FMN1
Chuck	10	56504672	56829698	1422	57	1131	4.0687	2.3642e-05	1.1833e-05	0.0013806	ENSBTAG00000021876	WDR72
Chuck	11	86809610	86932947	255	22	1131	3.992	3.2765e-05	0.0019797	1.4569e-05	ENSBTAG00000001928	PDIA6
Chuck	12	68762433	68980042	1410	51	1131	4.1069	2.0047e-05	0.0022985	8.7136e-06	ENSBTAG00000054671	ENSBTAG00000054671
Chuck	12	68907842	69008084	644	24	1131	4.1178	1.9125e-05	0.0045835	2.0722e-06	ENSBTAG00000051263	LOC107133004
Chuck	12	77516984	77897326	1740	80	1131	4.1178	1.9122e-05	5.7008e-05	0.00073726	ENSBTAG00000037786	NALCN
Chuck	13	27957772	28084343	591	22	1131	4.4795	3.7416e-06	2.0942e-05	2.776e-05	ENSBTAG00000008821	SEPHS1
Chuck	14	1500747	1608425	233	26	1131	4.1335	1.7863e-05	4.2959e-05	7.1813e-05	ENSBTAG00000054126	CYP11B1
Chuck	14	1516634	1645335	302	32	1131	4.1409	1.73e-05	2.6035e-05	8.5349e-05	ENSBTAG00000054483	LOC112441461
Chuck	18	9300020	10204230	5247	102	1131	4.2969	8.6609e-06	0.007545	1.0491e-05	ENSBTAG00000034373	CDH13
Chuck	18	25944990	26058531	232	21	1131	4.1628	1.5721e-05	0.00032845	1.0072e-05	ENSBTAG00000013874	CFAP20
Chuck	18	25966093	26101043	260	28	1131	4.1725	1.5065e-05	0.00020345	1.9951e-05	ENSBTAG00000013784	CSNK2A2
Chuck	18	26035843	26169863	550	39	1131	4.528	2.9779e-06	6.7334e-05	2.9822e-06	ENSBTAG00000014144	CCDC113
Chuck	18	26069132	26182035	602	31	1131	4.5602	2.5547e-06	0.00014135	6.3292e-07	ENSBTAG00000014147	PRSS54
Chuck	18	32632891	32887077	513	66	1131	4.0548	2.5092e-05	4.1407e-06	0.0024557	ENSBTAG00000032092	CDH11
Chuck	18	51496288	51607282	679	41	1131	4.4421	4.4548e-06	2.8682e-06	0.00014639	ENSBTAG00000002976	CD177
Chuck	18	51516522	51619656	719	42	1131	4.6866	1.3886e-06	8.7165e-07	6.3988e-05	ENSBTAG00000016777	TEX101
Chuck	18	51536356	51639682	723	43	1131	4.6544	1.625e-06	8.6608e-07	9.9666e-05	ENSBTAG00000003886	BSP3
Chuck	18	51545902	51649506	857	44	1131	4.6589	1.5895e-06	1.1422e-06	0.00010547	ENSBTAG00000018882	BSP5
Chuck	18	51560806	51663644	972	43	1131	4.3792	5.9569e-06	4.3142e-06	0.00020623	ENSBTAG00000049614	LOC100299268
Chuck	18	51568421	51672953	974	43	1131	4.2113	1.2695e-05	2.5754e-05	0.00014865	ENSBTAG00000023434	BSP1
Chuck	18	54994414	55114944	388	37	1131	3.9716	3.5691e-05	0.0022682	1.9883e-05	ENSBTAG00000007107	TMEM143
Chuck	18	55015034	55125090	265	37	1131	4.4799	3.7332e-06	4.5498e-05	2.0004e-05	ENSBTAG00000008546	SYNGR4
Chuck	18	55028241	55136739	277	37	1131	4.4525	4.2447e-06	5.0793e-05	2.1185e-05	ENSBTAG00000004463	KDELR1
Chuck	18	55042790	55172806	311	43	1131	4.3092	8.191e-06	0.00011968	2.0185e-05	ENSBTAG00000023369	GRIN2D
Chuck	18	56444454	56556091	220	35	1131	3.9549	3.8278e-05	0.00057391	3.3924e-05	ENSBTAG00000039935	KCNC3
Chuck	22	855960	1171554	853	55	1131	4.723	1.1619e-06	1.4076e-05	2.4722e-06	ENSBTAG00000011628	EGFR
Chuck	22	7522111	7697124	709	47	1131	4.1945	1.3675e-05	8.6701e-06	0.00035987	ENSBTAG00000003952	FBXL2
Chuck	22	52621297	52725596	133	28	1131	3.982	3.4173e-05	0.00019118	5.6937e-05	ENSBTAG00000031454	PRSS42
Chuck	22	58431421	58622816	1237	57	1131	3.9892	3.3155e-05	0.0003254	7.7796e-05	ENSBTAG00000003665	NUP210
Chuck	23	29419275	29520207	1719	49	1131	3.9637	3.6892e-05	1.7918e-05	0.00029506	ENSBTAG00000047086	OR2H18
Chuck	23	29431565	29533772	1628	56	1131	4.0904	2.1532e-05	9.7594e-06	0.00027556	ENSBTAG00000046777	ENSBTAG00000046777
Chuck	23	29441367	29544154	1554	55	1131	4.1862	1.4185e-05	1.0818e-05	0.00015928	ENSBTAG00000052969	OR2B37
Chuck	23	29450748	29551680	1499	56	1131	4.0484	2.5782e-05	1.1937e-05	0.00046855	ENSBTAG00000046023	OR2H19
Chuck	23	29465616	29566566	1400	60	1131	4.0313	2.7736e-05	1.3103e-05	0.00074105	ENSBTAG00000038608	OR2G7B
Chuck	23	30391464	30500225	718	37	1131	4.1896	1.3972e-05	1.529e-05	0.0001156	ENSBTAG00000003575	ZKSCAN4
Chuck	24	56818850	57026543	606	34	1131	4.1021	2.0473e-05	8.6345e-06	0.00034967	ENSBTAG00000005738	ATP8B1
Chuck	25	14208684	14327458	860	25	1131	4.0851	2.2031e-05	0.00041099	0.00013208	ENSBTAG00000032640	CEP20
Chuck	26	31152529	31446918	1251	43	1131	3.9746	3.5247e-05	1.3603e-05	0.001172	ENSBTAG00000023891	RBM20
Chuck	26	31264870	31365149	633	33	1131	4.0201	2.9082e-05	2.9982e-05	0.00042256	ENSBTAG00000045427	ENSBTAG00000045427
Chuck	29	23206230	23834284	4762	71	1131	4.4611	4.0761e-06	1.1045e-05	0.00034112	ENSBTAG00000050228	ENSBTAG00000050228
Biceps.brachii	1	38153313	38317163	816	24	1047	4.042	2.6503e-05	3.633e-05	0.00030577	ENSBTAG00000023652	PROS1
Biceps.brachii	1	42276818	42378486	743	13	1047	4.09	2.1569e-05	3.4053e-05	0.00028423	ENSBTAG00000048630	ENSBTAG00000048630
Biceps.brachii	1	42288393	42389320	694	14	1047	4.0755	2.2958e-05	2.3021e-05	0.00040121	ENSBTAG00000052028	ENSBTAG00000052028
Biceps.brachii	1	42319229	42424903	495	19	1047	4.0627	2.4252e-05	1.3354e-05	0.00059958	ENSBTAG00000054232	ENSBTAG00000054232
Biceps.brachii	1	42389998	42490924	381	19	1047	4.404	5.3138e-06	0.00024154	1.9208e-06	ENSBTAG00000052415	OR5K20
Biceps.brachii	1	42410442	42511380	452	22	1047	4.4785	3.7581e-06	0.00011247	1.8223e-06	ENSBTAG00000054488	OR5H36
Biceps.brachii	1	42416127	42517104	503	23	1047	4.3684	6.2583e-06	7.2177e-05	6.3088e-06	ENSBTAG00000022908	OR5H30
Biceps.brachii	1	42439713	42540705	652	22	1047	4.8178	7.2569e-07	2.2869e-06	2.8043e-06	ENSBTAG00000051584	OR5H32
Biceps.brachii	1	42497339	42598863	1039	23	1047	4.7774	8.8795e-07	4.2827e-06	7.6107e-06	ENSBTAG00000051784	ENSBTAG00000051784
Biceps.brachii	1	73721857	73906448	688	26	1047	4.2587	1.0282e-05	4.2159e-05	4.6901e-05	ENSBTAG00000019514	OPA1
Biceps.brachii	1	108176813	108299139	462	27	1047	4.91	4.5542e-07	1.2905e-05	8.0209e-07	ENSBTAG00000003135	ENSBTAG00000003135
Biceps.brachii	1	121802796	121928087	765	28	1047	4.0602	2.4518e-05	0.00030561	1.1864e-05	ENSBTAG00000005522	PLSCR5
Biceps.brachii	2	25220780	25415912	631	34	1047	4.5093	3.2518e-06	4.95e-05	1.7462e-06	ENSBTAG00000049842	ENSBTAG00000049842
Biceps.brachii	2	25342971	25500609	548	18	1047	5.0536	2.1682e-07	4.4064e-05	6.3113e-08	ENSBTAG00000006918	TLK1
Biceps.brachii	2	25473794	25579803	674	34	1047	4.6676	1.5234e-06	8.0119e-06	1.331e-05	ENSBTAG00000036258	ENSBTAG00000036258
Biceps.brachii	2	25473852	25606898	792	40	1047	4.5244	3.0279e-06	2.0812e-05	1.2128e-05	ENSBTAG00000013218	GORASP2
Biceps.brachii	2	94313694	94454651	327	36	1047	4.1702	1.5218e-05	0.00020617	3.2858e-05	ENSBTAG00000014407	INO80D
Biceps.brachii	2	130175773	130304992	710	25	1047	4.3105	8.1436e-06	2.9082e-05	3.2417e-05	ENSBTAG00000020102	EPHA8
Biceps.brachii	2	130247461	130383090	610	39	1047	3.9953	3.231e-05	0.00010558	5.9228e-05	ENSBTAG00000016448	ZBTB40
Biceps.brachii	2	130250980	130351055	480	35	1047	3.9783	3.4708e-05	0.00010837	7.1826e-05	ENSBTAG00000045330	MIR2284U
Biceps.brachii	2	132638158	132740759	1140	28	1047	4.2876	9.0303e-06	5.6038e-05	6.015e-05	ENSBTAG00000002700	PLA2G2A
Biceps.brachii	2	132647460	132752249	1199	27	1047	4.1123	1.9585e-05	0.00015048	8.1435e-05	ENSBTAG00000048919	ENSBTAG00000048919
Biceps.brachii	2	132972950	133085378	997	32	1047	4.2267	1.186e-05	0.0029374	5.5158e-06	ENSBTAG00000007996	HTR6
Biceps.brachii	2	132995370	133106409	893	31	1047	4.2643	1.0025e-05	0.0015578	9.1049e-06	ENSBTAG00000005140	NBL1
Biceps.brachii	3	40720019	40820047	657	27	1047	4.8559	5.9922e-07	1.2514e-05	4.9443e-06	ENSBTAG00000050254	ENSBTAG00000050254
Biceps.brachii	3	54740812	54932110	559	16	1047	4.1109	1.9703e-05	0.00013981	4.251e-05	ENSBTAG00000002416	LOC783604
Biceps.brachii	4	59712231	59816221	788	27	1047	4.4594	4.1099e-06	0.0036026	2.0367e-07	ENSBTAG00000053964	ENSBTAG00000053964
Biceps.brachii	4	59817412	60500510	2623	81	1047	5.5514	1.4169e-08	2.6993e-05	2.2409e-07	ENSBTAG00000003490	ELMO1
Biceps.brachii	4	73274012	73477125	616	31	1047	4.029	2.8012e-05	3.5301e-05	0.0020009	ENSBTAG00000046430	ZNF804B
Biceps.brachii	4	80109127	80978936	2725	71	1047	4.8125	7.4513e-07	0.00011987	1.0169e-06	ENSBTAG00000032121	SUGCT
Biceps.brachii	5	59391530	59492483	555	16	1047	4.442	4.4572e-06	3.1401e-05	2.3867e-05	ENSBTAG00000052799	OR9K2I
Biceps.brachii	5	59415929	59516885	476	21	1047	4.4704	3.904e-06	1.3261e-05	5.0848e-05	ENSBTAG00000054478	OR9K2H
Biceps.brachii	5	59450353	59551387	374	29	1047	4.3965	5.5013e-06	1.4177e-06	0.00020789	ENSBTAG00000038567	OR9K2K
Biceps.brachii	5	71756170	72414695	3498	65	1047	6.3807	8.8136e-11	5.6035e-08	7.8425e-09	ENSBTAG00000021953	LARGE1
Biceps.brachii	5	72135256	72235507	529	18	1047	5.0254	2.5118e-07	1.2748e-05	3.439e-07	ENSBTAG00000053499	ENSBTAG00000053499
Biceps.brachii	5	72145506	72245637	617	20	1047	4.9787	3.2006e-07	3.4378e-06	1.5565e-06	ENSBTAG00000044842	ENSBTAG00000044842
Biceps.brachii	5	72145506	72245639	617	20	1047	4.9787	3.2006e-07	3.4378e-06	1.5565e-06	ENSBTAG00000055245	ENSBTAG00000055245
Biceps.brachii	5	97400152	97500346	383	26	1047	4.8535	6.0644e-07	2.1826e-06	4.0115e-06	ENSBTAG00000052497	LOC112446623
Biceps.brachii	5	97404273	97528531	484	25	1047	4.7732	9.0648e-07	1.1091e-06	1.651e-05	ENSBTAG00000008721	MANSC1
Biceps.brachii	5	97476603	97750083	618	33	1047	4.9405	3.8955e-07	9.75e-07	6.3078e-06	ENSBTAG00000011761	LRP6
Biceps.brachii	5	101959961	102117015	139	12	1047	5.4661	2.3005e-08	1.6187e-07	9.513e-08	ENSBTAG00000051330	WC-7
Biceps.brachii	5	102036748	102197556	360	23	1047	4.8757	5.4221e-07	1.542e-06	3.2763e-06	ENSBTAG00000048875	ENSBTAG00000048875
Biceps.brachii	5	108805713	108929525	314	32	1047	4.1152	1.9346e-05	0.00011533	0.00015805	ENSBTAG00000017313	ADA2
Biceps.brachii	5	108831354	108938096	290	30	1047	4.1601	1.5903e-05	5.7438e-05	0.00022383	ENSBTAG00000049605	ENSBTAG00000049605
Biceps.brachii	6	5695779	5944011	884	48	1047	4.3282	7.5165e-06	0.00033264	8.7832e-06	ENSBTAG00000024888	PDE5A
Biceps.brachii	6	36002150	36248478	348	33	1047	4.016	2.9593e-05	0.0016965	3.9205e-06	ENSBTAG00000010120	HERC3
Biceps.brachii	6	36032759	36134685	177	18	1047	4.0902	2.155e-05	0.012744	6.2275e-07	ENSBTAG00000010128	NAP1L5
Biceps.brachii	6	36399102	36521153	564	22	1047	4.7875	8.442e-07	7.816e-06	8.8536e-07	ENSBTAG00000005754	PPM1K
Biceps.brachii	6	36425377	36653209	797	24	1047	5.0876	1.8136e-07	5.3914e-06	1.4046e-07	ENSBTAG00000017704	ABCG2
Biceps.brachii	6	36442697	36542803	381	18	1047	4.4204	4.9251e-06	9.4112e-06	8.4377e-06	ENSBTAG00000052843	LOC112447205
Biceps.brachii	6	36476394	36578765	507	20	1047	4.5139	3.183e-06	3.1971e-05	2.5805e-06	ENSBTAG00000053992	ENSBTAG00000053992
Biceps.brachii	6	36563501	36722493	241	25	1047	4.3346	7.2997e-06	2.0526e-05	1.6552e-05	ENSBTAG00000020031	PKD2
Biceps.brachii	6	37090752	37216191	541	10	1047	5.8257	2.8429e-09	3.013e-06	2.4787e-10	ENSBTAG00000005989	LAP3
Biceps.brachii	6	37119216	37225026	366	11	1047	5.4596	2.3855e-08	2.9918e-06	1.1508e-08	ENSBTAG00000019441	MED28
Biceps.brachii	6	37131075	37351540	736	14	1047	6.1841	3.1236e-10	1.6056e-08	3.7527e-09	ENSBTAG00000005932	FAM184B
Biceps.brachii	6	37227323	37428124	512	12	1047	6.2603	1.9215e-10	8.724e-07	3.5376e-11	ENSBTAG00000021582	NCAPG
Biceps.brachii	6	37265442	37370955	377	9	1047	6.2291	2.3459e-10	1.0386e-06	3.8547e-11	ENSBTAG00000011973	ENSBTAG00000011973
Biceps.brachii	6	37330296	37607106	381	9	1047	5.5323	1.5802e-08	3.5128e-06	4.8425e-09	ENSBTAG00000046561	LCORL
Biceps.brachii	6	39729895	40232890	1189	43	1047	4.4553	4.1883e-06	1.2076e-05	8.4143e-05	ENSBTAG00000005108	SLIT2
Biceps.brachii	6	40037130	40137239	142	20	1047	4.1144	1.9411e-05	8.494e-05	3.947e-05	ENSBTAG00000029783	MIR218-1
Biceps.brachii	6	40200033	41626485	5837	91	1047	4.6635	1.5541e-06	1.4099e-05	0.00053878	ENSBTAG00000047743	KCNIP4
Biceps.brachii	6	42531335	42634930	267	20	1047	4.1867	1.4154e-05	7.6089e-05	4.7335e-05	ENSBTAG00000054175	ENSBTAG00000054175
Biceps.brachii	7	32747053	32850043	1138	33	1047	4.4075	5.2279e-06	2.222e-05	0.00010349	ENSBTAG00000054377	ENSBTAG00000054377
Biceps.brachii	7	46272048	46379335	238	16	1047	3.9627	3.7047e-05	0.00070986	3.104e-05	ENSBTAG00000012762	C7H5orf24
Biceps.brachii	7	46291419	46391537	147	16	1047	4.3219	7.7345e-06	2.65e-05	1.7939e-05	ENSBTAG00000051363	LOC112447641
Biceps.brachii	7	46304701	46420643	138	17	1047	4.1841	1.4316e-05	2.3187e-05	3.996e-05	ENSBTAG00000014744	TXNDC15
Biceps.brachii	7	57746185	58355705	2157	63	1047	4.1144	1.9407e-05	3.0547e-05	0.00048475	ENSBTAG00000001862	PPP2R2B
Biceps.brachii	7	79058303	79159525	254	18	1047	4.1173	1.9169e-05	0.0005065	1.4524e-05	ENSBTAG00000030274	ENSBTAG00000030274
Biceps.brachii	8	9597783	9893899	1151	47	1047	4.0836	2.2173e-05	0.0001158	0.00017336	ENSBTAG00000010819	HMBOX1
Biceps.brachii	8	82048120	82211357	222	34	1047	4.4433	4.4292e-06	5.8548e-06	0.00020854	ENSBTAG00000009903	PTCH1
Biceps.brachii	9	12379180	12698301	1646	66	1047	4.1655	1.5536e-05	6.8991e-06	0.0023519	ENSBTAG00000007791	KCNQ5
Biceps.brachii	10	29384772	29939488	1987	66	1047	4.306	8.3124e-06	3.9922e-05	0.00018427	ENSBTAG00000025634	FMN1
Biceps.brachii	10	66353676	66453782	187	26	1047	4.0806	2.2455e-05	7.1738e-05	4.9977e-05	ENSBTAG00000051727	LOC112448655
Biceps.brachii	10	74199809	74313081	329	31	1047	4.4222	4.8843e-06	7.8758e-06	0.00023049	ENSBTAG00000030792	ENSBTAG00000030792
Biceps.brachii	11	808769	972067	456	49	1047	4.0368	2.7089e-05	0.00018653	8.8593e-05	ENSBTAG00000054306	ENSBTAG00000054306
Biceps.brachii	11	11498544	11606964	279	28	1047	4.5613	2.5422e-06	0.00075694	2.4679e-07	ENSBTAG00000021961	SPR
Biceps.brachii	11	11575730	12394742	1983	37	1047	4.4313	4.6823e-06	5.5032e-05	1.0914e-05	ENSBTAG00000020799	EXOC6B
Biceps.brachii	11	72911185	73011303	467	28	1047	4.0073	3.0712e-05	0.00028842	0.00011748	ENSBTAG00000054929	ENSBTAG00000054929
Biceps.brachii	11	74794189	74948502	77	15	1047	4.4025	5.3517e-06	1.3993e-05	1.9396e-05	ENSBTAG00000023172	ITSN2
Biceps.brachii	11	74865657	74982174	44	10	1047	4.6221	1.8997e-06	6.5287e-06	1.112e-05	ENSBTAG00000051942	ENSBTAG00000051942
Biceps.brachii	11	74884684	74996757	63	16	1047	4.3637	6.3941e-06	1.8082e-05	5.1775e-05	ENSBTAG00000000261	FAM228A
Biceps.brachii	11	74897557	75024106	103	22	1047	4.2934	8.7979e-06	2.6619e-05	3.0226e-05	ENSBTAG00000030864	FAM228B
Biceps.brachii	11	92231916	92349694	396	33	1047	3.9689	3.6098e-05	7.2949e-05	8.3636e-05	ENSBTAG00000039186	LOC527409
Biceps.brachii	11	92267777	92445185	462	43	1047	3.9885	3.3246e-05	0.00010461	9.7518e-05	ENSBTAG00000012090	GGTA1
Biceps.brachii	11	93914029	94014991	164	25	1047	3.9995	3.1736e-05	0.00020008	0.00015489	ENSBTAG00000038249	OR5C1
Biceps.brachii	11	93922553	94023503	154	23	1047	3.9676	3.6301e-05	0.00020958	0.00019721	ENSBTAG00000030676	OR1K1
Biceps.brachii	13	22567865	22667934	113	22	1047	4.053	2.5288e-05	2.707e-05	0.00050765	ENSBTAG00000046646	MIR2285D
Biceps.brachii	14	1500747	1608425	233	26	1047	4.0116	3.0152e-05	7.4935e-05	6.2387e-05	ENSBTAG00000054126	CYP11B1
Biceps.brachii	14	8688181	9079965	1511	64	1047	4.6139	1.9757e-06	0.00016457	3.9294e-06	ENSBTAG00000020667	KCNQ3
Biceps.brachii	14	23280541	23425751	198	32	1047	4.0213	2.8941e-05	0.00010827	4.6144e-05	ENSBTAG00000004022	PLAG1
Biceps.brachii	14	23326061	23433133	148	28	1047	4.0411	2.6602e-05	0.00055518	1.3962e-05	ENSBTAG00000049910	CHCHD7
Biceps.brachii	14	23345823	23447050	158	29	1047	4.1152	1.934e-05	0.00039586	1.9671e-05	ENSBTAG00000054153	ENSBTAG00000054153
Biceps.brachii	14	23378404	23491042	207	30	1047	4.3708	6.1886e-06	2.3149e-05	4.4087e-05	ENSBTAG00000018570	SDR16C5
Biceps.brachii	14	23425942	23552005	269	25	1047	4.1743	1.4945e-05	5.7473e-05	4.9397e-05	ENSBTAG00000040321	SDR16C6
Biceps.brachii	14	47522111	47719435	336	28	1047	4.0824	2.2287e-05	0.00020428	5.0927e-05	ENSBTAG00000014032	EIF3H
Biceps.brachii	15	56846688	57402721	1892	62	1047	4.0712	2.339e-05	5.2472e-05	0.00031452	ENSBTAG00000021855	ANO3
Biceps.brachii	16	31576657	31992949	1934	64	1047	4.2049	1.3063e-05	0.0007555	2.1301e-05	ENSBTAG00000012715	KIF26B
Biceps.brachii	16	46526941	46662081	304	22	1047	4.1441	1.7057e-05	6.2665e-05	0.00049172	ENSBTAG00000054938	CAMTA1
Biceps.brachii	16	46657282	46827605	390	22	1047	4.0636	2.4159e-05	9.1798e-05	0.00025336	ENSBTAG00000011217	DNAJC11
Biceps.brachii	16	46860358	46993809	218	18	1047	4.002	3.1408e-05	0.00067016	6.4329e-05	ENSBTAG00000006515	ESPN
Biceps.brachii	16	70867390	70969613	347	30	1047	4.3394	7.1446e-06	0.003228	1.9942e-07	ENSBTAG00000052787	GARIN4
Biceps.brachii	16	70874511	70987490	395	35	1047	4.0388	2.6866e-05	0.0041432	1.6306e-06	ENSBTAG00000008545	ATF3
Biceps.brachii	16	72155829	72692416	3323	79	1047	4.2479	1.0787e-05	0.00037254	0.00014835	ENSBTAG00000008710	KCNH1
Biceps.brachii	16	72627854	72727960	691	30	1047	4.7885	8.401e-07	4.1525e-07	6.3331e-05	ENSBTAG00000053350	LOC112441928
Biceps.brachii	17	72111969	72216774	166	28	1047	4.1388	1.7455e-05	0.0001106	2.3424e-05	ENSBTAG00000047538	RIMBP3B
Biceps.brachii	18	9300020	10204230	5247	101	1047	4.239	1.1227e-05	0.0028279	4.989e-05	ENSBTAG00000034373	CDH13
Biceps.brachii	18	10470491	10631675	447	52	1047	4.4608	4.0821e-06	0.00028327	1.0312e-06	ENSBTAG00000049788	WFDC1
Biceps.brachii	20	53283437	53986986	3695	61	1047	3.9704	3.5882e-05	0.00022093	0.0004556	ENSBTAG00000037844	CDH18
Biceps.brachii	20	55475762	55582581	994	28	1047	4.0172	2.9448e-05	0.00019956	6.7163e-05	ENSBTAG00000053660	ENSBTAG00000053660
Biceps.brachii	20	59176991	59539350	2510	50	1047	3.9719	3.565e-05	5.4879e-05	0.00096965	ENSBTAG00000021972	DNAH5
Biceps.brachii	22	855960	1171554	853	56	1047	3.9807	3.4354e-05	2.0263e-05	0.00082525	ENSBTAG00000011628	EGFR
Biceps.brachii	22	9837448	9941979	491	33	1047	4.2104	1.2749e-05	0.0024956	8.9841e-06	ENSBTAG00000050443	ENSBTAG00000050443
Biceps.brachii	23	1692327	1793079	930	17	1047	4.8698	5.5859e-07	1.1134e-05	2.3236e-06	ENSBTAG00000054412	ENSBTAG00000054412
Biceps.brachii	23	12510570	12938737	2216	56	1047	4.7762	8.934e-07	3.5337e-05	7.2004e-06	ENSBTAG00000014063	DNAH8
Biceps.brachii	26	13158458	13263362	331	26	1047	4.2269	1.1845e-05	2.1344e-05	0.00011231	ENSBTAG00000014831	PPP1R3C
Biceps.brachii	26	13478540	13829279	920	50	1047	5.7328	4.9401e-09	9.0128e-07	4.1221e-09	ENSBTAG00000015450	CPEB3
Biceps.brachii	26	13653834	13753911	233	26	1047	5.4368	2.7118e-08	5.249e-06	6.9744e-09	ENSBTAG00000043382	ENSBTAG00000043382
Biceps.brachii	26	13954835	14100631	587	32	1047	4.7452	1.0416e-06	0.00025741	1.6476e-07	ENSBTAG00000009383	KIF11
Biceps.brachii	26	14005286	14106972	323	35	1047	4.5473	2.7176e-06	0.00022795	9.316e-07	ENSBTAG00000046100	ENSBTAG00000046100
Biceps.brachii	26	14025882	14131682	388	42	1047	4.625	1.8734e-06	7.3232e-05	1.1191e-06	ENSBTAG00000014217	HHEX
Biceps.brachii	26	14031985	14269610	764	59	1047	4.7362	1.0889e-06	0.00024385	3.2479e-07	ENSBTAG00000049226	ENSBTAG00000049226
Biceps.brachii	26	42690067	42808179	452	43	1047	4.0047	3.1045e-05	0.000237	4.7326e-05	ENSBTAG00000023845	C26H10orf88
Biceps.brachii	26	42717646	42830839	392	43	1047	4.0842	2.2114e-05	0.00012697	6.2804e-05	ENSBTAG00000014028	PSTK
Biceps.brachii	28	5827005	6236839	1702	64	1047	4.0448	2.6184e-05	0.00014994	0.00023984	ENSBTAG00000000535	PCNX2
Biceps.brachii	28	24808160	24935916	310	31	1047	3.9948	3.237e-05	0.0015317	1.9447e-05	ENSBTAG00000023054	SLC25A16
Biceps.brachii	28	24868286	25085716	390	54	1047	4.0012	3.1515e-05	0.00011713	0.00011995	ENSBTAG00000037756	TET1
Biceps.brachii	28	24894471	24994604	237	35	1047	4.0529	2.5293e-05	0.00021	3.6889e-05	ENSBTAG00000042281	LOC112444799
Biceps.brachii	29	42461025	42579571	198	16	1047	3.9786	3.4661e-05	3.7735e-05	0.00019398	ENSBTAG00000045862	FERMT3
Biceps.brachii	29	42481635	42584804	127	11	1047	4.0038	3.1161e-05	9.2773e-05	0.0001135	ENSBTAG00000016559	NUDT22
Biceps.brachii	29	42484249	42589123	115	10	1047	4.0205	2.9034e-05	0.00013123	0.00010223	ENSBTAG00000016560	DNAJC4
Biceps.brachii	29	46799877	46967259	598	48	1047	4.0777	2.274e-05	2.8644e-05	0.00030414	ENSBTAG00000011898	LTO1
Biceps.brachii	29	46838863	46948541	470	46	1047	4.299	8.5778e-06	1.16e-05	0.00017205	ENSBTAG00000017514	CCND1
Biceps.brachii	29	47511091	48169060	4210	113	1047	3.9549	3.8288e-05	0.00011783	0.003412	ENSBTAG00000003171	SHANK2
Topside	1	69146881	69362128	1515	64	1136	4.1139	1.9455e-05	2.3137e-05	0.00046065	ENSBTAG00000013755	ITGB5
Topside	1	69471456	69720381	304	30	1136	3.9603	3.7431e-05	0.005716	3.3607e-06	ENSBTAG00000000496	SLC12A8
Topside	1	69636148	69816359	146	24	1136	4.9352	4.0027e-07	4.2953e-05	3.6623e-07	ENSBTAG00000050482	ZNF148
Topside	1	71713573	71814594	151	17	1136	4.0805	2.2472e-05	0.0011333	1.0955e-05	ENSBTAG00000048826	ENSBTAG00000048826
Topside	1	71792568	71894284	104	13	1136	4.0274	2.8196e-05	6.7933e-05	4.7467e-05	ENSBTAG00000053541	LOC101904360
Topside	1	73721857	73906448	688	25	1136	4.7232	1.1605e-06	2.5478e-06	4.9753e-05	ENSBTAG00000019514	OPA1
Topside	1	121802796	121928087	765	27	1136	4.0104	3.0313e-05	0.00014309	5.1851e-05	ENSBTAG00000005522	PLSCR5
Topside	1	135703514	135874423	913	25	1136	4.0258	2.8396e-05	0.00021727	8.3816e-05	ENSBTAG00000000526	TOPBP1
Topside	1	135817529	135931717	409	30	1136	4.3174	7.8931e-06	1.704e-05	6.8298e-05	ENSBTAG00000035556	CDV3
Topside	1	145152138	145346595	594	25	1136	4.1568	1.6139e-05	5.0757e-05	0.00026544	ENSBTAG00000023907	COL18A1
Topside	2	7148509	7407287	1160	60	1136	4.6933	1.3443e-06	2.2165e-06	6.9812e-05	ENSBTAG00000027020	COL5A2
Topside	2	14006093	14503673	2078	46	1136	3.9756	3.5099e-05	0.021709	9.8461e-07	ENSBTAG00000012100	PDE1A
Topside	2	14873735	14976095	599	24	1136	4.5666	2.4789e-06	3.0794e-05	7.9994e-06	ENSBTAG00000001755	NEUROD1
Topside	2	17026721	17490980	1404	61	1136	3.974	3.5334e-05	0.00038696	5.7647e-05	ENSBTAG00000003120	ZNF385B
Topside	2	17327314	17427751	296	35	1136	4.2144	1.2521e-05	0.00041163	6.202e-06	ENSBTAG00000046904	ENSBTAG00000046904
Topside	2	18431775	18746841	1751	58	1136	4.5924	2.1912e-06	7.6831e-05	5.4346e-06	ENSBTAG00000014405	OSBPL6
Topside	2	18647362	18754871	796	33	1136	5.2243	8.7414e-08	2.6014e-05	2.0566e-08	ENSBTAG00000054850	ENSBTAG00000054850
Topside	2	18708172	18829396	545	29	1136	6.1107	4.9612e-10	3.405e-07	2.7776e-10	ENSBTAG00000006168	RBM45
Topside	2	18729444	18852820	390	26	1136	6.1494	3.8894e-10	2.4078e-07	4.4678e-10	ENSBTAG00000039522	CYCT
Topside	2	18776605	19300049	1598	69	1136	6.1033	5.1954e-10	2.5407e-05	1.568e-11	ENSBTAG00000016396	PDE11A
Topside	2	18816608	18916811	295	24	1136	5.1087	1.6222e-07	2.268e-05	3.8646e-08	ENSBTAG00000049860	ENSBTAG00000049860
Topside	2	22080033	22309090	629	38	1136	4.2019	1.3232e-05	6.1151e-06	0.00034405	ENSBTAG00000001585	WIPF1
Topside	2	22217736	22317841	319	33	1136	4.1266	1.8411e-05	1.2469e-05	0.00034249	ENSBTAG00000043001	LOC112443613
Topside	2	23557682	23987801	1965	58	1136	4.7911	8.295e-07	6.3478e-07	6.9714e-05	ENSBTAG00000020984	RAPGEF4
Topside	2	24030798	24130904	227	24	1136	4.0461	2.6042e-05	0.00017665	5.2128e-05	ENSBTAG00000052732	LOC112443693
Topside	2	24106202	24206277	357	34	1136	4.1539	1.6341e-05	4.2483e-05	6.7715e-05	ENSBTAG00000045375	MIR2352
Topside	2	25220780	25415912	631	34	1136	5.5201	1.6936e-08	1.569e-06	1.9577e-08	ENSBTAG00000049842	ENSBTAG00000049842
Topside	2	25243929	25344171	283	28	1136	5.0559	2.1423e-07	6.6345e-06	3.0595e-07	ENSBTAG00000052085	ENSBTAG00000052085
Topside	2	25342971	25500609	548	24	1136	4.9884	3.0435e-07	5.341e-05	2.3353e-07	ENSBTAG00000006918	TLK1
Topside	2	25473794	25579803	674	34	1136	6.1592	3.6559e-10	8.4369e-10	2.9033e-07	ENSBTAG00000036258	ENSBTAG00000036258
Topside	2	25473852	25606898	792	40	1136	6.2493	2.0621e-10	3.0675e-09	2.1369e-08	ENSBTAG00000013218	GORASP2
Topside	2	26838630	27079783	1116	54	1136	5.2429	7.9053e-08	9.4851e-06	9.8169e-08	ENSBTAG00000004555	LRP2
Topside	2	28309603	28515250	1269	46	1136	4.3214	7.7537e-06	3.9211e-05	0.00010278	ENSBTAG00000052783	ENSBTAG00000052783
Topside	2	71186196	71292268	341	17	1136	4.2539	1.0506e-05	0.002	2.3377e-06	ENSBTAG00000026825	TMEM37
Topside	2	71194652	71369376	564	33	1136	4.5645	2.5039e-06	2.333e-05	8.0262e-06	ENSBTAG00000013619	SCTR
Topside	2	71387172	71520213	638	28	1136	4.6006	2.1064e-06	1.4066e-05	6.9524e-06	ENSBTAG00000009057	ENSBTAG00000009057
Topside	2	71430988	71532235	478	23	1136	4.6947	1.335e-06	3.8758e-06	7.4291e-06	ENSBTAG00000009058	TMEM177
Topside	2	71496908	71783059	544	20	1136	3.9547	3.8313e-05	6.9375e-05	7.1166e-05	ENSBTAG00000020855	PTPN4
Topside	2	71700119	71966145	381	17	1136	4.5264	2.9995e-06	1.8326e-05	2.0459e-06	ENSBTAG00000018236	EPB41L5
Topside	2	71812812	71912949	109	9	1136	5.1355	1.4067e-07	9.309e-06	4.2385e-08	ENSBTAG00000043360	LOC112443684
Topside	2	71889113	71991225	149	9	1136	4.3111	8.1225e-06	3.8844e-05	4.265e-06	ENSBTAG00000026829	TMEM185B
Topside	2	71891425	72066188	653	12	1136	4.2437	1.0994e-05	0.00014647	2.561e-06	ENSBTAG00000032021	RALB
Topside	2	72058054	72163653	291	18	1136	4.2283	1.1772e-05	2.4392e-05	5.6121e-05	ENSBTAG00000049058	INHBB
Topside	2	76063318	76971405	4392	77	1136	4.3377	7.1986e-06	4.5758e-05	0.00092113	ENSBTAG00000031898	CNTNAP5
Topside	2	92601773	92701878	954	36	1136	4.0147	2.9755e-05	0.0010718	1.9454e-05	ENSBTAG00000045092	LOC112443624
Topside	2	92743751	92847284	424	29	1136	4.2234	1.2033e-05	0.00042319	5.9886e-06	ENSBTAG00000051630	ENSBTAG00000051630
Topside	2	95908458	96008551	150	18	1136	3.9818	3.4197e-05	0.061061	1.4178e-07	ENSBTAG00000044599	ENSBTAG00000044599
Topside	2	95942566	96077482	158	20	1136	4.4513	4.2677e-06	0.036838	9.0298e-09	ENSBTAG00000016297	CCNYL1
Topside	2	95989164	96090921	107	19	1136	4.6718	1.4925e-06	0.017001	1.7718e-09	ENSBTAG00000020957	FZD5
Topside	2	96051252	96368495	1184	36	1136	4.8371	6.5865e-07	5.5728e-05	8.8176e-07	ENSBTAG00000007830	PLEKHM3
Topside	2	131274608	131499347	707	40	1136	4.1213	1.8839e-05	0.00035272	3.0106e-05	ENSBTAG00000002977	ECE1
Topside	2	132212279	132364628	1395	26	1136	4.0401	2.6716e-05	0.023472	1.5332e-06	ENSBTAG00000013511	VWA5B1
Topside	2	132647460	132752249	1199	27	1136	4.6754	1.467e-06	0.00016937	3.9701e-07	ENSBTAG00000048919	ENSBTAG00000048919
Topside	2	132660095	132763984	1173	27	1136	4.3561	6.6211e-06	0.00027801	3.4877e-06	ENSBTAG00000005759	PLA2G2A
Topside	2	132688657	132791687	1085	37	1136	4.1372	1.7579e-05	0.00023048	1.4536e-05	ENSBTAG00000013039	LOC615045
Topside	2	132837311	132938400	1107	50	1136	4.1731	1.5024e-05	0.0009651	7.4588e-06	ENSBTAG00000030367	RNF186
Topside	2	132865932	133070007	2249	46	1136	4.7877	8.4341e-07	0.00065482	6.607e-07	ENSBTAG00000007998	TMCO4
Topside	2	132972950	133085378	997	32	1136	5.2111	9.3874e-08	0.0018386	6.7991e-09	ENSBTAG00000007996	HTR6
Topside	2	132995370	133106409	893	30	1136	4.7956	8.1092e-07	0.00085625	1.986e-07	ENSBTAG00000005140	NBL1
Topside	2	133023788	133160076	953	36	1136	4.5577	2.5864e-06	0.03493	6.8464e-08	ENSBTAG00000050219	MICOS10
Topside	3	6584642	6714654	934	41	1136	4.2416	1.1097e-05	0.00042181	1.0075e-05	ENSBTAG00000005976	HSD17B7
Topside	3	6609416	6710465	678	39	1136	4.6784	1.4457e-06	0.00072369	1.9016e-07	ENSBTAG00000050123	ENSBTAG00000050123
Topside	3	6627596	6903843	1502	71	1136	4.7228	1.1632e-06	5.3729e-05	3.9274e-06	ENSBTAG00000004885	DDR2
Topside	3	45358337	46380781	5419	95	1136	5.1076	1.6318e-07	1.238e-06	0.00073899	ENSBTAG00000031358	DPYD
Topside	3	48904585	49015477	394	42	1136	3.9864	3.3539e-05	0.0055843	2.3387e-06	ENSBTAG00000007101	F3
Topside	3	48930774	49120167	464	49	1136	4.6466	1.6873e-06	2.0412e-05	5.6991e-06	ENSBTAG00000009698	ABCD3
Topside	3	54098968	54215067	959	20	1136	4.2957	8.7059e-06	0.00035539	9.813e-05	ENSBTAG00000001143	LOC512486
Topside	3	54137433	54326697	425	20	1136	4.1391	1.7433e-05	0.00044599	0.00018491	ENSBTAG00000037634	GBP4
Topside	3	54533803	54644324	343	10	1136	5.0895	1.7949e-07	4.9778e-06	2.8612e-07	ENSBTAG00000031186	GBP6
Topside	3	54570770	54676951	374	11	1136	4.9403	3.9003e-07	4.4542e-06	4.9728e-07	ENSBTAG00000024272	ENSBTAG00000024272
Topside	3	54665932	54832223	566	16	1136	3.9589	3.7648e-05	0.00019578	9.451e-05	ENSBTAG00000038233	LOC507055
Topside	3	54740812	54932110	559	21	1136	4.0728	2.3229e-05	7.5472e-05	9.3777e-05	ENSBTAG00000002416	LOC783604
Topside	3	54851260	55033375	821	22	1136	4.1014	2.0532e-05	3.3109e-05	0.00036914	ENSBTAG00000017670	LOC511531
Topside	3	54878686	55039008	794	21	1136	4.0584	2.4706e-05	6.4744e-05	0.00030862	ENSBTAG00000000505	KYAT3
Topside	3	57508897	57642968	1227	22	1136	3.9804	3.4397e-05	0.00020699	6.4179e-05	ENSBTAG00000008161	CLCA1
Topside	3	57557299	57698396	1280	30	1136	4.018	2.9347e-05	0.00033374	4.2596e-05	ENSBTAG00000038215	CLCA2
Topside	4	18967935	19068355	319	32	1136	3.9532	3.8556e-05	8.9477e-06	0.0016229	ENSBTAG00000038527	LOC783382
Topside	4	22339767	23312263	3686	116	1136	4.3105	8.144e-06	2.8271e-05	0.0053375	ENSBTAG00000021905	DGKB
Topside	4	27767880	27869874	250	47	1136	3.9647	3.6748e-05	0.00078609	2.7888e-05	ENSBTAG00000046922	TWIST1
Topside	4	47159854	47259960	551	38	1136	4.0519	2.5403e-05	6.8619e-05	0.00019521	ENSBTAG00000042539	LOC112446531
[truncated: 3,639 more rows]
