# Supplementary material for: Comprehensive Multi-omics Analysis of Regulatory Variants for Body Weight in Cattle
Source: Genomics Proteomics Bioinformatics. 2025 Aug 18;23(4):qzaf067. doi: 10.1093/gpbjnl/qzaf067 (PMC12701805; doi:10.1093/gpbjnl/qzaf067)
Supplement: qzaf067_Supplementary_Data [file qzaf067_supplementary_data.zip › Table S6.xlsx]

## Sheet: S6. selective sweeps
Table S6 Putative selected genes revealed by selective sweeps using iHS statistics in Huaxi cattle
Note: CHR is the chromosome. Left is the start of selected region. right is the end of selected region. Region is the coordinates of selevtive sweeps.Abs_iHS is the absolute value of integrated haplotype scores for this region.
CHR	Left	Right	Region	Abs_iHS	Number of SNPs	Candidate genes
27	200001	250001	chr27:200,001-250,001	4.04753	397	Not found
16	43050001	43100001	chr16:43,050,001-43,100,001	3.81512	42	PEX14
16	43000001	43050001	chr16:43,000,001-43,050,001	3.72573	32	PEX14
7	49500001	49550001	chr7:49,500,001-49,550,001	3.62098	70	LOC112447619,WNT8A
3	13300001	13350001	chr3:13,300,001-13,350,001	3.60679	588	Not found
6	70100001	70150001	chr6:70,100,001-70,150,001	3.53757	17	Not found
6	37050001	37100001	chr6:37,050,001-37,100,001	3.09464	307	Not found
24	49550001	49600001	chr24:49,550,001-49,600,001	3.06266	137	MYO5B
6	69950001	70000001	chr6:69,950,001-70,000,001	2.97726	127	LOC112447208
6	70550001	70600001	chr6:70,550,001-70,600,001	2.95327	168	LOC112447210,KDR
22	49450001	49500001	chr22:49,450,001-49,500,001	2.82967	60	DOCK3
15	46100001	46150001	chr15:46,100,001-46,150,001	2.824	187	OR2D37,ENSBTAG00000051394
8	106100001	106150001	chr8:106,100,001-106,150,001	2.79316	370	ASTN2
10	65400001	65450001	chr10:65,400,001-65,450,001	2.78006	230	ENSBTAG00000052848
6	70700001	70750001	chr6:70,700,001-70,750,001	2.77953	196	Not found
6	27250001	27300001	chr6:27,250,001-27,300,001	2.77532	284	Not found
3	119300001	119350001	chr3:119,300,001-119,350,001	2.73726	223	OR9S39,ENSBTAG00000050120,OR9S36B
16	44350001	44400001	chr16:44,350,001-44,400,001	2.72637	279	GPR157,LOC107131287
6	69900001	69950001	chr6:69,900,001-69,950,001	2.70669	157	ENSBTAG00000050042
6	70000001	70050001	chr6:70,000,001-70,050,001	2.70518	67	Not found
15	14700001	14750001	chr15:14,700,001-14,750,001	2.69519	109	Not found
1	2450001	2500001	chr1:2,450,001-2,500,001	2.69165	152	OLIG1
5	59650001	59700001	chr5:59,650,001-59,700,001	2.65017	128	OR9K2,OR9K7
17	47650001	47700001	chr17:47,650,001-47,700,001	2.6282	205	TMEM132D
15	46050001	46100001	chr15:46,050,001-46,100,001	2.60885	137	OR2AG1G,OR2AG2,OR2AG1
22	49900001	49950001	chr22:49,900,001-49,950,001	2.60302	100	CACNA2D2
6	37850001	37900001	chr6:37,850,001-37,900,001	2.60186	232	Not found
21	66800001	66850001	chr21:66,800,001-66,850,001	2.60103	148	ENSBTAG00000049735,PPP2R5C
20	15150001	15200001	chr20:15,150,001-15,200,001	2.59745	225	RNF180
16	45000001	45050001	chr16:45,000,001-45,050,001	2.59529	95	SLC45A1,RERE
22	49500001	49550001	chr22:49,500,001-49,550,001	2.58023	58	DOCK3
6	70650001	70700001	chr6:70,650,001-70,700,001	2.5589	49	Not found
20	3850001	3900001	chr20:3,850,001-3,900,001	2.55821	80	STK10
16	76800001	76850001	chr16:76,800,001-76,850,001	2.55726	174	C16H1orf53
6	70750001	70800001	chr6:70,750,001-70,800,001	2.55182	124	Not found
21	3300001	3350001	chr21:3,300,001-3,350,001	2.55099	383	Not found
6	70400001	70450001	chr6:70,400,001-70,450,001	2.54477	137	Not found
7	49800001	49850001	chr7:49,800,001-49,850,001	2.54141	16	REEP2,EGR1,ENSBTAG00000054382,KDM3B
22	55050001	55100001	chr22:55,050,001-55,100,001	2.52787	418	SLC6A1
17	550001	600001	chr17:550,001-600,001	2.5265	375	CPE
6	70600001	70650001	chr6:70,600,001-70,650,001	2.52491	141	KDR
10	82800001	82850001	chr10:82,800,001-82,850,001	2.52073	245	Not found
11	56700001	56750001	chr11:56,700,001-56,750,001	2.50868	373	REG3A
8	106200001	106250001	chr8:106,200,001-106,250,001	2.49746	263	ASTN2
11	56600001	56650001	chr11:56,600,001-56,650,001	2.49308	422	REG3G
24	30900001	30950001	chr24:30,900,001-30,950,001	2.4929	245	Not found
17	600001	650001	chr17:600,001-650,001	2.48491	373	CPE
22	54900001	54950001	chr22:54,900,001-54,950,001	2.47715	100	ENSBTAG00000045463,SLC6A11
3	13250001	13300001	chr3:13,250,001-13,300,001	2.47654	450	Not found
3	5800001	5850001	chr3:5,800,001-5,850,001	2.47302	235	Not found
7	49850001	49900001	chr7:49,850,001-49,900,001	2.459	23	ENSBTAG00000054382,ENSBTAG00000052249,ENSBTAG00000045306,LOC112447603,ETF1,HSPA9
24	30850001	30900001	chr24:30,850,001-30,900,001	2.45222	122	Not found
1	2400001	2450001	chr1:2,400,001-2,450,001	2.45191	215	ENSBTAG00000051548
7	71900001	71950001	chr7:71,900,001-71,950,001	2.44872	234	LOC112447666,C1QTNF2
24	49500001	49550001	chr24:49,500,001-49,550,001	2.44173	221	MYO5B
14	35200001	35250001	chr14:35,200,001-35,250,001	2.43642	217	Not found
6	5300001	5350001	chr6:5,300,001-5,350,001	2.4316	220	Not found
6	70500001	70550001	chr6:70,500,001-70,550,001	2.42823	96	LOC112447176
11	38150001	38200001	chr11:38,150,001-38,200,001	2.42409	125	Not found
22	55000001	55050001	chr22:55,000,001-55,050,001	2.42025	472	Not found
17	47750001	47800001	chr17:47,750,001-47,800,001	2.42012	350	TMEM132D
16	44550001	44600001	chr16:44,550,001-44,600,001	2.41213	113	LOC112441936,ENO1
22	24000001	24050001	chr22:24,000,001-24,050,001	2.40851	239	Not found
23	11450001	11500001	chr23:11,450,001-11,500,001	2.40167	236	Not found
16	44600001	44650001	chr16:44,600,001-44,650,001	2.40127	48	Not found
17	2000001	2050001	chr17:2,000,001-2,050,001	2.39469	421	Not found
6	5400001	5450001	chr6:5,400,001-5,450,001	2.39381	123	Not found
11	56650001	56700001	chr11:56,650,001-56,700,001	2.3936	314	Not found
29	27900001	27950001	chr29:27,900,001-27,950,001	2.38981	305	OR8B69,OR8A1F,OR8A1D,OR8B12
1	106700001	106750001	chr1:106,700,001-106,750,001	2.38964	145	PPM1L
5	68400001	68450001	chr5:68,400,001-68,450,001	2.38375	250	SLC41A2
10	77050001	77100001	chr10:77,050,001-77,100,001	2.37568	159	CHURC1,RAB15
6	37700001	37750001	chr6:37,700,001-37,750,001	2.37523	70	Not found
22	49650001	49700001	chr22:49,650,001-49,700,001	2.37322	47	ENSBTAG00000047517,DOCK3
1	106750001	106800001	chr1:106,750,001-106,800,001	2.37269	58	ENSBTAG00000049943,LOC784297
6	70250001	70300001	chr6:70,250,001-70,300,001	2.36956	62	KIT
22	49550001	49600001	chr22:49,550,001-49,600,001	2.36839	52	DOCK3
1	129350001	129400001	chr1:129,350,001-129,400,001	2.36282	315	Not found
11	100750001	100800001	chr11:100,750,001-100,800,001	2.36251	205	ASS1,HMCN2
21	16000001	16050001	chr21:16,000,001-16,050,001	2.35082	162	SV2B
10	77100001	77150001	chr10:77,100,001-77,150,001	2.34988	239	FNTB
6	70200001	70250001	chr6:70,200,001-70,250,001	2.34204	183	KIT
16	39650001	39700001	chr16:39,650,001-39,700,001	2.33871	370	DNM3
6	69300001	69350001	chr6:69,300,001-69,350,001	2.33169	161	Not found
11	25800001	25850001	chr11:25,800,001-25,850,001	2.33069	122	THADA
7	10750001	10800001	chr7:10,750,001-10,800,001	2.32451	132	ENSBTAG00000003528
15	44150001	44200001	chr15:44,150,001-44,200,001	2.32266	159	STK33
21	31400001	31450001	chr21:31,400,001-31,450,001	2.3211	56	TMEM266
6	37650001	37700001	chr6:37,650,001-37,700,001	2.32021	53	Not found
11	56450001	56500001	chr11:56,450,001-56,500,001	2.31601	448	Not found
8	106150001	106200001	chr8:106,150,001-106,200,001	2.31327	201	ASTN2
21	3100001	3150001	chr21:3,100,001-3,150,001	2.31237	368	Not found
20	20350001	20400001	chr20:20,350,001-20,400,001	2.29038	266	Not found
22	54850001	54900001	chr22:54,850,001-54,900,001	2.28639	125	SLC6A11
11	26300001	26350001	chr11:26,300,001-26,350,001	2.28229	165	ENSBTAG00000044493
15	45950001	46000001	chr15:45,950,001-46,000,001	2.28186	349	ENSBTAG00000037603,ENSBTAG00000053544,OR2D4
21	31950001	32000001	chr21:31,950,001-32,000,001	2.27464	172	ENSBTAG00000007382,ENSBTAG00000052779
1	12700001	12750001	chr1:12,700,001-12,750,001	2.27028	211	Not found
6	70450001	70500001	chr6:70,450,001-70,500,001	2.26961	120	Not found
10	46050001	46100001	chr10:46,050,001-46,100,001	2.26679	215	DAPK2
11	57050001	57100001	chr11:57,050,001-57,100,001	2.26418	244	ENSBTAG00000029663
1	2350001	2400001	chr1:2,350,001-2,400,001	2.26416	236	LOC526226,IFNAR2
20	14850001	14900001	chr20:14,850,001-14,900,001	2.26407	40	RGS7BP
16	44650001	44700001	chr16:44,650,001-44,700,001	2.26155	152	Not found
1	12650001	12700001	chr1:12,650,001-12,700,001	2.26069	265	Not found
25	12600001	12650001	chr25:12,600,001-12,650,001	2.25782	347	Not found
10	43700001	43750001	chr10:43,700,001-43,750,001	2.25582	206	ABHD12B,NIN,PYGL
29	19550001	19600001	chr29:19,550,001-19,600,001	2.2464	427	Not found
20	20300001	20350001	chr20:20,300,001-20,350,001	2.24613	165	ENSBTAG00000052931,PDE4D
22	37250001	37300001	chr22:37,250,001-37,300,001	2.24529	282	PRICKLE2
20	20400001	20450001	chr20:20,400,001-20,450,001	2.24489	315	RAB3C
22	49400001	49450001	chr22:49,400,001-49,450,001	2.24399	219	DOCK3
6	68450001	68500001	chr6:68,450,001-68,500,001	2.24069	195	Not found
22	32150001	32200001	chr22:32,150,001-32,200,001	2.24061	326	ENSBTAG00000013059,FRMD4B
1	107900001	107950001	chr1:107,900,001-107,950,001	2.23344	174	Not found
17	66950001	67000001	chr17:66,950,001-67,000,001	2.23163	160	LOC100849610
23	13450001	13500001	chr23:13,450,001-13,500,001	2.2255	292	KIF6
1	84600001	84650001	chr1:84,600,001-84,650,001	2.22113	259	Not found
17	15450001	15500001	chr17:15,450,001-15,500,001	2.22099	306	INPP4B
3	57150001	57200001	chr3:57,150,001-57,200,001	2.2079	209	SELENOF
1	106650001	106700001	chr1:106,650,001-106,700,001	2.20767	78	PPM1L
6	76450001	76500001	chr6:76,450,001-76,500,001	2.20576	162	Not found
6	37150001	37200001	chr6:37,150,001-37,200,001	2.20491	311	MED28,LAP3,FAM184B
6	69600001	69650001	chr6:69,600,001-69,650,001	2.19882	57	GSX2
1	23100001	23150001	chr1:23,100,001-23,150,001	2.19833	169	Not found
5	35650001	35700001	chr5:35,650,001-35,700,001	2.19555	149	NELL2
19	42450001	42500001	chr19:42,450,001-42,500,001	2.19475	304	STAT3
17	66750001	66800001	chr17:66,750,001-66,800,001	2.19414	206	Not found
1	129300001	129350001	chr1:129,300,001-129,350,001	2.19012	424	Not found
4	56400001	56450001	chr4:56,400,001-56,450,001	2.18984	286	DOCK4
26	38350001	38400001	chr26:38,350,001-38,400,001	2.18914	218	Not found
5	58550001	58600001	chr5:58,550,001-58,600,001	2.18332	295	OR6C75,OR6C1Q
2	119100001	119150001	chr2:119,100,001-119,150,001	2.183	106	LOC112443707,ARMC9
29	27050001	27100001	chr29:27,050,001-27,100,001	2.17653	388	OR8G3L
16	45850001	45900001	chr16:45,850,001-45,900,001	2.17427	110	Not found
4	91550001	91600001	chr4:91,550,001-91,600,001	2.17218	195	ZNF800
15	54600001	54650001	chr15:54,600,001-54,650,001	2.16863	165	KLHL35,GDPD5
16	45650001	45700001	chr16:45,650,001-45,700,001	2.16799	79	CAMTA1
29	19650001	19700001	chr29:19,650,001-19,700,001	2.16071	274	Not found
23	13850001	13900001	chr23:13,850,001-13,900,001	2.15746	101	MOCS1
24	30800001	30850001	chr24:30,800,001-30,850,001	2.15461	226	Not found
14	2500001	2550001	chr14:2,500,001-2,550,001	2.15296	179	ENSBTAG00000046739
11	40550001	40600001	chr11:40,550,001-40,600,001	2.14865	232	Not found
12	12700001	12750001	chr12:12,700,001-12,750,001	2.14417	294	TNFSF11
3	72350001	72400001	chr3:72,350,001-72,400,001	2.14344	275	Not found
3	72200001	72250001	chr3:72,200,001-72,250,001	2.13969	283	Not found
6	17600001	17650001	chr6:17,600,001-17,650,001	2.13629	164	PAPSS1
11	56550001	56600001	chr11:56,550,001-56,600,001	2.13445	274	Not found
5	74250001	74300001	chr5:74,250,001-74,300,001	2.1342	280	ENSBTAG00000046392,LOC786352
16	44400001	44450001	chr16:44,400,001-44,450,001	2.13331	105	LOC107131287,CA6
5	67050001	67100001	chr5:67,050,001-67,100,001	2.13209	143	Not found
23	29900001	29950001	chr23:29,900,001-29,950,001	2.13163	261	OR2AD1,OR2AD1B
24	3000001	3050001	chr24:3,000,001-3,050,001	2.1311	231	Not found
1	12750001	12800001	chr1:12,750,001-12,800,001	2.12883	134	Not found
1	111550001	111600001	chr1:111,550,001-111,600,001	2.12782	319	KCNAB1
14	34100001	34150001	chr14:34,100,001-34,150,001	2.12234	68	LOC112449640,LOC112449654,NCOA2
27	250001	300001	chr27:250,001-300,001	2.12157	222	Not found
6	32850001	32900001	chr6:32,850,001-32,900,001	2.11994	170	Not found
14	67750001	67800001	chr14:67,750,001-67,800,001	2.10758	385	Not found
1	129400001	129450001	chr1:129,400,001-129,450,001	2.10547	273	LOC112448327,ENSBTAG00000051936
16	26950001	27000001	chr16:26,950,001-27,000,001	2.10274	235	CAPN8
7	19800001	19850001	chr7:19,800,001-19,850,001	2.09968	249	EBI3,ENSBTAG00000054046,ENSBTAG00000050565,YJU2,ENSBTAG00000052694
29	19500001	19550001	chr29:19,500,001-19,550,001	2.09646	311	Not found
6	69800001	69850001	chr6:69,800,001-69,850,001	2.09478	205	Not found
8	107300001	107350001	chr8:107,300,001-107,350,001	2.09454	108	Not found
5	68350001	68400001	chr5:68,350,001-68,400,001	2.0943	61	SLC41A2
6	69200001	69250001	chr6:69,200,001-69,250,001	2.0938	166	Not found
12	21350001	21400001	chr12:21,350,001-21,400,001	2.0937	271	ATP7B
16	42700001	42750001	chr16:42,700,001-42,750,001	2.09324	161	Not found
8	81700001	81750001	chr8:81,700,001-81,750,001	2.09308	299	FANCC
17	47600001	47650001	chr17:47,600,001-47,650,001	2.09253	142	TMEM132D
5	67250001	67300001	chr5:67,250,001-67,300,001	2.08896	195	STAB2
22	19350001	19400001	chr22:19,350,001-19,400,001	2.08639	324	GRM7
4	34800001	34850001	chr4:34,800,001-34,850,001	2.08574	43	Not found
12	79350001	79400001	chr12:79,350,001-79,400,001	2.0851	190	Not found
25	25700001	25750001	chr25:25,700,001-25,750,001	2.08451	186	XPO6
8	106700001	106750001	chr8:106,700,001-106,750,001	2.08388	116	Not found
22	37150001	37200001	chr22:37,150,001-37,200,001	2.08015	157	PRICKLE2
16	44700001	44750001	chr16:44,700,001-44,750,001	2.07873	104	Not found
17	1950001	2000001	chr17:1,950,001-2,000,001	2.07808	169	MAP9
8	106250001	106300001	chr8:106,250,001-106,300,001	2.07401	243	ASTN2
5	35700001	35750001	chr5:35,700,001-35,750,001	2.07246	168	NELL2
10	82750001	82800001	chr10:82,750,001-82,800,001	2.06904	228	Not found
16	47450001	47500001	chr16:47,450,001-47,500,001	2.06801	503	NPHP4
21	3050001	3100001	chr21:3,050,001-3,100,001	2.06723	257	Not found
1	23150001	23200001	chr1:23,150,001-23,200,001	2.06248	241	ENSBTAG00000048578
15	83800001	83850001	chr15:83,800,001-83,850,001	2.06151	191	Not found
6	75550001	75600001	chr6:75,550,001-75,600,001	2.06147	156	Not found
16	27050001	27100001	chr16:27,050,001-27,100,001	2.05993	158	CAPN2
22	32100001	32150001	chr22:32,100,001-32,150,001	2.05987	288	FRMD4B
18	31300001	31350001	chr18:31,300,001-31,350,001	2.05902	199	Not found
7	108350001	108400001	chr7:108,350,001-108,400,001	2.05622	250	Not found
6	69650001	69700001	chr6:69,650,001-69,700,001	2.05489	211	Not found
3	72450001	72500001	chr3:72,450,001-72,500,001	2.05467	270	Not found
11	93650001	93700001	chr11:93,650,001-93,700,001	2.0527	342	OR1J4C,OR1J4,OR1J4B,OR1J4D,OR1AK3
5	113600001	113650001	chr5:113,600,001-113,650,001	2.05213	261	ARFGAP3
22	49600001	49650001	chr22:49,600,001-49,650,001	2.0499	40	DOCK3
1	23300001	23350001	chr1:23,300,001-23,350,001	2.04942	218	Not found
5	18550001	18600001	chr5:18,550,001-18,600,001	2.04734	197	Not found
8	57700001	57750001	chr8:57,700,001-57,750,001	2.04601	268	Not found
17	66900001	66950001	chr17:66,900,001-66,950,001	2.04573	98	Not found
21	66950001	67000001	chr21:66,950,001-67,000,001	2.04563	111	WDR20,ENSBTAG00000054196
28	1600001	1650001	chr28:1,600,001-1,650,001	2.04515	296	ENSBTAG00000053712,URB2
11	56750001	56800001	chr11:56,750,001-56,800,001	2.04423	383	Not found
14	75250001	75300001	chr14:75,250,001-75,300,001	2.04361	290	Not found
28	35300001	35350001	chr28:35,300,001-35,350,001	2.04172	233	Not found
10	43600001	43650001	chr10:43,600,001-43,650,001	2.0396	220	NIN
21	29300001	29350001	chr21:29,300,001-29,350,001	2.03948	399	Not found
20	3900001	3950001	chr20:3,900,001-3,950,001	2.03909	114	STK10
1	12950001	13000001	chr1:12,950,001-13,000,001	2.03892	191	Not found
29	35100001	35150001	chr29:35,100,001-35,150,001	2.03688	298	Not found
7	108050001	108100001	chr7:108,050,001-108,100,001	2.03481	248	FER
7	19550001	19600001	chr7:19,550,001-19,600,001	2.03412	133	ENSBTAG00000054824,LRG1,SEMA6B
24	30950001	31000001	chr24:30,950,001-31,000,001	2.03289	111	Not found
6	37100001	37150001	chr6:37,100,001-37,150,001	2.0313	161	LAP3
29	35000001	35050001	chr29:35,000,001-35,050,001	2.03126	173	Not found
1	2300001	2350001	chr1:2,300,001-2,350,001	2.03079	200	IL10RB,IFNAR2
8	78450001	78500001	chr8:78,450,001-78,500,001	2.03025	180	Not found
3	108550001	108600001	chr3:108,550,001-108,600,001	2.02805	168	Not found
17	2900001	2950001	chr17:2,900,001-2,950,001	2.02801	252	FGB,PLRG1
16	44950001	45000001	chr16:44,950,001-45,000,001	2.02667	47	RERE
7	71850001	71900001	chr7:71,850,001-71,900,001	2.02619	274	CCNJL
6	69750001	69800001	chr6:69,750,001-69,800,001	2.02586	109	PDGFRA
11	56500001	56550001	chr11:56,500,001-56,550,001	2.02586	205	Not found
11	57200001	57250001	chr11:57,200,001-57,250,001	2.02423	308	Not found
23	20650001	20700001	chr23:20,650,001-20,700,001	2.02227	237	CD2AP
17	66050001	66100001	chr17:66,050,001-66,100,001	2.01708	195	ASPHD2,SEZ6L
6	75650001	75700001	chr6:75,650,001-75,700,001	2.0151	256	Not found
2	71150001	71200001	chr2:71,150,001-71,200,001	2.01381	388	DBI,C2H2orf76
12	73100001	73150001	chr12:73,100,001-73,150,001	2.01208	466	DNAJC3
1	23350001	23400001	chr1:23,350,001-23,400,001	2.01165	261	Not found
22	49850001	49900001	chr22:49,850,001-49,900,001	2.01133	74	CACNA2D2
8	12700001	12750001	chr8:12,700,001-12,750,001	2.01048	305	Not found
3	72500001	72550001	chr3:72,500,001-72,550,001	2.00967	286	Not found
8	5200001	5250001	chr8:5,200,001-5,250,001	2.00899	171	Not found
17	47700001	47750001	chr17:47,700,001-47,750,001	2.00852	314	TMEM132D
1	148750001	148800001	chr1:148,750,001-148,800,001	2.00114	170	CLDN14
16	46600001	46650001	chr16:46,600,001-46,650,001	2.00032	129	CAMTA1
21	31450001	31500001	chr21:31,450,001-31,500,001	2.00003	181	ETFA,TMEM266
29	7800001	7850001	chr29:7,800,001-7,850,001	1.99965	209	Not found
3	91550001	91600001	chr3:91,550,001-91,600,001	1.99929	165	TTC4,MROH7
6	37300001	37350001	chr6:37,300,001-37,350,001	1.99862	226	ENSBTAG00000011973,FAM184B,NCAPG
1	107950001	108000001	chr1:107,950,001-108,000,001	1.99812	313	Not found
15	59500001	59550001	chr15:59,500,001-59,550,001	1.9975	114	Not found
9	63950001	64000001	chr9:63,950,001-64,000,001	1.99581	235	NT5E
18	31250001	31300001	chr18:31,250,001-31,300,001	1.99544	246	Not found
4	51900001	51950001	chr4:51,900,001-51,950,001	1.9949	183	CAV2,CAV1
9	64100001	64150001	chr9:64,100,001-64,150,001	1.99424	228	Not found
5	91250001	91300001	chr5:91,250,001-91,300,001	1.99414	219	Not found
18	61800001	61850001	chr18:61,800,001-61,850,001	1.99363	383	BOSTAUV1R424,ENSBTAG00000049631,BOSTAUV1R426
4	3800001	3850001	chr4:3,800,001-3,850,001	1.99322	273	Not found
7	99600001	99650001	chr7:99,600,001-99,650,001	1.99218	426	Not found
21	31500001	31550001	chr21:31,500,001-31,550,001	1.99078	41	ETFA
5	93100001	93150001	chr5:93,100,001-93,150,001	1.98979	250	Not found
3	18300001	18350001	chr3:18,300,001-18,350,001	1.98885	319	ENSBTAG00000054258
11	57000001	57050001	chr11:57,000,001-57,050,001	1.9874	303	LOC524703
6	69250001	69300001	chr6:69,250,001-69,300,001	1.98668	224	Not found
16	71600001	71650001	chr16:71,600,001-71,650,001	1.98016	154	LPGAT1
6	70350001	70400001	chr6:70,350,001-70,400,001	1.97955	228	Not found
13	14100001	14150001	chr13:14,100,001-14,150,001	1.97942	244	Not found
12	34100001	34150001	chr12:34,100,001-34,150,001	1.97876	280	Not found
6	37600001	37650001	chr6:37,600,001-37,650,001	1.97736	66	Not found
20	3750001	3800001	chr20:3,750,001-3,800,001	1.97731	10	FBXW11
15	14550001	14600001	chr15:14,550,001-14,600,001	1.97577	117	Not found
6	37800001	37850001	chr6:37,800,001-37,850,001	1.97303	132	Not found
20	3800001	3850001	chr20:3,800,001-3,850,001	1.97249	29	FBXW11
1	126350001	126400001	chr1:126,350,001-126,400,001	1.97195	160	PLS1
17	15500001	15550001	chr17:15,500,001-15,550,001	1.97128	210	INPP4B
5	57750001	57800001	chr5:57,750,001-57,800,001	1.97115	187	OR6C264
3	23850001	23900001	chr3:23,850,001-23,900,001	1.97079	290	Not found
3	108650001	108700001	chr3:108,650,001-108,700,001	1.97027	234	Not found
28	6600001	6650001	chr28:6,600,001-6,650,001	1.97001	142	Not found
6	116950001	117000001	chr6:116,950,001-117,000,001	1.9699	65	Not found
3	116050001	116100001	chr3:116,050,001-116,100,001	1.9675	291	ENSBTAG00000053295
11	25700001	25750001	chr11:25,700,001-25,750,001	1.96668	74	THADA
5	59750001	59800001	chr5:59,750,001-59,800,001	1.96397	308	ENSBTAG00000049680
11	104600001	104650001	chr11:104,600,001-104,650,001	1.9595	221	VAV2
20	14900001	14950001	chr20:14,900,001-14,950,001	1.95704	32	RGS7BP
1	116350001	116400001	chr1:116,350,001-116,400,001	1.95689	245	Not found
7	87700001	87750001	chr7:87,700,001-87,750,001	1.95134	113	ENSBTAG00000053756,TMEM161B
1	19800001	19850001	chr1:19,800,001-19,850,001	1.94987	197	Not found
12	21300001	21350001	chr12:21,300,001-21,350,001	1.94966	249	CCDC70,ATP7B
26	47250001	47300001	chr26:47,250,001-47,300,001	1.94779	198	CLRN3
6	7850001	7900001	chr6:7,850,001-7,900,001	1.9464	425	LOC526064
3	108600001	108650001	chr3:108,600,001-108,650,001	1.94542	125	Not found
22	37200001	37250001	chr22:37,200,001-37,250,001	1.94345	268	PRICKLE2
10	96450001	96500001	chr10:96,450,001-96,500,001	1.94192	149	Not found
5	57850001	57900001	chr5:57,850,001-57,900,001	1.94065	163	OR6C4C,OR6C38
21	32100001	32150001	chr21:32,100,001-32,150,001	1.9405	163	PSTPIP1
21	32000001	32050001	chr21:32,000,001-32,050,001	1.93555	146	RCN2,ENSBTAG00000052779
22	24600001	24650001	chr22:24,600,001-24,650,001	1.93545	288	Not found
16	42650001	42700001	chr16:42,650,001-42,700,001	1.93467	79	Not found
8	106300001	106350001	chr8:106,300,001-106,350,001	1.93455	256	ASTN2
11	52300001	52350001	chr11:52,300,001-52,350,001	1.9341	248	Not found
6	27850001	27900001	chr6:27,850,001-27,900,001	1.93402	191	Not found
3	72250001	72300001	chr3:72,250,001-72,300,001	1.93304	293	Not found
13	15550001	15600001	chr13:15,550,001-15,600,001	1.93153	108	Not found
1	106850001	106900001	chr1:106,850,001-106,900,001	1.9306	85	Not found
8	87450001	87500001	chr8:87,450,001-87,500,001	1.93031	388	LOC112447833
6	69450001	69500001	chr6:69,450,001-69,500,001	1.9296	214	Not found
15	46000001	46050001	chr15:46,000,001-46,050,001	1.9295	268	OR2D3G,OR2AG1E,LOC112441699,ENSBTAG00000054618
6	76350001	76400001	chr6:76,350,001-76,400,001	1.92838	345	Not found
29	35050001	35100001	chr29:35,050,001-35,100,001	1.92757	152	Not found
1	111400001	111450001	chr1:111,400,001-111,450,001	1.92741	272	KCNAB1
2	64200001	64250001	chr2:64,200,001-64,250,001	1.92607	256	NCKAP5
11	38250001	38300001	chr11:38,250,001-38,300,001	1.92515	242	CFAP36,PPP4R3B
15	14650001	14700001	chr15:14,650,001-14,700,001	1.92511	114	Not found
11	45500001	45550001	chr11:45,500,001-45,550,001	1.92232	128	Not found
1	12800001	12850001	chr1:12,800,001-12,850,001	1.92222	78	Not found
3	13450001	13500001	chr3:13,450,001-13,500,001	1.92199	281	Not found
6	69350001	69400001	chr6:69,350,001-69,400,001	1.92059	118	Not found
15	39300001	39350001	chr15:39,300,001-39,350,001	1.91983	158	ARNTL
10	72500001	72550001	chr10:72,500,001-72,550,001	1.91799	104	PPM1A
6	75700001	75750001	chr6:75,700,001-75,750,001	1.9179	463	Not found
9	42900001	42950001	chr9:42,900,001-42,950,001	1.91788	79	BEND3,MTRES1
17	40750001	40800001	chr17:40,750,001-40,800,001	1.91777	278	ENSBTAG00000052509,GASK1B
11	40650001	40700001	chr11:40,650,001-40,700,001	1.91716	220	VRK2
1	126850001	126900001	chr1:126,850,001-126,900,001	1.91647	247	TFDP2
18	400001	450001	chr18:400,001-450,001	1.91392	287	Not found
16	8000001	8050001	chr16:8,000,001-8,050,001	1.91371	91	Not found
23	11400001	11450001	chr23:11,400,001-11,450,001	1.91307	267	Not found
3	55600001	55650001	chr3:55,600,001-55,650,001	1.91175	127	ENSBTAG00000051499
5	93200001	93250001	chr5:93,200,001-93,250,001	1.91121	202	Not found
4	59750001	59800001	chr4:59,750,001-59,800,001	1.91027	360	ENSBTAG00000053964
29	19600001	19650001	chr29:19,600,001-19,650,001	1.90896	340	Not found
22	24650001	24700001	chr22:24,650,001-24,700,001	1.90716	422	Not found
9	41400001	41450001	chr9:41,400,001-41,450,001	1.90446	141	ENSBTAG00000048783
9	93100001	93150001	chr9:93,100,001-93,150,001	1.90046	145	Not found
14	750001	800001	chr14:750,001-800,001	1.89917	101	EXOSC4,SMPD5,GPAA1,OPLAH,SPATC1
17	55950001	56000001	chr17:55,950,001-56,000,001	1.89823	269	CCDC60
22	32250001	32300001	chr22:32,250,001-32,300,001	1.89559	39	FRMD4B
2	89150001	89200001	chr2:89,150,001-89,200,001	1.89503	370	AOX1
5	26800001	26850001	chr5:26,800,001-26,850,001	1.89444	109	ZNF740,ITGB7,CSAD
7	17200001	17250001	chr7:17,200,001-17,250,001	1.89442	176	Not found
24	37200001	37250001	chr24:37,200,001-37,250,001	1.89369	288	LPIN2
14	40100001	40150001	chr14:40,100,001-40,150,001	1.89159	334	Not found
10	77000001	77050001	chr10:77,000,001-77,050,001	1.89128	61	CHURC1,SPTB
21	67000001	67050001	chr21:67,000,001-67,050,001	1.89124	118	WDR20
3	55800001	55850001	chr3:55,800,001-55,850,001	1.89097	130	ENSBTAG00000051499
21	1800001	1850001	chr21:1,800,001-1,850,001	1.89017	305	Not found
7	42450001	42500001	chr7:42,450,001-42,500,001	1.89003	230	OR2Z2,MGC137030
17	57050001	57100001	chr17:57,050,001-57,100,001	1.88841	89	PEBP1,TAOK3
13	23700001	23750001	chr13:23,700,001-23,750,001	1.88737	158	PIP4K2A
22	37100001	37150001	chr22:37,100,001-37,150,001	1.88637	321	PRICKLE2
11	57250001	57300001	chr11:57,250,001-57,300,001	1.8859	297	Not found
3	103050001	103100001	chr3:103,050,001-103,100,001	1.88487	290	OR10AK15
1	116450001	116500001	chr1:116,450,001-116,500,001	1.88458	193	Not found
6	71200001	71250001	chr6:71,200,001-71,250,001	1.88428	357	ENSBTAG00000044850,EXOC1L
20	20500001	20550001	chr20:20,500,001-20,550,001	1.88343	254	RAB3C
2	72100001	72150001	chr2:72,100,001-72,150,001	1.8834	199	INHBB
3	89800001	89850001	chr3:89,800,001-89,850,001	1.88198	280	Not found
9	12850001	12900001	chr9:12,850,001-12,900,001	1.88104	411	Not found
16	27150001	27200001	chr16:27,150,001-27,200,001	1.87789	343	TP53BP2
6	27800001	27850001	chr6:27,800,001-27,850,001	1.87734	186	Not found
8	104850001	104900001	chr8:104,850,001-104,900,001	1.87507	158	Not found
6	70300001	70350001	chr6:70,300,001-70,350,001	1.87443	154	Not found
11	25750001	25800001	chr11:25,750,001-25,800,001	1.87396	64	THADA
11	38200001	38250001	chr11:38,200,001-38,250,001	1.87201	165	CFAP36,PPP4R3B
10	18150001	18200001	chr10:18,150,001-18,200,001	1.87098	199	Not found
19	16700001	16750001	chr19:16,700,001-16,750,001	1.87094	183	ASIC2
21	31800001	31850001	chr21:31,800,001-31,850,001	1.86871	18	ENSBTAG00000007382
16	44300001	44350001	chr16:44,300,001-44,350,001	1.86538	157	MIR34A,LOC112441908,GPR157
5	93400001	93450001	chr5:93,400,001-93,450,001	1.86464	148	Not found
6	98800001	98850001	chr6:98,800,001-98,850,001	1.86452	84	Not found
4	34750001	34800001	chr4:34,750,001-34,800,001	1.86319	173	Not found
1	2600001	2650001	chr1:2,600,001-2,650,001	1.86282	276	Not found
3	119000001	119050001	chr3:119,000,001-119,050,001	1.85955	211	OR9S3,OR9S29,OR9S33
4	94550001	94600001	chr4:94,550,001-94,600,001	1.85779	191	Not found
11	18500001	18550001	chr11:18,500,001-18,550,001	1.85695	136	Not found
6	69500001	69550001	chr6:69,500,001-69,550,001	1.85683	37	CHIC2
5	62250001	62300001	chr5:62,250,001-62,300,001	1.85681	275	Not found
14	34800001	34850001	chr14:34,800,001-34,850,001	1.85642	128	EYA1
5	18500001	18550001	chr5:18,500,001-18,550,001	1.85598	234	Not found
16	7550001	7600001	chr16:7,550,001-7,600,001	1.85527	390	Not found
8	52800001	52850001	chr8:52,800,001-52,850,001	1.85498	209	ENSBTAG00000048391,ENSBTAG00000053573,ENSBTAG00000012991,ENSBTAG00000048354
3	119250001	119300001	chr3:119,250,001-119,300,001	1.85404	331	OR9S23B,OR9S42
10	99100001	99150001	chr10:99,100,001-99,150,001	1.85337	312	Not found
5	74300001	74350001	chr5:74,300,001-74,350,001	1.85319	530	LOC531557,LOC515697
11	98700001	98750001	chr11:98,700,001-98,750,001	1.85281	111	NAIF1,SLC25A25,ENSBTAG00000049313
3	89850001	89900001	chr3:89,850,001-89,900,001	1.85274	216	Not found
18	63050001	63100001	chr18:63,050,001-63,100,001	1.85235	150	Not found
4	91450001	91500001	chr4:91,450,001-91,500,001	1.85099	215	GRM8
22	54400001	54450001	chr22:54,400,001-54,450,001	1.85074	163	MIR885,ATP2B2
17	2800001	2850001	chr17:2,800,001-2,850,001	1.85071	274	FGG,ENSBTAG00000048413
7	87650001	87700001	chr7:87,650,001-87,700,001	1.85058	211	Not found
8	69350001	69400001	chr8:69,350,001-69,400,001	1.84933	55	FGF17,DMTN,NPM2
11	93450001	93500001	chr11:93,450,001-93,500,001	1.84846	186	OR1J32
6	37750001	37800001	chr6:37,750,001-37,800,001	1.84718	93	Not found
1	84550001	84600001	chr1:84,550,001-84,600,001	1.84703	199	Not found
3	57100001	57150001	chr3:57,100,001-57,150,001	1.84651	68	HS2ST1,SELENOF
19	16650001	16700001	chr19:16,650,001-16,700,001	1.84569	317	ASIC2
8	12750001	12800001	chr8:12,750,001-12,800,001	1.84516	264	Not found
15	37850001	37900001	chr15:37,850,001-37,900,001	1.845	184	ENSBTAG00000048777,CYP2R1
6	68650001	68700001	chr6:68,650,001-68,700,001	1.84484	205	SCFD2
8	106050001	106100001	chr8:106,050,001-106,100,001	1.84466	309	ASTN2
1	7700001	7750001	chr1:7,700,001-7,750,001	1.84449	226	Not found
7	50100001	50150001	chr7:50,100,001-50,150,001	1.84442	10	ENSBTAG00000029283,CTNNA1
2	69650001	69700001	chr2:69,650,001-69,700,001	1.84329	98	CCDC93
14	1500001	1550001	chr14:1,500,001-1,550,001	1.84299	132	ENSBTAG00000004596,GML
1	97750001	97800001	chr1:97,750,001-97,800,001	1.84286	221	Not found
15	64700001	64750001	chr15:64,700,001-64,750,001	1.84233	338	NAT10,ABTB2
1	2550001	2600001	chr1:2,550,001-2,600,001	1.84215	113	Not found
28	34300001	34350001	chr28:34,300,001-34,350,001	1.8418	311	Not found
5	67650001	67700001	chr5:67,650,001-67,700,001	1.84123	176	GLT8D2,TDG
5	68250001	68300001	chr5:68,250,001-68,300,001	1.8409	281	CHST11
12	79300001	79350001	chr12:79,300,001-79,350,001	1.84031	417	Not found
4	91500001	91550001	chr4:91,500,001-91,550,001	1.84008	132	GRM8
19	23950001	24000001	chr19:23,950,001-24,000,001	1.8399	458	LOC112442765,OR1P1
4	34500001	34550001	chr4:34,500,001-34,550,001	1.83976	147	Not found
2	29150001	29200001	chr2:29,150,001-29,200,001	1.83954	358	Not found
6	37200001	37250001	chr6:37,200,001-37,250,001	1.83922	97	FAM184B
2	4900001	4950001	chr2:4,900,001-4,950,001	1.83869	323	MYO7B
24	22250001	22300001	chr24:22,250,001-22,300,001	1.83843	251	DTNA
24	49650001	49700001	chr24:49,650,001-49,700,001	1.83806	300	MYO5B
12	4950001	5000001	chr12:4,950,001-5,000,001	1.83724	353	Not found
3	99200001	99250001	chr3:99,200,001-99,250,001	1.83658	74	LOC784417,CYP4A11
16	25900001	25950001	chr16:25,900,001-25,950,001	1.83433	189	Not found
20	60800001	60850001	chr20:60,800,001-60,850,001	1.83416	184	ENSBTAG00000053006
12	21400001	21450001	chr12:21,400,001-21,450,001	1.83376	158	ALG11,NEK5
14	27800001	27850001	chr14:27,800,001-27,850,001	1.8336	443	NKAIN3
1	106800001	106850001	chr1:106,800,001-106,850,001	1.83217	91	ARL14
6	5250001	5300001	chr6:5,250,001-5,300,001	1.83112	256	Not found
6	16300001	16350001	chr6:16,300,001-16,350,001	1.83036	292	Not found
16	44200001	44250001	chr16:44,200,001-44,250,001	1.82705	78	SPSB1
24	2400001	2450001	chr24:2,400,001-2,450,001	1.82626	67	ENSBTAG00000048945
9	21850001	21900001	chr9:21,850,001-21,900,001	1.82549	338	Not found
18	20950001	21000001	chr18:20,950,001-21,000,001	1.82456	133	TOX3
5	67100001	67150001	chr5:67,100,001-67,150,001	1.82416	76	Not found
16	45750001	45800001	chr16:45,750,001-45,800,001	1.82336	139	Not found
4	105150001	105200001	chr4:105,150,001-105,200,001	1.82232	359	OR9A18,OR9A17
21	57150001	57200001	chr21:57,150,001-57,200,001	1.82201	320	MIR2284F,SLC24A4
24	2150001	2200001	chr24:2,150,001-2,200,001	1.82198	97	GALR1
21	7700001	7750001	chr21:7,700,001-7,750,001	1.82177	190	Not found
8	97750001	97800001	chr8:97,750,001-97,800,001	1.8199	180	Not found
3	72100001	72150001	chr3:72,100,001-72,150,001	1.81989	163	Not found
14	2450001	2500001	chr14:2,450,001-2,500,001	1.81902	164	ENSBTAG00000046739
22	4050001	4100001	chr22:4,050,001-4,100,001	1.81893	204	RBMS3
9	41450001	41500001	chr9:41,450,001-41,500,001	1.81829	116	Not found
3	91650001	91700001	chr3:91,650,001-91,700,001	1.81817	295	FAM151A,LOC112446164,LOC615989,ENSBTAG00000039686
26	32100001	32150001	chr26:32,100,001-32,150,001	1.81734	257	Not found
23	11550001	11600001	chr23:11,550,001-11,600,001	1.81702	199	MDGA1
1	2500001	2550001	chr1:2,500,001-2,550,001	1.81702	112	OLIG2,ENSBTAG00000054023
2	32350001	32400001	chr2:32,350,001-32,400,001	1.81671	125	Not found
17	66000001	66050001	chr17:66,000,001-66,050,001	1.81583	183	SEZ6L
2	26050001	26100001	chr2:26,050,001-26,100,001	1.81456	210	MYO3B
1	12900001	12950001	chr1:12,900,001-12,950,001	1.81337	140	Not found
15	5900001	5950001	chr15:5,900,001-5,950,001	1.81266	310	MMP8,ENSBTAG00000051520
21	66900001	66950001	chr21:66,900,001-66,950,001	1.80984	78	DYNC1H1,LOC786914,HSP90AA1
3	91600001	91650001	chr3:91,600,001-91,650,001	1.80978	355	LOC615989,MROH7
3	72400001	72450001	chr3:72,400,001-72,450,001	1.8085	269	Not found
26	45100001	45150001	chr26:45,100,001-45,150,001	1.80718	219	Not found
28	3600001	3650001	chr28:3,600,001-3,650,001	1.80657	365	TTC13
8	12300001	12350001	chr8:12,300,001-12,350,001	1.8061	353	Not found
13	11900001	11950001	chr13:11,900,001-11,950,001	1.80554	183	ENSBTAG00000050894,CAMK1D
18	450001	500001	chr18:450,001-500,001	1.80285	314	Not found
11	44250001	44300001	chr11:44,250,001-44,300,001	1.80213	219	SEPTIN10
7	27200001	27250001	chr7:27,200,001-27,250,001	1.80157	352	LOC112447582
22	33450001	33500001	chr22:33,450,001-33,500,001	1.80092	149	TAFA1
7	4800001	4850001	chr7:4,800,001-4,850,001	1.80007	325	LOC107132594,PGPEP1
12	79250001	79300001	chr12:79,250,001-79,300,001	1.80003	296	SLC10A2
28	5850001	5900001	chr28:5,850,001-5,900,001	1.79981	201	NTPCR,PCNX2
15	55650001	55700001	chr15:55,650,001-55,700,001	1.7997	105	ENSBTAG00000051011
16	8150001	8200001	chr16:8,150,001-8,200,001	1.7992	278	Not found
5	18650001	18700001	chr5:18,650,001-18,700,001	1.7991	64	Not found
8	52650001	52700001	chr8:52,650,001-52,700,001	1.79889	218	ENSBTAG00000053347
28	5800001	5850001	chr28:5,800,001-5,850,001	1.79866	349	NTPCR
5	17500001	17550001	chr5:17,500,001-17,550,001	1.79771	314	Not found
15	62650001	62700001	chr15:62,650,001-62,700,001	1.79745	265	Not found
3	116100001	116150001	chr3:116,100,001-116,150,001	1.79737	96	ENSBTAG00000049539
11	14500001	14550001	chr11:14,500,001-14,550,001	1.79651	116	MEMO1
21	50100001	50150001	chr21:50,100,001-50,150,001	1.79624	288	Not found
16	70100001	70150001	chr16:70,100,001-70,150,001	1.79518	307	Not found
7	72000001	72050001	chr7:72,000,001-72,050,001	1.79515	138	SLU7,PTTG1
17	1600001	1650001	chr17:1,600,001-1,650,001	1.79481	269	TLL1
1	33350001	33400001	chr1:33,350,001-33,400,001	1.79429	181	Not found
12	79400001	79450001	chr12:79,400,001-79,450,001	1.79372	317	Not found
21	57450001	57500001	chr21:57,450,001-57,500,001	1.7914	292	GOLGA5
21	31550001	31600001	chr21:31,550,001-31,600,001	1.791	46	ISL2
21	10200001	10250001	chr21:10,200,001-10,250,001	1.7909	161	Not found
16	44500001	44550001	chr16:44,500,001-44,550,001	1.78947	78	Not found
14	22300001	22350001	chr14:22,300,001-22,350,001	1.7891	246	RP1
10	57150001	57200001	chr10:57,150,001-57,200,001	1.78756	192	Not found
12	21450001	21500001	chr12:21,450,001-21,500,001	1.78731	82	NEK5
5	93350001	93400001	chr5:93,350,001-93,400,001	1.78728	171	Not found
15	55800001	55850001	chr15:55,800,001-55,850,001	1.78612	132	ENSBTAG00000052297
2	36300001	36350001	chr2:36,300,001-36,350,001	1.786	316	PLA2R1
3	48000001	48050001	chr3:48,000,001-48,050,001	1.78537	277	Not found
21	32050001	32100001	chr21:32,050,001-32,100,001	1.78505	61	RCN2
16	8100001	8150001	chr16:8,100,001-8,150,001	1.78403	382	Not found
6	5350001	5400001	chr6:5,350,001-5,400,001	1.78376	147	Not found
14	68550001	68600001	chr14:68,550,001-68,600,001	1.78347	133	Not found
1	19850001	19900001	chr1:19,850,001-19,900,001	1.7828	96	Not found
7	47950001	48000001	chr7:47,950,001-48,000,001	1.78242	217	Not found
15	83850001	83900001	chr15:83,850,001-83,900,001	1.7824	248	Not found
