# Supplementary material for: Comprehensive Multi-omics Analysis of Regulatory Variants for Body Weight in Cattle
Source: Genomics Proteomics Bioinformatics. 2025 Aug 18;23(4):qzaf067. doi: 10.1093/gpbjnl/qzaf067 (PMC12701805; doi:10.1093/gpbjnl/qzaf067)
Supplement: qzaf067_Supplementary_Data [file qzaf067_supplementary_data.zip › Table S7.xlsx]

## Sheet: S7. GO_sweeps
Table S7 GO enrichments for candidate selected genes revealed by selective sweeps
Note: Intersections is the overlapped genes between the selective sweeps and this GO term. GO is gene otology. MF is molecular function, CC is cellular component, and BP is biological process
Source	Term name	Term ID	Adjusted P value	Negative log10(adjusted P value)	Term size	Query size	Intersection size	Effective domain size	Intersections
GO:MF	ion binding	GO:0043167	2.17377e-05	4.66279	4208	143	48	27607	KDR,RNF180,STK10,CPE,ENO1,PPM1L,CHURC1,KIT,ASS1,DNM3,RAB3C,NELL2,MOCS1,PAPSS1,STAB2,GRM7,CAPN2,FER,LAP3,PDGFRA,ETFA,NT5E,PLS1,RCN2,KCNAB1,PPM1A,VRK2,AOX1,PIP4K2A,FGG,CYP2R1,NAT10,DTNA,CYP4A11,HSP90AA1,SEPTIN10,SLU7,TLL1,EGR1,HSPA9,RAB15,CA6,YJU2,TAOK3,SLC25A25,ATP2B2,TDG,DYNC1H1
GO:MF	protein binding	GO:0005515	3.51525e-05	4.45404	7343	143	68	27607	PEX14,WNT8A,KDR,OLIG1,RNF180,STK10,CPE,ENO1,KIT,ASS1,DNM3,TMEM266,IFNAR2,RAB3C,NELL2,STAT3,ARMC9,KLHL35,TNFSF11,PAPSS1,EBI3,GRM7,MAP9,WDR20,FER,LRG1,IL10RB,FGB,PDGFRA,CD2AP,DBI,DNAJC3,TTC4,CAV2,PLS1,PSTPIP1,KCNAB1,ARNTL,VRK2,AOX1,PIP4K2A,INHBB,CFAP36,FGG,DMTN,CYP2R1,SCFD2,CTNNA1,NAT10,MDGA1,HSP90AA1,TTC13,TAFA1,GOLGA5,RP1,PLA2R1,EGR1,HSPA9,PLRG1,CAV1,ITGB7,TAOK3,ATP2B2,NPM2,TDG,SLC24A4,DYNC1H1,OP…
GO:MF	identical protein binding	GO:0042802	0.000299107	3.52417	1466	143	24	27607	PEX14,KDR,STK10,ENO1,KIT,ASS1,TMEM266,STAT3,TNFSF11,PAPSS1,PDGFRA,CD2AP,DBI,CAV2,PSTPIP1,AOX1,PIP4K2A,INHBB,CYP2R1,CTNNA1,GOLGA5,CAV1,TDG,OPLAH
GO:MF	protein homodimerization activity	GO:0042803	0.000311842	3.50606	518	143	14	27607	STK10,ENO1,KIT,TMEM266,STAT3,PAPSS1,PDGFRA,CAV2,AOX1,PIP4K2A,INHBB,CYP2R1,GOLGA5,TDG
GO:MF	binding	GO:0005488	0.000386517	3.41283	13,112	143	97	27607	PEX14,WNT8A,KDR,OLIG1,RNF180,STK10,CPE,REG3G,ETF1,ENO1,PPM1L,CHURC1,KIT,ASS1,DNM3,TMEM266,IFNAR2,RAB3C,GSX2,NELL2,STAT3,ARMC9,KLHL35,MOCS1,TNFSF11,PAPSS1,EBI3,STAB2,GRM7,MAP9,CAPN2,WDR20,FER,LRG1,LAP3,IL10RB,FGB,PDGFRA,CD2AP,DBI,DNAJC3,ETFA,TTC4,NT5E,CAV2,PLS1,PSTPIP1,RCN2,KCNAB1,ARNTL,PPM1A,BEND3,VRK2,EXOSC4,AOX1,ZNF740,PIP4K2A,INHBB,CFAP36,LOC515697,FGG,DMTN,CYP2R1,SCFD2,CTNNA1,NAT10,DTNA,CYP4A…
GO:MF	protein dimerization activity	GO:0046983	0.000907286	3.04226	929	143	18	27607	OLIG1,STK10,ENO1,KIT,TMEM266,STAT3,PAPSS1,GRM7,PDGFRA,CAV2,ARNTL,AOX1,PIP4K2A,INHBB,CYP2R1,GOLGA5,CAV1,TDG
GO:MF	nucleotide binding	GO:0000166	0.00196425	2.7068	1868	143	26	27607	KDR,STK10,KIT,ASS1,DNM3,RAB3C,MOCS1,PAPSS1,FER,PDGFRA,DBI,ETFA,NT5E,KCNAB1,VRK2,AOX1,PIP4K2A,NAT10,HSP90AA1,SEPTIN10,HSPA9,RAB15,TAOK3,ATP2B2,TDG,DYNC1H1
GO:MF	nucleoside phosphate binding	GO:1901265	0.00196425	2.7068	1868	143	26	27607	KDR,STK10,KIT,ASS1,DNM3,RAB3C,MOCS1,PAPSS1,FER,PDGFRA,DBI,ETFA,NT5E,KCNAB1,VRK2,AOX1,PIP4K2A,NAT10,HSP90AA1,SEPTIN10,HSPA9,RAB15,TAOK3,ATP2B2,TDG,DYNC1H1
GO:MF	small molecule binding	GO:0036094	0.00226012	2.64587	2127	143	28	27607	KDR,STK10,KIT,ASS1,DNM3,RAB3C,MOCS1,PAPSS1,GRM7,FER,PDGFRA,DBI,ETFA,NT5E,KCNAB1,VRK2,AOX1,PIP4K2A,CYP2R1,NAT10,HSP90AA1,SEPTIN10,HSPA9,RAB15,TAOK3,ATP2B2,TDG,DYNC1H1
GO:MF	carbohydrate derivative binding	GO:0097367	0.00736294	2.13295	1888	143	25	27607	KDR,STK10,REG3G,KIT,ASS1,DNM3,RAB3C,MOCS1,PAPSS1,STAB2,FER,PDGFRA,DBI,VRK2,PIP4K2A,NAT10,HSP90AA1,SEPTIN10,HSPA9,RAB15,GPAA1,TAOK3,ATP2B2,TDG,DYNC1H1
GO:MF	molecular_function	GO:0003674	0.0200376	1.69815	17,921	143	115	27607	PEX14,WNT8A,KDR,SLC2A5,OLIG1,PPP2R5C,RNF180,SLC45A1,STK10,SLC6A1,CPE,REG3G,SLC6A11,ETF1,ENO1,PPM1L,SLC41A2,CHURC1,KIT,ASS1,SV2B,FNTB,DNM3,TMEM266,IFNAR2,RAB3C,GSX2,NELL2,STAT3,ARMC9,KLHL35,MOCS1,TNFSF11,PAPSS1,EBI3,STAB2,GRM7,MAP9,CAPN2,ARFGAP3,WDR20,FER,LRG1,LAP3,IL10RB,FGB,PDGFRA,CD2AP,DBI,DNAJC3,ETFA,TTC4,NT5E,CAV2,LPGAT1,PLS1,PSTPIP1,RCN2,KCNAB1,PPP4R3B,ARNTL,PPM1A,BEND3,VRK2,EXOSC4,AOX1,ZNF7…
GO:MF	anion binding	GO:0043168	0.0229193	1.6398	2021	143	25	27607	KDR,STK10,KIT,ASS1,DNM3,RAB3C,MOCS1,PAPSS1,GRM7,FER,PDGFRA,ETFA,KCNAB1,VRK2,AOX1,PIP4K2A,NAT10,HSP90AA1,SEPTIN10,HSPA9,RAB15,TAOK3,ATP2B2,TDG,DYNC1H1
GO:MF	purine ribonucleotide binding	GO:0032555	0.0229462	1.63929	1647	143	22	27607	KDR,STK10,KIT,ASS1,DNM3,RAB3C,MOCS1,PAPSS1,FER,PDGFRA,DBI,VRK2,PIP4K2A,NAT10,HSP90AA1,SEPTIN10,HSPA9,RAB15,TAOK3,ATP2B2,TDG,DYNC1H1
GO:MF	ribonucleotide binding	GO:0032553	0.0258014	1.58836	1660	143	22	27607	KDR,STK10,KIT,ASS1,DNM3,RAB3C,MOCS1,PAPSS1,FER,PDGFRA,DBI,VRK2,PIP4K2A,NAT10,HSP90AA1,SEPTIN10,HSPA9,RAB15,TAOK3,ATP2B2,TDG,DYNC1H1
GO:MF	purine nucleotide binding	GO:0017076	0.026742	1.57281	1664	143	22	27607	KDR,STK10,KIT,ASS1,DNM3,RAB3C,MOCS1,PAPSS1,FER,PDGFRA,DBI,VRK2,PIP4K2A,NAT10,HSP90AA1,SEPTIN10,HSPA9,RAB15,TAOK3,ATP2B2,TDG,DYNC1H1
GO:MF	cation binding	GO:0043169	0.0272169	1.56516	2570	143	29	27607	RNF180,CPE,ENO1,PPM1L,CHURC1,KIT,NELL2,MOCS1,STAB2,GRM7,CAPN2,LAP3,NT5E,PLS1,RCN2,PPM1A,AOX1,FGG,CYP2R1,DTNA,CYP4A11,SLU7,TLL1,EGR1,CA6,YJU2,SLC25A25,ATP2B2,TDG
GO:MF	metal ion binding	GO:0046872	0.0412135	1.38496	2494	143	28	27607	RNF180,CPE,ENO1,PPM1L,CHURC1,KIT,NELL2,MOCS1,STAB2,CAPN2,LAP3,NT5E,PLS1,RCN2,PPM1A,AOX1,FGG,CYP2R1,DTNA,CYP4A11,SLU7,TLL1,EGR1,CA6,YJU2,SLC25A25,ATP2B2,TDG
GO:MF	purine ribonucleoside triphosphate binding	GO:0035639	0.0449448	1.34732	1600	143	21	27607	KDR,STK10,KIT,ASS1,DNM3,RAB3C,MOCS1,PAPSS1,FER,PDGFRA,VRK2,PIP4K2A,NAT10,HSP90AA1,SEPTIN10,HSPA9,RAB15,TAOK3,ATP2B2,TDG,DYNC1H1
GO:BP	localization	GO:0051179	1.73244e-05	4.76134	4876	143	54	27607	PEX14,WNT8A,KDR,SLC2A5,SLC45A1,STK10,SLC6A1,CPE,SLC6A11,SLC41A2,KIT,SV2B,DNM3,TMEM266,RAB3C,GSX2,STAT3,TNFSF11,STAB2,ARFGAP3,FER,LRG1,FGB,PDGFRA,CD2AP,DBI,CAV2,PLS1,KCNAB1,PIP4K2A,INHBB,ASIC2,LOC515697,NAIF1,FGG,DMTN,SCFD2,CTNNA1,CCDC93,CHST11,GALR1,MDGA1,SLU7,GOLGA5,PLA2R1,HSPA9,RAB15,PLRG1,CAV1,ITGB7,SLC25A25,ATP2B2,SLC24A4,DYNC1H1
GO:BP	transport	GO:0006810	0.000115746	3.93649	3447	143	42	27607	PEX14,SLC2A5,SLC45A1,SLC6A1,CPE,SLC6A11,SLC41A2,KIT,SV2B,DNM3,TMEM266,RAB3C,STAT3,TNFSF11,STAB2,ARFGAP3,FGB,CD2AP,DBI,CAV2,PLS1,KCNAB1,PIP4K2A,INHBB,ASIC2,LOC515697,NAIF1,FGG,DMTN,SCFD2,CCDC93,GALR1,SLU7,GOLGA5,PLA2R1,HSPA9,RAB15,CAV1,SLC25A25,ATP2B2,SLC24A4,DYNC1H1
GO:BP	establishment of localization	GO:0051234	0.000348061	3.45835	3585	143	42	27607	PEX14,SLC2A5,SLC45A1,SLC6A1,CPE,SLC6A11,SLC41A2,KIT,SV2B,DNM3,TMEM266,RAB3C,STAT3,TNFSF11,STAB2,ARFGAP3,FGB,CD2AP,DBI,CAV2,PLS1,KCNAB1,PIP4K2A,INHBB,ASIC2,LOC515697,NAIF1,FGG,DMTN,SCFD2,CCDC93,GALR1,SLU7,GOLGA5,PLA2R1,HSPA9,RAB15,CAV1,SLC25A25,ATP2B2,SLC24A4,DYNC1H1
GO:BP	secretion	GO:0046903	0.000746502	3.12697	584	143	15	27607	CPE,KIT,RAB3C,TNFSF11,ARFGAP3,FGB,CD2AP,INHBB,FGG,DMTN,SCFD2,GALR1,PLA2R1,RAB15,CAV1
GO:BP	cell surface receptor signaling pathway	GO:0007166	0.00101428	2.99384	2040	143	29	27607	WNT8A,KDR,CPE,PPM1L,KIT,IFNAR2,GSX2,STAT3,ARMC9,TNFSF11,EBI3,GRM7,FER,LRG1,IL10RB,FGB,PDGFRA,CAV2,VRK2,PIP4K2A,INHBB,GRM8,FGG,DMTN,CTNNA1,CHST11,EGR1,CAV1,ITGB7
GO:BP	cell-cell adhesion	GO:0098609	0.00123802	2.90727	608	143	15	27607	STK10,KIT,ASS1,TNFSF11,FER,LRG1,FGB,PDGFRA,NT5E,FGG,DMTN,CTNNA1,MDGA1,CAV1,ITGB7
GO:BP	export from cell	GO:0140352	0.00145808	2.83622	534	143	14	27607	CPE,KIT,RAB3C,TNFSF11,ARFGAP3,FGB,CD2AP,INHBB,FGG,DMTN,SCFD2,GALR1,RAB15,SLC24A4
GO:BP	response to peptide hormone	GO:0043434	0.00158971	2.79868	195	143	9	27607	REG3G,STAT3,FER,CAV2,PIP4K2A,INHBB,EGR1,CAV1,SLC24A4
GO:BP	organic substance transport	GO:0071702	0.00175011	2.75693	1627	143	25	27607	PEX14,SLC2A5,SLC45A1,SLC6A1,CPE,SLC6A11,RAB3C,STAT3,TNFSF11,ARFGAP3,FGB,CD2AP,DBI,PLS1,PIP4K2A,INHBB,LOC515697,FGG,DMTN,SCFD2,GALR1,SLU7,PLA2R1,HSPA9,CAV1
GO:BP	secretion by cell	GO:0032940	0.00345442	2.46162	493	143	13	27607	CPE,KIT,RAB3C,TNFSF11,ARFGAP3,FGB,CD2AP,INHBB,FGG,DMTN,SCFD2,GALR1,RAB15
GO:BP	response to organonitrogen compound	GO:0010243	0.00376339	2.42442	579	143	14	27607	REG3G,STAT3,CAPN2,FER,PDGFRA,NT5E,CAV2,PIP4K2A,INHBB,DMTN,CTNNA1,EGR1,CAV1,SLC24A4
GO:BP	response to endogenous stimulus	GO:0009719	0.00489485	2.31026	963	143	18	27607	KDR,REG3G,KIT,STAT3,EBI3,CAPN2,FER,LRG1,PDGFRA,CAV2,PIP4K2A,INHBB,DMTN,CTNNA1,CHST11,EGR1,CAV1,SLC24A4
GO:BP	positive regulation of multicellular organismal process	GO:0051240	0.00503845	2.2977	965	143	18	27607	KDR,ENO1,KIT,GSX2,STAT3,TNFSF11,LRG1,FGB,PLS1,INHBB,ASIC2,FGG,DMTN,GALR1,PLA2R1,EGR1,CAV1,DYNC1H1
GO:BP	positive regulation of secretion	GO:0051047	0.00569529	2.24448	170	143	8	27607	TNFSF11,FGB,CD2AP,INHBB,FGG,GALR1,PLA2R1,RAB15
GO:BP	protein autophosphorylation	GO:0046777	0.00594895	2.22556	171	143	8	27607	KDR,STK10,KIT,FER,PDGFRA,VRK2,CAV1,TAOK3
GO:BP	regulation of blood coagulation	GO:0030193	0.00828797	2.08155	47	143	5	27607	FGB,PDGFRA,FGG,DMTN,CAV1
GO:BP	response to peptide	GO:1901652	0.00877067	2.05697	240	143	9	27607	REG3G,STAT3,FER,CAV2,PIP4K2A,INHBB,EGR1,CAV1,SLC24A4
GO:BP	regulation of hemostasis	GO:1900046	0.0102177	1.99065	49	143	5	27607	FGB,PDGFRA,FGG,DMTN,CAV1
GO:BP	macromolecule localization	GO:0033036	0.0112182	1.95008	2050	143	27	27607	PEX14,WNT8A,CPE,RAB3C,STAT3,TNFSF11,ARFGAP3,FGB,CD2AP,DBI,PLS1,PIP4K2A,INHBB,ASIC2,LOC515697,FGG,DMTN,SCFD2,CTNNA1,CHST11,GALR1,SLU7,PLA2R1,HSPA9,PLRG1,CAV1,ITGB7
GO:BP	positive regulation of lipid transport	GO:0032370	0.0124827	1.90369	51	143	5	27607	TNFSF11,DBI,GALR1,PLA2R1,CAV1
GO:BP	regulation of coagulation	GO:0050818	0.0124827	1.90369	51	143	5	27607	FGB,PDGFRA,FGG,DMTN,CAV1
GO:BP	response to nitrogen compound	GO:1901698	0.014397	1.84173	651	143	14	27607	REG3G,STAT3,CAPN2,FER,PDGFRA,NT5E,CAV2,PIP4K2A,INHBB,DMTN,CTNNA1,EGR1,CAV1,SLC24A4
GO:BP	homotypic cell-cell adhesion	GO:0034109	0.0165971	1.77997	54	143	5	27607	TNFSF11,FGB,PDGFRA,FGG,DMTN
GO:BP	regulation of multicellular organismal process	GO:0051239	0.0196544	1.70654	1866	143	25	27607	KDR,ENO1,KIT,GSX2,STAT3,TNFSF11,LRG1,FGB,PDGFRA,CD2AP,PLS1,TMEM161B,ARNTL,INHBB,ASIC2,FGG,DMTN,CTNNA1,GALR1,PLA2R1,EGR1,HSPA9,CAV1,SLC24A4,DYNC1H1
GO:BP	positive regulation of biological process	GO:0048518	0.0216192	1.66516	4642	143	45	27607	KDR,RNF180,REG3G,ENO1,CHURC1,KIT,ASS1,GSX2,STAT3,ARMC9,TNFSF11,FER,LRG1,FGB,PDGFRA,CD2AP,DBI,DNAJC3,CAV2,LPGAT1,PLS1,PPP4R3B,ARNTL,BEND3,EXOSC4,PIP4K2A,INHBB,ASIC2,FGG,DMTN,CTNNA1,NAT10,GALR1,RP1,PLA2R1,EGR1,RAB15,GDPD5,PLRG1,NCAPG,CAV1,TAOK3,NPM2,SLC24A4,DYNC1H1
GO:BP	positive regulation of cellular process	GO:0048522	0.0222385	1.65289	4198	143	42	27607	KDR,RNF180,REG3G,ENO1,CHURC1,KIT,ASS1,GSX2,STAT3,ARMC9,TNFSF11,FER,LRG1,FGB,PDGFRA,CD2AP,DNAJC3,CAV2,LPGAT1,PLS1,PPP4R3B,ARNTL,EXOSC4,PIP4K2A,INHBB,ASIC2,FGG,DMTN,CTNNA1,NAT10,GALR1,RP1,PLA2R1,EGR1,RAB15,GDPD5,PLRG1,NCAPG,CAV1,TAOK3,NPM2,DYNC1H1
GO:BP	regulation of localization	GO:0032879	0.024433	1.61202	1890	143	25	27607	WNT8A,KDR,STK10,KIT,RAB3C,GSX2,STAT3,TNFSF11,FER,FGB,PDGFRA,CD2AP,DBI,PLS1,KCNAB1,INHBB,ASIC2,FGG,DMTN,CTNNA1,GALR1,PLA2R1,RAB15,CAV1,DYNC1H1
GO:BP	cell adhesion	GO:0007155	0.0260275	1.58457	983	143	17	27607	KDR,STK10,KIT,ASS1,TNFSF11,STAB2,FER,LRG1,FGB,PDGFRA,NT5E,FGG,DMTN,CTNNA1,MDGA1,CAV1,ITGB7
GO:BP	positive regulation of secretion by cell	GO:1903532	0.027648	1.55834	152	143	7	27607	TNFSF11,FGB,CD2AP,INHBB,FGG,GALR1,RAB15
GO:BP	cellular response to endogenous stimulus	GO:0071495	0.0291764	1.53497	889	143	16	27607	KDR,KIT,STAT3,EBI3,CAPN2,FER,LRG1,PDGFRA,CAV2,PIP4K2A,INHBB,DMTN,CTNNA1,CHST11,EGR1,CAV1
GO:BP	cytokine-mediated signaling pathway	GO:0019221	0.0295058	1.53009	352	143	10	27607	KIT,IFNAR2,STAT3,TNFSF11,EBI3,FER,IL10RB,VRK2,EGR1,CAV1
GO:BP	response to hormone	GO:0009725	0.029885	1.52455	431	143	11	27607	REG3G,KIT,STAT3,EBI3,FER,CAV2,PIP4K2A,INHBB,EGR1,CAV1,SLC24A4
GO:BP	biological regulation	GO:0065007	0.0309901	1.50878	10,997	143	82	27607	PEX14,WNT8A,KDR,OLIG1,PPP2R5C,RNF180,STK10,CPE,REG3G,SLC6A11,ETF1,ENO1,PPM1L,CHURC1,KIT,ASS1,IFNAR2,RGS7BP,RAB3C,GSX2,STAT3,ARMC9,TNFSF11,EBI3,FANCC,GRM7,MAP9,CAPN2,ARFGAP3,FER,LRG1,IL10RB,FGB,PDGFRA,CD2AP,DBI,DNAJC3,NT5E,CAV2,LPGAT1,PLS1,TMEM161B,KCNAB1,PPP4R3B,ARNTL,BEND3,VRK2,EXOSC4,ZNF740,PIP4K2A,INHBB,ASIC2,MIR34A,NAIF1,GRM8,MIR885,FGG,DMTN,CTNNA1,NAT10,CHST11,GALR1,MDGA1,TAFA1,MEMO1,ISL2,RP…
GO:BP	transmembrane receptor protein serine/threonine kinase signaling pathway	GO:0007178	0.0310129	1.50846	281	143	9	27607	KDR,PPM1L,STAT3,LRG1,CAV2,INHBB,CHST11,EGR1,CAV1
GO:BP	cellular response to leptin stimulus	GO:0044320	0.040336	1.39431	11	143	3	27607	STAT3,EBI3,INHBB
GO:BP	positive regulation of vasoconstriction	GO:0045907	0.040336	1.39431	11	143	3	27607	FGB,FGG,CAV1
GO:BP	regulation of vasoconstriction	GO:0019229	0.0410602	1.38658	32	143	4	27607	FGB,ASIC2,FGG,CAV1
GO:CC	cytoplasm	GO:0005737	3.98643e-07	6.39942	8379	143	78	27607	PEX14,KDR,PPP2R5C,RNF180,CPE,ETF1,ENO1,ASS1,SV2B,FNTB,DNM3,TMEM266,RGS7BP,RAB3C,SELENOF,GSX2,STAT3,ARMC9,MOCS1,FANCC,STAB2,GRM7,MAP9,CAPN2,ARFGAP3,FER,LAP3,FGB,PDGFRA,CD2AP,DBI,DNAJC3,GALNTL6,ETFA,TTC4,NT5E,CAV2,LPGAT1,PLS1,PSTPIP1,RCN2,KCNAB1,PPP4R3B,ARNTL,GASK1B,VRK2,EXOSC4,AOX1,PIP4K2A,INHBB,CFAP36,CHIC2,NAIF1,FGG,DMTN,SCFD2,CTNNA1,CCDC93,CHST11,MDGA1,PGPEP1,SLU7,GOLGA5,RP1,EGR1,HSPA9,RAB15,CA…
GO:CC	intrinsic component of plasma membrane	GO:0031226	1.63276e-05	4.78708	916	143	20	27607	KDR,SLC6A1,SLC6A11,KIT,TMEM266,IFNAR2,RGS7BP,STAB2,GRM7,IL10RB,PDGFRA,CAV2,KCNAB1,ASIC2,GALR1,MDGA1,CAV1,ITGB7,ATP2B2,SLC24A4
GO:CC	cell periphery	GO:0071944	3.65621e-05	4.43697	4235	143	47	27607	KDR,STK10,SLC6A1,SLC6A11,ENO1,SLC41A2,KIT,DNM3,TMEM266,IFNAR2,RGS7BP,RAB3C,STAT3,EBI3,STAB2,GRM7,CAPN2,FER,IL10RB,FGB,PDGFRA,CD2AP,NT5E,CAV2,PLS1,CCDC70,PSTPIP1,KCNAB1,PIP4K2A,INHBB,ASIC2,CHIC2,NAIF1,FGG,DMTN,SCFD2,CTNNA1,GALR1,MDGA1,PLA2R1,GDPD5,CAV1,ITGB7,ATP2B2,TDG,SLC24A4,DYNC1H1
GO:CC	plasma membrane	GO:0005886	8.0832e-05	4.09242	3921	143	44	27607	KDR,STK10,SLC6A1,SLC6A11,ENO1,SLC41A2,KIT,DNM3,TMEM266,IFNAR2,RGS7BP,RAB3C,STAT3,EBI3,STAB2,GRM7,CAPN2,FER,IL10RB,FGB,PDGFRA,CD2AP,NT5E,CAV2,CCDC70,PSTPIP1,KCNAB1,PIP4K2A,ASIC2,CHIC2,NAIF1,FGG,DMTN,SCFD2,CTNNA1,GALR1,MDGA1,PLA2R1,GDPD5,CAV1,ITGB7,ATP2B2,TDG,SLC24A4
GO:CC	integral component of plasma membrane	GO:0005887	0.000154297	3.81164	863	143	18	27607	KDR,SLC6A1,SLC6A11,KIT,TMEM266,IFNAR2,STAB2,GRM7,IL10RB,PDGFRA,CAV2,KCNAB1,ASIC2,GALR1,CAV1,ITGB7,ATP2B2,SLC24A4
GO:CC	cell junction	GO:0030054	0.00139473	2.85551	1219	143	20	27607	KDR,SLC6A11,KIT,SV2B,DNM3,RGS7BP,RAB3C,GRM7,FER,FGB,PDGFRA,CD2AP,CAV2,ASIC2,DMTN,CTNNA1,DTNA,MDGA1,CAV1,ATP2B2
GO:CC	endomembrane system	GO:0012505	0.0016614	2.77953	2690	143	32	27607	KDR,PPP2R5C,RNF180,CPE,ENO1,SV2B,RAB3C,SELENOF,CAPN2,ARFGAP3,FGB,PDGFRA,DBI,DNAJC3,GALNTL6,CAV2,LPGAT1,RCN2,GASK1B,VRK2,CHIC2,FGG,SCFD2,CCDC93,CHST11,MDGA1,GOLGA5,RAB15,PLRG1,CAV1,GPAA1,ITGB7
GO:CC	plasma membrane bounded cell projection	GO:0120025	0.00235153	2.62865	1263	143	20	27607	SLC6A1,SLC6A11,SV2B,TMEM266,ARMC9,GRM7,CAPN2,FER,PDGFRA,CD2AP,PLS1,CFAP36,ASIC2,DMTN,CTNNA1,RP1,RAB15,CAV1,SLC24A4,DYNC1H1
GO:CC	cell projection	GO:0042995	0.00413151	2.38389	1313	143	20	27607	SLC6A1,SLC6A11,SV2B,TMEM266,ARMC9,GRM7,CAPN2,FER,PDGFRA,CD2AP,PLS1,CFAP36,ASIC2,DMTN,CTNNA1,RP1,RAB15,CAV1,SLC24A4,DYNC1H1
GO:CC	membrane	GO:0016020	0.00630507	2.20031	7852	143	64	27607	PEX14,KDR,SLC2A5,RNF180,SLC45A1,STK10,SLC6A1,CPE,SLC6A11,ENO1,SLC41A2,KIT,SV2B,DNM3,TMEM266,IFNAR2,RGS7BP,RAB3C,STAT3,TNFSF11,EBI3,STAB2,GRM7,CAPN2,FER,IL10RB,FGB,PDGFRA,CD2AP,NT5E,CAV2,LPGAT1,TMEM161B,CCDC70,CLRN3,PSTPIP1,KCNAB1,GASK1B,VRK2,PIP4K2A,ASIC2,CHIC2,NAIF1,GRM8,FGG,DMTN,CYP2R1,SCFD2,CTNNA1,CHST11,GALR1,MDGA1,GOLGA5,PLA2R1,RAB15,GDPD5,PLRG1,CAV1,GPAA1,ITGB7,SLC25A25,ATP2B2,TDG,SLC24A4
GO:CC	caveolar macromolecular signaling complex	GO:0002095	0.00736026	2.13311	2	143	2	27607	CAV2,CAV1
GO:CC	cell cortex	GO:0005938	0.0155464	1.80837	187	143	7	27607	ENO1,GRM7,FGB,PLS1,DMTN,CAV1,DYNC1H1
GO:CC	side of membrane	GO:0098552	0.023257	1.63345	429	143	10	27607	KDR,KIT,EBI3,FER,FGB,PDGFRA,NT5E,CAV2,KCNAB1,FGG
GO:CC	receptor complex	GO:0043235	0.0446841	1.34985	296	143	8	27607	KDR,KIT,EBI3,GRM7,PDGFRA,ARNTL,PLA2R1,ITGB7
