# Supplementary material for: Comprehensive Multi-omics Analysis of Regulatory Variants for Body Weight in Cattle
Source: Genomics Proteomics Bioinformatics. 2025 Aug 18;23(4):qzaf067. doi: 10.1093/gpbjnl/qzaf067 (PMC12701805; doi:10.1093/gpbjnl/qzaf067)
Supplement: qzaf067_Supplementary_Data [file qzaf067_supplementary_data.zip › Table S8.xlsx]

## Sheet: S8. GWAS_signals enrichments
Table S8 The GWAS signal enrichment analyses for functional elements and selective sweeps
Note: Type is the differnet functional elements. E1–E14 are categories representing CTCF/active TSS, active TSS, CTCF/promoter, active promoter, flanking TSS, promoter, poised promoter, active enhancer, CTCF/enhancer, primed enhancer, active element, insulator, polycomb repressed, and low signal. HMR was the hypomethylated region detected in muscle tissue and eCGI was defined as the experimentall…
Trait	Type	P value	Fold	BH (Q-value)
Liveweight	E1	0.000999001	2.27852	0.002997
Liveweight	E2	0.014985	2.4187	0.0192664
Liveweight	E3	0.000999001	2.41872	0.002997
Liveweight	E4	0.000999001	2.87152	0.002997
Liveweight	E5	0.001998	2.41697	0.0035964
Liveweight	E6	0.003996	2.15344	0.00599401
Liveweight	E7	0.023976	2.43372	0.0287712
Liveweight	E8	0.001998	2.31916	0.0035964
Liveweight	E9	0.004995	2.30468	0.00691616
Liveweight	E10	0.025974	2.2754	0.0292208
Liveweight	E11	0.001998	2.27771	0.0035964
Liveweight	E12	0.000999001	2.26892	0.002997
Liveweight	E13	0.001998	2.54565	0.0035964
Liveweight	E14	0.735265	0.998913	0.735265
Liveweight	ATAC	0.003996	2.157	0.00599401
Liveweight	HMR	0.0989011	1.88203	0.104719
Liveweight	eCGI	0.000999001	2.42481	0.002997
Liveweight	SWEEPS	0.000999001	2.46272	0.002997
Average_daily_gain	E1	0.000999001	2.2008	0.002997
Average_daily_gain	E2	0.00599401	2.45458	0.00829939
Average_daily_gain	E3	0.001998	2.36626	0.0035964
Average_daily_gain	E4	0.000999001	2.84374	0.002997
Average_daily_gain	E5	0.00599401	2.39399	0.00829939
Average_daily_gain	E6	0.004995	2.15564	0.00817364
Average_daily_gain	E7	0.021978	2.33483	0.0263736
Average_daily_gain	E8	0.001998	2.29428	0.0035964
Average_daily_gain	E9	0.00999001	2.27635	0.0128443
Average_daily_gain	E10	0.036963	2.2609	0.0415834
Average_daily_gain	E11	0.001998	2.24583	0.0035964
Average_daily_gain	E12	0.000999001	2.41973	0.002997
Average_daily_gain	E13	0.001998	2.47534	0.0035964
Average_daily_gain	E14	0.699301	0.999372	0.699301
Average_daily_gain	ATAC	0.000999001	2.15115	0.002997
Average_daily_gain	HMR	0.0869131	1.88588	0.0920256
Average_daily_gain	eCGI	0.000999001	2.34217	0.002997
Average_daily_gain	SWEEPS	0.000999001	2.34682	0.002997
Carcass_weight	E1	0.000999001	2.19214	0.0035964
Carcass_weight	E2	0.01998	2.40283	0.0236014
Carcass_weight	E3	0.002997	2.30025	0.00490419
Carcass_weight	E4	0.000999001	2.75954	0.0035964
Carcass_weight	E5	0.002997	2.37439	0.00490419
Carcass_weight	E6	0.002997	2.19128	0.00490419
Carcass_weight	E7	0.012987	2.32845	0.017982
Carcass_weight	E8	0.001998	2.27665	0.00490419
Carcass_weight	E9	0.002997	2.36228	0.00490419
Carcass_weight	E10	0.020979	2.2786	0.0236014
Carcass_weight	E11	0.013986	2.29342	0.017982
Carcass_weight	E12	0.000999001	2.32233	0.0035964
Carcass_weight	E13	0.00799201	2.52216	0.011988
Carcass_weight	E14	0.904096	0.997663	0.904096
Carcass_weight	ATAC	0.002997	2.08877	0.00490419
Carcass_weight	HMR	0.10989	1.86211	0.116354
Carcass_weight	eCGI	0.000999001	2.35001	0.0035964
Carcass_weight	SWEEPS	0.000999001	2.47441	0.0035964
Dressing_percentage	E1	0.00999001	2.09777	0.014985
Dressing_percentage	E2	0.00699301	2.41486	0.013986
Dressing_percentage	E3	0.00999001	2.20167	0.014985
Dressing_percentage	E4	0.002997	2.46396	0.00770658
Dressing_percentage	E5	0.002997	2.44257	0.00770658
Dressing_percentage	E6	0.00599401	2.17397	0.0134865
Dressing_percentage	E7	0.012987	2.40695	0.0166976
Dressing_percentage	E8	0.013986	2.18833	0.0167832
Dressing_percentage	E9	0.000999001	2.38354	0.0044955
Dressing_percentage	E10	0.011988	2.3578	0.0165988
Dressing_percentage	E11	0.002997	2.22677	0.00770658
Dressing_percentage	E12	0.000999001	2.25443	0.0044955
Dressing_percentage	E13	0.032967	2.32945	0.0370879
Dressing_percentage	E14	0.486513	1.0002	0.486513
Dressing_percentage	ATAC	0.00999001	2.10654	0.014985
Dressing_percentage	HMR	0.0949051	1.7684	0.100488
Dressing_percentage	eCGI	0.000999001	2.24913	0.0044955
Dressing_percentage	SWEEPS	0.000999001	2.16215	0.0044955
Net_meat_weight	E1	0.000999001	2.17783	0.0035964
Net_meat_weight	E2	0.011988	2.4566	0.0154132
Net_meat_weight	E3	0.00899101	2.35069	0.0124491
Net_meat_weight	E4	0.000999001	2.70684	0.0035964
Net_meat_weight	E5	0.00599401	2.38537	0.00980837
Net_meat_weight	E6	0.003996	2.11806	0.00719281
Net_meat_weight	E7	0.002997	2.44558	0.00599401
Net_meat_weight	E8	0.000999001	2.31299	0.0035964
Net_meat_weight	E9	0.001998	2.36137	0.00513772
Net_meat_weight	E10	0.033966	2.25639	0.0382118
Net_meat_weight	E11	0.00899101	2.21194	0.0124491
Net_meat_weight	E12	0.001998	2.19902	0.00513772
Net_meat_weight	E13	0.017982	2.35813	0.0215784
Net_meat_weight	E14	0.829171	0.998584	0.829171
Net_meat_weight	ATAC	0.002997	2.12026	0.00599401
Net_meat_weight	HMR	0.0819181	1.91428	0.0867368
Net_meat_weight	eCGI	0.000999001	2.40495	0.0035964
Net_meat_weight	SWEEPS	0.000999001	2.30073	0.0035964
Net_meat_percentage	E1	0.015984	2.13648	0.0221317
Net_meat_percentage	E2	0.002997	2.44868	0.00674326
Net_meat_percentage	E3	0.025974	2.14673	0.0333952
Net_meat_percentage	E4	0.001998	2.45205	0.00513772
Net_meat_percentage	E5	0.003996	2.34168	0.00799201
Net_meat_percentage	E6	0.010989	2.04948	0.0164835
Net_meat_percentage	E7	0.000999001	2.70254	0.00513772
Net_meat_percentage	E8	0.001998	2.21726	0.00513772
Net_meat_percentage	E9	0.00899101	2.25439	0.0147126
Net_meat_percentage	E10	0.034965	2.23822	0.041958
Net_meat_percentage	E11	0.00799201	2.2041	0.0143856
Net_meat_percentage	E12	0.000999001	2.26846	0.00513772
Net_meat_percentage	E13	0.048951	2.24494	0.0550699
Net_meat_percentage	E14	0.578422	0.999896	0.578422
Net_meat_percentage	ATAC	0.001998	2.12859	0.00513772
Net_meat_percentage	HMR	0.0819181	1.8228	0.0867368
Net_meat_percentage	eCGI	0.000999001	2.31655	0.00513772
Net_meat_percentage	SWEEPS	0.001998	2.18433	0.00513772
Headweight	E1	0.000999001	2.27655	0.0017982
Headweight	E2	0.000999001	2.86459	0.0017982
Headweight	E3	0.000999001	2.4889	0.0017982
Headweight	E4	0.001998	2.61297	0.00326946
Headweight	E5	0.00699301	2.43136	0.00899101
Headweight	E6	0.000999001	2.33725	0.0017982
Headweight	E7	0.003996	2.64962	0.00599401
Headweight	E8	0.000999001	2.36239	0.0017982
Headweight	E9	0.004995	2.21782	0.00691616
Headweight	E10	0.040959	2.27674	0.0460789
Headweight	E11	0.000999001	2.26633	0.0017982
Headweight	E12	0.000999001	2.2986	0.0017982
Headweight	E13	0.026973	2.27699	0.0323676
Headweight	E14	0.873127	0.997468	0.873127
Headweight	ATAC	0.000999001	2.25231	0.0017982
Headweight	HMR	0.0939061	1.8688	0.09943
Headweight	eCGI	0.000999001	2.44853	0.0017982
Headweight	SWEEPS	0.000999001	2.57659	0.0017982
Cattlehide_weight	E1	0.000999001	2.20439	0.0035964
Cattlehide_weight	E2	0.001998	2.58697	0.0044955
Cattlehide_weight	E3	0.012987	2.20279	0.0166976
Cattlehide_weight	E4	0.00799201	2.38071	0.0110659
Cattlehide_weight	E5	0.000999001	2.39583	0.0035964
Cattlehide_weight	E6	0.000999001	2.24031	0.0035964
Cattlehide_weight	E7	0.026973	2.31615	0.0303447
Cattlehide_weight	E8	0.002997	2.34546	0.00599401
Cattlehide_weight	E9	0.014985	2.25076	0.017982
Cattlehide_weight	E10	0.004995	2.36117	0.00817364
Cattlehide_weight	E11	0.004995	2.24772	0.00817364
Cattlehide_weight	E12	0.001998	2.25973	0.0044955
Cattlehide_weight	E13	0.00599401	2.46421	0.00899101
Cattlehide_weight	E14	0.562438	0.999884	0.562438
Cattlehide_weight	ATAC	0.001998	2.17663	0.0044955
Cattlehide_weight	HMR	0.041958	1.89846	0.0444262
Cattlehide_weight	eCGI	0.000999001	2.45161	0.0035964
Cattlehide_weight	SWEEPS	0.000999001	2.41039	0.0035964
Tailweight	E1	0.001998	2.11626	0.00513772
Tailweight	E2	0.012987	2.50511	0.017982
Tailweight	E3	0.00799201	2.23824	0.011988
Tailweight	E4	0.000999001	2.56645	0.0035964
Tailweight	E5	0.003996	2.43224	0.00719281
Tailweight	E6	0.000999001	2.20007	0.0035964
Tailweight	E7	0.02997	2.2836	0.0337163
Tailweight	E8	0.001998	2.35144	0.00513772
Tailweight	E9	0.020979	2.18576	0.0251748
Tailweight	E10	0.013986	2.44205	0.017982
Tailweight	E11	0.002997	2.32154	0.00674326
Tailweight	E12	0.000999001	2.21036	0.0035964
Tailweight	E13	0.00599401	2.35098	0.00980837
Tailweight	E14	0.857143	0.997893	0.857143
Tailweight	ATAC	0.000999001	2.10818	0.0035964
Tailweight	HMR	0.0659341	1.91546	0.0698125
Tailweight	eCGI	0.000999001	2.38652	0.0035964
Tailweight	SWEEPS	0.003996	2.06763	0.00719281
Spleenweight	E1	0.001998	2.24285	0.0044955
Spleenweight	E2	0.001998	2.46953	0.0044955
Spleenweight	E3	0.010989	2.31717	0.0152156
Spleenweight	E4	0.001998	2.5738	0.0044955
Spleenweight	E5	0.003996	2.44429	0.00719281
Spleenweight	E6	0.000999001	2.36646	0.0044955
Spleenweight	E7	0.00999001	2.45066	0.014985
Spleenweight	E8	0.004995	2.27062	0.00817364
Spleenweight	E9	0.018981	2.17083	0.0227772
Spleenweight	E10	0.038961	2.2924	0.0438312
Spleenweight	E11	0.000999001	2.34869	0.0044955
Spleenweight	E12	0.000999001	2.39916	0.0044955
Spleenweight	E13	0.012987	2.43227	0.0166976
Spleenweight	E14	0.763237	0.998232	0.763237
Spleenweight	ATAC	0.001998	2.31575	0.0044955
Spleenweight	HMR	0.121878	1.82031	0.129047
Spleenweight	eCGI	0.002997	2.35218	0.00599401
Spleenweight	SWEEPS	0.000999001	2.45564	0.0044955
Penisweight	E1	0.004995	2.04274	0.00599401
Penisweight	E2	0.000999001	2.64128	0.0014985
Penisweight	E3	0.000999001	2.56037	0.0014985
Penisweight	E4	0.000999001	2.75291	0.0014985
Penisweight	E5	0.000999001	2.75195	0.0014985
Penisweight	E6	0.000999001	2.21066	0.0014985
Penisweight	E7	0.000999001	2.83257	0.0014985
Penisweight	E8	0.00599401	2.20849	0.00674326
Penisweight	E9	0.001998	2.27944	0.00276646
Penisweight	E10	0.000999001	2.57756	0.0014985
Penisweight	E11	0.000999001	2.2778	0.0014985
Penisweight	E12	0.000999001	2.39386	0.0014985
Penisweight	E13	0.003996	2.36977	0.00513772
Penisweight	E14	0.371628	1.0012	0.371628
Penisweight	ATAC	0.000999001	2.15083	0.0014985
Penisweight	HMR	0.0879121	1.83976	0.0930834
Penisweight	eCGI	0.000999001	2.30252	0.0014985
Penisweight	SWEEPS	0.000999001	2.25219	0.0014985
Testisweight	E1	0.000999001	2.29736	0.001998
Testisweight	E2	0.000999001	2.64505	0.001998
Testisweight	E3	0.002997	2.3639	0.0041497
Testisweight	E4	0.001998	2.46261	0.0035964
Testisweight	E5	0.002997	2.39685	0.0041497
Testisweight	E6	0.000999001	2.33586	0.001998
Testisweight	E7	0.000999001	2.62631	0.001998
Testisweight	E8	0.004995	2.29657	0.00642215
Testisweight	E9	0.000999001	2.51906	0.001998
Testisweight	E10	0.000999001	2.67328	0.001998
Testisweight	E11	0.00599401	2.36732	0.00719281
Testisweight	E12	0.000999001	2.33714	0.001998
Testisweight	E13	0.017982	2.3748	0.0202298
Testisweight	E14	0.744256	0.998797	0.744256
Testisweight	ATAC	0.002997	2.14346	0.0041497
Testisweight	HMR	0.0949051	1.86691	0.100488
Testisweight	eCGI	0.000999001	2.44139	0.001998
Testisweight	SWEEPS	0.000999001	2.10867	0.001998
Heartweight	E1	0.000999001	2.28373	0.0017982
Heartweight	E2	0.000999001	2.59935	0.0017982
Heartweight	E3	0.002997	2.40643	0.0041497
Heartweight	E4	0.001998	2.62899	0.002997
Heartweight	E5	0.00799201	2.35006	0.00959041
Heartweight	E6	0.000999001	2.3815	0.0017982
Heartweight	E7	0.000999001	2.77324	0.0017982
Heartweight	E8	0.000999001	2.29987	0.0017982
Heartweight	E9	0.001998	2.3811	0.002997
Heartweight	E10	0.00699301	2.44839	0.00899101
Heartweight	E11	0.000999001	2.25659	0.0017982
Heartweight	E12	0.000999001	2.35485	0.0017982
Heartweight	E13	0.011988	2.35448	0.0134865
Heartweight	E14	0.573427	0.999798	0.573427
Heartweight	ATAC	0.000999001	2.20852	0.0017982
Heartweight	HMR	0.103896	1.81205	0.110008
Heartweight	eCGI	0.000999001	2.43056	0.0017982
Heartweight	SWEEPS	0.000999001	2.48238	0.0017982
Liverweight	E1	0.001998	2.20435	0.0044955
Liverweight	E2	0.002997	2.48916	0.00490419
Liverweight	E3	0.001998	2.43581	0.0044955
Liverweight	E4	0.002997	2.53348	0.00490419
Liverweight	E5	0.010989	2.29455	0.0164835
Liverweight	E6	0.000999001	2.34109	0.002997
Liverweight	E7	0.002997	2.54112	0.00490419
Liverweight	E8	0.012987	2.18921	0.017982
Liverweight	E9	0.013986	2.20814	0.017982
Liverweight	E10	0.016983	2.3226	0.0203796
Liverweight	E11	0.000999001	2.31234	0.002997
Liverweight	E12	0.000999001	2.30009	0.002997
Liverweight	E13	0.0669331	2.24864	0.0752997
Liverweight	E14	0.579421	0.99963	0.579421
Liverweight	ATAC	0.000999001	2.24733	0.002997
Liverweight	HMR	0.0839161	1.90658	0.0888523
Liverweight	eCGI	0.000999001	2.42627	0.002997
Liverweight	SWEEPS	0.000999001	2.55744	0.002997
Lungweight	E1	0.001998	2.21534	0.0044955
Lungweight	E3	0.001998	2.41995	0.0044955
Lungweight	E4	0.000999001	2.71435	0.0035964
Lungweight	E5	0.013986	2.25081	0.0167832
Lungweight	E6	0.000999001	2.28602	0.0035964
Lungweight	E7	0.010989	2.55726	0.0152156
Lungweight	E8	0.011988	2.26344	0.0154132
Lungweight	E9	0.00899101	2.25681	0.0134865
Lungweight	E10	0.016983	2.36166	0.0191059
Lungweight	E11	0.003996	2.27376	0.00719281
Lungweight	E12	0.000999001	2.25514	0.0035964
Lungweight	E13	0.00899101	2.35911	0.0134865
Lungweight	E14	0.774226	0.998241	0.774226
Lungweight	ATAC	0.003996	2.19933	0.00719281
Lungweight	HMR	0.0899101	1.85725	0.0951989
Lungweight	eCGI	0.000999001	2.42127	0.0035964
Lungweight	SWEEPS	0.000999001	2.35707	0.0035964
Lungweight	E2	0.001998	2.63411	0.0044955
Kidneyweight	E1	0.001998	2.16617	0.00276646
Kidneyweight	E2	0.001998	2.57313	0.00276646
Kidneyweight	E3	0.001998	2.41484	0.00276646
Kidneyweight	E4	0.001998	2.49121	0.00276646
Kidneyweight	E5	0.000999001	2.64642	0.00224775
Kidneyweight	E6	0.000999001	2.30939	0.00224775
Kidneyweight	E7	0.001998	2.7304	0.00276646
Kidneyweight	E8	0.000999001	2.38045	0.00224775
Kidneyweight	E9	0.00999001	2.27092	0.011988
Kidneyweight	E10	0.00799201	2.44652	0.0102754
Kidneyweight	E11	0.000999001	2.35505	0.00224775
Kidneyweight	E12	0.000999001	2.40039	0.00224775
Kidneyweight	E13	0.011988	2.46524	0.0134865
Kidneyweight	E14	0.668332	0.999057	0.668332
Kidneyweight	ATAC	0.000999001	2.22194	0.00224775
Kidneyweight	HMR	0.0859141	1.91471	0.0909679
Kidneyweight	eCGI	0.000999001	2.45047	0.00224775
Kidneyweight	SWEEPS	0.000999001	2.35225	0.00224775
Carcass_length	E1	0.00599401	2.17159	0.0107892
Carcass_length	E2	0.001998	2.54831	0.00513772
Carcass_length	E3	0.000999001	2.46555	0.0035964
Carcass_length	E4	0.001998	2.52033	0.00513772
Carcass_length	E5	0.045954	2.16854	0.0539461
Carcass_length	E6	0.000999001	2.27909	0.0035964
Carcass_length	E7	0.013986	2.33263	0.0228862
Carcass_length	E8	0.003996	2.30875	0.00899101
Carcass_length	E9	0.021978	2.17846	0.0304311
Carcass_length	E10	0.047952	2.2009	0.0539461
Carcass_length	E11	0.02997	2.14523	0.0385329
Carcass_length	E12	0.000999001	2.19311	0.0035964
Carcass_length	E13	0.016983	2.47275	0.0254745
Carcass_length	E14	0.542458	1.00011	0.542458
Carcass_length	ATAC	0.00599401	2.1154	0.0107892
Carcass_length	HMR	0.120879	1.79413	0.12799
Carcass_length	eCGI	0.000999001	2.32622	0.0035964
Carcass_length	SWEEPS	0.000999001	2.34475	0.0035964
Carcass_indepth	E1	0.003996	2.19135	0.0102754
Carcass_indepth	E2	0.001998	2.60722	0.00599401
Carcass_indepth	E3	0.00699301	2.30898	0.0125874
Carcass_indepth	E4	0.00599401	2.50122	0.0125874
Carcass_indepth	E5	0.000999001	2.51144	0.0044955
Carcass_indepth	E6	0.000999001	2.21501	0.0044955
Carcass_indepth	E7	0.013986	2.42795	0.017982
Carcass_indepth	E8	0.011988	2.18945	0.017982
Carcass_indepth	E9	0.00699301	2.29595	0.0125874
Carcass_indepth	E10	0.020979	2.34541	0.0251748
Carcass_indepth	E11	0.013986	2.21843	0.017982
Carcass_indepth	E12	0.000999001	2.33055	0.0044955
Carcass_indepth	E13	0.041958	2.19923	0.0472028
Carcass_indepth	E14	0.89011	0.997101	0.89011
Carcass_indepth	ATAC	0.012987	2.0957	0.017982
Carcass_indepth	HMR	0.0969031	1.86671	0.102603
Carcass_indepth	eCGI	0.000999001	2.40591	0.0044955
Carcass_indepth	SWEEPS	0.001998	2.05705	0.00599401
Carcass_chest_indepth	E1	0.002997	2.23975	0.00599401
Carcass_chest_indepth	E2	0.000999001	2.57959	0.002997
Carcass_chest_indepth	E3	0.018981	2.20462	0.0227772
Carcass_chest_indepth	E4	0.001998	2.51334	0.00513772
Carcass_chest_indepth	E5	0.00999001	2.28551	0.0138323
Carcass_chest_indepth	E6	0.000999001	2.25689	0.002997
Carcass_chest_indepth	E7	0.002997	2.62015	0.00599401
Carcass_chest_indepth	E8	0.00599401	2.31772	0.0107892
Carcass_chest_indepth	E9	0.00799201	2.20807	0.011988
Carcass_chest_indepth	E10	0.013986	2.35756	0.017982
Carcass_chest_indepth	E11	0.026973	2.17651	0.0303447
Carcass_chest_indepth	E12	0.000999001	2.30497	0.002997
Carcass_chest_indepth	E13	0.00699301	2.34762	0.0114431
Carcass_chest_indepth	E14	0.927073	0.996524	0.927073
Carcass_chest_indepth	ATAC	0.000999001	2.11702	0.002997
Carcass_chest_indepth	HMR	0.0809191	1.85818	0.085679
Carcass_chest_indepth	eCGI	0.000999001	2.33609	0.002997
Carcass_chest_indepth	SWEEPS	0.000999001	2.32665	0.002997
Hind_leg_circumference	E1	0.002997	2.17323	0.00490419
Hind_leg_circumference	E2	0.000999001	2.75545	0.001998
Hind_leg_circumference	E3	0.016983	2.28226	0.0215784
Hind_leg_circumference	E4	0.000999001	2.71985	0.001998
Hind_leg_circumference	E5	0.00899101	2.48517	0.0134865
Hind_leg_circumference	E6	0.000999001	2.27036	0.001998
Hind_leg_circumference	E7	0.000999001	2.65866	0.001998
Hind_leg_circumference	E8	0.000999001	2.33044	0.001998
Hind_leg_circumference	E9	0.002997	2.35666	0.00490419
Hind_leg_circumference	E10	0.042957	2.31564	0.0483267
Hind_leg_circumference	E11	0.00999001	2.31292	0.0138323
Hind_leg_circumference	E12	0.000999001	2.32376	0.001998
Hind_leg_circumference	E13	0.017982	2.42024	0.0215784
Hind_leg_circumference	E14	0.956044	0.995937	0.956044
Hind_leg_circumference	ATAC	0.000999001	2.22059	0.001998
Hind_leg_circumference	HMR	0.0909091	1.85701	0.0962567
Hind_leg_circumference	eCGI	0.000999001	2.41889	0.001998
Hind_leg_circumference	SWEEPS	0.000999001	2.39896	0.001998
Hind_leg_width	E1	0.000999001	2.20761	0.00256886
Hind_leg_width	E2	0.000999001	2.77274	0.00256886
Hind_leg_width	E3	0.003996	2.34925	0.00553293
Hind_leg_width	E4	0.000999001	2.55175	0.00256886
Hind_leg_width	E5	0.00599401	2.50994	0.00770658
Hind_leg_width	E6	0.001998	2.26942	0.00326946
Hind_leg_width	E7	0.001998	2.70925	0.00326946
Hind_leg_width	E8	0.001998	2.39753	0.00326946
Hind_leg_width	E9	0.002997	2.44009	0.0044955
Hind_leg_width	E10	0.023976	2.26141	0.0287712
Hind_leg_width	E11	0.000999001	2.34426	0.00256886
Hind_leg_width	E12	0.000999001	2.29486	0.00256886
Hind_leg_width	E13	0.033966	2.26289	0.0382118
Hind_leg_width	E14	0.227772	1.00278	0.227772
Hind_leg_width	ATAC	0.001998	2.1691	0.00326946
Hind_leg_width	HMR	0.0899101	1.86	0.0951989
Hind_leg_width	eCGI	0.000999001	2.38806	0.00256886
Hind_leg_width	SWEEPS	0.000999001	2.42403	0.00256886
Hind_leg_length	E1	0.000999001	2.18235	0.00224775
Hind_leg_length	E2	0.000999001	2.58358	0.00224775
Hind_leg_length	E3	0.000999001	2.33897	0.00224775
Hind_leg_length	E4	0.000999001	2.77931	0.00224775
Hind_leg_length	E5	0.002997	2.38464	0.00490419
Hind_leg_length	E6	0.00899101	2.05817	0.0115599
Hind_leg_length	E7	0.002997	2.52371	0.00490419
Hind_leg_length	E8	0.00799201	2.20863	0.0115599
Hind_leg_length	E9	0.00899101	2.2586	0.0115599
Hind_leg_length	E10	0.000999001	2.75932	0.00224775
Hind_leg_length	E11	0.010989	2.31856	0.0131868
Hind_leg_length	E12	0.000999001	2.19569	0.00224775
Hind_leg_length	E13	0.012987	2.36643	0.0146104
Hind_leg_length	E14	0.263736	1.00226	0.263736
Hind_leg_length	ATAC	0.001998	2.07893	0.003996
Hind_leg_length	HMR	0.0549451	1.90337	0.0581771
Hind_leg_length	eCGI	0.000999001	2.34533	0.00224775
Hind_leg_length	SWEEPS	0.000999001	2.66513	0.00224775
Hind_leg_thickness	E1	0.004995	2.17181	0.00749251
Hind_leg_thickness	E2	0.004995	2.48595	0.00749251
Hind_leg_thickness	E3	0.001998	2.28252	0.0044955
Hind_leg_thickness	E4	0.000999001	2.74219	0.0035964
Hind_leg_thickness	E5	0.025974	2.22127	0.0292208
Hind_leg_thickness	E6	0.011988	2.12359	0.0143856
Hind_leg_thickness	E7	0.001998	2.63537	0.0044955
Hind_leg_thickness	E8	0.002997	2.32407	0.00539461
Hind_leg_thickness	E9	0.000999001	2.45715	0.0035964
Hind_leg_thickness	E10	0.011988	2.409	0.0143856
Hind_leg_thickness	E11	0.000999001	2.2719	0.0035964
Hind_leg_thickness	E12	0.000999001	2.26719	0.0035964
Hind_leg_thickness	E13	0.00899101	2.37307	0.0124491
Hind_leg_thickness	E14	0.923077	0.996846	0.923077
Hind_leg_thickness	ATAC	0.001998	2.18296	0.0044955
Hind_leg_thickness	HMR	0.0899101	1.84931	0.0951989
Hind_leg_thickness	eCGI	0.000999001	2.47564	0.0035964
Hind_leg_thickness	SWEEPS	0.002997	2.1437	0.00539461
Waist_meat_thickness	E1	0.003996	2.1886	0.00553293
Waist_meat_thickness	E2	0.001998	2.5938	0.003996
Waist_meat_thickness	E3	0.002997	2.37752	0.0044955
Waist_meat_thickness	E4	0.000999001	2.50508	0.00224775
Waist_meat_thickness	E5	0.010989	2.30664	0.0141287
Waist_meat_thickness	E6	0.011988	2.20992	0.0143856
Waist_meat_thickness	E7	0.000999001	2.69209	0.00224775
Waist_meat_thickness	E8	0.000999001	2.40775	0.00224775
Waist_meat_thickness	E9	0.002997	2.37748	0.0044955
Waist_meat_thickness	E10	0.021978	2.35578	0.0247253
Waist_meat_thickness	E11	0.000999001	2.34773	0.00224775
Waist_meat_thickness	E12	0.000999001	2.34057	0.00224775
Waist_meat_thickness	E13	0.002997	2.54717	0.0044955
Waist_meat_thickness	E14	0.821179	0.997685	0.821179
Waist_meat_thickness	ATAC	0.000999001	2.20154	0.00224775
Waist_meat_thickness	HMR	0.0969031	1.86133	0.102603
Waist_meat_thickness	eCGI	0.000999001	2.34441	0.00224775
Waist_meat_thickness	SWEEPS	0.000999001	2.24735	0.00224775
Fat_coverage_rate	E1	0.00999001	2.18371	0.011988
Fat_coverage_rate	E2	0.002997	2.63397	0.0041497
Fat_coverage_rate	E3	0.00799201	2.28181	0.0102754
Fat_coverage_rate	E4	0.001998	2.54338	0.00326946
Fat_coverage_rate	E5	0.002997	2.41351	0.0041497
Fat_coverage_rate	E6	0.000999001	2.27949	0.00224775
Fat_coverage_rate	E7	0.000999001	2.61746	0.00224775
Fat_coverage_rate	E8	0.000999001	2.34033	0.00224775
Fat_coverage_rate	E9	0.000999001	2.43365	0.00224775
Fat_coverage_rate	E10	0.022977	2.34245	0.0258492
Fat_coverage_rate	E11	0.001998	2.32564	0.00326946
Fat_coverage_rate	E12	0.000999001	2.36926	0.00224775
Fat_coverage_rate	E13	0.000999001	2.68782	0.00224775
Fat_coverage_rate	E14	0.577423	0.999758	0.577423
Fat_coverage_rate	ATAC	0.001998	2.12152	0.00326946
Fat_coverage_rate	HMR	0.0949051	1.8523	0.100488
Fat_coverage_rate	eCGI	0.000999001	2.52751	0.00224775
Fat_coverage_rate	SWEEPS	0.000999001	2.5743	0.00224775
Marbling	E1	0.012987	2.1726	0.017982
Marbling	E2	0.000999001	2.49715	0.0044955
Marbling	E3	0.001998	2.34008	0.00599401
Marbling	E4	0.027972	2.21234	0.0335664
Marbling	E5	0.003996	2.40058	0.00899101
Marbling	E6	0.00699301	2.13447	0.0104895
Marbling	E7	0.00599401	2.48273	0.0104895
Marbling	E8	0.002997	2.30239	0.00770658
Marbling	E9	0.013986	2.31067	0.017982
Marbling	E10	0.0659341	2.1146	0.0741758
Marbling	E11	0.001998	2.27131	0.00599401
Marbling	E12	0.000999001	2.24023	0.0044955
Marbling	E13	0.00699301	2.47792	0.0104895
Marbling	E14	0.140859	1.00311	0.140859
Marbling	ATAC	0.00599401	2.20817	0.0104895
Marbling	HMR	0.0969031	1.86131	0.102603
Marbling	eCGI	0.000999001	2.43938	0.0044955
Marbling	SWEEPS	0.000999001	2.41503	0.0044955
Loin__eye_muscle_area	E1	0.001998	2.17662	0.00719281
Loin__eye_muscle_area	E2	0.00599401	2.46808	0.00968263
Loin__eye_muscle_area	E3	0.003996	2.38371	0.00799201
Loin__eye_muscle_area	E4	0.00699301	2.42426	0.00968263
Loin__eye_muscle_area	E5	0.015984	2.28301	0.0191808
Loin__eye_muscle_area	E6	0.001998	2.21276	0.00719281
Loin__eye_muscle_area	E7	0.003996	2.58821	0.00799201
Loin__eye_muscle_area	E8	0.003996	2.29372	0.00799201
Loin__eye_muscle_area	E9	0.00899101	2.17272	0.0115599
Loin__eye_muscle_area	E10	0.045954	2.22913	0.0516983
Loin__eye_muscle_area	E11	0.00699301	2.25386	0.00968263
Loin__eye_muscle_area	E12	0.001998	2.25551	0.00719281
Loin__eye_muscle_area	E13	0.004995	2.46675	0.00899101
Loin__eye_muscle_area	E14	0.66034	0.999386	0.66034
Loin__eye_muscle_area	ATAC	0.003996	2.12465	0.00799201
Loin__eye_muscle_area	HMR	0.117882	1.77886	0.124816
Loin__eye_muscle_area	eCGI	0.000999001	2.37111	0.00719281
Loin__eye_muscle_area	SWEEPS	0.000999001	2.45987	0.00719281
Striploin	E1	0.00899101	2.1403	0.0147126
Striploin	E2	0.001998	2.50437	0.00513772
Striploin	E3	0.016983	2.2058	0.0191059
Striploin	E4	0.000999001	2.5783	0.0044955
Striploin	E5	0.000999001	2.56678	0.0044955
Striploin	E6	0.012987	2.10503	0.0166976
Striploin	E7	0.004995	2.56825	0.00999001
Striploin	E8	0.001998	2.29678	0.00513772
Striploin	E9	0.00699301	2.2677	0.0125874
Striploin	E10	0.013986	2.35812	0.0167832
Striploin	E11	0.010989	2.21743	0.0164835
Striploin	E12	0.000999001	2.28238	0.0044955
Striploin	E13	0.012987	2.39981	0.0166976
Striploin	E14	0.376623	1.00096	0.376623
Striploin	ATAC	0.002997	2.13754	0.00674326
Striploin	HMR	0.0899101	1.90827	0.0951989
Striploin	eCGI	0.001998	2.31362	0.00513772
Striploin	SWEEPS	0.000999001	2.18639	0.0044955
Ribeye	E1	0.000999001	2.22923	0.00224775
Ribeye	E2	0.002997	2.5005	0.00490419
Ribeye	E3	0.00899101	2.24993	0.0124491
Ribeye	E4	0.002997	2.54778	0.00490419
Ribeye	E5	0.00999001	2.37846	0.0128443
Ribeye	E6	0.000999001	2.31325	0.00224775
Ribeye	E7	0.000999001	2.69523	0.00224775
Ribeye	E8	0.000999001	2.32289	0.00224775
Ribeye	E9	0.002997	2.35671	0.00490419
Ribeye	E10	0.025974	2.32161	0.0292208
Ribeye	E11	0.004995	2.2986	0.00749251
Ribeye	E12	0.000999001	2.35989	0.00224775
Ribeye	E13	0.012987	2.52294	0.0155844
Ribeye	E14	0.578422	0.999344	0.578422
Ribeye	ATAC	0.000999001	2.25588	0.00224775
Ribeye	HMR	0.0789211	1.89234	0.0835635
Ribeye	eCGI	0.000999001	2.48584	0.00224775
Ribeye	SWEEPS	0.000999001	2.25442	0.00224775
High_rib	E1	0.000999001	2.21043	0.002997
High_rib	E2	0.026973	2.39662	0.0323676
High_rib	E3	0.002997	2.32796	0.00599401
High_rib	E4	0.001998	2.55178	0.00513772
High_rib	E5	0.00899101	2.30856	0.0124491
High_rib	E6	0.000999001	2.21157	0.002997
High_rib	E7	0.002997	2.53953	0.00599401
High_rib	E8	0.00899101	2.17593	0.0124491
High_rib	E9	0.003996	2.41484	0.00719281
High_rib	E10	0.0559441	2.22083	0.0629371
High_rib	E11	0.000999001	2.23364	0.002997
High_rib	E12	0.000999001	2.21882	0.002997
High_rib	E13	0.010989	2.45228	0.0141287
High_rib	E14	0.902098	0.996876	0.902098
High_rib	ATAC	0.004995	2.17574	0.00817364
High_rib	HMR	0.0789211	1.91027	0.0835635
High_rib	eCGI	0.000999001	2.39727	0.002997
High_rib	SWEEPS	0.000999001	2.35577	0.002997
Tenderloin	E1	0.001998	2.244	0.00719281
Tenderloin	E2	0.026973	2.38052	0.0323676
Tenderloin	E3	0.004995	2.2826	0.011988
Tenderloin	E4	0.000999001	2.59793	0.0044955
Tenderloin	E5	0.015984	2.29098	0.0205509
Tenderloin	E6	0.014985	2.15464	0.0205509
Tenderloin	E7	0.010989	2.4147	0.0164835
Tenderloin	E8	0.00599401	2.35396	0.011988
Tenderloin	E9	0.00699301	2.32375	0.0125874
Tenderloin	E10	0.041958	2.28777	0.0472028
Tenderloin	E11	0.00599401	2.20561	0.011988
Tenderloin	E12	0.000999001	2.31142	0.0044955
Tenderloin	E13	0.00599401	2.51553	0.011988
Tenderloin	E14	0.47952	1.00001	0.47952
Tenderloin	ATAC	0.010989	2.13267	0.0164835
Tenderloin	HMR	0.116883	1.82943	0.123759
Tenderloin	eCGI	0.000999001	2.38802	0.0044955
Tenderloin	SWEEPS	0.000999001	2.49813	0.0044955
Neck_meat	E1	0.000999001	2.19868	0.0035964
Neck_meat	E2	0.003996	2.55603	0.00719281
Neck_meat	E3	0.003996	2.3312	0.00719281
Neck_meat	E4	0.001998	2.39752	0.00599401
Neck_meat	E5	0.01998	2.30271	0.023976
Neck_meat	E6	0.014985	2.14809	0.0207485
Neck_meat	E7	0.00599401	2.43183	0.00980837
Neck_meat	E8	0.000999001	2.34498	0.0035964
Neck_meat	E9	0.002997	2.33916	0.00674326
Neck_meat	E10	0.0589411	2.11844	0.0663087
Neck_meat	E11	0.000999001	2.32928	0.0035964
Neck_meat	E12	0.000999001	2.23468	0.0035964
Neck_meat	E13	0.017982	2.46562	0.0231197
Neck_meat	E14	0.804196	0.997452	0.804196
Neck_meat	ATAC	0.011988	2.16506	0.017982
Neck_meat	HMR	0.125874	1.8067	0.133278
Neck_meat	eCGI	0.002997	2.22469	0.00674326
Neck_meat	SWEEPS	0.000999001	2.25928	0.0035964
Fore_shin	E1	0.000999001	2.28321	0.002997
Fore_shin	E2	0.000999001	2.54239	0.002997
Fore_shin	E3	0.003996	2.27558	0.00799201
Fore_shin	E4	0.000999001	2.40126	0.002997
Fore_shin	E5	0.011988	2.33548	0.0165988
Fore_shin	E6	0.002997	2.22649	0.00674326
Fore_shin	E7	0.00599401	2.52277	0.0107892
Fore_shin	E8	0.00799201	2.23785	0.011988
Fore_shin	E9	0.00699301	2.27969	0.0114431
Fore_shin	E10	0.023976	2.28464	0.026973
Fore_shin	E11	0.023976	2.15959	0.026973
Fore_shin	E12	0.000999001	2.2645	0.002997
Fore_shin	E13	0.017982	2.41177	0.0231197
Fore_shin	E14	0.457542	1.00016	0.457542
Fore_shin	ATAC	0.002997	2.16368	0.00674326
Fore_shin	HMR	0.0949051	1.88153	0.100488
Fore_shin	eCGI	0.000999001	2.36023	0.002997
Fore_shin	SWEEPS	0.000999001	2.52369	0.002997
Chuck	E1	0.004995	2.1623	0.00817364
Chuck	E2	0.001998	2.57879	0.0044955
Chuck	E3	0.001998	2.28869	0.0044955
Chuck	E4	0.002997	2.51715	0.00599401
Chuck	E5	0.011988	2.31353	0.0154132
Chuck	E6	0.001998	2.23841	0.0044955
Chuck	E7	0.003996	2.48467	0.00719281
Chuck	E8	0.000999001	2.34443	0.0044955
Chuck	E9	0.00599401	2.26322	0.00899101
Chuck	E10	0.0629371	2.12849	0.0708042
Chuck	E11	0.00799201	2.2299	0.0110659
Chuck	E12	0.001998	2.27701	0.0044955
Chuck	E13	0.014985	2.41848	0.017982
Chuck	E14	0.508492	0.999694	0.508492
Chuck	ATAC	0.000999001	2.0814	0.0044955
Chuck	HMR	0.112887	1.84803	0.119528
Chuck	eCGI	0.000999001	2.42776	0.0044955
Chuck	SWEEPS	0.000999001	2.04702	0.0044955
Biceps.brachii	E1	0.003996	2.1623	0.00799201
Biceps.brachii	E2	0.001998	2.54389	0.00513772
Biceps.brachii	E3	0.035964	2.07099	0.0431568
Biceps.brachii	E4	0.001998	2.4845	0.00513772
Biceps.brachii	E5	0.003996	2.28358	0.00799201
Biceps.brachii	E6	0.000999001	2.25112	0.0035964
Biceps.brachii	E7	0.000999001	2.57759	0.0035964
Biceps.brachii	E8	0.018981	2.23985	0.02997
Biceps.brachii	E9	0.022977	2.18993	0.0318143
Biceps.brachii	E10	0.033966	2.24995	0.0431568
Biceps.brachii	E11	0.038961	2.16981	0.0438312
Biceps.brachii	E12	0.000999001	2.33662	0.0035964
Biceps.brachii	E13	0.004995	2.50558	0.00899101
Biceps.brachii	E14	0.702298	0.999055	0.702298
Biceps.brachii	ATAC	0.01998	2.14607	0.02997
Biceps.brachii	HMR	0.0959041	1.9169	0.101546
Biceps.brachii	eCGI	0.000999001	2.29527	0.0035964
Biceps.brachii	SWEEPS	0.000999001	2.31285	0.0035964
Topside	E1	0.000999001	2.24327	0.002997
Topside	E2	0.00599401	2.55037	0.00829939
Topside	E3	0.001998	2.32302	0.003996
Topside	E4	0.000999001	2.68859	0.002997
Topside	E5	0.002997	2.33515	0.00490419
Topside	E6	0.002997	2.16822	0.00490419
Topside	E7	0.001998	2.68751	0.003996
Topside	E8	0.001998	2.24861	0.003996
Topside	E9	0.00599401	2.29732	0.00829939
Topside	E10	0.0559441	2.18068	0.0629371
Topside	E11	0.014985	2.30441	0.0192664
Topside	E12	0.000999001	2.20282	0.002997
Topside	E13	0.030969	2.30096	0.0371628
Topside	E14	0.918082	0.996824	0.918082
Topside	ATAC	0.000999001	2.19461	0.002997
Topside	HMR	0.101898	1.80785	0.107892
Topside	eCGI	0.000999001	2.47587	0.002997
Topside	SWEEPS	0.000999001	2.42435	0.002997
Silver_side	E1	0.000999001	2.2112	0.0035964
Silver_side	E2	0.017982	2.40297	0.0231197
Silver_side	E3	0.001998	2.36575	0.003996
Silver_side	E4	0.001998	2.69353	0.003996
Silver_side	E5	0.001998	2.6066	0.003996
Silver_side	E6	0.000999001	2.15575	0.0035964
Silver_side	E7	0.003996	2.62195	0.00653892
Silver_side	E8	0.020979	2.36157	0.0251748
Silver_side	E9	0.001998	2.36874	0.003996
Silver_side	E10	0.023976	2.26807	0.026973
Silver_side	E11	0.004995	2.28671	0.00691616
Silver_side	E12	0.000999001	2.29768	0.0035964
Silver_side	E13	0.004995	2.53624	0.00691616
Silver_side	E14	0.907093	0.996886	0.907093
Silver_side	ATAC	0.002997	2.18763	0.00539461
Silver_side	HMR	0.0919081	1.89584	0.0973145
Silver_side	eCGI	0.000999001	2.46889	0.0035964
Silver_side	SWEEPS	0.000999001	2.41715	0.0035964
Knuckle	E1	0.000999001	2.28529	0.00256886
Knuckle	E2	0.002997	2.54976	0.00599401
Knuckle	E3	0.001998	2.4915	0.0044955
Knuckle	E4	0.000999001	2.47354	0.00256886
Knuckle	E5	0.003996	2.33732	0.00599401
Knuckle	E6	0.004995	2.2293	0.00691616
Knuckle	E7	0.00999001	2.56759	0.011988
Knuckle	E8	0.003996	2.30435	0.00599401
Knuckle	E9	0.003996	2.24263	0.00599401
Knuckle	E10	0.016983	2.30749	0.0191059
Knuckle	E11	0.00599401	2.26287	0.00770658
Knuckle	E12	0.000999001	2.28464	0.00256886
Knuckle	E13	0.000999001	2.55154	0.00256886
Knuckle	E14	0.898102	0.997411	0.898102
Knuckle	ATAC	0.000999001	2.14558	0.00256886
Knuckle	HMR	0.117882	1.80487	0.124816
Knuckle	eCGI	0.000999001	2.46913	0.00256886
Knuckle	SWEEPS	0.000999001	2.55673	0.00256886
Rump_meat	E1	0.000999001	2.13911	0.00256886
Rump_meat	E2	0.027972	2.34832	0.0335664
Rump_meat	E3	0.00799201	2.29584	0.0143856
Rump_meat	E4	0.000999001	2.69208	0.00256886
Rump_meat	E5	0.000999001	2.48363	0.00256886
Rump_meat	E6	0.003996	2.20028	0.00799201
Rump_meat	E7	0.027972	2.34236	0.0335664
Rump_meat	E8	0.013986	2.25036	0.0193653
Rump_meat	E9	0.002997	2.31354	0.00674326
Rump_meat	E10	0.037962	2.21137	0.0427073
Rump_meat	E11	0.012987	2.2235	0.0193653
Rump_meat	E12	0.000999001	2.34969	0.00256886
Rump_meat	E13	0.012987	2.41493	0.0193653
Rump_meat	E14	0.835165	0.998256	0.835165
Rump_meat	ATAC	0.000999001	2.20034	0.00256886
Rump_meat	HMR	0.0969031	1.86458	0.102603
Rump_meat	eCGI	0.000999001	2.38219	0.00256886
Rump_meat	SWEEPS	0.000999001	2.52954	0.00256886
Hind_shin	E1	0.000999001	2.25971	0.0044955
Hind_shin	E2	0.004995	2.46766	0.00899101
Hind_shin	E3	0.001998	2.48122	0.00513772
Hind_shin	E4	0.000999001	2.57882	0.0044955
Hind_shin	E5	0.003996	2.47247	0.00799201
Hind_shin	E6	0.00799201	2.172	0.0130778
Hind_shin	E7	0.020979	2.32645	0.0251748
Hind_shin	E8	0.015984	2.23003	0.023976
Hind_shin	E9	0.003996	2.30762	0.00799201
Hind_shin	E10	0.0919081	2.07959	0.0973145
Hind_shin	E11	0.017982	2.30674	0.0244042
Hind_shin	E12	0.000999001	2.31034	0.0044955
Hind_shin	E13	0.018981	2.35033	0.0244042
Hind_shin	E14	0.404595	1.00059	0.404595
Hind_shin	ATAC	0.001998	2.14078	0.00513772
Hind_shin	HMR	0.0879121	1.86294	0.0973145
Hind_shin	eCGI	0.000999001	2.32406	0.0044955
Hind_shin	SWEEPS	0.001998	2.34296	0.00513772
Retail_meat	E1	0.000999001	2.21203	0.0035964
Retail_meat	E2	0.00899101	2.55567	0.0134865
Retail_meat	E3	0.00899101	2.28204	0.0134865
Retail_meat	E4	0.002997	2.55141	0.00674326
Retail_meat	E5	0.015984	2.37388	0.0205509
Retail_meat	E6	0.00699301	2.16443	0.0125874
Retail_meat	E7	0.00999001	2.41456	0.0138323
Retail_meat	E8	0.000999001	2.41541	0.0035964
Retail_meat	E9	0.001998	2.33758	0.00513772
Retail_meat	E10	0.0819181	2.10158	0.0921578
Retail_meat	E11	0.003996	2.19667	0.00799201
Retail_meat	E12	0.000999001	2.27975	0.0035964
Retail_meat	E13	0.017982	2.44991	0.0215784
Retail_meat	E14	0.746254	0.998268	0.746254
Retail_meat	ATAC	0.000999001	2.11282	0.0035964
Retail_meat	HMR	0.0949051	1.89368	0.100488
Retail_meat	eCGI	0.000999001	2.40586	0.0035964
Retail_meat	SWEEPS	0.001998	2.31443	0.00513772
Trim_meat	E1	0.00599401	2.1542	0.0107892
Trim_meat	E2	0.000999001	2.57146	0.00256886
Trim_meat	E3	0.004995	2.28796	0.00999001
Trim_meat	E4	0.012987	2.39743	0.017982
Trim_meat	E5	0.000999001	2.4476	0.00256886
Trim_meat	E6	0.000999001	2.19405	0.00256886
Trim_meat	E7	0.02997	2.34943	0.0383616
Trim_meat	E8	0.002997	2.29325	0.00674326
Trim_meat	E9	0.000999001	2.53271	0.00256886
Trim_meat	E10	0.00799201	2.41807	0.011988
Trim_meat	E11	0.040959	2.23215	0.0460789
Trim_meat	E12	0.000999001	2.23999	0.00256886
Trim_meat	E13	0.031968	2.29262	0.0383616
Trim_meat	E14	0.733267	0.998665	0.733267
Trim_meat	ATAC	0.00799201	2.13914	0.011988
Trim_meat	HMR	0.0579421	1.83243	0.0613504
Trim_meat	eCGI	0.000999001	2.28452	0.00256886
Trim_meat	SWEEPS	0.000999001	2.04152	0.00256886
Boneweight	E1	0.000999001	2.18498	0.0035964
Boneweight	E2	0.003996	2.63102	0.00899101
Boneweight	E3	0.018981	2.21967	0.0244042
Boneweight	E4	0.000999001	2.59571	0.0035964
Boneweight	E5	0.00799201	2.44224	0.011988
Boneweight	E6	0.003996	2.23087	0.00899101
Boneweight	E7	0.0589411	2.22505	0.0663087
Boneweight	E8	0.010989	2.31506	0.0152156
Boneweight	E9	0.00799201	2.20776	0.011988
Boneweight	E10	0.00699301	2.41362	0.011988
Boneweight	E11	0.00799201	2.28564	0.011988
Boneweight	E12	0.000999001	2.31062	0.0035964
Boneweight	E13	0.038961	2.23022	0.0467532
Boneweight	E14	0.818182	0.997812	0.818182
Boneweight	ATAC	0.003996	2.12484	0.00899101
Boneweight	HMR	0.113886	1.79179	0.120585
Boneweight	eCGI	0.000999001	2.44726	0.0035964
Boneweight	SWEEPS	0.000999001	2.5558	0.0035964
