# Supplementary material for: Comprehensive Multi-omics Analysis of Regulatory Variants for Body Weight in Cattle
Source: Genomics Proteomics Bioinformatics. 2025 Aug 18;23(4):qzaf067. doi: 10.1093/gpbjnl/qzaf067 (PMC12701805; doi:10.1093/gpbjnl/qzaf067)
Supplement: qzaf067_Supplementary_Data [file qzaf067_supplementary_data.zip › Table S9.xlsx]

## Sheet: S9. eGene-variat pairs
Table S9 The candidate expressed genes revealed by fastQTL in muscle
Note: Nvar is the number of variants. Sid is the top significant variant in target genes. Dist is the distance of the SNP to the gene transcription start site. MA_Samples is number of samples carrying the minor allele, Ma_count is total number of minor alleles across individuals. rsID is reference ID. Maf is minor allele frequency. Npval is nominal P-value. Ppval is permutation P-value. Bpval is …
Gene	Nvar	Shape1	Shape2	True_df	Pval_true_df	Sid	rsID	Dist	Ma_samples	Ma_count	Maf	Ref_factor	Npval	Slope	Slope_se	Ppval	Bpval	BH
ENSBTAG00000013226|HUS1	7877	1.08019	101.203	149.87	1.80832e-12	chr4:74,596,144	rs379904218	22199	154	201	0.442731	1	4.98023e-17	0.555306	0.060717	9.999e-05	2.92547e-11	1.15204e-09
ENSBTAG00000009655|TNS3	7617	1.088	105.191	151.443	1.82302e-05	chr4:74,846,782	rs210226548	67095	40	40	0.0881057	1	3.91942e-07	0.728786	0.139155	0.00109989	0.00106215	0.00772625
ENSBTAG00000020704|RAMP3	6457	1.07444	129.051	155.325	1.26919e-07	chr4:76,446,494	rs207811448	1517	65	73	0.160793	1	6.61966e-10	-0.69929	0.108057	9.999e-05	6.97838e-06	9.21249e-05
ENSBTAG00000010504|TBRG4	6413	1.06934	124.53	154.766	1.48151e-06	chr4:76,513,667	rs210748083	-9078	85	92	0.202643	1	1.73703e-08	0.408386	0.0696716	0.00019998	9.85696e-05	0.00097011
ENSBTAG00000008090|CCM2	6445	1.09512	119.629	150.574	7.77682e-05	chr4:76,411,950	rs132886869	-138234	156	192	0.422908	1	2.72431e-06	0.248454	0.051537	0.00369963	0.00568596	0.0314408
ENSBTAG00000010612|TMED4	6661	1.10115	109.813	149.342	0.000114457	chr4:76,508,312	rs109274671	-351302	170	225	0.495595	1	4.25482e-06	0.297852	0.0630853	0.00449955	0.00766388	0.0396167
ENSBTAG00000032288|GCK	7070	1.07889	114.998	154.601	1.2997e-06	chr4:77,168,883	rs43409404	29327	156	201	0.442731	1	1.42858e-08	0.336008	0.0569581	9.999e-05	7.20292e-05	0.000731822
ENSBTAG00000012968|COA1	6339	1.06043	102.302	155.729	7.67304e-15	chr4:77,371,119	rs43405572	-98	149	193	0.42511	1	1.15949e-19	-0.373492	0.0371894	9.999e-05	1.41849e-13	8.50306e-12
ENSBTAG00000008143|STK17A	5940	1.07469	82.1419	151.133	4.23554e-05	chr4:78,278,962	rs384417680	800292	142	175	0.385463	1	1.22599e-06	-0.380565	0.0761836	0.00139986	0.00220193	0.0143298
ENSBTAG00000000991|MRPL32	6675	1.04951	96.5229	154.621	2.82268e-06	chr4:78,119,171	rs110482098	-2585	160	217	0.477974	1	4.10581e-08	-0.3988	0.0700391	0.00049995	0.000177596	0.00161464
ENSBTAG00000032121|SUGCT	5157	1.08909	134.113	155.553	9.14769e-07	chr4:80,924,300	rs43409698	765172	106	128	0.281938	1	9.83958e-09	0.552908	0.0926054	9.999e-05	5.28449e-05	0.000555386
ENSBTAG00000007976|FAM3C	8027	1.10181	180.843	151.795	5.72707e-06	chr4:85,952,305	rs109095959	86685	115	138	0.303965	1	8.17049e-08	-0.326918	0.0588254	0.00019998	0.000491054	0.00396592
ENSBTAG00000009334|NDUFA5	7505	1.09756	143.611	153.203	4.20888e-05	chr4:87,889,845	rs3423180056	18752	147	190	0.418502	1	1.43475e-06	-0.292108	0.0588767	0.00219978	0.0035034	0.0212449
ENSBTAG00000054421	7910	1.07823	164.372	157.986	3.57623e-07	chr4:88,227,015	rs137734076	66244	139	179	0.394273	1	3.65975e-09	0.505483	0.0820965	9.999e-05	2.6496e-05	0.000301998
ENSBTAG00000017001|RBM28	6954	1.0611	108.408	153.938	0.000104585	chr4:92,539,278	rs380196865	39904	36	38	0.0837004	1	5.23954e-06	-0.50757	0.108584	0.00609939	0.0083475	0.0424471
ENSBTAG00000011002|CCDC136	6436	1.06809	99.9652	152.944	2.11243e-05	chr4:92,881,684	rs109895328	118352	92	114	0.251101	1	5.46907e-07	-0.396121	0.0766576	0.0009999	0.00134592	0.0095167
ENSBTAG00000004989|IRF5	5946	1.09271	89.2604	149.59	3.73248e-06	chr4:93,420,607	rs41590215	528479	79	86	0.189427	1	3.59934e-08	-0.443861	0.0776003	9.999e-05	0.000152134	0.00140944
ENSBTAG00000001754|AHCYL2	5634	1.06069	93.4342	153.058	1.48618e-05	chr4:93,331,257	rs108990266	188592	140	174	0.38326	1	3.41227e-07	-0.288656	0.0548143	0.0009999	0.000906481	0.0067579
ENSBTAG00000014543|PLXNA4	8194	1.0609	172.064	155.77	5.86102e-07	chr4:96,662,547	rs385346017	867442	141	183	0.403084	1	5.52522e-09	0.377141	0.0620307	9.999e-05	5.60587e-05	0.000585361
ENSBTAG00000049946	8737	1.08667	180.143	153.037	1.25984e-06	chr4:96,171,830	rs208375548	82804	100	113	0.248899	1	1.15535e-08	0.513498	0.0864486	9.999e-05	0.000105496	0.00102735
ENSBTAG00000014112|EXOC4	7958	1.09538	178.046	155.356	2.50866e-08	chr4:96,989,207	rs209858747	49114	100	111	0.244493	1	7.38906e-11	0.379813	0.0553579	9.999e-05	1.32142e-06	2.08047e-05
ENSBTAG00000009902|AKR1B1	6312	1.08065	147.758	155.16	1.27927e-07	chr4:98,224,652	rs384887055	109363	141	168	0.370044	1	6.55253e-10	-0.393155	0.0607347	9.999e-05	7.5856e-06	9.91704e-05
ENSBTAG00000008895|BPGM	6585	1.09281	141.871	153.493	4.37148e-05	chr4:98,309,979	rs134160423	-11801	122	144	0.317181	1	1.54586e-06	0.403836	0.0816628	0.00229977	0.00369977	0.022244
ENSBTAG00000052279	5628	1.07904	125.14	154.425	9.48381e-08	chr4:98,574,751	rs208027573	-81047	105	123	0.270925	1	3.96989e-10	0.575391	0.0876642	9.999e-05	4.67573e-06	6.40785e-05
ENSBTAG00000001773|CYREN	5162	1.08491	117.249	152.789	3.55081e-19	chr4:98,813,975	rs382084675	1478	99	119	0.262115	1	5.22869e-26	0.757658	0.0625525	9.999e-05	1.62959e-18	1.93933e-16
ENSBTAG00000047605	5621	1.09417	136.354	155.139	4.79931e-05	chr4:99,120,964	rs5399618050	140469	126	151	0.332599	1	1.99264e-06	0.309482	0.0632919	0.00239976	0.00389366	0.0231177
ENSBTAG00000054978	6015	1.05942	136.571	155.18	1.0827e-05	chr4:98,481,198	rs135408855	-598698	123	150	0.330396	1	2.67544e-07	0.49348	0.0928215	0.00039996	0.000977383	0.00720681
ENSBTAG00000047088	6026	1.08416	134.168	152.675	1.61177e-08	chr4:98,597,447	rs110026859	-494346	141	178	0.39207	1	2.74013e-11	0.572117	0.0813481	9.999e-05	6.94882e-07	1.15706e-05
ENSBTAG00000002317|PTN	10,453	1.08532	202.718	154.808	3.19036e-13	chr4:100,973,928	rs136630874	88022	93	103	0.226872	1	1.46295e-17	-0.617711	0.066209	9.999e-05	8.41002e-12	3.63947e-10
ENSBTAG00000021073|KIAA1549	9533	1.07454	144.353	153.006	2.43117e-08	chr4:101,707,433	rs110631375	-788176	136	169	0.372247	1	5.06718e-11	0.427888	0.0617737	9.999e-05	1.33144e-06	2.09217e-05
ENSBTAG00000016373|TTC26	8813	1.06374	165.612	156.257	2.30323e-07	chr4:102,359,563	rs109213800	-371106	90	100	0.220264	1	1.65993e-09	0.557619	0.0884584	9.999e-05	1.9391e-05	0.000227721
ENSBTAG00000017860|HIPK2	7224	1.06633	163.949	154.218	7.68252e-05	chr4:103,345,183	rs380851191	294659	44	44	0.0969163	1	3.51661e-06	-0.369756	0.0776128	0.0079992	0.00909273	0.0453038
ENSBTAG00000005285|MRPS33	7747	1.08441	209.4	157.458	7.67731e-07	chr4:104,220,129	rs137149352	-44614	107	131	0.288546	1	9.56064e-09	-0.368356	0.0616387	9.999e-05	7.40518e-05	0.000750487
ENSBTAG00000008736|CUL1	10,149	1.09892	192.206	150.16	9.62395e-06	chr4:112,422,733	rs379183923	491531	57	61	0.134361	1	1.43375e-07	0.425384	0.0781367	0.00049995	0.000948406	0.00703803
ENSBTAG00000014768|ZNF786	9352	1.08804	196.443	152.334	6.65096e-10	chr4:112,240,362	rs43420432	9366	127	169	0.372247	1	3.17064e-13	-0.413403	0.0531496	9.999e-05	3.11111e-08	6.88828e-07
ENSBTAG00000006022|ATP6V0E2	8558	1.07465	191.322	152.758	4.32181e-06	chr4:112,769,408	rs380897425	54383	128	156	0.343612	1	6.09683e-08	-0.373749	0.0665532	9.999e-05	0.000470712	0.00383416
ENSBTAG00000031059|LRRC61	8460	1.1066	181.852	149.994	2.08923e-25	chr4:112,499,468	rs109091754	-238278	128	153	0.337004	1	2.99022e-35	0.789714	0.0525313	9.999e-05	1.47478e-25	4.42024e-23
ENSBTAG00000004215|RARRES2	8374	1.09813	168.195	147.748	1.07159e-07	chr4:112,585,793	rs384730996	-163883	67	76	0.167401	1	1.90472e-10	0.387697	0.0579128	9.999e-05	5.90331e-06	7.95443e-05
ENSBTAG00000038241|REPIN1	8412	1.08405	189.082	152.375	4.00507e-08	chr4:112,784,408	rs134843786	1880	145	184	0.405286	1	9.21302e-11	-0.328183	0.0481034	9.999e-05	2.70758e-06	3.96581e-05
ENSBTAG00000007983|ZNF775	8406	1.07967	195.628	153.959	1.42332e-05	chr4:112,845,526	rs110480889	53703	108	126	0.277533	1	3.48188e-07	0.331185	0.0629404	0.00079992	0.00167928	0.0114439
ENSBTAG00000014402|GIMAP8	8203	1.07209	183.258	152.551	3.61051e-07	chr4:112,770,319	rs110140035	-79952	144	189	0.4163	1	1.95825e-09	-0.448764	0.0715357	9.999e-05	3.20231e-05	0.000357691
ENSBTAG00000004078|KCNH2	8602	1.07905	169.509	152.199	2.80047e-10	chr4:113,678,031	rs109877298	151849	146	182	0.400881	1	9.34209e-14	-0.561778	0.0704371	9.999e-05	1.20852e-08	2.89776e-07
ENSBTAG00000017680|NOS3	8572	1.08308	173.293	153.483	6.46167e-05	chr4:113,653,664	rs43417219	76576	165	220	0.484582	1	2.63187e-06	0.305058	0.0631784	0.00529947	0.00738671	0.0385442
ENSBTAG00000007759|ABCB8	8452	1.08272	158.99	149.621	6.97529e-05	chr4:113,934,253	rs381778337	328931	112	129	0.284141	1	2.17505e-06	0.325901	0.0669126	0.00449955	0.00732349	0.0383099
ENSBTAG00000011226|SLC4A2	8447	1.0708	165.913	152.737	1.32756e-06	chr4:113,770,744	rs43414572	134391	114	134	0.295154	1	1.20125e-08	0.421691	0.0710819	9.999e-05	0.000117588	0.0011248
ENSBTAG00000011228|FASTK	8435	1.07558	166.884	153.421	7.71857e-05	chr4:113,733,357	rs209619843	81808	107	127	0.279736	1	3.33816e-06	-0.240977	0.0504586	0.0059994	0.00890553	0.0445819
ENSBTAG00000048379	8395	1.05904	177.429	156.081	2.95297e-05	chr4:113,351,098	rs110179576	-310919	60	64	0.140969	1	1.11491e-06	-0.318429	0.0634849	0.0019998	0.0037345	0.0224112
ENSBTAG00000008468|AGAP3	8299	1.07563	163.884	152.437	2.2433e-05	chr4:113,733,343	rs208545641	34572	105	127	0.279736	1	5.68755e-07	-0.265065	0.0513776	0.00149985	0.00232218	0.0150038
ENSBTAG00000018838|IQCA1L	8229	1.1054	159.129	149.321	2.04909e-20	chr4:113,764,970	rs43415458	1518	102	120	0.264317	1	2.49091e-28	0.635543	0.0494548	9.999e-05	4.46183e-20	6.27954e-18
ENSBTAG00000000607|ABCF2	8192	1.10252	146.89	147.292	2.47631e-06	chr4:113,882,504	rs110107422	94155	74	80	0.176211	1	1.57095e-08	-0.34579	0.0587983	9.999e-05	0.000154181	0.00142595
ENSBTAG00000006232|WDR86	8260	1.09188	156.436	151.516	3.79432e-06	chr4:113,922,636	rs43419996	-8532	143	175	0.385463	1	4.49535e-08	-0.487575	0.0858995	9.999e-05	0.000287731	0.00247446
ENSBTAG00000021260|GALNT11	9825	1.09954	182.288	150.802	4.42141e-09	chr4:114,622,721	rs43415842	55311	63	75	0.165198	1	3.39487e-12	-0.608423	0.0823627	9.999e-05	1.90651e-07	3.67344e-06
ENSBTAG00000030897|XRCC2	10,248	1.0876	211.04	151.609	1.51418e-09	chr4:115,071,397	rs110353946	42253	121	147	0.323789	1	8.73949e-13	0.682111	0.0896073	9.999e-05	8.28957e-08	1.70479e-06
ENSBTAG00000021941|DPP6	13,209	1.0857	286.817	154.694	5.1717e-09	chr4:116,621,193	rs134055188	506121	90	94	0.207048	1	7.84148e-12	0.781601	0.107862	9.999e-05	4.51917e-07	7.85637e-06
ENSBTAG00000016435|NOM1	6461	1.10818	140.401	149.911	6.1609e-06	chr4:117,837,802	rs43422197	-510893	115	137	0.301762	1	7.50386e-08	-0.261112	0.0468409	0.00029997	0.000383879	0.00320097
ENSBTAG00000008025|UBE3C	6308	1.08159	144.42	152.127	1.46449e-13	chr4:118,358,762	rs134859439	-106628	163	211	0.464758	1	2.58716e-18	-0.62323	0.0650053	9.999e-05	2.74568e-12	1.28206e-10
ENSBTAG00000004958|PTPRN2	5570	1.0686	133.642	152.375	2.73358e-10	chr4:119,508,492	rs109173000	775812	79	92	0.202643	1	9.33522e-14	-0.657012	0.0823766	9.999e-05	1.09474e-08	2.63274e-07
ENSBTAG00000024157|WDR60	3512	1.07988	86.3387	150.108	1.44333e-06	chr4:119,527,749	rs135885440	171	82	96	0.211454	1	1.00665e-08	-0.578787	0.0970105	9.999e-05	5.86597e-05	0.000609376
ENSBTAG00000052417|THAP2	7482	1.08	243.94	156.485	1.11264e-06	chr5:1,294,671	rs42244555	744	156	191	0.420705	1	1.41602e-08	-0.335871	0.0569183	9.999e-05	0.00013576	0.001276
ENSBTAG00000012272|TMEM19	7550	1.10184	255.818	156.64	2.10923e-12	chr5:1,699,504	42	380066	46	46	0.101322	1	2.87699e-16	0.850024	0.0957256	9.999e-05	5.86352e-11	2.15451e-09
ENSBTAG00000053598|RAB21	7446	1.08544	255.235	156.723	7.08494e-07	chr5:1,408,277	rs137386514	30560	131	158	0.348018	1	7.9269e-09	0.368477	0.0612935	9.999e-05	8.33368e-05	0.000833626
ENSBTAG00000034985|PHLDA1	8658	1.09498	255.472	154.984	6.19491e-05	chr5:5,073,018	rs385085962	-500882	35	37	0.0814978	1	2.78005e-06	0.585991	0.121666	0.00859914	0.0101436	0.0493016
ENSBTAG00000014609|PPP1R12A	9349	1.07663	166.197	153.876	7.57942e-05	chr5:9,920,192	rs208838370	608789	139	182	0.400881	1	3.36741e-06	0.147231	0.0308415	0.00579942	0.00865142	0.0436209
ENSBTAG00000026977|PTPRQ	9768	1.09196	180.431	154.311	1.93156e-06	chr5:10,187,047	rs3423192323	232365	134	166	0.365639	1	2.37457e-08	-0.443863	0.0765143	0.00019998	0.000160785	0.00148111
ENSBTAG00000018694|ACSS3	11,462	1.09825	200.83	153.638	3.68383e-09	chr5:10,714,292	rs207685434	43108	144	177	0.389868	1	4.17703e-12	0.504974	0.0686817	9.999e-05	1.76806e-07	3.42707e-06
ENSBTAG00000002888|TMTC2	9418	1.07049	151.632	154.59	3.15064e-07	chr5:12,532,335	rs41595082	313260	43	44	0.0969163	1	2.0779e-09	0.574297	0.0917065	9.999e-05	2.2966e-05	0.000266264
ENSBTAG00000020330|BTG1	10,209	1.08665	177.062	150.636	1.22545e-05	chr5:21,721,421	rs135808285	-290719	116	134	0.295154	1	2.09983e-07	-0.324912	0.0605471	0.00039996	0.00122546	0.00874904
ENSBTAG00000004484|CEP83	7932	1.07953	136.058	153.71	6.25942e-06	chr5:24,506,744	rs109878320	436339	85	93	0.204846	1	1.11065e-07	-0.366363	0.0666628	0.00019998	0.000468387	0.00381906
ENSBTAG00000014030|FGD6	8086	1.07594	140.272	151.744	4.19278e-05	chr5:25,049,900	rs383746229	283555	49	52	0.114537	1	1.27017e-06	0.496653	0.099575	0.00289971	0.00383841	0.0228736
ENSBTAG00000014044|VEZT	7925	1.06873	150.956	154.445	6.80368e-09	chr5:24,931,765	rs209217582	62856	154	193	0.42511	1	1.0968e-11	0.490313	0.0681989	9.999e-05	3.86206e-07	6.81651e-06
ENSBTAG00000004337|PDE1B	6898	1.0573	140.582	156.267	1.18608e-08	chr5:25,556,761	rs134502971	41044	63	67	0.147577	1	3.05618e-11	0.762454	0.108702	9.999e-05	7.58769e-07	1.24931e-05
ENSBTAG00000015604|ZNF385A	6038	1.07077	136.066	155.367	0.000101624	chr5:26,353,632	rs109872786	666641	63	67	0.147577	1	5.5706e-06	0.414509	0.0889399	0.00709929	0.00982919	0.0480177
ENSBTAG00000005735|ATP5MC2	5651	1.06117	127.082	156.754	9.3554e-09	chr5:26,368,166	rs134532336	-1888	145	183	0.403084	1	2.38328e-11	-0.351399	0.049795	9.999e-05	5.02471e-07	8.63322e-06
ENSBTAG00000006904|TNS2	5178	1.07028	117.538	155.791	5.2471e-10	chr5:26,907,096	rs136928304	3698	61	66	0.145374	1	4.19954e-13	-0.475936	0.0615515	9.999e-05	1.86172e-08	4.31072e-07
ENSBTAG00000013843|ACVRL1	6264	1.07395	156.28	156.919	6.20836e-09	chr5:27,917,048	rs110006008	-26483	114	138	0.303965	1	1.40778e-11	0.358101	0.0501052	9.999e-05	3.37258e-07	6.08531e-06
ENSBTAG00000032902	5674	1.09653	139.906	152.385	2.9072e-06	chr5:28,856,870	rs385262936	10423	23	23	0.0506608	1	3.40287e-08	1.01716	0.17749	9.999e-05	0.000183256	0.00166162
ENSBTAG00000017504|FAIM2	4377	1.05916	146.266	158.555	2.72887e-15	chr5:29,967,489	rs135528205	-16484	117	152	0.334802	1	6.15435e-20	0.670325	0.0661396	9.999e-05	7.18312e-14	4.42049e-12
ENSBTAG00000039992|TUBA1C	4792	1.05721	140.844	160.542	1.6587e-12	chr5:30,692,985	rs445897099	127938	28	29	0.0638767	1	4.79717e-16	1.08439	0.123203	9.999e-05	6.40616e-11	2.32475e-09
ENSBTAG00000012244|TUBA1B	5437	1.08002	119.879	156.267	5.40529e-05	chr5:30,692,985	rs445897099	-6236	28	29	0.0638767	1	2.54481e-06	-0.656375	0.135728	0.0029997	0.00416453	0.0244035
ENSBTAG00000021808|CACNB3	5470	1.07511	116.749	157.81	2.93036e-11	chr5:31,253,503	rs382390720	303719	45	48	0.105727	1	1.25082e-14	0.847379	0.102152	9.999e-05	7.65412e-10	2.27631e-08
ENSBTAG00000000454|TMEM106C	7523	1.08647	84.2913	146.702	3.88781e-12	chr5:32,353,957	rs133934336	35660	68	81	0.178414	1	6.91665e-17	-0.645987	0.071017	9.999e-05	4.77222e-11	1.7838e-09
ENSBTAG00000032331|SLC48A1	7279	1.05827	94.2472	152.727	1.29292e-10	chr5:32,488,895	rs43433064	-10090	55	58	0.127753	1	3.54444e-14	0.515473	0.0634002	9.999e-05	4.1084e-09	1.06391e-07
ENSBTAG00000014197|SLC38A4	6624	1.08733	93.431	148.172	6.93594e-05	chr5:33,389,344	rs381289851	-11117	60	64	0.140969	1	1.92413e-06	0.517518	0.105671	0.0029997	0.00400096	0.0236334
ENSBTAG00000032150	6196	1.08664	101.159	152.044	1.57974e-05	chr5:34,725,545	rs137808264	-798072	64	71	0.156388	1	3.39187e-07	0.523239	0.0993369	0.00019998	0.000879441	0.00657448
ENSBTAG00000038043|ABCD2	10,350	1.07871	135.319	152.893	1.86433e-05	chr5:41,489,427	rs136207313	8929	138	173	0.381057	1	4.58814e-07	0.444855	0.0854784	0.00139986	0.00151928	0.0105551
ENSBTAG00000015311|PTPRR	10,238	1.09933	153.369	151.951	3.46935e-19	chr5:42,614,178	rs207949428	2639	142	180	0.396476	1	3.71087e-26	-0.847051	0.0696592	9.999e-05	1.23062e-18	1.52043e-16
ENSBTAG00000002256|YEATS4	7766	1.09014	136.141	152.178	5.76081e-10	chr5:43,122,804	rs379766946	-963443	45	48	0.105727	1	2.52756e-13	-0.8283	0.105989	9.999e-05	1.72386e-08	4.03189e-07
ENSBTAG00000046628|LYZ3	7810	1.08859	133.092	151.65	1.83487e-07	chr5:44,018,498	rs382016739	-405281	24	25	0.0550661	1	6.86357e-10	1.0543	0.16308	9.999e-05	9.16132e-06	0.000117307
ENSBTAG00000026779|LYZ	7820	1.09042	135.186	153.886	2.09195e-05	chr5:44,516,219	rs135069838	9229	96	114	0.251101	1	5.84599e-07	-0.434482	0.0843106	0.00069993	0.00159533	0.0109827
ENSBTAG00000044017|MSRB3	3353	1.04492	102.057	164.486	8.26159e-06	chr5:48,294,828	rs110992684	-37416	50	54	0.118943	1	4.1246e-07	0.410004	0.078446	0.00079992	0.000601477	0.00472568
ENSBTAG00000011068|MON2	7848	1.07354	112.368	152.033	1.90377e-07	chr5:50,990,924	rs211042875	-4133	145	191	0.420705	1	7.58755e-10	-0.274672	0.0426063	9.999e-05	9.39162e-06	0.000119876
ENSBTAG00000017543|ATP23	4821	1.09015	82.7761	150.036	6.13058e-24	chr5:55,168,195	rs379523866	-347856	58	63	0.138767	1	3.58769e-33	-1.25461	0.0872559	9.999e-05	5.86567e-24	1.39612e-21
ENSBTAG00000016912|TSFM	4594	1.07843	82.5261	151.785	2.01461e-06	chr5:55,465,208	rs136910134	-212004	40	43	0.0947137	1	1.92537e-08	-0.651864	0.111588	9.999e-05	8.11526e-05	0.000813789
ENSBTAG00000014655|MYO1A	2579	1.07575	72.2208	153.741	7.28723e-11	chr5:56,419,180	rs378918308	40438	36	37	0.0814978	1	1.95815e-14	1.16615	0.141788	9.999e-05	1.20133e-09	3.41714e-08
ENSBTAG00000009281|SPRYD4	4107	1.0535	78.37	156.485	1.24963e-10	chr5:56,919,014	rs383139159	25580	82	93	0.204846	1	6.83903e-14	0.633934	0.0789891	9.999e-05	3.56791e-09	9.29897e-08
ENSBTAG00000020459|TIMELESS	4386	1.04934	76.9036	156.681	9.5984e-07	chr5:56,413,005	rs109027793	-524135	69	72	0.15859	1	1.18592e-08	-0.579366	0.0976198	9.999e-05	4.51868e-05	0.000484979
ENSBTAG00000009543|ESYT1	6000	1.07911	74.9803	153.1	8.8768e-05	chr5:56,516,925	rs1117769372	-663022	168	212	0.46696	1	3.94614e-06	0.255508	0.0539237	0.00259974	0.00430911	0.0250334
ENSBTAG00000038896|RPS26	6239	1.05725	76.9697	156.039	1.18962e-07	chr5:57,288,387	rs377918654	8588	164	213	0.469163	1	6.63573e-10	-0.453121	0.0700231	9.999e-05	4.59728e-06	6.33251e-05
ENSBTAG00000009051|MMP19	6440	1.08876	75.765	153.048	3.35676e-06	chr5:57,388,956	rs480366106	-37813	142	178	0.39207	1	4.43716e-08	0.329477	0.0580201	9.999e-05	0.000117262	0.00112235
ENSBTAG00000020662|SARNP	6646	1.04725	76.322	154.487	2.03576e-11	chr5:57,302,513	rs208677983	-146931	142	179	0.394273	1	3.96349e-15	0.459552	0.0542224	9.999e-05	5.83824e-10	1.79985e-08
ENSBTAG00000007417|GDF11	7048	1.06783	75.1983	152.199	0.00017645	chr5:57,569,279	rs132684890	63178	69	74	0.162996	1	9.48932e-06	-0.482258	0.10626	0.00629937	0.00954328	0.0470049
ENSBTAG00000011931|CD63	7220	1.05152	78.0401	155.398	0.000135133	chr5:57,968,576	rs210131327	439632	34	34	0.0748899	1	8.19287e-06	-0.538223	0.117712	0.00429957	0.00811413	0.0415067
ENSBTAG00000012896|METTL7B	7615	1.04767	74.0954	153.617	3.75215e-05	chr5:57,645,939	rs208360402	73435	80	82	0.180617	1	1.26756e-06	0.640065	0.128317	0.00089991	0.00205451	0.0135227
ENSBTAG00000003183|NTN4	6986	1.05385	87.1279	156.805	0.000134348	chr5:60,086,326	rs132716869	54649	135	166	0.365639	1	8.92822e-06	-0.343782	0.0755139	0.00659934	0.00894645	0.0446908
ENSBTAG00000016275|AMDHD1	6945	1.0692	85.7549	154.145	5.74595e-07	chr5:60,244,173	rs109478452	-11799	143	180	0.396476	1	4.47057e-09	0.537548	0.0878386	0.00019998	2.40635e-05	0.000277004
ENSBTAG00000001894|NEDD1	5445	1.07946	101.098	154.476	2.4195e-07	chr5:61,139,915	rs379311695	34895	92	104	0.229075	1	1.43087e-09	-0.42805	0.0676116	9.999e-05	1.01563e-05	0.000128723
ENSBTAG00000051433	5537	1.0681	96.1591	154.052	3.44188e-06	chr5:60,913,776	rs137601983	-243820	149	190	0.418502	1	5.07914e-08	0.473344	0.0837481	0.00029997	0.000186097	0.00168361
ENSBTAG00000004240|TMPO	7072	1.07282	91.6113	149.321	1.09729e-09	chr5:62,908,148	rs457388000	221211	170	227	0.5	1	3.71874e-13	0.295005	0.0380547	9.999e-05	3.01147e-08	6.70685e-07
ENSBTAG00000011525|SLC5A8	5562	1.07491	109.573	151.971	4.62252e-06	chr5:65,144,199	rs382104498	99066	36	38	0.0837004	1	6.18437e-08	0.874524	0.155804	0.00019998	0.000277487	0.00239655
ENSBTAG00000003239|UTP20	5519	1.08677	107.935	150.615	5.01611e-05	chr5:65,677,345	rs210025930	493976	25	28	0.061674	1	1.48665e-06	-0.480693	0.0970382	0.00239976	0.0033027	0.0202248
ENSBTAG00000002492|SYCP3	4625	1.08765	105.072	151.826	0.000107544	chr5:65,664,442	42	123358	75	105	0.231278	1	4.68091e-06	-0.388568	0.0826752	0.00529947	0.00729352	0.0381654
ENSBTAG00000027899	5588	1.09711	115.123	154.321	4.47978e-12	chr5:67,569,071	rs133312690	55842	34	37	0.0814978	1	4.8342e-16	1.13814	0.129328	9.999e-05	6.18902e-11	2.26116e-09
ENSBTAG00000048280|C5H12orf73	5386	1.06124	110.051	156.391	2.89629e-24	chr5:67,449,802	rs109825358	-169840	43	45	0.0991189	1	2.49709e-32	1.22163	0.0865592	9.999e-05	1.49748e-23	3.36621e-21
ENSBTAG00000020933|HCFC2	5450	1.05972	101.523	153.752	9.37144e-06	chr5:67,699,270	rs41565193	-12030	102	122	0.268722	1	1.93378e-07	0.244393	0.0453997	0.00049995	0.000611464	0.00479949
ENSBTAG00000021196|C5H12orf45	6739	1.07713	121.037	152.303	4.97652e-07	chr5:68,521,244	rs109880484	-6778	134	158	0.348018	1	2.95831e-09	0.548982	0.0885906	9.999e-05	2.75112e-05	0.000311813
ENSBTAG00000033735|WASHC4	6475	1.07063	124.854	154.259	2.61334e-05	chr5:68,728,879	rs3423197376	88354	110	127	0.279736	1	8.16148e-07	-0.261378	0.0514259	0.0009999	0.00210737	0.0138312
ENSBTAG00000010457|NUAK1	5644	1.06919	104.477	152.851	9.47216e-05	chr5:68,680,155	rs3423200149	-796049	119	139	0.306167	1	4.23524e-06	0.321681	0.0681174	0.00549945	0.00694026	0.0368048
ENSBTAG00000002127|TCP11L2	5913	1.07308	99.3914	150.563	8.18271e-05	chr5:69,636,955	rs109593241	-35997	131	165	0.363436	1	2.9214e-06	-0.226634	0.0471624	0.00419958	0.0055174	0.0306707
ENSBTAG00000004781|POLR3B	6127	1.07894	116.141	155.812	7.42485e-10	chr5:69,874,006	rs109585136	152016	54	57	0.125551	1	6.74175e-13	0.974528	0.127308	9.999e-05	2.30582e-08	5.2489e-07
ENSBTAG00000010144|MTERF2	5940	1.08666	100.731	150.025	6.65301e-05	chr5:69,594,877	rs110952808	-657382	64	70	0.154185	1	2.10153e-06	0.418439	0.0857791	0.00239976	0.00416437	0.0244035
ENSBTAG00000012999|PRDM4	6289	1.06216	104.582	150.802	1.82048e-05	chr5:70,872,919	rs109175940	-101182	133	158	0.348018	1	3.69538e-07	-0.375348	0.0715018	0.00109989	0.00125405	0.00893738
ENSBTAG00000011070|RTCB	6648	1.0891	110.37	149.342	2.69568e-09	chr5:71,011,625	rs207714999	-5970	167	217	0.477974	1	1.32618e-12	0.307933	0.0408213	9.999e-05	7.49487e-08	1.55918e-06
ENSBTAG00000050644	8018	1.08538	113.802	148.7	8.18047e-06	chr5:71,155,771	rs136522531	-306208	159	200	0.440529	1	9.90465e-08	-0.358727	0.0650006	0.00029997	0.000493639	0.00397886
ENSBTAG00000045785|TOM1	9673	1.07217	100.352	146.733	2.07029e-07	chr5:73,583,404	rs210788886	35556	101	119	0.262115	1	4.23554e-10	0.379097	0.0578602	9.999e-05	9.24291e-06	0.000118157
ENSBTAG00000015595|MCM5	10,105	1.08597	105.079	147.334	1.56764e-05	chr5:73,461,434	rs381859990	-171880	44	46	0.101322	1	2.17823e-07	0.4864	0.0907674	0.00069993	0.000913059	0.00680067
ENSBTAG00000049297	8897	1.08029	115.742	150.967	4.43051e-07	chr5:74,269,170	rs207728113	-6667	67	78	0.171806	1	2.14349e-09	0.461695	0.0737933	9.999e-05	2.2389e-05	0.000260133
ENSBTAG00000037799	8994	1.07561	107.496	149.725	7.97746e-06	chr5:74,594,898	rs384355318	291430	151	194	0.427313	1	1.05756e-07	-0.413543	0.0751126	0.00049995	0.000486036	0.00393718
ENSBTAG00000052884	9260	1.09041	112.151	150.46	1.91152e-05	chr5:74,597,781	rs207753212	248554	115	136	0.299559	1	3.83629e-07	-0.383674	0.0731966	0.00069993	0.00117996	0.00845403
ENSBTAG00000048740	9211	1.07183	111.412	152.841	4.74617e-10	chr5:74,530,077	rs110874442	90564	75	86	0.189427	1	2.17834e-13	-0.491528	0.0627025	9.999e-05	1.53761e-08	3.62245e-07
ENSBTAG00000050417	8901	1.09043	106.708	149.58	3.41872e-12	chr5:74,462,548	rs438902258	-17986	49	52	0.114537	1	1.14116e-16	-0.859354	0.0952672	9.999e-05	4.90987e-11	1.83102e-09
ENSBTAG00000039524	8844	1.06701	108.87	151.878	3.24857e-09	chr5:74,520,968	rs386125362	19293	60	64	0.140969	1	2.63912e-12	0.883283	0.118894	9.999e-05	1.26922e-07	2.52053e-06
ENSBTAG00000038652	8627	1.08311	108.038	151.661	7.21655e-07	chr5:74,591,025	rs384009340	29569	111	130	0.286344	1	4.58478e-09	-0.377914	0.0618013	9.999e-05	3.42322e-05	0.000378966
ENSBTAG00000040244|APOL3	8359	1.06584	107.18	152.654	1.35439e-09	chr5:74,629,706	rs209990237	29188	80	94	0.207048	1	8.96027e-13	-0.7374	0.0969227	9.999e-05	5.00113e-08	1.0721e-06
ENSBTAG00000012192	8290	1.0566	111.314	154.425	4.59187e-11	chr5:74,578,710	rs109889724	-44809	72	81	0.178414	1	1.18915e-14	0.795232	0.0957737	9.999e-05	1.69255e-09	4.64304e-08
ENSBTAG00000000667|APOL3	8146	1.05117	102.2	153.814	9.41555e-13	chr5:74,766,318	rs381965515	71666	102	121	0.26652	1	5.08915e-17	-0.716228	0.0783402	9.999e-05	2.8913e-11	1.14136e-09
ENSBTAG00000001988|EIF3D	7650	1.0848	87.7116	151.495	2.89882e-09	chr5:74,859,058	rs211024853	-66135	169	222	0.488987	1	2.1144e-12	-0.356555	0.0477566	9.999e-05	6.75655e-08	1.42019e-06
ENSBTAG00000026657|IFT27	8374	1.05506	89.6645	152.789	0.00013258	chr5:74,252,437	42	-882584	28	30	0.0660793	1	6.67928e-06	-0.482236	0.104398	0.00739926	0.0090385	0.0450672
ENSBTAG00000019159|PVALB	8413	1.04775	85.3	151.454	8.78418e-07	chr5:75,919,801	rs42516677	743296	70	77	0.169604	1	5.87778e-09	0.603109	0.0993875	9.999e-05	4.66333e-05	0.000497863
ENSBTAG00000016661|USP18	7866	1.04965	80.9693	156.36	3.54995e-07	chr5:75,790,243	rs109300805	-198544	162	203	0.447137	1	3.0076e-09	-0.606039	0.0978466	9.999e-05	1.67391e-05	0.000199795
ENSBTAG00000006734|BICD1	9362	1.05143	61.4013	148.369	1.08936e-08	chr5:77,689,177	rs385936261	201676	43	45	0.0991189	1	8.1284e-12	0.818092	0.112992	9.999e-05	3.14918e-07	5.73335e-06
ENSBTAG00000014156|AMN1	7444	1.05708	72.7454	153.338	2.33704e-09	chr5:78,244,524	rs381848109	68345	115	129	0.284141	1	2.13017e-12	-0.688384	0.0922167	9.999e-05	6.81311e-08	1.42842e-06
ENSBTAG00000014106|IPO8	7428	1.06232	62.9009	150.667	2.43184e-05	chr5:78,818,612	rs385235031	-36877	111	125	0.27533	1	5.46052e-07	0.308691	0.0597342	0.00029997	0.000993255	0.00729393
ENSBTAG00000005370|TMTC1	5847	1.03648	69.592	156.319	0.000167988	chr5:79,355,642	rs380942688	-452016	42	42	0.092511	1	1.16576e-05	0.397124	0.0884336	0.00759924	0.00972826	0.0476549
ENSBTAG00000011095|FAR2	6237	1.06344	58.6953	151.464	4.9279e-05	chr5:80,546,995	rs207856156	265409	131	157	0.345815	1	1.55233e-06	-0.351458	0.071084	0.00119988	0.00193911	0.0129154
ENSBTAG00000006369|MRPS35	6086	1.06619	95.4648	156.34	2.16243e-21	chr5:82,077,695	rs439748009	-4021	148	184	0.405286	1	1.88808e-28	0.692046	0.0536923	9.999e-05	1.16231e-20	1.74185e-18
ENSBTAG00000022083|REP15	6033	1.07867	85.229	150.222	1.37288e-07	chr5:82,167,883	rs136530867	33984	164	220	0.484582	1	3.79697e-10	0.528987	0.0804963	9.999e-05	4.62563e-06	6.35533e-05
ENSBTAG00000011798|STK38L	6574	1.05184	105.614	155.066	1.78321e-05	chr5:82,286,846	rs136425120	-280533	37	37	0.0814978	1	5.20046e-07	0.476414	0.0920074	0.00119988	0.00132881	0.00940804
ENSBTAG00000005082|MED21	6434	1.07688	113.391	153.772	2.07329e-18	chr5:83,305,195	rs110108472	532599	136	173	0.381057	1	8.48362e-25	-0.684896	0.0584156	9.999e-05	1.42884e-17	1.56255e-15
ENSBTAG00000006985|TM7SF3	6454	1.05769	105.48	152.489	4.71061e-09	chr5:83,322,356	rs385679905	530745	132	166	0.365639	1	4.87463e-12	-0.314172	0.0428818	9.999e-05	2.0973e-07	3.99351e-06
ENSBTAG00000053615	9390	1.07432	147.001	155.066	4.77267e-06	chr5:84,124,557	rs210859925	120261	90	107	0.235683	1	8.74252e-08	0.557027	0.100476	0.00019998	0.000395592	0.00328678
ENSBTAG00000001673|C2CD5	9448	1.08288	127.635	149.021	1.27203e-05	chr5:87,748,702	rs207860423	56961	97	110	0.242291	1	1.90176e-07	0.279939	0.05197	0.00029997	0.000918136	0.0068322
ENSBTAG00000013333|GYS2	8910	1.08987	133.458	150.605	1.43099e-13	chr5:88,123,429	rs378082635	-478745	53	54	0.118943	1	1.69404e-18	0.984005	0.10197	9.999e-05	1.99627e-12	9.58743e-11
ENSBTAG00000053951|SPX	8952	1.07146	131.914	150.822	1.92498e-31	chr5:88,654,910	rs208478711	-8914	96	105	0.231278	1	1.54577e-43	1.24012	0.0702041	9.999e-05	2.22607e-31	1.56648e-28
ENSBTAG00000019602|SLCO1C1	9065	1.07537	125.708	152.137	7.30023e-06	chr5:88,845,385	rs210212158	-173630	113	132	0.290749	1	1.18056e-07	-0.512853	0.0935275	0.00019998	0.000523716	0.00417966
ENSBTAG00000008541|MGST1	8571	1.10184	154.463	149.715	2.78252e-05	chr5:93,713,206	rs379012483	216141	37	41	0.0903084	1	6.06689e-07	-0.641804	0.12473	0.00189981	0.00235122	0.0151551
ENSBTAG00000022167|DERA	7951	1.08032	161.38	152.582	3.34487e-05	chr5:93,824,614	rs381260580	-63292	46	49	0.10793	1	9.96402e-07	-0.628063	0.124617	0.00229977	0.00341473	0.0207772
ENSBTAG00000023487	8017	1.07761	165.473	153.245	8.04244e-05	chr5:94,256,497	rs110556154	320151	149	195	0.429515	1	3.48527e-06	0.31855	0.0668364	0.00569943	0.00913218	0.0454084
ENSBTAG00000000369|EPS8	7816	1.10204	161.747	150.812	4.3701e-05	chr5:93,814,791	42	-310396	24	25	0.0550661	1	1.24736e-06	-0.390459	0.0782225	0.00259974	0.0040575	0.0238802
ENSBTAG00000030503|H2AFJ	6549	1.09116	117.146	148.017	2.13796e-05	chr5:96,047,244	rs109425096	910593	119	156	0.343612	1	3.6029e-07	0.311168	0.0592163	0.00089991	0.00139108	0.00978535
ENSBTAG00000015562|PLBD1	6908	1.06863	118.801	151.63	5.69012e-07	chr5:94,749,174	rs384924271	-524779	94	112	0.246696	1	3.28652e-09	-0.49873	0.0807365	9.999e-05	3.39318e-05	0.000375897
ENSBTAG00000014322|FAM234B	7943	1.0787	177.266	153.369	3.60035e-05	chr5:96,820,441	rs109505666	33775	88	100	0.220264	1	1.17454e-06	0.320772	0.0640953	0.00269973	0.00412657	0.0242427
ENSBTAG00000005868|HEBP1	7544	1.08921	164.588	152.147	7.00818e-26	chr5:96,891,845	rs209592567	16530	67	71	0.156388	1	1.95876e-35	-1.09206	0.0723649	9.999e-05	9.95989e-26	3.04152e-23
ENSBTAG00000011761|LRP6	7542	1.08961	181.669	152.199	5.81466e-06	chr5:97,678,850	rs109291479	152246	39	41	0.0903084	1	8.67958e-08	0.493665	0.0890236	0.00029997	0.000548807	0.00436055
ENSBTAG00000047225|BCL2L14	8307	1.10086	189.359	153.069	7.9815e-06	chr5:97,745,288	rs379093005	20018	88	112	0.246696	1	1.45756e-07	-0.600794	0.110425	0.00019998	0.000749471	0.00572646
ENSBTAG00000014605|ETV6	8845	1.0893	174.422	151.298	3.11761e-05	chr5:98,202,652	rs110044461	265993	145	174	0.38326	1	8.1321e-07	0.404001	0.0794749	0.00209979	0.00327044	0.0200677
ENSBTAG00000051472	10,641	1.097	166.205	147.551	2.72564e-06	chr5:98,249,390	rs41565449	-319764	120	151	0.332599	1	1.85337e-08	-0.378883	0.0647767	9.999e-05	0.000205447	0.00183609
ENSBTAG00000049367	12,951	1.07757	168.906	148.307	2.33407e-05	chr5:99,644,312	rs137393299	479065	67	72	0.15859	1	4.18668e-07	0.622057	0.119089	0.00189981	0.0024741	0.0158274
ENSBTAG00000052514	12,892	1.07311	188.518	152.24	2.09823e-07	chr5:99,627,431	rs384116107	246767	66	71	0.156388	1	8.91126e-10	0.795438	0.123948	9.999e-05	1.82491e-05	0.000216066
ENSBTAG00000011765|GABARAPL1	11,570	1.10872	170.258	147.841	5.32795e-17	chr5:99,862,333	rs110831290	97821	155	197	0.433921	1	1.02782e-23	0.688842	0.0605564	9.999e-05	2.56789e-16	2.3481e-14
ENSBTAG00000030424|CLEC1A	11,528	1.08976	170.216	148.855	8.94356e-15	chr5:99,865,275	rs109848020	4962	156	197	0.433921	1	2.09435e-20	0.65598	0.0637429	9.999e-05	1.27139e-13	7.70691e-12
ENSBTAG00000012815|CLEC12A	11,321	1.08763	162.37	148.038	6.84528e-05	chr5:100,308,670	rs380953840	361373	53	60	0.132159	1	1.86851e-06	-0.551503	0.112463	0.00579942	0.00716376	0.0376446
ENSBTAG00000046980|KLRF2	11,234	1.08405	154.987	148.183	1.22125e-12	chr5:100,064,879	rs876306845	20592	34	37	0.0814978	1	1.89491e-17	1.14636	0.123385	9.999e-05	2.77739e-11	1.09907e-09
ENSBTAG00000049580|bta-mir-12002a	11,231	1.08096	160.824	150.522	3.52325e-06	chr5:100,023,986	rs379569060	-88033	147	180	0.396476	1	3.66023e-08	-0.525303	0.0918918	9.999e-05	0.000298301	0.00255315
ENSBTAG00000049487	11,088	1.0969	147.197	146.288	1.38463e-07	chr5:100,122,044	rs134252970	-5697	128	153	0.337004	1	2.2361e-10	0.539267	0.0808976	9.999e-05	6.85087e-06	9.08863e-05
ENSBTAG00000049573|bta-mir-12002b	10,846	1.09071	148.731	148.369	8.13043e-05	chr5:100,608,149	rs209909378	462701	102	112	0.246696	1	2.4448e-06	0.475767	0.0982015	0.00569943	0.00773054	0.0398976
ENSBTAG00000039980|CLECL1	10,753	1.11125	135.143	144.932	2.04241e-06	chr5:100,315,183	rs477320504	-4496	116	133	0.292952	1	9.08622e-09	-0.502221	0.0839028	0.00029997	0.000105443	0.00102735
ENSBTAG00000013640|KLRG1	7871	1.09476	132.283	149.446	1.0064e-05	chr5:100,985,847	rs136645352	39038	66	71	0.156388	1	1.4253e-07	-0.649142	0.119211	0.00069993	0.000680783	0.00527705
ENSBTAG00000018205|PHC1	7470	1.06213	138.384	154.445	5.60866e-05	chr5:100,900,366	rs385516464	-96846	127	162	0.356828	1	2.33431e-06	-0.258945	0.0533357	0.00449955	0.00556268	0.0308964
ENSBTAG00000003291|RIMKLB	6984	1.08659	128.124	151.806	5.7715e-05	chr5:100,934,391	42	-191537	56	61	0.134361	1	1.98309e-06	0.416634	0.085187	0.00279972	0.00463407	0.0266249
ENSBTAG00000008129|CLSTN3	7922	1.07442	126.626	152.013	3.13923e-07	chr5:103,198,970	rs385328740	-21678	136	173	0.381057	1	1.51132e-09	0.510029	0.0806883	9.999e-05	1.8095e-05	0.000214555
ENSBTAG00000008612|C1R	6920	1.04382	140.261	156.008	6.52556e-05	chr5:102,543,472	rs384925908	-815351	129	149	0.328194	1	3.21451e-06	0.23113	0.0483117	0.00539946	0.00727751	0.038094
ENSBTAG00000020294|PTPN6	6057	1.07223	140.931	154.528	4.00962e-05	chr5:103,513,639	rs3423201065	11140	120	136	0.299559	1	1.49063e-06	0.255019	0.0514871	0.00209979	0.00375513	0.0225145
ENSBTAG00000014733|NOP2	6190	1.08097	152.17	152.499	4.14208e-05	chr5:103,882,272	rs209705203	34101	82	93	0.204846	1	1.32723e-06	-0.227412	0.0456814	0.00309969	0.00402093	0.023734
ENSBTAG00000030369|IFFO1	6214	1.08727	155.145	153.762	1.16911e-05	chr5:103,819,873	rs382731870	-37492	124	149	0.328194	1	2.61704e-07	-0.346544	0.0651277	0.00059994	0.0010046	0.00735389
ENSBTAG00000014730|NCAPD2	6276	1.05996	168.741	157.706	1.06107e-08	chr5:103,884,817	rs3423207457	7599	114	133	0.292952	1	3.23742e-11	-0.426915	0.0609512	9.999e-05	7.88717e-07	1.29204e-05
ENSBTAG00000014729|MRPL51	6362	1.08279	166.313	154.321	3.64165e-15	chr5:103,870,183	rs211068504	-32209	90	102	0.22467	1	2.85501e-20	-0.548095	0.0534922	9.999e-05	5.6842e-14	3.5254e-12
ENSBTAG00000016650|TIGAR	8934	1.0909	222.465	156.06	1.85349e-15	chr5:105,749,784	rs110709034	17252	137	168	0.370044	1	1.8507e-20	-0.752206	0.0729669	9.999e-05	2.96316e-14	1.99828e-12
ENSBTAG00000000275|PARP11	8628	1.05839	234.559	159.466	2.66281e-05	chr5:106,092,071	rs208592583	-20389	90	101	0.222467	1	1.26523e-06	-0.28453	0.0570364	0.00349965	0.00451175	0.0260516
ENSBTAG00000015879|TULP3	7954	1.10295	228.666	154.228	1.63306e-05	chr5:107,490,689	rs135792326	645178	55	58	0.127753	1	4.29723e-07	0.538439	0.103189	0.00119988	0.00200067	0.0132403
ENSBTAG00000007605|FKBP4	7857	1.09085	241.045	156.661	2.85365e-05	chr5:106,975,056	rs380763985	28111	151	190	0.418502	1	1.11488e-06	0.232889	0.0464308	0.00229977	0.00418569	0.0244304
ENSBTAG00000000049|CCDC77	6712	1.08939	200.445	155.687	2.86685e-05	chr5:106,810,597	rs108993105	-484173	111	133	0.292952	1	1.03842e-06	-0.398319	0.0791713	0.00149985	0.00347072	0.0210704
ENSBTAG00000005225|RAD52	5516	1.07694	172.806	156.236	1.24953e-10	chr5:107,570,704	rs137349485	-137490	149	186	0.409692	1	6.53394e-14	-0.500426	0.0622971	9.999e-05	5.36659e-09	1.36972e-07
ENSBTAG00000011067|IL17RA	4764	1.07239	127.529	155.232	8.63326e-06	chr5:108,763,112	rs210040670	-45020	161	197	0.433921	1	1.97924e-07	-0.348424	0.0647823	0.00029997	0.000650888	0.00508182
ENSBTAG00000014238|ATP6V1E1	4630	1.09138	111.44	152.168	2.2007e-06	chr5:109,138,927	rs209794854	77481	104	120	0.264317	1	2.26609e-08	0.37101	0.0638558	9.999e-05	0.000110125	0.00106538
ENSBTAG00000013956|BCL2L13	4651	1.06961	118.761	155.853	8.48146e-08	chr5:109,105,733	rs211548655	23467	114	135	0.297357	1	4.10493e-10	0.412556	0.0629129	9.999e-05	4.38546e-06	6.07484e-05
ENSBTAG00000013988|BID	4661	1.07533	125.514	157.561	2.81957e-15	chr5:109,131,414	rs208080079	-5327	111	130	0.286344	1	4.92141e-20	-0.784111	0.07712	9.999e-05	3.94834e-14	2.59772e-12
ENSBTAG00000011826|PEX26	5157	1.06088	129.19	155.832	2.32341e-06	chr5:109,075,026	rs211043545	-278887	101	115	0.253304	1	3.56469e-08	-0.338768	0.0592073	0.00029997	0.000178333	0.00161971
ENSBTAG00000030258|CDC42EP1	5257	1.05868	131.703	155.615	6.506e-05	chr5:109,259,263	rs109020591	-164567	26	28	0.061674	1	3.11109e-06	-0.569068	0.118768	0.00379962	0.00628867	0.0340528
ENSBTAG00000006464|GGA1	5313	1.07724	128.046	151.982	4.41496e-05	chr5:110,009,612	rs136750871	551128	114	134	0.295154	1	1.39017e-06	-0.233441	0.0469871	0.00249975	0.00365216	0.0220145
ENSBTAG00000030255|PDXP	5335	1.085	132.866	153.193	1.14486e-06	chr5:109,485,116	rs210217617	-13286	145	185	0.407489	1	1.03067e-08	0.322703	0.054129	9.999e-05	6.93706e-05	0.000707921
ENSBTAG00000051118|NOL12	5407	1.06808	140.734	155.108	3.30016e-24	chr5:109,527,324	rs109063204	8258	129	159	0.35022	1	1.66132e-32	-0.51134	0.0360888	9.999e-05	1.59027e-23	3.52582e-21
ENSBTAG00000008434|GCAT	5671	1.10825	138.724	150.139	6.32505e-05	chr5:109,263,759	rs136521196	-358131	27	30	0.0660793	1	1.9762e-06	-0.452075	0.0924189	0.00449955	0.00498069	0.0282652
ENSBTAG00000010789|ANKRD54	5635	1.08096	147.699	154.725	6.44099e-05	chr5:109,275,870	rs207619120	-367456	149	187	0.411894	1	2.87475e-06	0.303395	0.0630895	0.00429957	0.00626441	0.0339436
ENSBTAG00000015268|PICK1	5480	1.07516	158.877	156.95	2.88379e-11	chr5:109,852,035	rs109042215	17359	119	136	0.299559	1	1.03704e-14	0.556299	0.0668246	9.999e-05	1.0467e-09	2.99838e-08
ENSBTAG00000014015|PLA2G6	5617	1.07416	138.844	152.085	7.07662e-06	chr5:109,968,278	rs135902289	76471	31	31	0.0682819	1	1.12541e-07	0.44905	0.0817479	0.00019998	0.000568647	0.00450051
ENSBTAG00000006588|CBY1	6099	1.0763	168.788	157.861	4.83373e-07	chr5:110,305,589	rs136677985	10744	142	171	0.376652	1	5.39123e-09	0.387701	0.0637191	9.999e-05	3.84546e-05	0.000419399
ENSBTAG00000010157|TOMM22	6109	1.07623	151.251	152.975	1.21082e-06	chr5:110,323,166	rs134220176	9094	92	105	0.231278	1	1.08664e-08	-0.336213	0.0564908	9.999e-05	9.18697e-05	0.00091054
ENSBTAG00000003693|SUN2	6078	1.0998	160.587	154.466	6.75419e-15	chr5:110,310,983	rs136115975	-47985	148	187	0.411894	1	6.92103e-20	-0.549525	0.0543118	9.999e-05	6.63245e-14	4.09718e-12
ENSBTAG00000003228|RPL3	5610	1.05579	157.203	158.265	7.11162e-07	chr5:110,782,799	rs385256667	36993	23	23	0.0506608	1	9.41818e-09	-0.478936	0.0801041	9.999e-05	6.56695e-05	0.000673549
ENSBTAG00000017463|RPS19BP1	5647	1.09742	143.765	154.58	3.84797e-27	chr5:110,973,258	rs136328994	21934	56	58	0.127753	1	1.25447e-36	-1.12101	0.0724754	9.999e-05	2.29456e-27	8.62142e-25
ENSBTAG00000014247|FAM83F	5431	1.06528	137.534	156.619	1.60492e-10	chr5:111,843,379	rs380536249	486977	137	173	0.381057	1	9.8185e-14	0.61705	0.0774449	9.999e-05	6.78579e-09	1.68966e-07
ENSBTAG00000000077|ADSL	4994	1.05413	119.272	155.584	4.1952e-14	chr5:111,694,127	rs379946022	19282	154	198	0.436123	1	1.12004e-18	0.623471	0.0642028	9.999e-05	1.19503e-12	6.04424e-11
ENSBTAG00000002630|MRTFA	5012	1.09347	109.24	150.377	9.21127e-05	chr5:111,789,249	rs109822269	48453	124	156	0.343612	1	3.39557e-06	0.339214	0.0710852	0.00339966	0.00624578	0.0338994
ENSBTAG00000004048|MCHR1	4666	1.04769	120.15	158.193	1.53147e-06	chr5:111,771,535	rs379149361	-217484	48	56	0.123348	1	2.59019e-08	0.628172	0.108603	0.00019998	0.000119589	0.00114327
ENSBTAG00000006103|XRCC6	4656	1.06989	129.838	157.996	8.26286e-05	chr5:112,722,034	rs110304825	15138	133	155	0.34141	1	5.0695e-06	0.284835	0.0608372	0.00489951	0.00753553	0.039099
ENSBTAG00000009506|NAGA	5380	1.0827	129.137	156.06	3.6105e-16	chr5:113,032,892	rs110562376	8322	67	71	0.156388	1	2.01929e-21	0.892349	0.0839693	9.999e-05	3.54968e-15	2.78891e-13
ENSBTAG00000009507|PHETA2	5398	1.07003	129.286	156.857	8.85605e-05	chr5:113,021,625	rs385340794	-13941	62	66	0.145374	1	5.13793e-06	0.380404	0.0813024	0.00539946	0.0080705	0.0413296
ENSBTAG00000009508|SMDT1	5448	1.0559	134.388	159.259	5.37282e-05	chr5:113,148,146	rs109113391	107167	140	178	0.39207	1	3.13754e-06	-0.211083	0.0440717	0.00369963	0.0053291	0.0298965
ENSBTAG00000038146	5458	1.06003	141.346	159.838	4.93011e-14	chr5:112,878,106	rs382176712	-189518	126	150	0.330396	1	3.97075e-18	0.787186	0.0826537	9.999e-05	1.45217e-12	7.14388e-11
ENSBTAG00000026501|MGC127055	5445	1.0632	135.479	158.099	0.000101719	chr5:112,743,983	rs136568809	-334025	175	224	0.493392	1	6.72381e-06	-0.403489	0.0873787	0.00689931	0.0101524	0.0493295
ENSBTAG00000026502|CYP2D14	5436	1.07863	129.388	154.963	1.51126e-08	chr5:113,024,278	rs110088599	-62538	70	74	0.162996	1	3.51165e-11	0.659019	0.0942777	9.999e-05	6.71704e-07	1.12542e-05
ENSBTAG00000016510|RRP7A	5134	1.08507	120.054	154.663	8.59955e-07	chr5:113,388,985	rs210783553	-47176	161	202	0.444934	1	8.20562e-09	0.268372	0.0446904	9.999e-05	4.55299e-05	0.000488014
ENSBTAG00000021978|PARVB	7788	1.06665	161.908	157.385	3.27291e-12	chr5:114,797,880	rs3423197952	44922	104	121	0.26652	1	6.0941e-16	0.732047	0.0835201	9.999e-05	1.2394e-10	4.28802e-09
ENSBTAG00000008065|CDPF1	9486	1.08179	282.78	157.209	1.97158e-08	chr5:116,596,793	rs209661367	82806	60	63	0.138767	1	6.91475e-11	-0.578387	0.0841582	9.999e-05	1.99855e-06	3.02022e-05
ENSBTAG00000054859	9330	1.10224	279.089	155.708	9.65461e-08	chr5:116,616,713	rs211677921	70831	110	130	0.286344	1	4.79997e-10	0.56868	0.0870943	9.999e-05	8.77331e-06	0.000113014
ENSBTAG00000008066	9465	1.09958	283.494	156.34	5.03137e-09	chr5:116,612,844	rs3423207493	37916	175	226	0.497797	1	9.72397e-12	0.600539	0.0832938	9.999e-05	3.56911e-07	6.37594e-06
ENSBTAG00000003017|TTC38	9524	1.0995	281.859	155.677	3.15489e-13	chr5:116,610,952	rs377852742	26104	101	112	0.246696	1	1.77155e-17	0.824759	0.0886736	9.999e-05	8.50014e-12	3.6589e-10
ENSBTAG00000008036|CELSR1	10,142	1.10599	303.888	155.884	7.77695e-08	chr5:116,783,111	rs109021052	125654	112	125	0.27533	1	3.66601e-10	-0.591289	0.0898908	9.999e-05	7.28181e-06	9.56624e-05
ENSBTAG00000021803|GRAMD4	11,325	1.07119	335.306	157.282	1.52074e-05	chr5:116,341,161	rs109092206	-496916	43	44	0.0969163	1	5.0581e-07	0.478607	0.0923268	0.00309969	0.00338407	0.0206141
ENSBTAG00000012291|TBC1D22A	11,445	1.12548	311.73	153.348	1.54409e-05	chr5:117,308,728	rs109688510	335049	96	113	0.248899	1	3.68831e-07	0.269283	0.051293	0.00159984	0.00231974	0.014994
ENSBTAG00000000650|TUBGCP6	6831	1.07835	214.574	154.456	5.46891e-13	chr5:119,607,762	rs3423212251	18533	111	132	0.290749	1	2.80946e-17	-0.505621	0.0547688	9.999e-05	1.88902e-11	7.60542e-10
ENSBTAG00000018660|PPP6R2	5950	1.10001	174.914	151.588	8.29318e-13	chr5:119,717,955	rs3423199098	27378	148	196	0.431718	1	2.52318e-17	-0.443261	0.0479301	9.999e-05	1.43879e-11	5.95571e-10
ENSBTAG00000017925|LMF2	5023	1.10387	157.04	152.582	3.14656e-05	chr5:119,974,845	rs378676770	167291	122	139	0.306167	1	9.16238e-07	0.320202	0.0633071	0.0019998	0.0027089	0.0170797
ENSBTAG00000012607|NCAPH2	5018	1.08039	152.712	151.961	9.50325e-05	chr5:119,633,261	rs3423207342	-178989	51	55	0.121145	1	3.98715e-06	0.374452	0.0790649	0.00629937	0.00989005	0.0482285
ENSBTAG00000046298|SYCE3	4977	1.08836	160.18	153.514	5.96902e-07	chr5:119,956,505	rs3423203256	102145	65	68	0.14978	1	4.37854e-09	0.6447	0.105281	9.999e-05	4.05648e-05	0.000439158
ENSBTAG00000016050|CHKB	4822	1.08434	145.889	153.296	7.84815e-07	chr5:119,915,180	rs3423212372	17687	84	92	0.202643	1	6.2135e-09	0.450778	0.0744131	9.999e-05	5.12885e-05	0.000541137
ENSBTAG00000008947|TKTL2	9696	1.10237	187.692	150.356	7.80384e-07	chr6:2,134,689	rs211508295	-33802	41	41	0.0903084	1	4.38599e-09	0.830424	0.135617	9.999e-05	5.66392e-05	0.000589967
ENSBTAG00000034700|NAF1	9987	1.09761	208.495	151.298	5.35444e-10	chr6:2,651,109	rs210816125	30292	140	181	0.398678	1	1.9471e-13	-0.579214	0.0737175	9.999e-05	2.23922e-08	5.10448e-07
ENSBTAG00000004945|BBS7	12,057	1.0825	226.103	153.876	1.1299e-17	chr6:3,398,350	rs43444924	13029	122	142	0.312775	1	9.03776e-24	-0.960106	0.0842694	9.999e-05	1.53994e-16	1.46611e-14
ENSBTAG00000028980|5S_rRNA	7972	1.09378	186.6	159.021	1.19897e-19	chr6:6,151,302	rs132860413	54912	94	105	0.231278	1	1.1199e-25	1.0469	0.087194	9.999e-05	5.88763e-19	7.50325e-17
ENSBTAG00000002574|MYOZ2	7979	1.0686	174.803	158.431	5.57748e-05	chr6:6,123,327	rs133172663	25745	111	137	0.301762	1	3.10649e-06	-0.341091	0.071183	0.00549945	0.00685018	0.0364465
ENSBTAG00000014080|METTL14	8916	1.08763	227.124	157.23	6.44886e-05	chr6:7,437,117	rs43444985	796932	166	210	0.462555	1	3.45573e-06	-0.367426	0.0770606	0.00759924	0.00965293	0.0474151
ENSBTAG00000017808|ARSJ	9925	1.09362	288.305	159.87	1.17574e-05	chr6:11,526,421	rs209451520	-29568	164	220	0.484582	1	4.46261e-07	-0.366636	0.0703703	0.00149985	0.00190487	0.012724
ENSBTAG00000002392	9910	1.0715	218.815	156.391	8.48091e-11	chr6:12,461,954	rs109102138	236648	116	142	0.312775	1	3.98578e-14	0.451213	0.0556244	9.999e-05	5.03452e-09	1.2893e-07
ENSBTAG00000048956	9734	1.06442	198.607	156.174	7.36707e-10	chr6:12,482,527	rs211514896	139097	114	139	0.306167	1	7.09192e-13	0.422943	0.0553115	9.999e-05	5.16057e-08	1.10335e-06
ENSBTAG00000009632|LARP7	8130	1.07476	134.663	152.758	7.13531e-06	chr6:12,992,777	rs43448378	21742	109	126	0.277533	1	1.21379e-07	-0.317845	0.0580239	0.00049995	0.000552737	0.00438747
ENSBTAG00000051202	7196	1.07702	184.225	155.129	2.89029e-07	chr6:14,976,948	rs385437360	-25158	101	111	0.244493	1	1.97106e-09	-0.52979	0.0844679	9.999e-05	2.41143e-05	0.000277195
ENSBTAG00000015230|PLA2G12A	6885	1.07773	180.177	155.636	4.50954e-07	chr6:15,733,706	rs382575301	58156	59	64	0.140969	1	3.81925e-09	-0.533537	0.0867651	9.999e-05	3.77466e-05	0.000412511
ENSBTAG00000010284|ETNPPL	6864	1.06532	188.443	159.424	1.35577e-05	chr6:16,365,968	rs109535481	-188070	92	113	0.248899	1	5.18783e-07	-0.321362	0.0620568	0.00089991	0.00167856	0.0114438
ENSBTAG00000012961|PAPSS1	7016	1.08669	152.225	153.493	3.16912e-09	chr6:17,496,613	rs109096023	7550	80	89	0.196035	1	3.31953e-12	0.502382	0.0679733	9.999e-05	1.31525e-07	2.60555e-06
ENSBTAG00000004227|TBCK	7699	1.09055	190.057	154.228	1.50556e-05	chr6:18,920,121	rs109327365	55499	106	126	0.277533	1	3.84771e-07	-0.482557	0.0920721	0.00089991	0.00161434	0.0110739
ENSBTAG00000006686|NPNT	6712	1.08492	190.272	156.091	4.75029e-06	chr6:19,783,206	rs385646464	609279	79	88	0.193833	1	9.57615e-08	0.430411	0.077894	0.00039996	0.000479651	0.00389521
ENSBTAG00000002526|BDH2	7487	1.09294	149.382	156.36	1.52562e-08	chr6:22,066,056	rs109457360	303821	103	116	0.255507	1	4.34832e-11	0.542822	0.0780676	9.999e-05	6.53488e-07	1.09831e-05
ENSBTAG00000019761|MANBA	8082	1.10853	158.104	154.89	1.34726e-07	chr6:22,060,353	rs109347896	-1974	103	115	0.253304	1	6.79446e-10	-0.504713	0.0780474	9.999e-05	6.30949e-06	8.42567e-05
ENSBTAG00000015297|BANK1	7730	1.07371	147.182	154.694	6.16222e-06	chr6:22,720,629	rs384816116	25136	27	29	0.0638767	1	1.19309e-07	0.931613	0.169962	0.00019998	0.000523542	0.00417966
ENSBTAG00000054716	7565	1.09378	136.686	152.292	4.04272e-09	chr6:24,447,197	rs110921893	53826	103	117	0.257709	1	3.82293e-12	-0.558648	0.0758287	9.999e-05	1.37183e-07	2.7011e-06
ENSBTAG00000010610|DDIT4L	8027	1.08408	148.802	155.18	2.44447e-05	chr6:24,541,365	rs137015869	14923	157	197	0.433921	1	8.03989e-07	0.312091	0.0613651	0.00129987	0.00218076	0.0142092
ENSBTAG00000016007|ADH5	8240	1.08632	145.342	154.973	5.18533e-11	chr6:25,528,726	rs110758704	-104	95	106	0.23348	1	1.56232e-14	-0.628916	0.0761379	9.999e-05	1.44307e-09	4.01307e-08
ENSBTAG00000017061|SMARCAD1	6346	1.06099	121.522	154.963	5.60985e-06	chr6:30,218,389	rs377768176	-89869	94	101	0.222467	1	1.07745e-07	-0.423058	0.0768935	9.999e-05	0.00042535	0.00350702
ENSBTAG00000005989|LAP3	5003	1.03877	58.1547	153.245	1.63018e-05	chr6:37,817,575	rs385797117	676822	72	78	0.171806	1	3.93654e-07	0.47804	0.0912932	9.999e-05	0.000711577	0.00548423
ENSBTAG00000019441|MED28	5117	1.06199	57.6498	152.686	1.80158e-09	chr6:37,776,037	rs43144794	606820	31	34	0.0748899	1	1.33548e-12	0.941448	0.124823	9.999e-05	3.73127e-08	8.16089e-07
ENSBTAG00000021582|NCAPG	5417	1.03914	58.4859	152.872	0.000155119	chr6:37,775,469	rs110298189	498145	47	50	0.110132	1	8.32611e-06	0.574685	0.125788	0.00579942	0.00738846	0.0385442
ENSBTAG00000005108|SLIT2	5868	1.0743	81.4352	152.033	2.80487e-05	chr6:39,696,229	rs208665873	-83667	38	40	0.0881057	1	7.47436e-07	0.741065	0.145269	0.00079992	0.00140534	0.00988072
ENSBTAG00000049770	7768	1.06766	123.571	153.772	6.92712e-07	chr6:43,016,729	rs110557157	33944	163	208	0.45815	1	5.52924e-09	-0.369664	0.0608022	9.999e-05	4.40873e-05	0.000474437
ENSBTAG00000007240|ZCCHC4	6536	1.08117	119.979	153.69	9.39324e-07	chr6:44,871,222	rs382839403	6553	143	180	0.396476	1	8.30615e-09	0.427424	0.071204	9.999e-05	5.19724e-05	0.000547639
ENSBTAG00000000646|ANAPC4	6567	1.09652	126.153	155.211	5.35744e-05	chr6:45,302,275	rs137783553	380743	94	104	0.229075	1	2.32424e-06	0.369271	0.076045	0.00279972	0.0039815	0.023527
ENSBTAG00000006643|C6H4orf19	7858	1.09525	102.56	150.853	4.80367e-05	chr6:55,950,673	rs385865924	-899919	33	35	0.0770925	1	1.42702e-06	-0.631014	0.127156	0.00149985	0.00283886	0.0177838
ENSBTAG00000004329|RELL1	7694	1.0568	100.866	153.462	0.000126209	chr6:56,948,373	rs381900340	2684	152	203	0.447137	1	6.54408e-06	0.329214	0.0711985	0.00649935	0.00963005	0.047317
ENSBTAG00000013699|TBC1D1	8169	1.08152	108.624	151.298	9.80849e-07	chr6:57,259,314	rs110576449	45500	167	213	0.469163	1	6.72861e-09	0.423127	0.0700224	9.999e-05	4.8747e-05	0.000517697
ENSBTAG00000027569|APBB2	6482	1.09587	95.7544	149	9.46528e-12	chr6:59,742,780	rs380635366	28856	122	152	0.334802	1	4.21232e-16	-0.538042	0.060992	9.999e-05	1.17958e-10	4.1057e-09
ENSBTAG00000005078|UCHL1	6812	1.06143	102.647	151.971	6.39278e-06	chr6:60,157,649	rs382711315	10623	121	137	0.301762	1	9.67505e-08	-0.48817	0.0883799	0.00019998	0.000407103	0.00337031
ENSBTAG00000010677|LIMCH1	6775	1.08426	101.709	149.259	3.59777e-07	chr6:60,240,513	rs379760752	16444	48	50	0.110132	1	1.29462e-09	0.568117	0.0894762	9.999e-05	1.49046e-05	0.000179621
ENSBTAG00000049215|SHISA3	6937	1.08449	97.3248	152.375	3.00866e-11	chr6:61,250,658	rs380043538	22841	109	127	0.279736	1	4.40271e-15	0.727649	0.0860213	9.999e-05	5.36217e-10	1.66898e-08
ENSBTAG00000000285|GUF1	9328	1.06982	70.2604	149.539	5.1451e-08	chr6:63,687,828	rs383304362	397462	113	135	0.297357	1	8.71042e-11	-0.314476	0.046028	9.999e-05	1.46171e-06	2.27479e-05
ENSBTAG00000021963|SLAIN2	6513	1.048	97.0505	156.443	2.04113e-07	chr6:67,087,268	rs135095978	38757	145	171	0.376652	1	1.44281e-09	-0.334408	0.0528332	9.999e-05	1.15371e-05	0.000143858
ENSBTAG00000014599|LRRC66	6735	1.07653	96.6549	152.841	1.6353e-09	chr6:67,903,859	rs134883823	51317	74	83	0.182819	1	1.19949e-12	0.823236	0.108893	9.999e-05	4.60967e-08	9.93442e-07
ENSBTAG00000014601|SGCB	6539	1.06418	92.3679	151.888	1.61944e-13	chr6:67,798,455	42	-80378	153	202	0.444934	1	2.80029e-18	0.430261	0.0449327	9.999e-05	2.93748e-12	1.3545e-10
ENSBTAG00000020648|SCFD2	6328	1.042	68.8138	151.857	2.1039e-05	chr6:69,068,891	rs135986063	529930	141	171	0.376652	1	4.95354e-07	0.351694	0.0677871	0.00069993	0.00107974	0.00784714
ENSBTAG00000014913|SRD5A3	5804	1.09008	93.0478	151.754	3.04929e-12	chr6:70,805,437	rs42800457	2317	136	156	0.343612	1	1.60597e-16	-0.730251	0.0814231	9.999e-05	3.76262e-11	1.44308e-09
ENSBTAG00000009471|CEP135	6828	1.08159	101.457	149.435	0.000102363	chr6:71,950,361	rs136851535	592913	169	211	0.464758	1	3.66506e-06	0.334163	0.0702779	0.00419958	0.00686387	0.0364833
ENSBTAG00000020583|AASDH	6816	1.09055	111.303	150.315	4.67926e-05	chr6:71,553,948	rs437470364	-188822	28	29	0.0638767	1	1.31739e-06	-0.395609	0.0794422	0.00239976	0.00309884	0.019143
ENSBTAG00000019368|IGFBP7	7467	1.12025	105.59	147.479	4.39866e-13	chr6:72,329,757	rs380636459	-75960	66	73	0.160793	1	3.68823e-18	-0.503698	0.052827	9.999e-05	2.51555e-12	1.187e-10
ENSBTAG00000018531|JCHAIN	9039	1.06897	154.215	150.667	2.17709e-05	chr6:85,815,734	42	-217267	46	48	0.105727	1	4.68211e-07	0.658655	0.126663	0.00079992	0.00219484	0.0142894
ENSBTAG00000043960|MTHFD2L	7653	1.07291	159.115	156.371	5.27174e-05	chr6:89,101,778	rs43470785	8952	143	174	0.38326	1	2.47986e-06	-0.380278	0.0785428	0.00329967	0.00570676	0.0315343
ENSBTAG00000004237|BTC	8081	1.0785	159.769	155.025	6.67442e-09	chr6:89,669,127	rs385453778	-12849	33	34	0.0748899	1	1.16729e-11	-0.738458	0.102866	9.999e-05	3.49895e-07	6.27833e-06
ENSBTAG00000015919|PARM1	8562	1.08524	145.63	152.83	1.17748e-05	chr6:90,020,813	rs208005773	173080	144	176	0.387665	1	2.43004e-07	-0.423099	0.0792873	0.00049995	0.000958404	0.00709596
ENSBTAG00000014041|G3BP2	9592	1.08769	135.432	151.371	1.76022e-08	chr6:91,327,698	rs109933688	858255	164	214	0.471366	1	2.54643e-11	0.334174	0.0474306	9.999e-05	7.36539e-07	1.22015e-05
ENSBTAG00000017028|USO1	9444	1.0888	139.371	151.65	3.92987e-05	chr6:90,579,457	rs386120465	18765	54	57	0.125551	1	1.15287e-06	-0.287	0.0573011	0.00239976	0.00330568	0.0202354
ENSBTAG00000007639|SDAD1	8611	1.05031	158.691	157.23	2.34247e-06	chr6:90,765,983	rs381878504	-43734	80	91	0.200441	1	4.14379e-08	-0.4494	0.0789508	9.999e-05	0.000244387	0.00213229
ENSBTAG00000050852|CXCL9	8788	1.06452	152.777	154.011	2.86676e-05	chr6:90,042,062	42	-814234	77	85	0.187225	1	9.06929e-07	0.571949	0.113031	0.00249975	0.00299205	0.0185967
ENSBTAG00000001725|CXCL10	8836	1.06911	135.683	150.501	8.88758e-05	chr6:91,699,843	rs134918511	817718	69	73	0.160793	1	3.26125e-06	-0.486423	0.101742	0.00629937	0.00856645	0.0433004
ENSBTAG00000010956|SCARB2	8927	1.08833	141.474	151.764	4.16134e-07	chr6:91,162,936	rs384938192	114558	58	62	0.136564	1	2.16532e-09	0.436585	0.0698009	9.999e-05	2.3939e-05	0.000275887
ENSBTAG00000010389|STBD1	8981	1.08759	152.176	153.141	2.01898e-07	chr6:91,220,857	rs110412739	1638	109	130	0.286344	1	9.46909e-10	0.376239	0.0587278	9.999e-05	1.18909e-05	0.000147249
ENSBTAG00000000599|CCNI	8988	1.09758	149.028	151.878	4.77174e-05	chr6:91,861,611	rs137087296	-19878	82	90	0.198238	1	1.53453e-06	-0.261199	0.0528019	0.00309969	0.00418473	0.0244304
ENSBTAG00000010716|FRAS1	7585	1.08751	137.629	151.112	6.08018e-08	chr6:92,672,251	rs43102513	-279060	44	45	0.0991189	1	1.37615e-10	0.843686	0.124955	9.999e-05	2.8928e-06	4.20647e-05
ENSBTAG00000006561|RASGEF1B	7520	1.09016	201.414	154.953	2.54685e-06	chr6:95,897,359	rs383148235	-317014	108	121	0.26652	1	3.69262e-08	0.470672	0.08236	0.00019998	0.000248765	0.00216699
ENSBTAG00000014805|ENOPH1	8892	1.08133	236.086	155.077	7.25453e-11	chr6:97,252,104	rs110791620	34908	145	183	0.403084	1	2.51698e-14	-0.642527	0.0785024	9.999e-05	3.85722e-09	1.00047e-07
ENSBTAG00000031750|PLAC8B	8433	1.08733	232.613	155.75	3.43568e-05	chr6:97,851,750	rs379730080	-29938	42	45	0.0991189	1	1.33132e-06	-0.669387	0.134481	0.00339966	0.00501991	0.0284385
ENSBTAG00000005744|COQ2	8352	1.10256	236.229	154.87	1.22436e-08	chr6:98,074,455	rs382780471	36524	73	79	0.174009	1	2.60197e-11	-0.519208	0.0737319	9.999e-05	7.46434e-07	1.23343e-05
ENSBTAG00000051440	8142	1.08764	241.86	155.149	3.03319e-05	chr6:98,288,047	rs208844878	-531	143	178	0.39207	1	1.0733e-06	0.429202	0.0854303	0.00369963	0.00456747	0.0262889
ENSBTAG00000017592|GPAT3	8142	1.08875	258.434	158.162	3.73351e-10	chr6:98,288,047	rs208844878	-1571	143	178	0.39207	1	3.98864e-13	0.606901	0.0784036	9.999e-05	2.21067e-08	5.0465e-07
ENSBTAG00000017829	9303	1.08568	191.389	152.955	1.13166e-05	chr6:102,556,128	rs135649021	-7626	69	76	0.167401	1	2.32737e-07	0.537478	0.100554	0.00069993	0.00123088	0.00878386
ENSBTAG00000020598|PPP2R2C	9048	1.10243	191.75	152.106	2.71731e-05	chr6:102,213,228	rs137739063	-503562	153	203	0.447137	1	7.19864e-07	0.378316	0.0740445	0.00169983	0.00289543	0.0180797
ENSBTAG00000004277|EVC2	8879	1.11846	164.778	149.704	5.99045e-07	chr6:103,518,063	rs211230515	17451	77	81	0.178414	1	2.80123e-09	-0.635223	0.10234	9.999e-05	3.13579e-05	0.000350745
ENSBTAG00000005712|STX18	9526	1.11949	154.126	148.845	7.95311e-08	chr6:104,666,236	rs210305880	78892	72	76	0.167401	1	1.45743e-10	0.437844	0.0649444	9.999e-05	3.00501e-06	4.33477e-05
ENSBTAG00000003651|OTOP1	10,027	1.10006	188.735	152.116	1.28585e-19	chr6:104,868,394	rs210600817	-12921	153	202	0.444934	1	9.93084e-27	-0.819847	0.0664246	9.999e-05	5.04585e-19	6.48151e-17
ENSBTAG00000003218|RAB28	9970	1.07232	138.593	151.692	4.28054e-08	chr6:108,623,151	rs517197294	23244	119	134	0.295154	1	9.16955e-11	-0.498324	0.073033	9.999e-05	2.40648e-06	3.59639e-05
ENSBTAG00000013736|PROM1	8445	1.1005	168.863	151.599	1.91654e-09	chr6:111,246,492	rs132669848	81169	171	224	0.493392	1	1.21045e-12	-0.597885	0.0791007	9.999e-05	6.88877e-08	1.4405e-06
ENSBTAG00000019451|TAPT1	8071	1.08325	165.568	154.011	1.06346e-05	chr6:111,196,883	rs43493646	-169605	129	151	0.332599	1	2.35206e-07	0.361076	0.0675795	0.00059994	0.000999716	0.0073314
ENSBTAG00000014058|LDB2	8494	1.07301	200.056	156.888	4.02152e-05	chr6:110,924,344	rs378132928	-775426	136	170	0.374449	1	1.79492e-06	0.286224	0.058263	0.00389961	0.0054548	0.030412
ENSBTAG00000040333|QDPR	9686	1.07847	223.649	157.209	2.66753e-07	chr6:112,711,640	rs3423234603	-208128	53	53	0.11674	1	2.26277e-09	0.580884	0.0929924	9.999e-05	2.68545e-05	0.000305225
ENSBTAG00000010185|TADA2B	10,232	1.08158	221.656	154.456	2.70635e-05	chr6:113,650,987	rs109758660	139010	77	88	0.193833	1	8.69713e-07	0.352445	0.0695288	0.00309969	0.00379874	0.0226873
ENSBTAG00000027434|SORCS2	10,251	1.08054	214.143	153.389	2.62245e-13	chr6:113,756,982	rs133322818	128460	155	200	0.440529	1	7.93494e-18	-0.72642	0.0771064	9.999e-05	8.09511e-12	3.51258e-10
ENSBTAG00000004893|ACOX3	9633	1.09833	235.949	152.385	4.36129e-06	chr6:114,376,994	rs43495469	-271008	66	71	0.156388	1	5.94861e-08	0.435986	0.0775682	0.00059994	0.000500208	0.00402779
ENSBTAG00000004797|TRMT44	9286	1.09253	236.741	154.549	1.60149e-11	chr6:114,738,682	rs41573499	19972	60	67	0.147577	1	2.89263e-15	0.68127	0.0799205	9.999e-05	6.04657e-10	1.86053e-08
ENSBTAG00000045994|ADRA2C	8578	1.12135	206.749	149.383	3.708e-08	chr6:115,201,933	rs133084424	28992	144	186	0.409692	1	5.36991e-11	0.532491	0.0769871	9.999e-05	1.73653e-06	2.65148e-05
ENSBTAG00000000073|LRPAP1	8677	1.09339	225.826	153.855	2.19827e-06	chr6:116,138,880	rs797235029	769076	141	173	0.381057	1	2.70118e-08	-0.225257	0.038999	0.00019998	0.000233835	0.00204685
ENSBTAG00000001505|GRK4	7796	1.08715	170.796	150.967	5.46382e-12	chr6:115,779,238	rs382838704	46286	86	96	0.211454	1	3.03014e-16	0.589653	0.0664631	9.999e-05	1.46572e-10	5.03666e-09
ENSBTAG00000001504|NOP14	7663	1.08398	162.55	150.605	7.2451e-07	chr6:116,279,109	rs109002290	488713	116	136	0.299559	1	4.07182e-09	-0.297472	0.04847	9.999e-05	5.30633e-05	0.000557257
ENSBTAG00000021128|ADD1	7648	1.09139	158.707	149.28	1.36399e-09	chr6:115,844,348	rs135735967	32807	80	89	0.196035	1	5.01759e-13	0.494725	0.0642229	9.999e-05	5.1117e-08	1.09435e-06
ENSBTAG00000006683|ZFYVE28	5653	1.06958	117.757	154.269	1.89906e-05	chr6:116,286,738	rs378412904	20940	123	149	0.328194	1	5.29404e-07	-0.432587	0.0836039	0.0009999	0.00141676	0.00995237
ENSBTAG00000017296|POLN	4989	1.07591	89.9746	149.787	8.65803e-05	chr6:116,493,319	rs382156185	55944	95	102	0.22467	1	2.97901e-06	-0.575178	0.119802	0.0039996	0.00519053	0.0292103
ENSBTAG00000031395|C6H4orf48	4349	1.07955	85.4651	151.247	3.17652e-06	chr6:116,578,530	rs134743521	-25437	164	218	0.480176	1	3.41762e-08	0.347121	0.0605798	9.999e-05	0.000136377	0.00128106
ENSBTAG00000017921|NELFA	4293	1.06633	83.512	151.267	9.73056e-06	chr6:116,514,508	rs42625530	-109894	167	219	0.482379	1	1.61717e-07	0.298497	0.0550769	9.999e-05	0.00049221	0.0039713
ENSBTAG00000031553|SLC49A3	133	0.942221	6.58066	199.361	0.000790761	chr6:117,781,243	rs384322081	141373	146	165	0.363436	1	0.000538143	0.311112	0.0885168	0.0069993	0.00717323	0.0376822
ENSBTAG00000015611|TBC1D9B	8201	1.08983	250.83	157.437	1.94641e-08	chr7:1,389,346	rs109983725	14842	110	130	0.286344	1	7.01482e-11	0.471198	0.0685867	9.999e-05	1.56303e-06	2.4139e-05
ENSBTAG00000052719	10,005	1.09286	294.53	155.325	9.77191e-08	chr7:3,306,849	rs381971933	513356	83	94	0.207048	1	4.6453e-10	-0.421505	0.064496	9.999e-05	1.04536e-05	0.000132284
ENSBTAG00000014918|IBA57	9259	1.08978	297.435	157.913	1.21541e-06	chr7:2,904,472	rs135770900	-51612	89	95	0.209251	1	1.85096e-08	0.386546	0.066084	9.999e-05	0.000170415	0.00155653
ENSBTAG00000020721|MRPL55	9149	1.09931	270.275	154.973	1.53647e-07	chr7:3,015,289	rs109554074	22026	154	194	0.427313	1	8.20686e-10	0.323412	0.0502778	9.999e-05	1.45766e-05	0.000176325
ENSBTAG00000007725|ARF1	9124	1.07861	294.361	158.648	7.11258e-06	chr7:3,002,945	rs134078161	1439	146	179	0.394273	1	2.07236e-07	0.383466	0.0714227	0.00039996	0.00124341	0.00886546
ENSBTAG00000017123|ZNF354B	8098	1.08729	268.184	158.369	6.87709e-07	chr7:3,541,367	rs383193409	33265	141	171	0.376652	1	9.10867e-09	-0.446233	0.0745551	9.999e-05	8.37208e-05	0.000836433
ENSBTAG00000007812|NDUFA13	7164	1.08891	253.265	159.01	7.79807e-06	chr7:3,772,410	rs383831954	-29288	135	160	0.352423	1	2.4159e-07	0.204211	0.0382599	0.00059994	0.00108981	0.00790967
ENSBTAG00000025817|BORCS8	5904	1.07024	217.046	158.721	1.43096e-05	chr7:3,988,921	rs383878665	-76642	59	64	0.140969	1	5.25704e-07	-0.316453	0.0611417	0.0009999	0.00200364	0.0132525
ENSBTAG00000000813|HOMER3	5790	1.08854	224.304	160.563	2.36136e-13	chr7:4,296,178	rs43496061	20217	101	119	0.262115	1	3.70763e-17	-0.42929	0.0467116	9.999e-05	6.26562e-12	2.75568e-10
ENSBTAG00000000811|DDX49	5784	1.07469	223.688	160.429	5.11469e-07	chr7:4,255,023	rs208268680	-29725	53	55	0.121145	1	7.68873e-09	-0.387068	0.064324	9.999e-05	5.61876e-05	0.000586237
ENSBTAG00000007739|REX1BD	4913	1.04243	222.043	166.143	2.16616e-05	chr7:4,996,092	rs133576482	396611	103	124	0.273128	1	1.59435e-06	0.280439	0.0567867	0.00269973	0.0037559	0.0225145
ENSBTAG00000054700	4846	1.05507	169.569	161.391	7.47665e-05	chr7:4,237,008	rs137228277	-691074	82	88	0.193833	1	5.60017e-06	0.427473	0.0917451	0.00749925	0.00966786	0.0474499
ENSBTAG00000010652|PDE4C	5148	1.08313	157.769	158.545	1.41459e-05	chr7:4,989,342	rs135531158	-12274	110	134	0.295154	1	5.10294e-07	-0.323753	0.0624767	0.00059994	0.00129317	0.00919594
ENSBTAG00000020709|MAP1S	5898	1.08326	152.652	155.367	1.16357e-07	chr7:5,412,595	42	3922	146	172	0.378855	1	5.91567e-10	0.48364	0.0745001	9.999e-05	6.8839e-06	9.11005e-05
ENSBTAG00000018946|NIBAN3	6091	1.0593	147.054	157.023	3.92112e-05	chr7:5,572,672	rs211416622	3941	52	55	0.121145	1	1.75317e-06	0.619706	0.126014	0.00239976	0.00412611	0.0242427
ENSBTAG00000003914|MVB12A	6525	1.08112	143.038	154.756	4.9627e-12	chr7:5,684,176	rs109577892	223	119	137	0.301762	1	6.10753e-16	-0.450863	0.0514415	9.999e-05	1.23991e-10	4.28802e-09
ENSBTAG00000053806	6805	1.08824	147.213	153.151	4.36085e-11	chr7:5,747,699	rs109404320	2237	147	183	0.403084	1	8.6051e-15	0.653479	0.0782228	9.999e-05	1.16813e-09	3.32855e-08
ENSBTAG00000053424	6822	1.06863	156.005	155.584	4.61263e-09	chr7:5,748,516	rs110768769	-3131	145	177	0.389868	1	7.70281e-12	0.608319	0.0839137	9.999e-05	2.64447e-07	4.91398e-06
ENSBTAG00000017074|ANO8	6844	1.08391	157.821	154.673	1.08752e-06	chr7:6,126,272	rs109136068	331715	71	78	0.171806	1	1.13014e-08	0.413682	0.069595	9.999e-05	7.98629e-05	0.000803344
ENSBTAG00000011135|OCEL1	7040	1.09695	159.643	153.151	3.9528e-17	chr7:5,852,023	rs384855446	-20474	67	76	0.167401	1	3.9963e-23	-0.732309	0.065478	9.999e-05	2.53768e-16	2.33366e-14
ENSBTAG00000011134|USE1	7045	1.08085	165.234	155.139	2.30586e-06	chr7:5,703,919	rs135881165	-174610	88	101	0.222467	1	3.28903e-08	-0.329923	0.0575029	9.999e-05	0.000194446	0.00174548
ENSBTAG00000009330|SIN3B	8247	1.09101	173.811	154.062	4.56696e-05	chr7:6,231,054	42	49750	23	25	0.0550661	1	1.71526e-06	-0.533867	0.108454	0.00319968	0.00488714	0.0278417
ENSBTAG00000013614|TMEM38A	8711	1.08236	170.948	154.601	2.30471e-08	chr7:6,492,293	rs209209519	135837	30	31	0.0682819	1	5.91914e-11	0.652761	0.0946073	9.999e-05	1.36277e-06	2.13932e-05
ENSBTAG00000046846|FAM32A	7423	1.07171	179.39	157.375	8.38286e-10	chr7:6,803,221	rs43498261	-27580	140	187	0.411894	1	1.03077e-12	-0.418134	0.055126	9.999e-05	4.72182e-08	1.01626e-06
ENSBTAG00000048788	4316	1.05933	113.357	157.033	1.18535e-05	chr7:11,115,635	rs385473038	40996	96	111	0.244493	1	3.55149e-07	-0.458711	0.0872446	0.00079992	0.000883801	0.00660098
ENSBTAG00000002937|ADGRE3	4166	1.05834	133.807	160.604	9.47754e-06	chr7:11,394,630	rs136596514	266841	145	172	0.378855	1	3.57712e-07	0.478795	0.0910905	0.00059994	0.000837173	0.0063187
ENSBTAG00000012632|TECR	4622	1.05298	139.509	157.654	6.79144e-08	chr7:11,371,575	rs136504518	139215	146	170	0.374449	1	3.83735e-10	-0.273551	0.0416385	9.999e-05	5.01633e-06	6.84564e-05
ENSBTAG00000016933|IL27RA	4853	1.09758	180.355	157.437	4.06912e-07	chr7:11,621,484	rs110425773	-19685	123	149	0.328194	1	4.08544e-09	-0.288056	0.0469406	9.999e-05	2.77378e-05	0.000314161
ENSBTAG00000002527|ZSWIM4	5266	1.08738	188.203	158.275	3.49532e-06	chr7:11,745,157	rs136086194	-94852	161	205	0.451542	1	7.81204e-08	0.276608	0.0496925	0.00019998	0.000333388	0.00282655
ENSBTAG00000015114|CALR	9273	1.0892	289.293	159.093	4.85087e-08	chr7:12,653,386	rs209123208	35272	103	121	0.26652	1	2.94909e-10	-0.301458	0.0455597	9.999e-05	4.97605e-06	6.7964e-05
ENSBTAG00000016211|GCDH	9515	1.07674	306.095	159.331	8.97175e-06	chr7:12,540,347	rs209702822	-116955	58	63	0.138767	1	2.98833e-07	-0.384258	0.0725895	0.00119988	0.00168543	0.0114713
ENSBTAG00000006080|MAST1	9517	1.05053	339.431	164.165	3.87651e-05	chr7:12,228,077	rs110655011	-451323	157	198	0.436123	1	2.90372e-06	-0.320006	0.0665743	0.00709929	0.0102717	0.0498045
ENSBTAG00000009661|RNASEH2A	9660	1.09443	293.898	157.768	1.50863e-05	chr7:12,624,560	rs210207224	-97668	171	226	0.497797	1	5.21138e-07	-0.289582	0.0559302	0.00159984	0.00254142	0.0162004
ENSBTAG00000012062|PRDX2	9727	1.10475	293.889	156.847	1.28353e-05	chr7:12,847,435	rs135572499	116631	90	103	0.226872	1	3.88762e-07	-0.294116	0.0561405	0.00159984	0.00200097	0.0132403
ENSBTAG00000006247|DHPS	10,408	1.10771	292.038	157.416	4.44787e-05	chr7:12,826,724	rs207642781	10610	25	25	0.0550661	1	2.13617e-06	-0.372447	0.076407	0.00469953	0.00769433	0.039736
ENSBTAG00000049339	12,763	1.08639	275.164	156.609	7.60696e-09	chr7:13,160,142	rs211156140	4195	99	118	0.259912	1	1.76648e-11	0.572856	0.0805904	9.999e-05	6.50707e-07	1.09477e-05
ENSBTAG00000050244|ZNF177	12,938	1.09235	238.58	153.524	1.7351e-10	chr7:14,209,865	rs209209883	-23120	102	117	0.257709	1	6.18096e-14	-0.643553	0.0800261	9.999e-05	8.26207e-09	2.01996e-07
ENSBTAG00000016988|PIN1	12,670	1.08234	224.814	152.561	2.32017e-13	chr7:14,324,549	rs109830869	-105308	105	117	0.257709	1	5.46155e-18	-0.371524	0.0392045	9.999e-05	7.15653e-12	3.1305e-10
ENSBTAG00000011698|TYK2	9533	1.08899	193.911	155.584	1.18562e-12	chr7:14,900,540	rs110598329	24420	72	78	0.171806	1	1.04506e-16	-0.72291	0.0800229	9.999e-05	3.06523e-11	1.20123e-09
ENSBTAG00000011699|CDC37	8697	1.06496	205.734	159.135	5.96582e-13	chr7:14,944,164	rs136043404	17219	140	175	0.385463	1	9.17902e-17	-0.386842	0.0427287	9.999e-05	2.70854e-11	1.07445e-09
ENSBTAG00000012032|PDE4A	8519	1.07597	200.1	158.099	6.40066e-05	chr7:14,543,893	rs132780299	-403055	168	221	0.486784	1	3.64035e-06	0.288216	0.0605955	0.0059994	0.00883421	0.0442942
ENSBTAG00000003543|KEAP1	8175	1.09842	194.838	155.884	6.77582e-05	chr7:15,044,816	rs211088232	35431	154	192	0.422908	1	3.35074e-06	-0.225458	0.0472172	0.00609939	0.00819223	0.0418005
ENSBTAG00000010731|CDKN2D	8013	1.08132	185.324	155.781	1.08891e-07	chr7:15,058,226	rs109146729	-12901	101	118	0.259912	1	5.69977e-10	0.369716	0.0568925	9.999e-05	8.07974e-06	0.000104868
ENSBTAG00000002628|SLC44A2	8007	1.07578	190.559	156.992	3.16509e-05	chr7:15,171,318	rs384837498	73369	107	125	0.27533	1	1.31408e-06	-0.347724	0.0698188	0.0019998	0.00394678	0.0233645
ENSBTAG00000040076|ILF3	7432	1.07944	194.634	157.582	6.94509e-05	chr7:14,177,065	rs136293970	-960006	83	92	0.202643	1	3.91076e-06	-0.445838	0.0940518	0.00589941	0.00920507	0.0456866
ENSBTAG00000013362|DNM2	6612	1.08017	187.181	156.826	1.25006e-05	chr7:15,250,908	rs109572403	41858	151	191	0.420705	1	3.74601e-07	-0.229116	0.0436689	0.00059994	0.00138754	0.00977256
ENSBTAG00000025606|YIPF2	5681	1.07794	176.892	155.46	6.62264e-05	chr7:15,882,972	rs381689829	520164	80	91	0.200441	1	3.15044e-06	-0.264471	0.055229	0.00589941	0.0079532	0.0408643
ENSBTAG00000009568|KANK2	5803	1.09884	194.652	156.164	3.09477e-06	chr7:15,728,419	42	126833	32	32	0.0704846	1	5.4193e-08	-0.721821	0.128001	0.00029997	0.000276755	0.0023915
ENSBTAG00000002148|RAB3D	5416	1.08083	200.698	160.511	9.48031e-06	chr7:16,098,241	rs378409726	361970	30	31	0.0682819	1	3.55063e-07	0.703206	0.133745	0.00039996	0.00110507	0.00799533
ENSBTAG00000016429|TMEM205	5392	1.08068	196.825	159.797	6.17476e-07	chr7:15,757,871	rs381513294	8594	45	50	0.110132	1	9.20497e-09	0.437476	0.0731164	9.999e-05	5.66456e-05	0.000589967
ENSBTAG00000008197|EPOR	5387	1.0955	182.579	157.095	1.07534e-05	chr7:15,297,494	rs379346743	-477956	48	50	0.110132	1	3.1349e-07	0.578524	0.109493	0.00119988	0.00103601	0.00756671
ENSBTAG00000004270|FCER2	4270	1.05987	171.202	163.565	1.41877e-08	chr7:16,541,036	rs136704571	9272	118	137	0.301762	1	1.05661e-10	0.665167	0.0978414	9.999e-05	1.09116e-06	1.75029e-05
ENSBTAG00000003434|CERS4	4365	1.08274	171.727	161.298	5.61171e-10	chr7:16,967,604	rs111028855	70190	146	174	0.38326	1	1.14661e-12	-0.584531	0.0772425	9.999e-05	2.44008e-08	5.53119e-07
ENSBTAG00000021013|TUBB4A	4354	1.05377	160.116	161.971	4.54553e-06	chr7:17,984,662	rs133033675	2663	102	115	0.253304	1	1.545e-07	0.445182	0.0820019	0.00019998	0.000481886	0.0039114
ENSBTAG00000006069|CAPS	4872	1.05951	190.451	163.637	2.34072e-05	chr7:18,547,049	rs211463751	80949	67	77	0.169604	1	1.46523e-06	-0.410487	0.0828128	0.00249975	0.00313969	0.0193584
ENSBTAG00000006067|VMAC	4865	1.07273	178.887	160.967	3.78258e-05	chr7:19,057,291	rs380350560	588004	76	81	0.178414	1	2.24084e-06	0.503489	0.103513	0.00289971	0.00454022	0.0261507
ENSBTAG00000001793|HSD11B1L	4430	1.06869	162.756	161.681	3.25906e-13	chr7:18,787,933	rs43611971	176304	153	195	0.429515	1	7.24819e-17	-0.536395	0.0590148	9.999e-05	1.01316e-11	4.30394e-10
ENSBTAG00000019966|TICAM1	4797	1.07262	125.942	157.251	2.50392e-07	chr7:19,325,101	rs43502642	-10455	96	108	0.237885	1	2.08913e-09	0.495771	0.0791796	9.999e-05	1.43869e-05	0.000174552
ENSBTAG00000008186|UBXN6	4582	1.07592	124.135	159.994	9.60848e-12	chr7:19,759,731	rs380665233	96675	28	28	0.061674	1	4.34428e-15	0.725991	0.0858043	9.999e-05	2.42384e-10	8.02246e-09
ENSBTAG00000039696|SHD	4732	1.04131	125.917	159.963	1.29118e-13	chr7:19,904,536	rs110380253	121304	33	33	0.0726872	1	1.45903e-17	1.30487	0.139856	9.999e-05	5.72274e-12	2.53067e-10
ENSBTAG00000000710|PIP5K1C	4981	1.06091	139.112	160.749	1.35883e-06	chr7:20,295,809	rs211197180	34332	30	30	0.0660793	1	2.85794e-08	0.740505	0.128449	9.999e-05	0.000109165	0.00105799
ENSBTAG00000053812	4732	1.06878	119.364	156.516	4.48538e-06	chr7:19,378,147	rs43506274	-965821	139	181	0.398678	1	9.22837e-08	0.406605	0.0734869	9.999e-05	0.000309314	0.00264182
ENSBTAG00000050809|GIPC3	4723	1.06296	124.919	158.337	1.08369e-05	chr7:19,400,486	rs111011914	-946199	123	148	0.325991	1	3.52365e-07	0.483044	0.0918441	0.00069993	0.00086823	0.00650269
ENSBTAG00000014979|MFSD12	4696	1.06512	124.162	158.389	5.69227e-05	chr7:20,375,301	rs134766763	6293	128	158	0.348018	1	3.18187e-06	-0.292375	0.0610843	0.00249975	0.00495713	0.0281513
ENSBTAG00000012181|GNA11	4265	1.08643	120.517	155.211	5.57014e-05	chr7:20,713,233	rs43501084	18448	106	123	0.270925	1	2.44958e-06	0.262499	0.0541865	0.00279972	0.00417687	0.0244191
ENSBTAG00000031363|TLE5	4204	1.05743	128.525	159.414	1.7815e-08	chr7:20,756,042	rs43501042	21198	95	109	0.240088	1	8.17819e-11	-0.46927	0.0685736	9.999e-05	1.05912e-06	1.70227e-05
ENSBTAG00000001153|TLE2	4204	1.0779	129.524	157.934	1.0777e-05	chr7:20,384,045	rs135276561	-363833	61	65	0.143172	1	3.37934e-07	-0.431351	0.0818801	0.00029997	0.000807439	0.00611816
ENSBTAG00000008397|ZNF555	4261	1.07793	137.469	159.838	4.23934e-06	chr7:20,894,443	rs43506798	46678	31	33	0.0726872	1	1.16521e-07	0.877681	0.159983	9.999e-05	0.000314998	0.00268611
ENSBTAG00000020446|THOP1	4493	1.04247	132.182	158.71	6.27419e-05	chr7:20,845,415	42	-41105	35	37	0.0814978	1	3.70215e-06	0.538572	0.113321	0.0049995	0.00661514	0.0354523
ENSBTAG00000045981|DIRAS1	4428	1.06004	137.573	159.445	1.63211e-06	chr7:21,006,614	rs381981561	52479	52	55	0.121145	1	3.19468e-08	0.590225	0.102769	9.999e-05	0.000132054	0.00124696
ENSBTAG00000000718|TMPRSS9	4633	1.0792	144.992	159.176	3.26506e-08	chr7:21,155,899	rs379106274	-8785	31	33	0.0726872	1	1.76523e-10	1.1046	0.164669	9.999e-05	1.73069e-06	2.64506e-05
ENSBTAG00000014956|JSRP1	4808	1.08059	149.129	158.948	5.94125e-06	chr7:21,470,414	rs43506753	65884	75	84	0.185022	1	1.67764e-07	-0.260618	0.0481543	0.00019998	0.000484937	0.00393222
ENSBTAG00000010959|HINT1	6934	1.09245	189.899	155.201	1.11691e-05	chr7:23,276,186	rs110471809	4861	126	151	0.332599	1	2.79542e-07	-0.352491	0.0664152	0.00089991	0.00115048	0.00827211
ENSBTAG00000031135|CTXN3	8359	1.09783	288.463	158.451	2.19057e-06	chr7:26,365,986	rs42229033	64458	28	28	0.061674	1	4.27448e-08	0.854913	0.150353	0.00019998	0.000293972	0.00251876
ENSBTAG00000021977|PRRC1	8330	1.09974	275.199	156.619	5.25471e-05	chr7:26,680,196	rs380456701	258946	129	156	0.343612	1	2.51497e-06	0.336533	0.0695523	0.00839916	0.00899149	0.0448743
ENSBTAG00000014974|GRAMD2B	8905	1.11354	250.153	156.226	5.9671e-07	chr7:27,471,931	rs210376401	112982	136	178	0.39207	1	5.95699e-09	0.44002	0.0725419	9.999e-05	5.21215e-05	0.000548496
ENSBTAG00000013184|CEP120	9121	1.05616	188.178	157.478	3.9226e-05	chr7:29,820,755	rs110960180	-537249	78	92	0.202643	1	1.8156e-06	-0.22323	0.0454632	0.00369963	0.0054462	0.0303745
ENSBTAG00000001568|PPIC	9153	1.06614	166.076	155.646	2.6873e-07	chr7:30,742,407	rs109251095	-36803	45	48	0.105727	1	1.89992e-09	-0.647646	0.103147	9.999e-05	2.23463e-05	0.000259824
ENSBTAG00000025358|SNX2	8763	1.08557	146.177	152.251	2.93161e-06	chr7:31,034,299	rs110437255	40440	141	169	0.372247	1	3.39473e-08	0.285466	0.0498082	0.00029997	0.000212384	0.00189058
ENSBTAG00000002143|DTWD2	8864	1.07858	207.854	155.667	9.97287e-07	chr7:34,941,456	rs137811984	90612	148	190	0.418502	1	1.11946e-08	0.485742	0.0816929	9.999e-05	0.000102775	0.00100508
ENSBTAG00000025345|ARL10	8113	1.08688	169.816	155.336	4.48081e-05	chr7:37,842,825	rs211228266	2781	145	185	0.407489	1	1.84379e-06	-0.277203	0.0564941	0.00309969	0.00477182	0.0272816
ENSBTAG00000010734|NOP16	8200	1.07405	158.121	153.845	1.23e-08	chr7:37,778,476	rs208315826	-73058	106	116	0.255507	1	2.24977e-11	-0.54541	0.077179	9.999e-05	7.10802e-07	1.18234e-05
ENSBTAG00000010740|CLTB	8216	1.09121	152.355	150.864	4.02946e-12	chr7:37,901,695	rs377854241	44368	128	155	0.34141	1	1.93355e-16	0.291587	0.0326147	9.999e-05	8.51448e-11	3.02872e-09
ENSBTAG00000017748|RNF44	8043	1.11268	153.951	152.096	9.03275e-05	chr7:38,043,463	rs210249083	43675	45	45	0.0991189	1	3.75514e-06	0.535597	0.11277	0.00659934	0.00810151	0.0414552
ENSBTAG00000014897|UNC5A	7381	1.1064	141.289	153.369	8.15968e-05	chr7:38,396,765	rs42680641	128402	138	160	0.352423	1	3.58733e-06	0.3249	0.0682611	0.00559944	0.00679264	0.0362237
ENSBTAG00000025425|RAB24	6890	1.06393	104.028	149.673	1.7041e-07	chr7:38,449,694	rs382293604	-321000	143	175	0.385463	1	4.77745e-10	0.423779	0.0648941	9.999e-05	8.56524e-06	0.000110461
ENSBTAG00000008034|LMAN2	6721	1.07298	112.463	152.996	7.45201e-09	chr7:38,806,297	rs385853631	-23030	130	155	0.34141	1	9.93914e-12	-0.42452	0.0589106	9.999e-05	2.92304e-07	5.36388e-06
ENSBTAG00000008497|RGS14	6661	1.08291	107.08	150.553	9.5451e-07	chr7:38,840,147	rs208848796	-17443	152	181	0.398678	1	5.94518e-09	0.495786	0.0817305	9.999e-05	4.59851e-05	0.000491916
ENSBTAG00000006371|RMND5B	5323	1.06249	95.1939	153.534	2.62127e-06	chr7:39,156,432	rs109150599	-68970	158	212	0.46696	1	3.32332e-08	-0.29251	0.0510001	9.999e-05	0.00014457	0.00134863
ENSBTAG00000047420|BTNL9	8093	1.09176	97.152	150.367	4.78206e-09	chr7:40,288,025	rs209118846	201397	163	210	0.462555	1	3.52693e-12	0.465794	0.0631094	9.999e-05	1.16992e-07	2.33767e-06
ENSBTAG00000019646|TRIM41	8157	1.0596	89.3399	151.361	6.23422e-05	chr7:40,507,651	rs43516595	147146	148	186	0.409692	1	2.13083e-06	0.252915	0.0518793	0.00259974	0.00397171	0.0234778
ENSBTAG00000019651|TRIM52	7950	1.03404	96.3403	156.008	1.21673e-05	chr7:40,372,985	rs109549938	-11246	40	40	0.0881057	1	3.36697e-07	-0.730581	0.138661	0.00039996	0.000917591	0.00683128
ENSBTAG00000004815	7801	1.07421	96.3836	154.549	5.78566e-18	chr7:40,448,350	rs208040712	47729	160	219	0.482379	1	4.51983e-24	-0.730503	0.0635744	9.999e-05	3.98331e-17	4.15935e-15
ENSBTAG00000015727|IFI47	7501	1.06841	83.2668	150.015	5.00206e-28	chr7:40,467,261	rs210350215	7805	160	218	0.480176	1	6.06167e-39	-0.987464	0.0609558	9.999e-05	7.41984e-28	3.07923e-25
ENSBTAG00000049098|ZNF496	8124	1.08346	84.8325	150.108	1.45277e-06	chr7:40,441,335	rs211197613	-126018	148	204	0.449339	1	1.01587e-08	0.411397	0.0689744	9.999e-05	5.60308e-05	0.000585361
ENSBTAG00000046984|ZNF672	7634	1.06713	58.9652	153.203	5.77128e-14	chr7:42,730,359	rs386050267	102497	156	208	0.45815	1	9.40674e-19	-0.483215	0.0496285	9.999e-05	5.61419e-13	3.05945e-11
ENSBTAG00000019814|PGBD2	7565	1.03274	57.931	153.897	6.23535e-06	chr7:42,761,494	rs380767530	34769	36	37	0.0814978	1	1.12453e-07	0.74474	0.135573	0.00029997	0.000274754	0.00237802
ENSBTAG00000019767|MIER2	6140	1.04672	59.8468	155.615	2.71573e-08	chr7:43,019,774	rs42468261	-13797	104	123	0.270925	1	8.52921e-11	0.515766	0.075449	9.999e-05	8.5455e-07	1.39565e-05
ENSBTAG00000002098|CDC34	5489	1.04452	60.833	156.008	3.14844e-09	chr7:43,238,865	rs210271796	65204	45	48	0.105727	1	4.90849e-12	-0.621173	0.0847983	9.999e-05	9.43858e-08	1.90954e-06
ENSBTAG00000015050|HCN2	5250	1.03636	61.4531	155.201	0.000192513	chr7:43,221,102	rs110390306	7318	69	75	0.165198	1	1.30235e-05	0.309794	0.0693868	0.00829917	0.00985465	0.0481139
ENSBTAG00000002434|WDR18	4433	1.03942	68.0814	158.213	1.36325e-06	chr7:43,469,353	rs43499418	-35425	56	60	0.132159	1	2.22384e-08	0.358264	0.0616233	0.00019998	6.32874e-05	0.00065118
ENSBTAG00000053003|GPX4	4074	1.05607	64.0264	153.7	8.17691e-08	chr7:43,180,425	rs378898838	-408236	28	29	0.0638767	1	2.94759e-10	0.885218	0.133782	9.999e-05	2.58398e-06	3.81933e-05
ENSBTAG00000011639|STK11	4201	1.04366	67.7522	157.861	8.45677e-11	chr7:44,023,554	rs108995231	367495	160	212	0.46696	1	5.20946e-14	0.377142	0.0467391	9.999e-05	2.4558e-09	6.51592e-08
ENSBTAG00000051357|C7H19orf25	4173	1.0535	72.5185	159.052	1.72967e-05	chr7:43,790,725	rs385381488	-87364	109	134	0.295154	1	6.93753e-07	-0.228583	0.04467	0.00079992	0.000856771	0.0064437
ENSBTAG00000016108|BTBD2	5312	1.07282	107.115	155.936	3.90404e-06	chr7:44,113,037	rs135441605	-167961	125	157	0.345815	1	7.24593e-08	-0.318564	0.0570758	0.00019998	0.000229771	0.002019
ENSBTAG00000003671|SOWAHA	5389	1.0681	105.649	154.404	1.12578e-05	chr7:44,261,005	rs135161158	-141102	123	152	0.334802	1	2.63264e-07	0.4626	0.0869586	0.00059994	0.000729273	0.00559397
ENSBTAG00000014676|SHROOM1	5444	1.09244	109.515	154.445	3.38944e-06	chr7:44,240,592	rs110183339	-172719	148	192	0.422908	1	5.17274e-08	0.411927	0.0729283	0.00019998	0.000171576	0.00156625
ENSBTAG00000009478|GDF9	5590	1.0699	112.864	156.215	4.73889e-05	chr7:44,571,999	rs380131885	129541	111	127	0.279736	1	2.12509e-06	-0.422557	0.0866669	0.00289971	0.00358814	0.0216937
ENSBTAG00000009479|UQCRQ	5619	1.07724	110.023	155.097	1.5847e-07	chr7:44,369,080	rs3423245220	-78222	135	176	0.387665	1	8.69224e-10	0.33627	0.0523616	9.999e-05	7.22861e-06	9.50407e-05
ENSBTAG00000018926|LEAP2	5695	1.063	106.526	154.611	3.59147e-30	chr7:44,446,985	rs109772881	-6440	152	197	0.433921	1	9.0479e-41	1.00239	0.0597385	9.999e-05	6.97177e-30	3.89097e-27
ENSBTAG00000013112|C7H5orf15	6143	1.0711	110.817	154.57	3.29276e-07	chr7:45,672,855	rs43513982	24760	58	62	0.136564	1	2.20099e-09	0.500202	0.0800106	9.999e-05	1.71005e-05	0.000203658
ENSBTAG00000013113|VDAC1	6130	1.0777	106.084	152.427	1.08589e-06	chr7:45,672,855	rs43513982	8949	58	62	0.136564	1	8.80134e-09	0.339749	0.0567023	9.999e-05	5.50095e-05	0.000575892
ENSBTAG00000016929|HNRNPA0	5465	1.07004	112.582	155.625	0.00010313	chr7:48,818,508	rs137743821	-396381	56	57	0.125551	1	5.78495e-06	-0.464867	0.0999289	0.00569943	0.00819123	0.0418005
ENSBTAG00000030529|FAM53C	2983	1.04463	62.7519	157.126	7.94388e-05	chr7:49,715,407	rs384894195	-21422	67	75	0.165198	1	4.52885e-06	0.355244	0.0754654	0.00279972	0.00385041	0.0229217
ENSBTAG00000010063|KDM3B	2963	1.04517	60.9304	156.122	0.000114411	chr7:49,314,987	rs208453647	-434658	98	107	0.235683	1	6.88037e-06	0.270585	0.0586642	0.00429957	0.00544438	0.0303745
ENSBTAG00000033747|SIL1	1566	1.03291	29.7328	170.211	1.04529e-06	chr7:50,257,844	rs3423637907	-6178	99	112	0.246696	1	5.00812e-08	-0.297415	0.0525953	9.999e-05	2.17859e-05	0.000253673
ENSBTAG00000017957|SPATA24	1715	1.0271	28.5803	166.991	4.71111e-05	chr7:50,466,874	rs109163427	-203691	115	136	0.299559	1	4.50305e-06	0.269904	0.0573207	0.00029997	0.00111232	0.0080406
ENSBTAG00000016595|CYSTM1	4643	1.02356	30.8379	159.393	2.32496e-06	chr7:51,381,080	rs383596785	16510	55	59	0.129956	1	5.06804e-08	0.38557	0.0682131	9.999e-05	5.67032e-05	0.000590187
ENSBTAG00000015041|NDUFA2	5673	1.03862	35.7169	159.445	4.08993e-11	chr7:51,792,472	rs110676535	14048	146	189	0.4163	1	2.65387e-14	-0.433404	0.0530066	9.999e-05	6.55151e-10	1.99692e-08
ENSBTAG00000049493	6497	1.05004	51.3045	155.76	4.78139e-17	chr7:52,277,044	rs136902949	51815	85	97	0.213656	1	1.18921e-22	0.911404	0.08263	9.999e-05	4.45927e-16	3.92246e-14
ENSBTAG00000030474	6505	1.08492	51.9054	153.203	5.3802e-06	chr7:52,295,541	rs109643097	37245	153	207	0.455947	1	8.60126e-08	-0.397391	0.0716389	9.999e-05	0.000134259	0.00126483
ENSBTAG00000040473|PCDHGA3	6537	1.05906	56.9086	154.89	3.58152e-05	chr7:52,409,884	rs381418034	-18822	99	112	0.246696	1	1.31623e-06	-0.503615	0.101127	0.00069993	0.00137656	0.00971213
ENSBTAG00000030499	6594	1.06232	78.2882	160.304	1.57015e-06	chr7:52,120,166	42	-482404	70	78	0.171806	1	3.30516e-08	0.39174	0.0682885	9.999e-05	6.82507e-05	0.000697813
ENSBTAG00000017360|HDAC3	6663	1.05677	83.5806	159.6	2.07858e-12	chr7:52,700,844	rs383213575	-15555	71	77	0.169604	1	5.30546e-16	0.547567	0.0623214	9.999e-05	4.73268e-11	1.77311e-09
ENSBTAG00000012518|PCDH1	5954	1.06303	102.883	160.066	1.40355e-06	chr7:52,480,887	rs385354239	-451051	62	67	0.147577	1	2.7862e-08	0.598565	0.103739	0.00019998	8.04421e-05	0.000807665
ENSBTAG00000005249|RNF14	5677	1.06443	116.74	163.503	2.76716e-05	chr7:52,771,704	rs208331732	-263866	84	96	0.211454	1	1.79848e-06	-0.216819	0.0441389	0.00139986	0.00216666	0.014123
ENSBTAG00000005198|FGF1	3710	1.10671	127.277	156.06	1.76613e-06	chr7:53,720,686	rs110133229	98412	29	29	0.0638767	1	2.52144e-08	1.03717	0.179151	0.00019998	8.73938e-05	0.000869907
ENSBTAG00000011642|RBM27	7221	1.09033	126.226	150.056	4.77362e-05	chr7:56,780,371	rs137044183	-637088	112	135	0.297357	1	1.32636e-06	0.226855	0.0455682	0.00249975	0.00363554	0.021923
ENSBTAG00000012768|HMGXB3	4815	1.06886	158.906	159.062	1.67132e-07	chr7:61,353,422	rs135914124	30916	142	183	0.403084	1	1.51034e-09	-0.324458	0.0513294	9.999e-05	1.24713e-05	0.000154082
ENSBTAG00000001692|NDST1	6397	1.10196	162.228	155.988	3.15902e-05	chr7:62,506,295	rs109411071	691535	111	129	0.284141	1	1.21167e-06	0.303509	0.0607273	0.00159984	0.00285097	0.0178365
ENSBTAG00000025136|MYOZ3	6921	1.08145	156.022	156.454	1.26054e-06	chr7:61,246,717	rs43516300	-783803	52	55	0.121145	1	1.66897e-08	-0.577896	0.098461	9.999e-05	9.46424e-05	0.0009363
ENSBTAG00000010487|SMIM3	6930	1.06934	160.603	157.551	1.11025e-08	chr7:62,056,671	rs209392387	-76155	124	149	0.328194	1	3.36396e-11	-0.519037	0.0741736	9.999e-05	6.90664e-07	1.15123e-05
ENSBTAG00000025124|ZNF300	7157	1.1107	172.22	155.708	2.34762e-06	chr7:62,292,748	rs109447985	59893	135	158	0.348018	1	3.56986e-08	0.537263	0.0939034	0.00019998	0.000161862	0.00149018
ENSBTAG00000054043	7431	1.0974	178.23	157.116	2.17174e-05	chr7:62,292,748	rs109447985	32482	135	158	0.348018	1	8.02683e-07	0.468393	0.0920917	0.00179982	0.0021523	0.0140577
ENSBTAG00000014809|ANXA6	7977	1.09128	179.591	156.547	1.29327e-05	chr7:62,388,884	rs209369972	31301	156	193	0.42511	1	3.82771e-07	-0.323977	0.0618021	0.00029997	0.00128006	0.00911072
ENSBTAG00000002834|CCDC69	8227	1.07702	173.826	155.905	6.15324e-05	chr7:62,658,325	rs208112557	223833	138	171	0.376652	1	2.94836e-06	-0.337625	0.0702893	0.00529947	0.00724733	0.0379788
ENSBTAG00000008340|ATOX1	8825	1.07883	174.763	155.946	1.71278e-09	chr7:62,969,519	42	27339	166	217	0.477974	1	2.13497e-12	-0.43023	0.057637	9.999e-05	8.84341e-08	1.80038e-06
ENSBTAG00000052642	8999	1.08488	176.723	155.853	6.13875e-06	chr7:62,983,039	rs43524805	12487	163	220	0.484582	1	1.32248e-07	-0.481506	0.0881802	0.00029997	0.000584847	0.00460845
ENSBTAG00000017078|FAM114A2	6732	1.07187	154.887	154.249	1.10633e-07	chr7:65,331,927	rs109522033	35937	137	179	0.394273	1	4.7871e-10	0.438785	0.0671958	9.999e-05	7.54318e-06	9.86955e-05
ENSBTAG00000034113|GALNT10	6412	1.09588	154.838	154.59	9.28789e-06	chr7:65,384,869	rs384063795	-93066	31	32	0.0704846	1	2.06185e-07	-0.601295	0.111973	0.00049995	0.000734902	0.00563181
ENSBTAG00000004000|SAP30L	5857	1.0547	138.548	157.033	6.17367e-05	chr7:66,325,836	rs133801134	603650	44	46	0.101322	1	3.21478e-06	0.474718	0.0992278	0.00509949	0.00640861	0.0345975
ENSBTAG00000019457|MRPL22	4841	1.09241	120.325	153.1	1.12902e-32	chr7:66,102,465	rs208800067	-6314	141	172	0.378855	1	1.28515e-44	-1.04901	0.0582393	9.999e-05	2.26582e-33	2.29202e-30
ENSBTAG00000052849	6897	1.06292	193.208	159.88	2.75913e-05	chr7:69,533,469	rs384650875	929033	63	68	0.14978	1	1.36831e-06	-0.610174	0.122731	0.00249975	0.0037201	0.022333
ENSBTAG00000050263|MED7	6403	1.09013	169.104	156.774	5.60299e-17	chr7:68,616,236	42	-202736	129	157	0.345815	1	2.01706e-22	-0.659305	0.0601825	9.999e-05	4.9564e-16	4.31287e-14
ENSBTAG00000010321|TTC1	8620	1.09033	170.375	155.004	1.54549e-05	chr7:71,759,288	rs136835698	160773	82	91	0.200441	1	4.26304e-07	0.324462	0.0621612	0.00139986	0.00147666	0.010315
ENSBTAG00000012184|PTTG1	8709	1.09738	192.018	155.315	4.13063e-05	chr7:72,032,580	rs43652514	26912	151	185	0.407489	1	1.64956e-06	0.425751	0.0863411	0.00289971	0.00471995	0.0270224
ENSBTAG00000014773|HMMR	7973	1.08286	182.141	156.06	5.0496e-05	chr7:75,120,341	rs381706950	-16677	40	41	0.0903084	1	2.28729e-06	-0.61961	0.127505	0.00379962	0.00598164	0.032696
ENSBTAG00000014626|RARS1	8752	1.0804	144.446	152.199	1.26475e-05	chr7:80,395,493	rs210128549	-108152	87	103	0.226872	1	2.53186e-07	0.370961	0.0696272	0.00059994	0.00106077	0.00772315
ENSBTAG00000007632|FAM151B	8980	1.08664	146.486	152.002	3.54306e-12	chr7:80,625,917	rs378630069	-7067	83	94	0.207048	1	2.09318e-16	0.61076	0.0684073	9.999e-05	7.8328e-11	2.79854e-09
ENSBTAG00000013358|RPS23	6321	1.08261	165.776	155.242	1.15727e-15	chr7:82,218,189	rs42912362	698	106	115	0.253304	1	7.74716e-21	-0.535121	0.0512847	9.999e-05	1.64589e-14	1.15319e-12
ENSBTAG00000050733|ATP6AP1L	6323	1.09428	168.856	155.222	2.45125e-07	chr7:82,237,817	rs137364111	-2436	35	37	0.0814978	1	1.59433e-09	-0.744891	0.118028	9.999e-05	1.53193e-05	0.00018407
ENSBTAG00000039555	10,390	1.10096	118.22	149.104	2.46319e-10	chr7:86,273,501	rs109127613	-15217	166	210	0.462555	1	4.32857e-14	0.425568	0.0525481	9.999e-05	4.82695e-09	1.24204e-07
ENSBTAG00000014373|CETN3	6584	1.08748	187.211	157.116	1.4219e-14	chr7:89,945,029	rs110751467	8979	109	122	0.268722	1	3.84368e-19	0.664215	0.0673099	9.999e-05	2.48643e-13	1.4424e-11
ENSBTAG00000027713|LYSMD3	6665	1.08373	181.455	154.994	2.93036e-05	chr7:89,823,889	rs137252679	-262913	120	147	0.323789	1	1.01176e-06	-0.205213	0.0407437	0.0019998	0.00329488	0.0201922
ENSBTAG00000050195|FAM172A	5673	1.05246	143.316	158.058	6.3656e-05	chr7:93,505,977	rs385778207	417917	80	93	0.204846	1	3.60334e-06	0.395666	0.0831462	0.00629937	0.00693691	0.036799
ENSBTAG00000020178|ARSK	7421	1.08773	206.934	154.218	4.41882e-07	chr7:95,043,704	rs137269754	176037	104	118	0.259912	1	3.15147e-09	-0.625723	0.101167	0.00019998	3.88795e-05	0.000422325
ENSBTAG00000013557|ERAP1	10,897	1.07684	200.775	155.035	3.01081e-09	chr7:96,079,147	rs377901185	-89383	132	158	0.348018	1	3.96283e-12	0.558155	0.0758238	9.999e-05	1.94397e-07	3.74116e-06
ENSBTAG00000039275|ERAP2	11,513	1.06093	215.976	156.433	1.13762e-11	chr7:96,294,142	rs382782025	-9263	40	41	0.0903084	1	2.67299e-15	0.921562	0.107954	9.999e-05	7.14732e-10	2.15418e-08
ENSBTAG00000019900|LNPEP	11,903	1.09488	209.516	153.286	3.87678e-06	chr7:96,404,063	rs382977037	32530	163	215	0.473568	1	5.53612e-08	0.269258	0.0477837	0.00029997	0.000396034	0.00328877
ENSBTAG00000050406	9749	1.09015	217.575	155.988	6.80348e-09	chr7:98,010,530	rs109882543	3887	135	172	0.378855	1	1.38543e-11	-0.523124	0.0731671	9.999e-05	4.23867e-07	7.40053e-06
ENSBTAG00000020860|CHD1	9502	1.09598	204.954	155.605	2.41396e-05	chr7:97,667,229	rs110513412	-411985	163	223	0.491189	1	8.18319e-07	0.141263	0.0277965	0.00149985	0.0028392	0.0177838
ENSBTAG00000045909|FAM174A	10,333	1.05901	168.197	159.135	1.2643e-09	chr7:99,835,677	rs209504357	27260	28	31	0.0682819	1	2.36761e-12	-0.56916	0.0764253	9.999e-05	8.36995e-08	1.71394e-06
ENSBTAG00000012387|PAM	9138	1.09393	232.182	157.137	1.84444e-12	chr7:101,654,446	rs135546009	-242330	150	188	0.414097	1	2.67543e-16	-0.307299	0.0345634	9.999e-05	5.41254e-11	2.00462e-09
ENSBTAG00000054662|FBXL17	7299	1.07583	194.955	153.731	7.46031e-05	chr7:106,251,358	rs382534685	-737743	104	113	0.248899	1	3.26069e-06	0.217252	0.045441	0.00689931	0.0101273	0.0492371
ENSBTAG00000025029|MAN2A1	9199	1.0819	167.526	149.963	2.2785e-05	chr7:109,113,345	rs381344081	318861	122	151	0.332599	1	4.68954e-07	-0.254141	0.0488759	0.00129987	0.00232796	0.0150231
ENSBTAG00000045886|STARD4	1127	1.04655	50.2114	157.509	2.93798e-06	chr7:109,752,998	rs42668519	-822230	136	166	0.365639	1	5.7624e-08	0.364795	0.0648295	9.999e-05	9.59092e-05	0.000947674
ENSBTAG00000003124|MFSD14B	2864	1.09704	121.394	153.203	1.27348e-05	chr8:723,263	rs377998327	479078	64	71	0.156388	1	2.79778e-07	-0.360533	0.0679327	0.00069993	0.000789159	0.00598806
ENSBTAG00000022013|CBR4	7440	1.07325	228.76	156.671	1.18529e-24	chr8:1,029,203	rs379971465	-54072	72	79	0.174009	1	8.47404e-33	1.04719	0.0734305	9.999e-05	6.90658e-24	1.57441e-21
ENSBTAG00000026915|NEK1	9289	1.09276	242.24	154.725	9.71639e-08	chr8:1,239,122	rs384554981	-159884	102	111	0.244493	1	4.26608e-10	-0.56268	0.0858967	9.999e-05	8.40012e-06	0.000108765
ENSBTAG00000050967|AADAT	10,873	1.0944	229.163	156.205	2.32791e-06	chr8:1,961,574	rs133605479	33330	75	87	0.19163	1	3.71044e-08	-0.377629	0.0660899	9.999e-05	0.000250942	0.0021836
ENSBTAG00000020055|CEP44	5972	1.08314	172.633	158.203	9.85687e-08	chr8:6,607,467	rs383207244	10457	164	201	0.442731	1	6.75531e-10	-0.481333	0.0744199	9.999e-05	6.58014e-06	8.7654e-05
ENSBTAG00000004769|NEIL2	7555	1.0749	149.964	157.251	1.02769e-15	chr8:7,617,431	rs208090992	-8482	75	81	0.178414	1	1.16523e-20	0.97537	0.0940064	9.999e-05	1.63619e-14	1.15138e-12
ENSBTAG00000003726|MTMR9	7485	1.08895	160.31	155.087	4.89906e-08	chr8:8,044,192	rs133602606	48630	155	193	0.42511	1	1.76512e-10	-0.469717	0.0700236	9.999e-05	2.65283e-06	3.90328e-05
ENSBTAG00000021632|MSRA	8112	1.08715	210.393	156.588	3.44716e-05	chr8:8,673,958	rs211176709	-81220	62	68	0.14978	1	1.4275e-06	0.261741	0.0527443	0.00339966	0.00452336	0.0260958
ENSBTAG00000008845|INTS9	7925	1.067	224.238	159.135	7.0778e-07	chr8:9,954,578	rs136504319	114070	118	134	0.295154	1	1.02704e-08	-0.397543	0.066675	9.999e-05	8.57329e-05	0.000854952
ENSBTAG00000002730|ELP3	8114	1.08627	214.846	153.7	2.23647e-11	chr8:10,640,861	rs379833571	47147	86	96	0.211454	1	3.83921e-15	0.785968	0.0926818	9.999e-05	8.85735e-10	2.57835e-08
ENSBTAG00000003366|DDX58	11,847	1.09363	303.258	156.433	9.59112e-10	chr8:11,413,672	rs210743383	-145954	101	114	0.251101	1	1.05706e-12	0.649745	0.0857081	9.999e-05	6.81337e-08	1.42842e-06
ENSBTAG00000025929	8590	1.08225	117.558	152.375	1.68722e-09	chr8:21,744,470	rs378298812	-446628	83	93	0.204846	1	1.15746e-12	-0.495405	0.0654785	9.999e-05	5.37406e-08	1.14597e-06
ENSBTAG00000052735	8608	1.07815	111.129	151.92	2.18445e-14	chr8:22,842,753	rs378768365	1114	77	89	0.196035	1	1.74247e-19	-0.832234	0.08336	9.999e-05	2.90021e-13	1.66454e-11
ENSBTAG00000053413	8619	1.07385	125.141	154.259	0.000116958	chr8:23,533,154	rs383826894	365470	49	50	0.110132	1	6.23659e-06	0.643242	0.138783	0.00719928	0.0102923	0.0498596
ENSBTAG00000017741|HACD4	8372	1.09612	124.46	151.816	2.24086e-11	chr8:23,388,141	rs207894998	13022	105	119	0.262115	1	2.60499e-15	0.691514	0.0809676	9.999e-05	4.02201e-10	1.2764e-08
ENSBTAG00000014124|MLLT3	8619	1.09139	127.038	150.398	5.22738e-06	chr8:24,023,313	rs208663846	238711	54	56	0.123348	1	6.26384e-08	0.558172	0.0994885	9.999e-05	0.000326518	0.00277266
ENSBTAG00000005718|PLIN2	8472	1.07735	186.124	155.884	7.32645e-12	chr8:24,832,651	rs211643484	-284412	61	70	0.154185	1	1.31703e-15	-0.712041	0.0823525	9.999e-05	2.71679e-10	8.91912e-09
ENSBTAG00000019843|HAUS6	8389	1.07471	189.158	156.019	2.60613e-14	chr8:25,146,663	rs385641353	8983	57	63	0.138767	1	6.56303e-19	0.690079	0.0704913	9.999e-05	6.81871e-13	3.66647e-11
ENSBTAG00000033543|RRAGA	8431	1.09047	198.287	156.329	2.97568e-40	chr8:25,139,038	rs383758790	-46748	63	70	0.154185	1	5.34953e-54	-1.35549	0.0642324	9.999e-05	2.4282e-41	7.86008e-38
ENSBTAG00000014103|SH3GL2	7244	1.08962	179.708	155.035	2.16406e-06	chr8:26,710,078	rs208594728	111235	81	94	0.207048	1	2.98642e-08	0.537316	0.0933427	9.999e-05	0.000184793	0.00167368
ENSBTAG00000020141|FREM1	6539	1.08209	141.536	156.567	2.02591e-08	chr8:29,174,763	rs132868932	-128577	117	142	0.312775	1	6.55868e-11	0.549778	0.0798884	9.999e-05	9.69744e-07	1.56953e-05
ENSBTAG00000054032	5993	1.07572	131.035	155.367	2.97722e-09	chr8:29,803,075	rs135466259	-6165	162	208	0.45815	1	4.11342e-12	-0.5276	0.0717339	9.999e-05	1.23405e-07	2.45672e-06
ENSBTAG00000043961|MPDZ	6153	1.08661	162.576	155.377	1.84083e-06	chr8:31,062,463	rs211418657	4082	101	116	0.255507	1	2.48505e-08	0.31293	0.054026	0.00019998	0.000142554	0.00133366
ENSBTAG00000020985|TYRP1	8055	1.09574	162.384	151.712	2.01587e-05	chr8:31,313,598	42	-318483	29	29	0.0638767	1	4.61138e-07	0.826342	0.158813	0.00149985	0.00180995	0.0122008
ENSBTAG00000015963|DMAC1	7623	1.09411	151.947	150.822	1.89353e-06	chr8:37,101,898	rs210665942	6621	145	187	0.411894	1	1.59163e-08	-0.406045	0.0690737	9.999e-05	0.000128027	0.00121389
ENSBTAG00000011161	4057	1.06048	101.631	157.768	5.60961e-05	chr8:38,692,294	rs382405554	260715	26	26	0.0572687	1	2.98432e-06	-0.739546	0.154051	0.00319968	0.0040505	0.0238564
ENSBTAG00000047550|KIAA2026	3338	1.06236	93.9623	157.22	8.79566e-06	chr8:38,659,111	rs210239306	-24133	146	176	0.387665	1	2.42323e-07	-0.27574	0.0516672	0.00019998	0.000516363	0.00413525
ENSBTAG00000006651|INSL6	4359	1.04808	101.879	157.209	0.00010004	chr8:39,351,888	rs41662587	175	66	70	0.154185	1	6.19238e-06	-0.462363	0.0997225	0.00569943	0.00796549	0.0408984
ENSBTAG00000018517|VLDLR	6300	1.0757	139.362	153.907	8.21199e-06	chr8:41,790,913	rs135783149	-35711	132	158	0.348018	1	1.63833e-07	-0.389837	0.0719658	0.00019998	0.000662384	0.00516411
ENSBTAG00000008062|DMRT2	5735	1.09145	133.946	154.735	8.2529e-06	chr8:43,482,314	rs208098659	-24584	50	53	0.11674	1	1.77988e-07	-0.589709	0.109204	0.00039996	0.000569036	0.00450139
ENSBTAG00000001306|FXN	6470	1.05176	155.951	158.834	2.82928e-09	chr8:45,261,331	rs208795435	38676	168	225	0.495595	1	6.57722e-12	0.442149	0.060768	9.999e-05	2.02258e-07	3.87861e-06
ENSBTAG00000011173|FAM189A2	6835	1.07538	150.016	155.398	6.85625e-06	chr8:45,503,261	rs109607923	33744	127	147	0.323789	1	1.47181e-07	-0.340468	0.0626001	9.999e-05	0.000591945	0.00465757
ENSBTAG00000009417|ZFAND5	7444	1.10548	151.844	153.245	4.5765e-05	chr8:47,624,053	rs132721426	-965421	149	186	0.409692	1	1.61392e-06	0.212515	0.0430558	0.00359964	0.0039084	0.0231882
ENSBTAG00000008103|ALDH1A1	6684	1.07468	158.834	155.594	4.27513e-06	chr8:49,222,527	rs208873025	169298	145	166	0.365639	1	7.92477e-08	0.460456	0.0827631	0.00019998	0.000380858	0.00317905
ENSBTAG00000008204|CARNMT1	8159	1.11612	188.304	150.532	1.425e-05	chr8:51,059,344	42	1096	22	23	0.0506608	1	2.56567e-07	-0.664943	0.12487	0.00019998	0.00127781	0.0090987
ENSBTAG00000002746|OSTF1	7660	1.08072	201.634	154.911	2.16608e-09	chr8:51,212,988	rs110660836	59064	134	152	0.334802	1	2.48247e-12	-0.454489	0.0610924	9.999e-05	1.29205e-07	2.56272e-06
ENSBTAG00000012991|PRUNE2	6960	1.0827	143.154	152.137	7.56159e-05	chr8:52,500,345	rs385525720	-260401	89	94	0.207048	1	2.95002e-06	-0.422128	0.0878841	0.00469953	0.00713592	0.0375471
ENSBTAG00000017734	6160	1.0736	131.079	154.911	7.82147e-05	chr8:52,863,978	42	-423883	135	167	0.367841	1	3.78899e-06	0.217816	0.0458807	0.00469953	0.00704704	0.0372247
ENSBTAG00000000256|TLE1	7545	1.05869	140.468	154.849	5.66694e-05	chr8:57,435,939	rs381594480	-97961	61	64	0.140969	1	2.44016e-06	0.526327	0.108628	0.00449955	0.00581842	0.0320092
ENSBTAG00000017338|FAM205C	5976	1.06946	128.247	156.122	8.99343e-07	chr8:59,166,457	rs379099384	-10233	129	148	0.325991	1	1.02306e-08	0.525038	0.0880471	9.999e-05	5.9584e-05	0.000618581
ENSBTAG00000012809|PHF24	6028	1.08433	125.792	152.748	8.04503e-05	chr8:59,309,082	rs380681339	64010	32	33	0.0726872	1	3.36139e-06	0.742583	0.155541	0.00439956	0.00658227	0.0353581
ENSBTAG00000044135|PIGO	5970	1.05863	138.567	156.35	6.00288e-10	chr8:59,221,194	rs137474980	-123976	146	172	0.378855	1	5.54234e-13	0.329418	0.042854	9.999e-05	3.11725e-08	6.89244e-07
ENSBTAG00000011397|UNC13B	5959	1.07336	140.043	156.671	1.88574e-22	chr8:59,422,235	rs207779631	48268	68	75	0.165198	1	7.98027e-30	1.08642	0.0815411	9.999e-05	9.36156e-22	1.61188e-19
ENSBTAG00000011413|CCDC107	6092	1.07108	111.049	151.826	3.59285e-08	chr8:59,810,108	rs109342961	-23619	125	143	0.314978	1	7.33195e-11	0.399952	0.0582818	9.999e-05	1.59807e-06	2.46097e-05
ENSBTAG00000011429|CREB3	6177	1.06177	117.053	153.607	2.67155e-05	chr8:60,165,757	42	264184	119	139	0.306167	1	7.97015e-07	0.333262	0.0655039	0.00089991	0.00212808	0.0139389
ENSBTAG00000011431|GBA2	6177	1.07045	120.628	154.787	0.000100718	chr8:59,938,686	rs109255426	37100	73	80	0.176211	1	5.28527e-06	-0.350354	0.0749824	0.00539946	0.00857893	0.0433364
ENSBTAG00000011433|RGP1	6258	1.07057	119.029	153.379	7.7464e-12	chr8:59,927,094	rs208136762	10035	113	134	0.295154	1	8.35941e-16	0.517075	0.0593224	9.999e-05	2.05874e-10	6.95631e-09
ENSBTAG00000011434|NPR2	6385	1.06897	119.745	153.317	4.47721e-06	chr8:60,078,873	rs110141461	122653	132	161	0.354626	1	6.76316e-08	0.343608	0.0614117	9.999e-05	0.0003093	0.00264182
ENSBTAG00000011442|SPAG8	6402	1.07216	115.992	150.781	5.95187e-05	chr8:59,951,416	rs110307461	-22890	157	197	0.433921	1	1.90999e-06	0.260046	0.0530809	0.00279972	0.00465363	0.0267089
ENSBTAG00000011444|HINT2	6399	1.09789	118.611	150.967	6.8228e-06	chr8:60,103,264	rs110125651	123574	135	159	0.35022	1	9.60196e-08	0.264141	0.0478077	9.999e-05	0.000385613	0.00321212
ENSBTAG00000011445|TMEM8B	6368	1.07968	114.854	150.367	1.70469e-05	chr8:60,190,914	rs448027708	187269	135	166	0.365639	1	3.24363e-07	0.253706	0.0480815	0.00049995	0.00114873	0.0082632
ENSBTAG00000014922|SHB	5320	1.0923	145.619	154.87	2.37841e-07	chr8:62,024,283	rs135352367	15596	97	110	0.242291	1	1.46653e-09	-0.406344	0.0642288	9.999e-05	1.28774e-05	0.000158374
ENSBTAG00000003719|TDRD7	6023	1.08398	151.584	153.7	2.53159e-05	chr8:62,721,885	rs381867116	108946	106	120	0.264317	1	7.46367e-07	0.481532	0.0943878	0.0009999	0.00231224	0.0149515
ENSBTAG00000011528|SMIM11A	5184	1.06001	79.3852	156.381	2.45434e-06	chr1:1,839,234	rs381186817	736346	104	116	0.255507	1	4.05448e-08	-0.345591	0.060668	9.999e-05	0.000113665	0.00109374
ENSBTAG00000012594|MRPS6	6841	1.06464	95.7854	153.41	1.15545e-06	chr1:1,573,529	rs208092078	182725	89	104	0.229075	1	1.06907e-08	-0.540213	0.0907197	9.999e-05	5.97037e-05	0.000619426
ENSBTAG00000018278|ATP5PO	7316	1.0733	104.6	155.004	1.37442e-06	chr1:1,678,731	rs134816583	35102	128	159	0.35022	1	1.60911e-08	0.254193	0.0432571	0.00019998	7.2771e-05	0.000738895
ENSBTAG00000008490|CRYZL1	7523	1.07188	107.975	154.58	9.3993e-05	chr1:1,684,111	rs385106271	-225388	108	131	0.288546	1	4.74392e-06	-0.316209	0.0673227	0.00589941	0.00703251	0.0371934
ENSBTAG00000035175|DONSON	7539	1.07771	105.937	154.135	3.81228e-14	chr1:1,984,423	rs209965689	41607	101	120	0.264317	1	6.77432e-19	0.697149	0.0712474	9.999e-05	5.08083e-13	2.77815e-11
ENSBTAG00000009188|GART	7460	1.07382	109.101	154.694	1.13161e-07	chr1:2,073,665	rs385241400	88142	121	142	0.312775	1	5.22777e-10	0.382101	0.0586576	9.999e-05	5.18838e-06	7.03299e-05
ENSBTAG00000009187|DNAJC28	7477	1.06077	116.271	157.83	1.41172e-13	chr1:2,000,758	rs207801784	-28143	99	117	0.257709	1	9.97597e-18	0.519854	0.055381	9.999e-05	3.53375e-12	1.60207e-10
ENSBTAG00000001258|TMEM50B	7452	1.08008	114.761	156.039	1.38228e-20	chr1:2,004,090	rs136182380	-42644	105	124	0.273128	1	2.07311e-27	-0.758018	0.0603566	9.999e-05	5.74851e-20	7.88471e-18
ENSBTAG00000012899|IFNGR2	7616	1.06634	107.983	152.748	2.36474e-07	chr1:2,023,751	rs133820705	-75218	148	183	0.403084	1	1.12016e-09	0.432902	0.0678972	9.999e-05	1.22968e-05	0.000152043
ENSBTAG00000043993|C1H21orf62	8943	1.04652	158.29	157.137	1.21006e-12	chr1:2,750,291	rs110708929	1122	150	191	0.420705	1	1.51848e-16	0.695075	0.0774275	9.999e-05	6.62873e-11	2.40013e-09
ENSBTAG00000003063|SYNJ1	8545	1.09506	139.185	150.905	4.57922e-10	chr1:2,767,936	rs110513904	-59756	91	104	0.229075	1	1.45639e-13	0.433219	0.0548092	9.999e-05	1.26423e-08	3.01348e-07
ENSBTAG00000038433	8483	1.10005	241.894	156.381	3.16757e-05	chr1:7,203,831	rs43216880	-42264	121	138	0.303965	1	1.25423e-06	0.478879	0.095959	0.00369963	0.00448035	0.0258928
ENSBTAG00000001412|N6AMT1	8504	1.09191	229.631	155.263	6.7017e-05	chr1:7,229,044	rs210008491	-30955	164	216	0.475771	1	3.15552e-06	0.378805	0.0791112	0.00779922	0.00998123	0.0486438
ENSBTAG00000017753|APP	9078	1.08284	196.163	153.814	5.48205e-05	chr1:10,256,018	rs379733273	24721	50	52	0.114537	1	2.15723e-06	-0.240463	0.0493526	0.00429957	0.0070797	0.0373362
ENSBTAG00000004869|CXADR	8665	1.07893	154.248	155.501	9.86755e-08	chr1:18,669,479	rs384547320	-768299	55	62	0.136564	1	4.81442e-10	-0.617264	0.0945429	9.999e-05	6.12295e-06	8.19685e-05
ENSBTAG00000019314|USP25	5883	1.09743	122.027	151.226	3.90546e-05	chr1:21,374,390	42	207201	123	150	0.330396	1	1.1041e-06	0.186497	0.0371661	0.00159984	0.00270288	0.0170484
ENSBTAG00000054742	7672	1.09377	119.636	149.829	1.37329e-05	chr1:22,525,457	rs109596755	244894	106	122	0.268722	1	2.28363e-07	0.532193	0.0994929	0.00069993	0.000862806	0.00647556
ENSBTAG00000036262|GBE1	8286	1.0988	137.035	151.009	5.71268e-05	chr1:30,027,195	rs386000660	919868	67	74	0.162996	1	1.83703e-06	-0.460727	0.0938811	0.00279972	0.00461846	0.0265635
ENSBTAG00000010091|ARL6	9226	1.08045	126.59	152.613	0.00011025	chr1:41,657,561	rs379572954	-353039	38	41	0.0903084	1	5.12502e-06	-0.50581	0.108092	0.00859914	0.00948186	0.0467593
ENSBTAG00000047147|CRYBG3	9252	1.0746	136.962	154.663	4.88839e-08	chr1:42,155,131	rs209911176	84762	148	196	0.431718	1	1.66181e-10	0.313568	0.0466714	9.999e-05	2.66335e-06	3.91164e-05
ENSBTAG00000013662|COL8A1	9612	1.10667	134.663	152.189	1.64456e-08	chr1:43,821,193	rs135861562	-81072	128	156	0.343612	1	2.62009e-11	0.363386	0.0516126	9.999e-05	5.26215e-07	8.96504e-06
ENSBTAG00000013663|CMSS1	10,167	1.08006	118.727	150.522	0.000110806	chr1:43,777,233	rs208164267	-308842	22	23	0.0506608	1	4.43648e-06	-0.690852	0.146615	0.00509949	0.00891576	0.0445947
ENSBTAG00000015069|PCNP	8637	1.03913	177.7	158.265	4.94357e-05	chr1:45,966,531	rs208412938	-35435	175	224	0.493392	1	2.61657e-06	-0.24663	0.0510641	0.00519948	0.00714464	0.0375686
ENSBTAG00000003585|CD47	6732	1.10894	152.253	153.089	4.01125e-05	chr1:53,423,491	rs384072092	711362	88	100	0.220264	1	1.33137e-06	0.218838	0.0439649	0.00169983	0.00332499	0.0203152
ENSBTAG00000040144	7332	1.07759	119.068	153.731	2.03333e-08	chr1:57,583,651	rs135752169	12970	144	181	0.398678	1	4.40327e-11	-0.560221	0.0805951	9.999e-05	8.5771e-07	1.39823e-05
ENSBTAG00000006534|GTPBP8	7332	1.06142	125.115	155.957	1.97489e-05	chr1:57,842,335	rs208755405	134378	66	75	0.165198	1	6.42891e-07	0.472426	0.092032	0.00089991	0.0016614	0.0113651
ENSBTAG00000005723|NEPRO	7285	1.06374	122.835	156.102	6.08538e-14	chr1:57,811,029	rs383754827	85557	56	60	0.132159	1	2.11229e-18	0.845813	0.0879464	9.999e-05	1.4198e-12	7.00593e-11
ENSBTAG00000004975|CCDC191	6037	1.05382	165.158	161.847	1.35158e-05	chr1:59,453,867	rs378982344	816629	103	114	0.251101	1	6.28679e-07	0.576562	0.112215	0.0009999	0.00156799	0.010836
ENSBTAG00000014508|FBXO40	5767	1.07081	81.0165	153.638	6.96367e-06	chr1:66,083,205	rs134406760	-12547	162	210	0.462555	1	1.27589e-07	-0.294637	0.0538864	0.00029997	0.000321927	0.00273655
ENSBTAG00000001009|HCLS1	5781	1.04843	84.672	156.764	3.20875e-06	chr1:66,575,921	rs380019742	463838	24	25	0.0550661	1	6.03167e-08	0.871522	0.155132	9.999e-05	0.000178743	0.00162252
ENSBTAG00000013069|IQCB1	5885	1.07787	83.9796	152.903	4.99588e-12	chr1:66,444,807	rs380777664	196367	27	29	0.0638767	1	4.11778e-16	-1.10568	0.125289	9.999e-05	7.54466e-11	2.70755e-09
ENSBTAG00000004705|ILDR1	6205	1.07736	89.7926	152.872	3.36473e-11	chr1:66,601,669	rs43243706	118976	75	81	0.178414	1	5.68843e-15	0.794769	0.0944028	9.999e-05	6.40127e-10	1.9585e-08
ENSBTAG00000018765|SEMA5B	5347	1.07681	113.354	156.402	1.83508e-07	chr1:67,167,084	42	-72645	147	196	0.431718	1	1.24415e-09	0.48555	0.0763845	9.999e-05	8.78417e-06	0.000113014
ENSBTAG00000014797|SEC22A	5953	1.08178	129.263	157.83	1.47961e-06	chr1:67,674,280	rs208630128	118847	59	66	0.145374	1	2.38474e-08	0.634291	0.109357	0.00019998	9.15625e-05	0.000908051
ENSBTAG00000002640|KALRN	8098	1.08276	194.797	156.495	5.80174e-05	chr1:68,530,981	rs380892143	-116226	102	116	0.255507	1	2.84513e-06	0.368308	0.0765512	0.00559944	0.00747194	0.0388478
ENSBTAG00000000496|SLC12A8	7676	1.07225	177.061	155.915	1.61006e-06	chr1:69,555,645	rs110261465	34188	143	168	0.370044	1	2.19294e-08	-0.547145	0.0940679	9.999e-05	0.000153066	0.00141726
ENSBTAG00000014208|RPL35A	6488	1.06528	136.949	154.445	1.32435e-08	chr1:70,218,382	rs211102087	41692	119	146	0.321586	1	2.72024e-11	-0.441263	0.0627312	9.999e-05	7.43493e-07	1.23041e-05
ENSBTAG00000018025|IQCG	6491	1.09321	142.595	154.487	3.88853e-05	chr1:70,397,052	rs110098550	216607	160	206	0.453745	1	1.42531e-06	-0.442452	0.0891539	0.0019998	0.00326733	0.0200614
ENSBTAG00000054586	6178	1.06181	133.135	156.733	1.26498e-05	chr1:70,443,842	rs109477834	186550	119	140	0.30837	1	3.7757e-07	-0.487944	0.0930302	0.00029997	0.00110356	0.00798798
ENSBTAG00000014721|MUC4	5905	1.06975	106.983	152.51	8.14447e-15	chr1:70,500,541	rs133039733	16282	90	99	0.218062	1	5.2142e-20	-0.862229	0.084873	9.999e-05	1.21799e-13	7.41097e-12
ENSBTAG00000016979|PCYT1A	6064	1.08104	104.464	151.837	0.000138456	chr1:70,763,109	rs379269970	-61495	46	49	0.10793	1	6.63249e-06	0.37056	0.0801934	0.00729927	0.00982528	0.0480177
ENSBTAG00000032684|TCTEX1D2	6011	1.07917	106.697	153.514	1.31712e-21	chr1:70,919,968	rs380115979	37998	83	90	0.198238	1	3.05222e-29	0.968154	0.0736824	9.999e-05	4.3651e-21	6.85914e-19
ENSBTAG00000047856|PAK2	6102	1.07581	108.424	149.704	5.63168e-06	chr1:71,208,641	42	-49174	92	102	0.22467	1	6.48122e-08	0.303138	0.0540966	9.999e-05	0.000336834	0.00285129
ENSBTAG00000008873|NCBP2	6027	1.05078	125.248	157.137	9.66913e-10	chr1:71,208,641	42	-196128	92	102	0.22467	1	1.20024e-12	-0.608776	0.0805266	9.999e-05	5.2766e-08	1.12667e-06
ENSBTAG00000011659|PIGZ	6028	1.06131	126.078	156.433	9.68945e-08	chr1:71,206,653	rs381740901	-208367	62	70	0.154185	1	5.28948e-10	0.378217	0.0580802	9.999e-05	5.94339e-06	7.99304e-05
ENSBTAG00000052232	5951	1.07554	126.533	154.942	2.56831e-08	chr1:72,052,859	rs137440540	-4996	103	120	0.264317	1	7.19797e-11	-0.431871	0.0629036	9.999e-05	1.20985e-06	1.92541e-05
ENSBTAG00000023600|APOD	5946	1.0651	123.636	154.642	6.95604e-13	chr1:72,050,596	rs110647383	-11388	128	155	0.34141	1	4.07632e-17	-0.667227	0.0727146	9.999e-05	1.84853e-11	7.5172e-10
ENSBTAG00000003151|DNAJB11	5432	1.05992	104.247	155.687	5.01547e-08	chr1:80,661,774	rs43254019	18034	167	221	0.486784	1	1.97501e-10	0.330459	0.0494101	9.999e-05	2.45777e-06	3.66627e-05
ENSBTAG00000017115|TMEM41A	5538	1.05407	118.981	156.743	1.32946e-07	chr1:81,686,986	rs42345946	-9514	101	121	0.26652	1	8.41243e-10	0.413015	0.0642523	9.999e-05	8.49842e-06	0.000109862
ENSBTAG00000019625|EHHADH	5423	1.07755	112.847	153.224	1.07942e-13	chr1:81,880,925	rs42344251	3250	49	54	0.118943	1	2.24168e-18	-0.842888	0.0877225	9.999e-05	1.67623e-12	8.17162e-11
ENSBTAG00000005212|C1H3orf70	5261	1.07893	118.888	155.625	1.09064e-06	chr1:81,947,172	rs385285725	-36893	155	203	0.447137	1	1.25759e-08	-0.407628	0.0688132	9.999e-05	6.17693e-05	0.000637672
ENSBTAG00000019014|MAGEF1	4741	1.07957	116.859	156.298	1.24474e-14	chr1:82,463,082	rs209785604	-36564	118	149	0.328194	1	2.59658e-19	-0.709465	0.0714798	9.999e-05	1.60519e-13	9.58672e-12
ENSBTAG00000002878|CHRD	5754	1.07471	111.587	154.3	0.000121248	chr1:82,831,054	rs134017490	27700	38	41	0.0903084	1	6.56746e-06	0.507671	0.109812	0.0059994	0.00942595	0.0466114
ENSBTAG00000005658|ECE2	5688	1.07823	108.064	155.149	3.1498e-06	chr1:83,001,247	rs43246957	106649	29	30	0.0660793	1	5.02183e-08	-0.815927	0.144304	0.00019998	0.000176016	0.00160226
ENSBTAG00000014460|PARL	5315	1.06264	83.3179	153.628	0.000116327	chr1:83,260,005	rs135561250	13581	109	140	0.30837	1	5.92444e-06	-0.366781	0.0789361	0.00489951	0.007019	0.0371493
ENSBTAG00000014451|YEATS2	5242	1.05095	82.312	153.897	2.85434e-09	chr1:83,345,754	rs110879071	31805	147	194	0.427313	1	3.06996e-12	-0.415762	0.0561543	9.999e-05	1.05587e-07	2.12026e-06
ENSBTAG00000049281	5157	1.04342	85.5291	157.872	1.09e-05	chr1:84,204,610	rs211352189	563418	108	125	0.27533	1	3.41252e-07	-0.397365	0.0754579	0.00049995	0.000675534	0.00524641
ENSBTAG00000010397|B3GNT5	5168	1.06797	82.787	156.868	1.94046e-06	chr1:83,882,454	rs137306197	130377	137	175	0.385463	1	3.10654e-08	-0.438488	0.0762764	9.999e-05	8.6104e-05	0.000858124
ENSBTAG00000010036|POLR3D	5936	1.09726	164.637	159	3.9595e-05	chr8:69,558,533	rs136419431	353	84	96	0.211454	1	2.05975e-06	0.244389	0.050054	0.00249975	0.00381138	0.0227293
ENSBTAG00000052118	5691	1.08101	165.495	158.545	6.09595e-05	chr8:69,913,077	rs43562213	95873	30	31	0.0682819	1	3.52235e-06	-0.659549	0.138452	0.00459954	0.00667083	0.0356681
ENSBTAG00000014401|SORBS3	5642	1.07904	164.512	159.445	4.72964e-10	chr8:69,858,348	42	9359	39	46	0.101322	1	6.77209e-13	-0.599637	0.0783415	9.999e-05	2.06006e-08	4.74958e-07
ENSBTAG00000054318	5602	1.08793	167.585	159.652	6.01577e-05	chr8:69,859,356	rs380849287	1707	49	57	0.125551	1	3.74272e-06	-0.289634	0.0609733	0.00359964	0.00643631	0.0347123
ENSBTAG00000025830|R3HCC1	5778	1.09803	148.947	155.822	1.25799e-05	chr8:70,381,763	rs3423273335	-11000	161	213	0.469163	1	3.46505e-07	0.237714	0.045168	0.00069993	0.000967746	0.00714749
ENSBTAG00000006768|ENTPD4	6086	1.0855	145.905	154.331	2.6715e-05	chr8:70,657,543	rs109058190	107989	59	63	0.138767	1	8.45922e-07	-0.358811	0.0707021	0.00129987	0.0023302	0.0150316
ENSBTAG00000052721	6199	1.11052	145.048	151.961	1.55388e-09	chr8:70,598,823	rs136107656	-26427	91	106	0.23348	1	9.62376e-13	-0.476941	0.0627854	9.999e-05	3.94928e-08	8.60284e-07
ENSBTAG00000021307|BNIP3L	5468	1.07549	166.366	157.085	5.91109e-07	chr8:73,830,172	rs132637227	198946	152	202	0.444934	1	6.47148e-09	-0.290915	0.0480843	0.00019998	4.73867e-05	0.00050524
ENSBTAG00000018373|DPYSL2	5943	1.07725	172.533	158.089	5.6119e-07	chr8:73,807,005	rs133772777	50289	152	196	0.431718	1	6.74398e-09	-0.301352	0.0498737	9.999e-05	4.58139e-05	0.000490409
ENSBTAG00000015241|EPHX2	5793	1.09567	137.547	155.625	1.08969e-05	chr8:74,604,568	rs210367055	13559	98	112	0.246696	1	2.80696e-07	0.52185	0.098341	0.00059994	0.000770157	0.0058714
ENSBTAG00000026748|GULO	5838	1.07296	130.496	155.17	5.11226e-05	chr8:74,647,142	rs379420596	-22225	104	127	0.279736	1	2.17509e-06	0.446656	0.0917056	0.00279972	0.00446659	0.0258277
ENSBTAG00000012385|NFX1	5476	1.07515	116.678	153.307	0.000101723	chr8:75,731,516	rs136181562	673915	169	211	0.464758	1	4.82409e-06	0.340813	0.0726195	0.00579942	0.00817761	0.0417522
ENSBTAG00000020105|AQP7	5565	1.07092	102.379	151.847	1.17253e-05	chr8:75,238,480	rs110333844	102511	58	61	0.134361	1	2.20883e-07	-0.513949	0.0959595	0.00029997	0.000721758	0.0055457
ENSBTAG00000003323|NOL6	5823	1.08037	106.488	151.599	9.79314e-11	chr8:75,221,849	rs382620054	11940	51	53	0.11674	1	1.93681e-14	-0.613328	0.0745571	9.999e-05	2.29767e-09	6.15692e-08
ENSBTAG00000000695|UBAP2	6227	1.0866	97.8364	150.16	4.61037e-08	chr8:75,478,827	rs110813565	143374	140	175	0.385463	1	8.16701e-11	0.306127	0.0447322	9.999e-05	1.4947e-06	2.31944e-05
ENSBTAG00000008539|ENHO	7714	1.10208	109.101	147.147	1.8358e-06	chr8:75,945,620	rs381968262	50366	79	87	0.19163	1	1.00881e-08	-0.520028	0.0871679	0.00019998	8.01935e-05	0.000806169
ENSBTAG00000016295|RPP25L	7781	1.08801	109.038	148.69	1.72506e-07	chr8:75,887,003	rs136963139	-90934	37	42	0.092511	1	4.26063e-10	-0.519304	0.0792721	9.999e-05	6.9416e-06	9.17141e-05
ENSBTAG00000014907|IL11RA	7787	1.09236	103.134	145.947	4.29627e-05	chr8:77,014,202	rs379612354	996506	28	30	0.0660793	1	8.09176e-07	-0.517007	0.101684	0.00089991	0.0025716	0.0163531
ENSBTAG00000005247|FRMD3	8125	1.08666	105.676	149.497	9.54978e-11	chr8:76,434,099	rs135298461	4313	163	213	0.469163	1	1.22829e-14	0.574686	0.0692548	9.999e-05	1.96904e-09	5.35612e-08
ENSBTAG00000047103|IDNK	8122	1.08468	121.834	150.118	4.56774e-09	chr8:76,834,508	rs209972152	312	144	189	0.4163	1	3.1745e-12	-0.562077	0.0759734	9.999e-05	1.58293e-07	3.09417e-06
ENSBTAG00000020436|KIF27	8222	1.08008	129.394	152.354	8.66078e-09	chr8:77,150,584	rs210543181	67167	112	128	0.281938	1	1.10709e-11	0.470541	0.0654633	9.999e-05	3.60981e-07	6.44154e-06
ENSBTAG00000031569|GOLM1	4754	1.09249	107.624	156.547	5.15201e-05	chr8:78,531,871	rs42509544	-732024	35	38	0.0837004	1	2.43634e-06	-0.386694	0.0798037	0.0019998	0.00328108	0.0201153
ENSBTAG00000029954|MIR3074	6772	1.07944	190.933	158.793	2.2296e-05	chr8:80,965,186	rs385062010	-652600	45	47	0.103524	1	9.50163e-07	0.695545	0.137728	0.00169983	0.00265742	0.0168206
ENSBTAG00000019939|SLC35D2	5176	1.09226	166.034	157.644	2.7081e-05	chr8:82,888,870	rs136729572	-139913	91	107	0.235683	1	1.12328e-06	-0.462288	0.0921954	0.0019998	0.00261413	0.016579
ENSBTAG00000006587|ZNF367	5111	1.08021	156.087	157.54	9.58298e-05	chr8:83,076,705	rs134084734	-14314	113	134	0.295154	1	5.98166e-06	0.3617	0.0778791	0.00709929	0.0102242	0.0496188
ENSBTAG00000011586|HABP4	5155	1.0976	151.24	155.594	6.26075e-05	chr8:82,577,654	rs3423279746	-579328	142	177	0.389868	1	2.94986e-06	0.316663	0.065927	0.00379962	0.00572222	0.0315766
ENSBTAG00000020749|PRXL2C	5143	1.0656	162.714	159.518	9.21904e-06	chr8:83,677,033	rs110279898	298303	105	118	0.259912	1	3.14695e-07	0.418949	0.0793033	0.00089991	0.000950547	0.00705069
ENSBTAG00000031682|ZNF484	4915	1.07086	150.849	157.716	7.18936e-19	chr8:84,259,567	rs383205043	467104	67	74	0.162996	1	7.81617e-25	1.09635	0.0934179	9.999e-05	7.76931e-18	8.85537e-16
ENSBTAG00000000974|IARS1	4798	1.08711	141.601	155.294	3.44409e-09	chr8:83,646,110	rs383035773	-191280	32	33	0.0726872	1	4.95525e-12	-0.641258	0.0875593	9.999e-05	1.32266e-07	2.61383e-06
ENSBTAG00000024081|ECM2	4637	1.0573	151.133	161.174	5.92565e-05	chr8:84,240,609	rs43567500	132126	150	180	0.396476	1	4.07906e-06	0.159286	0.0336693	0.0049995	0.00663556	0.0355265
ENSBTAG00000011202|CARD19	5358	1.06431	140.533	157.892	2.0289e-06	chr8:85,008,550	rs208039841	527253	102	115	0.253304	1	3.65338e-08	-0.441265	0.077186	0.00039996	0.000163957	0.00150775
ENSBTAG00000031359	8648	1.09202	149.679	155.46	5.04531e-05	chr8:85,764,054	rs109179683	194656	177	222	0.488987	1	2.18401e-06	0.416489	0.0855276	0.00289971	0.0046045	0.0264927
ENSBTAG00000002220|SPTLC1	8583	1.05322	157.088	159.549	1.61053e-05	chr8:85,816,785	rs133547550	36394	167	219	0.482379	1	6.5733e-07	0.296186	0.0577522	0.00129987	0.00179583	0.0121258
ENSBTAG00000001941|SEMA4D	9033	1.06743	185.843	157.095	5.76505e-05	chr8:88,740,734	rs109641586	113565	143	173	0.381057	1	2.94746e-06	0.324881	0.0676352	0.00639936	0.0076172	0.0394384
ENSBTAG00000001939|SECISBP2	8257	1.09162	172.089	154.331	2.52405e-06	chr8:88,781,076	rs209692863	25338	32	35	0.0770925	1	3.42474e-08	-0.657856	0.114817	0.00029997	0.000205059	0.00183465
ENSBTAG00000001938|CKS2	8177	1.07919	178.754	156.278	2.88334e-06	chr8:88,862,331	rs110407376	70935	138	169	0.372247	1	4.98292e-08	0.415514	0.0734671	0.00019998	0.00027313	0.00236523
ENSBTAG00000011374|S1PR3	7998	1.10424	161.158	154.031	8.73539e-05	chr8:89,316,174	rs109847814	193494	145	187	0.411894	1	4.13022e-06	0.363431	0.0768662	0.00509949	0.00854834	0.0432224
ENSBTAG00000003044|SPIN1	7029	1.08588	141.557	155.066	9.30544e-05	chr8:89,458,341	rs110630729	-190522	110	126	0.277533	1	4.84393e-06	-0.360732	0.0768791	0.00629937	0.00868152	0.0437305
ENSBTAG00000003137|PLPPR1	7509	1.07442	139.849	156.112	1.46481e-08	chr8:90,764,975	rs211678791	26868	160	222	0.488987	1	3.97279e-11	0.417845	0.0599588	9.999e-05	7.47827e-07	1.2338e-05
ENSBTAG00000006901|NIPSNAP3A	7088	1.08166	144.701	154.394	2.4587e-10	chr8:94,575,744	rs210442928	7346	144	173	0.381057	1	1.16977e-13	0.689078	0.0867918	9.999e-05	8.45596e-09	2.0601e-07
ENSBTAG00000020661|ABCA1	7250	1.08367	159.876	157.861	2.57346e-15	chr8:94,663,077	rs382324386	59214	51	54	0.118943	1	4.72267e-20	0.833617	0.0819409	9.999e-05	3.64591e-14	2.4184e-12
ENSBTAG00000011027|PTGR1	7314	1.09922	156.684	151.505	3.09208e-21	chr8:101,022,892	rs133013974	59221	111	137	0.301762	1	4.31965e-29	-0.920533	0.0703133	9.999e-05	7.05719e-21	1.07755e-18
ENSBTAG00000009087|GNG10	7359	1.11087	152.557	150.098	1.47109e-11	chr8:101,226,951	rs133725793	145674	58	64	0.140969	1	1.00128e-15	-0.638055	0.0734364	9.999e-05	2.34581e-10	7.79609e-09
ENSBTAG00000044070|SNX30	8261	1.1062	163.163	148.711	4.41146e-07	chr8:101,996,016	rs383574204	-8561	81	85	0.187225	1	1.61018e-09	-0.606223	0.0960835	9.999e-05	2.49087e-05	0.00028518
ENSBTAG00000005115|SLC31A2	8389	1.08366	174.409	152.365	2.2578e-09	chr8:101,763,111	rs110761649	-639522	100	114	0.251101	1	1.72859e-12	-0.483998	0.064537	9.999e-05	1.10464e-07	2.21544e-06
ENSBTAG00000005884|WDR31	8055	1.07456	165.536	151.702	3.53433e-13	chr8:102,609,843	rs377922085	38261	62	69	0.151982	1	7.91316e-18	0.992267	0.10532	9.999e-05	9.76935e-12	4.16097e-10
ENSBTAG00000000250|HDHD3	8148	1.06763	184.244	155.646	2.0292e-08	chr8:102,615,468	rs210031008	-15718	79	84	0.185022	1	5.77499e-11	-0.46265	0.0670121	9.999e-05	1.5584e-06	2.40905e-05
ENSBTAG00000000251|ALAD	8146	1.07636	181.159	154.259	1.07283e-05	chr8:101,723,103	rs136323290	-919276	120	139	0.306167	1	2.43405e-07	0.369498	0.0692472	0.00069993	0.00116514	0.00835525
ENSBTAG00000000252|POLE3	8141	1.08739	172.789	152.385	1.24462e-18	chr8:102,663,377	rs137180107	7448	127	146	0.321586	1	2.56747e-25	0.778994	0.0655103	9.999e-05	8.83985e-18	9.8671e-16
ENSBTAG00000009596|C8H9orf43	8142	1.07448	181.441	154.497	6.46026e-08	chr8:102,661,092	rs210295551	1571	124	147	0.323789	1	2.3756e-10	-0.611278	0.0918485	9.999e-05	4.86802e-06	6.66009e-05
ENSBTAG00000000203|ATP6V1G1	6279	1.08232	200.201	159.797	1.10972e-07	chr8:103,772,522	rs43139790	-10845	51	55	0.121145	1	9.60102e-10	-0.711142	0.111047	9.999e-05	8.86466e-06	0.000113959
ENSBTAG00000000204|TMEM268	6321	1.07869	180.656	156.215	1.14593e-06	chr8:103,835,009	rs133161549	34408	102	115	0.253304	1	1.43175e-08	-0.50713	0.0859717	9.999e-05	0.000102536	0.00100335
ENSBTAG00000025667|ASTN2	5968	1.08873	143.069	156.961	1.94534e-06	chr8:106,559,942	rs381544125	917303	115	132	0.290749	1	3.14644e-08	-0.509792	0.0887185	9.999e-05	0.000129348	0.0012257
ENSBTAG00000013706|MEGF9	321	1.00719	21.7103	181.235	0.000246675	chr8:110,091,826	rs29024692	59024	123	154	0.339207	1	7.32686e-05	0.27582	0.0681878	0.00429957	0.00512975	0.0289286
ENSBTAG00000000712|FBXW2	320	0.98798	21.4968	184.486	1.11733e-05	chr8:110,097,553	rs3423283116	-64565	119	146	0.321586	1	2.47518e-06	-0.446697	0.0922532	0.00039996	0.000266734	0.00231604
ENSBTAG00000005403|ADI1	260	0.998763	18.573	187.436	0.000496423	chr8:111,032,252	rs43199444	-6893	90	100	0.220264	1	0.000211863	0.267532	0.070968	0.00919908	0.0092379	0.0458215
ENSBTAG00000016374|OGFRL1	7967	1.07499	190.834	157.458	7.70369e-05	chr9:10,358,150	rs110302554	-39759	98	115	0.253304	1	4.44954e-06	0.302791	0.0642684	0.00689931	0.0102843	0.0498357
ENSBTAG00000007791|KCNQ5	10,233	1.07285	187.871	156.143	5.25844e-05	chr9:13,046,815	rs381665397	617634	83	94	0.207048	1	2.43005e-06	-0.409299	0.0844587	0.00539946	0.00679843	0.0362426
ENSBTAG00000019600|OOEP	10,154	1.06799	171.865	155.822	2.6766e-08	chr9:12,744,263	rs137454763	-21085	81	92	0.202643	1	8.60722e-11	-0.553196	0.0809433	9.999e-05	1.93592e-06	2.93654e-05
ENSBTAG00000014534|EEF1A1	10,322	1.06105	165.023	153.514	1.6835e-11	chr9:13,001,283	rs382591586	-9949	150	190	0.418502	1	2.50102e-15	-0.347385	0.0406443	9.999e-05	8.12448e-10	2.39954e-08
ENSBTAG00000013222|CD109	10,529	1.07793	153.66	150.305	7.09868e-06	chr9:13,223,078	rs207789579	21150	156	194	0.427313	1	9.50934e-08	-0.256646	0.0464348	0.00019998	0.00061891	0.00485088
ENSBTAG00000005096|COX7A2	8157	1.11051	181.286	152.22	8.49841e-05	chr9:15,684,552	rs43582324	851000	101	113	0.248899	1	3.48508e-06	-0.317593	0.0666355	0.00779922	0.00916438	0.0455405
ENSBTAG00000000053|FILIP1	8443	1.07145	201.381	157.727	4.74046e-05	chr9:15,320,058	rs109199523	401159	147	190	0.418502	1	2.37918e-06	-0.175754	0.036232	0.0039996	0.00660107	0.0354121
ENSBTAG00000052031	8182	1.09572	165.487	155.957	5.71567e-08	chr9:19,342,957	rs210356858	560789	120	142	0.312775	1	2.44207e-10	0.382878	0.0575723	9.999e-05	2.99379e-06	4.32629e-05
ENSBTAG00000012096|BCKDHB	8774	1.11758	125.884	151.578	1.24719e-06	chr9:19,294,888	rs379482576	-509142	31	31	0.0682819	1	9.69084e-09	-0.908445	0.15208	9.999e-05	5.31262e-05	0.000557257
ENSBTAG00000000919|HEY2	6461	1.08601	163.802	154.787	2.65034e-06	chr9:25,445,298	rs381752849	-104733	140	172	0.378855	1	3.83282e-08	0.508242	0.0890482	0.00029997	0.00021461	0.00190223
ENSBTAG00000012946|HSF2	7858	1.08284	203.92	158.213	2.96646e-05	chr9:28,760,561	rs135070507	-2578	132	164	0.361233	1	1.32509e-06	0.248191	0.0498517	0.0019998	0.00380635	0.0227244
ENSBTAG00000024381|MAN1A1	9490	1.09018	189.776	153.979	5.01468e-08	chr9:31,885,795	rs209033223	210122	79	91	0.200441	1	1.56796e-10	0.326016	0.0484499	9.999e-05	3.22161e-06	4.6225e-05
ENSBTAG00000033657|SLC35F1	8168	1.06661	178.037	157.23	7.66352e-06	chr9:32,865,495	rs110413601	274857	138	168	0.370044	1	2.01795e-07	-0.4117	0.0766035	0.00049995	0.000853184	0.0064197
ENSBTAG00000009127|TSPYL4	7688	1.09582	206.683	155.035	7.84237e-11	chr9:34,456,857	rs136417758	9051	133	161	0.354626	1	2.77643e-14	0.406449	0.0497535	9.999e-05	2.78301e-09	7.34796e-08
ENSBTAG00000055238	8394	1.08353	173.262	154.466	6.54281e-05	chr9:35,617,189	rs384979882	-909287	22	23	0.0506608	1	2.88071e-06	0.939707	0.195426	0.00439956	0.00746839	0.0388419
ENSBTAG00000033429|FAM229B	5629	1.04916	179.788	161.526	1.22094e-37	chr9:38,347,824	rs211143087	11756	112	133	0.292952	1	6.90814e-49	0.992507	0.0511565	9.999e-05	4.25115e-37	6.78375e-34
ENSBTAG00000013837|TUBE1	5603	1.06954	180.795	161.546	5.24885e-09	chr9:38,346,691	rs208827909	1127	112	134	0.295154	1	2.20951e-11	0.57656	0.0815512	9.999e-05	3.50808e-07	6.28774e-06
ENSBTAG00000009239|SLC16A10	5332	1.07226	107.297	156.081	5.84374e-05	chr9:38,820,211	42	-348212	55	58	0.127753	1	2.78679e-06	0.495982	0.102989	0.00379962	0.00419649	0.0244757
ENSBTAG00000033365|METTL24	6318	1.06292	81.3608	154.735	1.51562e-09	chr9:39,801,112	rs135176167	-52572	40	42	0.092511	1	1.48341e-12	1.05963	0.140816	9.999e-05	4.40931e-08	9.52799e-07
ENSBTAG00000005827|FIG4	6093	1.07374	81.4908	152.862	6.42947e-05	chr9:40,565,051	rs133864486	177761	118	146	0.321586	1	2.49428e-06	-0.329184	0.0680078	0.00169983	0.00343442	0.0208656
ENSBTAG00000010116|AK9	6254	1.06581	85.7564	153.824	1.11754e-05	chr9:40,559,482	rs133330673	-7963	27	27	0.0594714	1	2.47466e-07	-1.01626	0.190578	0.00049995	0.000589086	0.00463959
ENSBTAG00000008147|MICAL1	6102	1.0847	85.8727	152.406	3.35948e-07	chr9:40,699,594	rs384752094	1113	40	46	0.101322	1	1.74199e-09	-0.595732	0.0946379	9.999e-05	1.14631e-05	0.000143046
ENSBTAG00000026637	5610	1.0612	81.5933	152.758	3.23189e-11	chr9:41,543,625	42	767284	63	75	0.165198	1	5.25741e-15	0.785242	0.0931349	9.999e-05	7.66504e-10	2.27631e-08
ENSBTAG00000013991|NR2E1	3750	1.07979	82.4409	153.534	2.27774e-05	chr9:42,037,843	rs41575657	101223	139	169	0.372247	1	6.37321e-07	-0.48851	0.0951313	0.00079992	0.00109747	0.00795049
ENSBTAG00000005400|ATG5	6583	1.05146	107.897	156.236	3.81521e-08	chr9:43,654,681	rs109735947	-530	112	133	0.292952	1	1.46958e-10	-0.517494	0.0767755	9.999e-05	2.1267e-06	3.19894e-05
ENSBTAG00000016281|PREP	4322	1.08697	101.574	156.174	2.16846e-07	chr9:44,605,831	rs110866994	29736	97	112	0.246696	1	1.51534e-09	0.42593	0.0673886	9.999e-05	8.33904e-06	0.00010806
ENSBTAG00000046017|POPDC3	4204	1.05788	93.5418	156.422	0.000125194	chr9:44,085,874	rs209832809	-771842	37	42	0.092511	1	7.92076e-06	0.491252	0.107257	0.00689931	0.00877529	0.0440802
ENSBTAG00000019729|COQ3	5913	1.09513	155.165	151.34	7.65337e-12	chr9:50,380,925	rs210859570	3724	134	169	0.372247	1	5.27067e-16	0.47999	0.0546239	9.999e-05	1.61086e-10	5.512e-09
ENSBTAG00000005026|MANEA	8566	1.0974	111.109	146.744	4.09892e-05	chr9:54,379,134	rs3423630270	82342	114	127	0.279736	1	8.10685e-07	-0.370975	0.0729685	0.00129987	0.00257244	0.0163531
ENSBTAG00000011313|CASP8AP2	5666	1.07564	124.617	154.611	6.60054e-06	chr9:60,415,040	rs110600017	45813	58	73	0.160793	1	1.29955e-07	-0.305267	0.0558685	0.00019998	0.000464626	0.00379056
ENSBTAG00000026604|LYRM2	5097	1.06771	121.486	153.203	4.23234e-05	chr9:60,414,821	rs208615456	-138791	45	48	0.105727	1	1.4457e-06	-0.558476	0.112602	0.0019998	0.0034837	0.0211368
ENSBTAG00000054523|CNR1	3706	1.07258	136.516	159.828	1.6947e-05	chr9:61,463,884	rs385386593	-280689	99	112	0.246696	1	7.18805e-07	0.465564	0.0911151	0.00119988	0.00144055	0.0100888
ENSBTAG00000021663|SMIM8	5166	1.06221	150.015	164.083	7.22839e-06	chr9:62,625,859	rs109190418	52683	121	144	0.317181	1	3.3638e-07	-0.316632	0.0600929	0.00019998	0.000689645	0.00533807
ENSBTAG00000043202|SNORD50B	7838	1.06554	131.735	160.325	3.72044e-11	chr9:63,737,545	rs379788507	-49681	59	61	0.134361	1	2.75551e-14	0.91947	0.112536	9.999e-05	1.35872e-09	3.8245e-08
ENSBTAG00000050319	7837	1.05918	117.284	156.474	1.15334e-28	chr9:63,768,923	rs379798010	-16948	34	36	0.0792952	1	2.89358e-38	1.54039	0.0963662	9.999e-05	3.8808e-28	1.74474e-25
ENSBTAG00000043468	7838	1.06369	119.357	156.857	5.02904e-05	chr9:63,840,404	rs136195426	52883	67	71	0.156388	1	2.41383e-06	0.529799	0.109291	0.00289971	0.00420115	0.0244941
ENSBTAG00000048655|NT5E	8170	1.08444	120.672	153.338	2.77599e-05	chr9:64,180,638	rs42715655	226878	137	165	0.363436	1	8.21382e-07	-0.382206	0.075219	0.00129987	0.00199057	0.0131984
ENSBTAG00000003384|CEP162	8129	1.07762	133.834	151.443	4.23631e-10	chr9:65,141,368	rs134327683	-31491	105	124	0.273128	1	1.44304e-13	-0.54836	0.0693634	9.999e-05	1.50013e-08	3.54965e-07
ENSBTAG00000000257|MRAP2	8580	1.0763	141.991	152.054	2.66187e-09	chr9:65,285,695	rs135271022	9704	168	214	0.471366	1	2.06154e-12	0.565831	0.0757441	9.999e-05	1.18224e-07	2.35938e-06
ENSBTAG00000000240|AKAP7	7120	1.08256	151.427	152.261	1.8077e-07	chr9:69,142,002	rs211460512	-61272	74	80	0.176211	1	7.27268e-10	0.415532	0.0643793	9.999e-05	1.10835e-05	0.000138952
ENSBTAG00000051600	7406	1.09394	161.077	152.137	1.03494e-06	chr9:69,635,296	rs378868711	343738	37	38	0.0837004	1	7.97272e-09	0.661144	0.109997	9.999e-05	7.0577e-05	0.000718873
ENSBTAG00000012418|MED23	8581	1.07952	170.664	154.155	2.37267e-05	chr9:69,502,605	rs110011900	-37669	112	126	0.277533	1	7.09651e-07	-0.318531	0.0623062	0.00169983	0.00251681	0.0160752
ENSBTAG00000017139|STX7	9594	1.0904	144.533	150.574	1.76647e-15	chr9:70,480,818	rs110062807	88331	75	87	0.19163	1	3.53392e-21	0.755077	0.0715918	9.999e-05	1.78252e-14	1.2382e-12
ENSBTAG00000016357|VNN2	8531	1.08721	130.963	151.257	0.000109364	chr9:70,914,828	rs109539829	28925	109	122	0.268722	1	4.59685e-06	0.43216	0.0918704	0.0059994	0.00944273	0.0466374
ENSBTAG00000016791|PEX7	5512	1.06676	198.943	160.273	2.34855e-05	chr9:74,916,976	rs137563045	111975	120	141	0.310573	1	1.14172e-06	0.409645	0.0817538	0.00189981	0.003163	0.0194873
ENSBTAG00000017370|ARFGEF3	6038	1.08046	182.46	158.482	5.96278e-05	chr9:76,182,379	rs211340881	216148	89	101	0.222467	1	3.40593e-06	0.391546	0.0820636	0.00539946	0.00725497	0.0380005
ENSBTAG00000012299|REPS1	5476	1.07663	162.16	154.456	2.51641e-06	chr9:76,729,309	rs479757007	89957	44	44	0.0969163	1	3.45412e-08	-0.613842	0.107167	9.999e-05	0.000216846	0.00191889
ENSBTAG00000002964|TXLNB	5220	1.05571	167.991	158.928	8.71952e-09	chr9:76,862,188	rs109373271	-51755	77	82	0.180617	1	2.96808e-11	-0.389085	0.0554317	9.999e-05	6.76329e-07	1.13199e-05
ENSBTAG00000005851|VTA1	7146	1.08961	191.527	156.95	1.87807e-06	chr9:79,694,419	rs132960300	64879	147	184	0.405286	1	2.9985e-08	-0.306301	0.0532181	0.00019998	0.00016974	0.00155124
ENSBTAG00000026519|ADAT2	5742	1.07622	180.869	159.248	7.32948e-05	chr9:80,838,869	rs379794294	-47722	80	85	0.187225	1	4.71765e-06	-0.495028	0.105366	0.00679932	0.00915521	0.0455089
ENSBTAG00000009795|SF3B5	6487	1.08902	181.263	156.847	4.10005e-14	chr9:81,535,511	rs382856350	44219	46	48	0.105727	1	1.49291e-18	0.953034	0.09857	9.999e-05	7.29541e-13	3.90981e-11
ENSBTAG00000011236|STX11	6527	1.09322	192.558	157.406	4.31432e-07	chr9:81,584,144	rs43604906	60214	147	175	0.385463	1	4.40218e-09	-0.520782	0.0850587	9.999e-05	3.31783e-05	0.000368855
ENSBTAG00000015181|EPM2A	8383	1.07301	227.716	159.145	4.37592e-07	chr9:82,974,465	rs136427402	53043	123	145	0.319383	1	5.44559e-09	-0.360895	0.0593318	9.999e-05	4.923e-05	0.000522141
ENSBTAG00000021107|STXBP5	6320	1.0946	153.149	156.029	1.1398e-12	chr9:84,433,384	rs110234920	-73535	65	69	0.151982	1	1.09492e-16	-0.727392	0.0805821	9.999e-05	1.99696e-11	8.02005e-10
ENSBTAG00000038112	6284	1.07528	163.571	158.824	4.1975e-06	chr9:85,312,694	rs43602898	590930	125	147	0.323789	1	1.04795e-07	-0.522644	0.0948974	0.00059994	0.00038363	0.00320054
ENSBTAG00000032007|LRP11	5884	1.08706	209.376	162.499	8.97687e-08	chr9:87,295,286	rs470282546	330643	88	97	0.213656	1	1.00434e-09	0.41855	0.0654418	9.999e-05	7.0095e-06	9.24603e-05
ENSBTAG00000047902|ULBP21	5779	1.04857	212.076	164.838	2.32454e-08	chr9:87,034,233	rs211372017	-15487	172	227	0.5	1	2.34398e-10	-0.474754	0.0713094	9.999e-05	2.66605e-06	3.91206e-05
ENSBTAG00000038891	5706	1.07389	207.665	161.184	9.17724e-06	chr9:86,967,304	rs134010613	-154105	109	126	0.277533	1	3.60034e-07	-0.497535	0.09468	0.0009999	0.00115997	0.00832186
ENSBTAG00000052230	5627	1.05188	198.384	161.433	6.39073e-12	chr9:86,987,814	rs136750844	-163311	101	115	0.253304	1	3.36987e-15	-0.719685	0.0846629	9.999e-05	4.28188e-10	1.35092e-08
ENSBTAG00000024751|ULBP17	5621	1.07077	202.296	160.408	1.5105e-10	chr9:87,269,014	rs110795459	98405	145	181	0.398678	1	1.76787e-13	0.671088	0.0852409	9.999e-05	8.70309e-09	2.11184e-07
ENSBTAG00000039329|RAET1G	5638	1.07152	216.161	163.182	4.23302e-08	chr9:86,933,656	rs207775342	-302867	62	66	0.145374	1	4.12347e-10	-0.739299	0.112754	9.999e-05	3.86618e-06	5.42707e-05
ENSBTAG00000026586|PPP1R14C	5685	1.08233	197.431	159.559	8.42735e-08	chr9:87,281,322	rs42604941	-23822	63	73	0.160793	1	6.48831e-10	-0.599595	0.0926002	9.999e-05	6.48179e-06	8.6415e-05
ENSBTAG00000015935|IYD	5579	1.03998	214.358	164.331	3.85321e-10	chr9:87,432,919	rs134465823	-24309	151	190	0.418502	1	1.14013e-12	0.615847	0.0813706	9.999e-05	4.22913e-08	9.1754e-07
ENSBTAG00000048114	5590	1.05523	202.031	160.967	8.17863e-08	chr9:86,967,304	rs134010613	-563754	109	126	0.277533	1	7.40702e-10	-0.628758	0.0974651	9.999e-05	8.78016e-06	0.000113014
ENSBTAG00000004099|CCDC170	7003	1.07389	220.949	159.735	1.16357e-06	chr9:88,492,266	rs207855671	-59877	59	64	0.140969	1	2.106e-08	0.685861	0.117758	9.999e-05	0.000135059	0.00127015
ENSBTAG00000031917|SCAF8	8659	1.08078	214.607	156.774	1.69854e-05	chr9:91,222,160	rs209300455	-189887	48	50	0.110132	1	5.6206e-07	-0.465519	0.0901882	0.00129987	0.00222993	0.0144933
ENSBTAG00000004472	9155	1.07671	207.967	156.443	5.25027e-05	chr9:94,736,384	rs137172221	-311428	142	177	0.389868	1	2.47963e-06	0.244556	0.0505106	0.00509949	0.00742055	0.0386602
ENSBTAG00000010347|EZR	9430	1.08559	201.599	154.528	1.04573e-06	chr9:94,230,710	rs210388673	-925561	44	49	0.10793	1	1.05473e-08	-0.463398	0.0777863	9.999e-05	9.83142e-05	0.000968482
ENSBTAG00000001289|MRPL18	10,485	1.07201	254.158	156.754	2.68934e-07	chr9:95,818,662	rs210143978	-237844	132	157	0.345815	1	2.16854e-09	-0.350264	0.0560024	9.999e-05	3.31821e-05	0.000368855
ENSBTAG00000015166|PNLDC1	10,549	1.08752	260.873	156.495	2.42744e-07	chr9:96,064,827	rs378192290	-435	131	158	0.348018	1	1.83278e-09	0.384336	0.0611465	9.999e-05	2.61248e-05	0.000298398
ENSBTAG00000050267	12,644	1.07493	322.545	155.926	1.32211e-08	chr9:101,236,792	rs209328310	61893	159	198	0.436123	1	3.36791e-11	0.5716	0.0816876	9.999e-05	1.6331e-06	2.50775e-05
ENSBTAG00000002993|SFT2D1	11,925	1.08741	282.63	154.031	5.76722e-09	chr9:101,313,139	rs110916051	8986	163	198	0.436123	1	8.21073e-12	-0.407571	0.0563057	9.999e-05	4.88926e-07	8.40942e-06
ENSBTAG00000014495|FGFR1OP	10,404	1.08624	312.151	156.412	2.60365e-05	chr9:101,472,635	rs381703928	-345423	94	104	0.229075	1	9.6681e-07	0.372548	0.0738242	0.00279972	0.00514142	0.0289786
ENSBTAG00000014498|UNC93A	10,592	1.09011	298.868	154.042	3.54849e-14	chr9:102,050,896	rs134075780	49896	164	221	0.486784	1	5.99308e-19	0.540111	0.0550971	9.999e-05	1.04485e-12	5.35155e-11
ENSBTAG00000052029	10,481	1.08094	314.748	157.157	1.07315e-13	chr9:102,079,084	rs133171173	34639	101	115	0.253304	1	5.88065e-18	0.808247	0.0853879	9.999e-05	4.62805e-12	2.0692e-10
ENSBTAG00000005557|AFDN	10,110	1.09348	292.091	155.729	1.46625e-05	chr9:102,106,196	rs135636691	-172613	34	35	0.0770925	1	4.22478e-07	0.461931	0.0884661	0.0019998	0.00246086	0.0157676
ENSBTAG00000009620|WDR27	5116	1.08977	206.49	156.536	4.97386e-06	chr9:103,492,665	rs135349211	145414	72	79	0.174009	1	1.06216e-07	-0.49643	0.0901819	0.00039996	0.000531624	0.0042365
ENSBTAG00000007685|PSMB1	2760	1.05001	86.7427	157.913	0.000122507	chr9:103,838,423	rs379329721	-232131	45	49	0.10793	1	8.49597e-06	-0.463871	0.101637	0.00569943	0.00824075	0.0420084
ENSBTAG00000011179|PDCD2	2648	1.04713	87.6391	159.021	5.01124e-08	chr9:103,796,477	rs109167442	-314473	149	198	0.436123	1	3.05041e-10	-0.532193	0.0805045	9.999e-05	2.40611e-06	3.59639e-05
ENSBTAG00000035858|MCC	5202	1.08579	121.105	152.033	2.3972e-12	chr10:668,176	rs136877426	4621	128	160	0.352423	1	1.2255e-16	-0.541268	0.0600764	9.999e-05	4.2467e-11	1.61345e-09
ENSBTAG00000012804|REEP5	7147	1.08951	164.231	153.338	6.27557e-09	chr10:1,085,726	rs110075731	-8926	104	119	0.262115	1	8.27569e-12	0.384226	0.0530904	9.999e-05	2.88289e-07	5.29621e-06
ENSBTAG00000043295|SNORA13	8716	1.07226	212.477	155.605	1.41864e-05	chr10:1,801,307	rs135816148	-15327	159	198	0.436123	1	3.99828e-07	0.473806	0.0905408	0.00149985	0.00191624	0.0127841
ENSBTAG00000001895|PGGT1B	9052	1.09896	277.152	156.65	4.98996e-05	chr10:4,281,781	rs135461672	230793	88	100	0.220264	1	2.35239e-06	0.395861	0.0815653	0.00589941	0.00859554	0.0433933
ENSBTAG00000011608|KIAA1191	9170	1.10747	313.684	157.83	7.83874e-09	chr10:5,013,734	rs109442772	1547	135	168	0.370044	1	2.19966e-11	-0.574178	0.0812056	9.999e-05	5.84359e-07	9.92429e-06
ENSBTAG00000014536|SFXN1	11,312	1.08808	278.227	153.917	1.37856e-06	chr10:5,633,362	rs137114415	19495	152	192	0.422908	1	1.4382e-08	0.440839	0.0747447	9.999e-05	0.000184363	0.00167073
ENSBTAG00000050091|GCNT4	13,930	1.11953	235.281	151.216	2.15915e-05	chr10:6,483,087	rs209532653	-17522	139	172	0.378855	1	4.85592e-07	0.46098	0.0887798	0.00139986	0.00255096	0.0162357
ENSBTAG00000024878|ANKRD31	14,042	1.10589	231.713	151.702	1.427e-06	chr10:6,680,670	rs1116932365	138686	62	69	0.151982	1	1.18404e-08	-0.720855	0.121454	9.999e-05	0.00013485	0.00126892
ENSBTAG00000000081|CERT1	14,206	1.09201	224.531	151.702	1.09697e-07	chr10:6,823,039	rs134326521	27022	86	95	0.209251	1	3.3865e-10	-0.35382	0.0536737	9.999e-05	8.90199e-06	0.000114348
ENSBTAG00000020212|WDR41	9692	1.09052	199.018	153.224	1.91263e-05	chr10:8,613,976	rs134803616	18711	139	166	0.365639	1	4.88927e-07	0.355465	0.0684777	0.00149985	0.00220296	0.0143308
ENSBTAG00000005016|AP3B1	8656	1.06928	179.106	154.611	1.77336e-05	chr10:8,624,217	rs210844924	-475337	122	141	0.310573	1	4.96615e-07	-0.421911	0.0813292	0.0009999	0.00206465	0.0135784
ENSBTAG00000008341|ARSB	8061	1.04543	210.707	161.391	1.09631e-05	chr10:9,988,267	rs134095502	165049	80	88	0.193833	1	4.6166e-07	-0.415776	0.0799108	0.0009999	0.00171691	0.0116463
ENSBTAG00000002110|DMGDH	8312	1.0762	219.267	159.228	1.10955e-08	chr10:10,149,927	rs211019685	123857	148	189	0.4163	1	4.26114e-11	-0.546311	0.0785297	9.999e-05	8.7824e-07	1.42857e-05
ENSBTAG00000006823|CMYA5	9753	1.09281	199.527	154.818	2.41002e-08	chr10:10,741,094	rs135536806	65758	144	180	0.396476	1	6.48709e-11	-0.252668	0.0367051	9.999e-05	1.48021e-06	2.30136e-05
ENSBTAG00000013132|MTX3	9386	1.07473	200.231	157.582	1.48509e-05	chr10:11,641,296	rs42230261	688841	138	167	0.367841	1	5.02495e-07	-0.38345	0.0739506	0.00069993	0.00185952	0.0124933
ENSBTAG00000001619|SERINC5	9485	1.09671	180.576	154.456	4.49398e-06	chr10:11,186,955	rs42784137	75395	166	216	0.475771	1	7.59723e-08	-0.362861	0.0651227	9.999e-05	0.000390203	0.00324701
ENSBTAG00000002163|PTGER2	8149	1.05417	141.808	155.936	4.52756e-10	chr10:11,745,937	rs3423297104	-80480	146	184	0.405286	1	3.52709e-13	0.639368	0.0823847	9.999e-05	2.55661e-08	5.76305e-07
ENSBTAG00000012352|PARP16	8528	1.10106	159.862	154.394	1.2295e-05	chr10:12,271,119	rs210983658	83736	161	203	0.447137	1	2.96466e-07	0.35152	0.0663842	0.00079992	0.000999334	0.0073314
ENSBTAG00000014807|DPP8	7622	1.08997	146.76	151.878	1.7628e-11	chr10:12,407,843	rs43617849	34133	60	65	0.143172	1	1.89108e-15	0.417569	0.0486093	9.999e-05	4.19512e-10	1.32613e-08
ENSBTAG00000015158|INTS14	7652	1.08619	158.732	154.166	2.45073e-12	chr10:12,532,284	rs43615832	65551	143	172	0.378855	1	2.04641e-16	0.540113	0.0604713	9.999e-05	5.78361e-11	2.13229e-09
ENSBTAG00000017095|DENND4A	7151	1.07468	169.329	157.675	7.58263e-06	chr10:12,661,320	rs43615895	104939	82	92	0.202643	1	2.06997e-07	0.327017	0.060906	0.00059994	0.000755033	0.00576425
ENSBTAG00000000371|DIS3L	6458	1.06292	211.341	160.843	2.64165e-06	chr10:12,930,714	rs43613232	-271093	54	55	0.121145	1	6.87778e-08	-0.405869	0.0725827	0.00029997	0.000338852	0.00286687
ENSBTAG00000000218|MAP2K5	6051	1.07752	205.44	159.921	2.63803e-05	chr10:14,387,176	rs43615171	4706	163	206	0.453745	1	1.29415e-06	-0.209735	0.0420844	0.00319968	0.00348427	0.0211368
ENSBTAG00000025822|CALML4	8315	1.10665	188.367	152.893	4.59978e-10	chr10:14,978,277	42	-57245	46	51	0.112335	1	2.10576e-13	-0.785499	0.100133	9.999e-05	1.45733e-08	3.45342e-07
ENSBTAG00000005565|CLN6	8321	1.06848	202.629	156.319	2.07692e-05	chr10:15,931,312	rs110123082	879874	58	65	0.143172	1	7.08697e-07	-0.365886	0.0715652	0.00149985	0.00280123	0.017607
ENSBTAG00000005994|SPESP1	9548	1.08727	232.013	154.59	3.66025e-27	chr10:15,766,598	rs383547497	3042	106	117	0.257709	1	1.17778e-36	1.19492	0.0772104	9.999e-05	6.47713e-27	2.27896e-24
ENSBTAG00000018320|RPLP1	10,352	1.06869	281.1	156.95	7.63701e-07	chr10:16,343,711	rs109203190	-116	146	177	0.389868	1	8.98626e-09	-0.438818	0.0732847	9.999e-05	0.00011656	0.00111761
ENSBTAG00000003915|LARP6	9511	1.07534	246.422	157.271	1.21899e-05	chr10:16,910,526	rs210793030	-768845	115	135	0.297357	1	3.76254e-07	0.3799	0.0724207	0.00069993	0.00187257	0.0125653
ENSBTAG00000012981|HEXA	5789	1.07173	203.871	159.259	4.31772e-08	chr10:19,301,470	rs210109918	36807	61	65	0.143172	1	2.58244e-10	0.701045	0.105572	9.999e-05	3.69977e-06	5.235e-05
ENSBTAG00000004990|NEO1	6380	1.1	205.811	158.721	1.47044e-05	chr10:20,087,197	rs209175048	198797	112	132	0.290749	1	5.44967e-07	0.258474	0.0500129	0.0019998	0.00161694	0.011075
ENSBTAG00000008218|NPTN	7181	1.05408	235.132	159.052	8.51689e-12	chr10:20,383,937	rs135733704	10586	71	75	0.165198	1	3.07447e-15	0.421517	0.0495036	9.999e-05	6.62022e-10	2.01029e-08
ENSBTAG00000025803|INSYN1	7518	1.07716	227.2	157.002	9.58821e-06	chr10:20,631,006	rs137282570	84112	32	34	0.0748899	1	2.6678e-07	-0.41585	0.0782109	0.00089991	0.0013103	0.00930141
ENSBTAG00000004788|SDR39U1	6858	1.07715	235.777	160.667	1.32789e-06	chr10:20,492,189	rs383678964	-239110	29	31	0.0682819	1	2.7504e-08	-0.651002	0.112778	0.00019998	0.000162306	0.00149342
ENSBTAG00000018422|RIPK3	6732	1.06835	225.682	160.687	1.14865e-11	chr10:20,823,615	rs134657532	-8927	142	165	0.363436	1	6.28861e-15	-0.633571	0.0753962	9.999e-05	6.51154e-10	1.98848e-08
ENSBTAG00000010235|NOP9	6754	1.08662	205.701	157.064	2.552e-09	chr10:20,855,751	rs133732371	-9412	93	102	0.22467	1	4.3635e-12	0.382778	0.0521137	9.999e-05	1.44315e-07	2.8312e-06
ENSBTAG00000002718|TINF2	6484	1.06603	205.156	158.389	2.94569e-05	chr10:20,155,417	rs109383549	-771189	29	30	0.0660793	1	1.33073e-06	0.466011	0.0936205	0.00369963	0.00417618	0.0244191
ENSBTAG00000002712|MDP1	6404	1.05532	200.532	158.969	1.67431e-08	chr10:20,947,201	rs210971584	907	34	37	0.0814978	1	7.0894e-11	-0.748628	0.108998	9.999e-05	1.63189e-06	2.50775e-05
ENSBTAG00000025778|EMC9	6432	1.07625	199.576	158.803	1.56737e-05	chr10:20,994,912	rs210593284	-15426	34	36	0.0792952	1	5.96978e-07	0.457808	0.0889132	0.00079992	0.00194488	0.0129485
ENSBTAG00000021394|FITM1	6430	1.07783	188.186	156.102	5.19988e-05	chr10:20,141,161	rs135524314	-876190	162	224	0.493392	1	2.38645e-06	-0.170283	0.035109	0.00369963	0.00656093	0.0352669
ENSBTAG00000017665|DHRS4	6394	1.10387	185.048	155.512	8.56258e-14	chr10:21,086,459	rs136387528	-1774	137	171	0.376652	1	2.89812e-18	0.61713	0.064482	9.999e-05	1.142e-12	5.83068e-11
ENSBTAG00000007097|THTPA	6987	1.08247	182.798	156.588	2.95927e-06	chr10:21,399,165	rs43620363	10729	51	52	0.114537	1	5.31953e-08	-0.433633	0.0768466	0.00019998	0.000280321	0.0024133
ENSBTAG00000040053|MYH6	7384	1.12019	203.057	156.774	1.44829e-20	chr10:21,494,322	rs110842645	-21213	93	112	0.246696	1	2.91803e-27	0.974399	0.0778784	9.999e-05	2.17498e-20	3.14304e-18
ENSBTAG00000037679|PPP1R3E	7549	1.09051	215.504	158.638	2.85486e-06	chr10:21,681,707	rs109746535	71137	89	99	0.218062	1	6.18261e-08	0.404399	0.0720466	0.00039996	0.000302424	0.00258707
ENSBTAG00000012725|C10H14orf93	6868	1.07868	191.345	157.654	1.24892e-05	chr10:21,888,814	rs137103675	49628	164	211	0.464758	1	4.01471e-07	-0.316724	0.0605335	0.0009999	0.00143329	0.0100554
ENSBTAG00000012723|HAUS4	6712	1.11941	172.495	152.603	1.43872e-05	chr10:21,912,228	rs110450958	25523	127	162	0.356828	1	3.13455e-07	0.336042	0.0636	0.00089991	0.00114652	0.00826011
ENSBTAG00000014824|MMP14	6561	1.07968	158.114	152.396	5.67568e-05	chr10:21,979,394	rs110946566	11836	49	50	0.110132	1	2.02868e-06	-0.324194	0.0663539	0.00369963	0.00592233	0.0325035
ENSBTAG00000014822|MRPL52	6550	1.07747	165.905	154.766	6.8226e-05	chr10:22,548,747	42	569303	135	159	0.35022	1	3.117e-06	0.211326	0.044109	0.00549945	0.00768356	0.0396931
ENSBTAG00000016658|ABHD4	5689	1.09441	139.573	154.073	4.39921e-08	chr10:22,215,208	rs384732990	14856	92	107	0.235683	1	1.32791e-10	-0.546864	0.0809181	9.999e-05	1.89541e-06	2.8832e-05
ENSBTAG00000021008|ZNF219	12,014	1.11176	226.397	152.52	1.35867e-05	chr10:26,385,917	rs110374672	388013	79	86	0.189427	1	2.87609e-07	-0.367856	0.0693871	0.00079992	0.00152903	0.0106075
ENSBTAG00000046482	12,564	1.0872	237.736	153.814	2.06519e-05	chr10:26,443,837	42	385495	29	29	0.0638767	1	5.70929e-07	0.910441	0.176499	0.00239976	0.00296233	0.0184476
ENSBTAG00000046189|RNASE13	12,685	1.08766	239.998	154.093	6.1411e-05	chr10:25,371,859	rs377962871	-697438	124	153	0.337004	1	2.57101e-06	-0.331571	0.0685958	0.00769923	0.00971654	0.0476263
ENSBTAG00000000328|TPPP2	12,757	1.11643	229.064	151.236	9.13927e-06	chr10:25,850,595	rs133708655	-222101	115	135	0.297357	1	1.47825e-07	0.403014	0.0741121	0.00089991	0.000966838	0.00714744
ENSBTAG00000008793|RNASE1	14,974	1.1084	282.246	154.497	2.79916e-05	chr10:26,281,741	rs109635358	-69498	65	69	0.151982	1	9.1349e-07	0.628228	0.124191	0.00339966	0.00443142	0.0256605
ENSBTAG00000046668|ANG2	14,676	1.08053	279.04	154.611	2.9984e-05	chr10:26,358,430	rs134296545	-42745	148	184	0.405286	1	1.01201e-06	-0.361994	0.0718723	0.00339966	0.00546731	0.0304712
ENSBTAG00000032869|RNASE10	13,772	1.10625	271.409	152.561	5.97033e-05	chr10:26,625,162	rs135127579	29116	169	207	0.455947	1	2.2025e-06	0.438312	0.0900434	0.00559944	0.00987979	0.0482075
ENSBTAG00000002743|OSGEP	14,324	1.09863	277.931	153.255	2.08348e-12	chr10:26,655,439	rs110918838	-18420	93	103	0.226872	1	1.334e-16	0.779468	0.0866386	9.999e-05	6.79623e-11	2.45529e-09
ENSBTAG00000001183|KLHL33	14,563	1.07425	289.477	155.077	2.03473e-05	chr10:25,790,066	rs109230124	-902852	38	38	0.0837004	1	6.22136e-07	0.459029	0.0893015	0.0019998	0.0038806	0.023074
ENSBTAG00000001179|TEP1	14,936	1.08755	269.086	152.354	1.14121e-07	chr10:26,406,582	rs385096873	-308556	30	30	0.0660793	1	3.90055e-10	0.667616	0.101666	9.999e-05	1.18877e-05	0.000147249
ENSBTAG00000006416|EMC4	13,810	1.07709	217.621	152.292	8.11071e-06	chr10:28,431,578	42	43241	34	34	0.0748899	1	1.38512e-07	0.594856	0.109126	0.00069993	0.00104524	0.0076238
ENSBTAG00000044029|AVEN	14,097	1.08096	245.421	155.097	1.65643e-11	chr10:28,456,633	rs381529255	-78424	72	75	0.165198	1	3.3885e-15	0.591445	0.0695839	9.999e-05	8.20511e-10	2.41454e-08
ENSBTAG00000025642|RYR3	12,480	1.08824	233.859	154.818	5.69484e-05	chr10:29,209,141	rs110574153	480433	156	191	0.420705	1	2.45071e-06	0.366026	0.0755586	0.00529947	0.00868469	0.0437305
ENSBTAG00000040206|ZNF770	6449	1.06722	219.709	164.259	9.48471e-10	chr10:30,426,730	rs137845141	-23766	147	179	0.394273	1	3.58559e-12	-0.420783	0.0570323	9.999e-05	7.19183e-08	1.50193e-06
ENSBTAG00000001364|DPH6	5216	1.05826	181.112	162.168	8.79153e-06	chr10:30,989,805	rs43619617	152755	135	162	0.356828	1	3.69515e-07	0.389542	0.0742055	0.00029997	0.00106551	0.00774721
ENSBTAG00000032518|SPRED1	6847	1.07553	182.702	157.944	6.71084e-05	chr10:34,395,484	rs718952658	547524	105	121	0.26652	1	3.83362e-06	-0.304393	0.0641527	0.00649935	0.00844977	0.042831
ENSBTAG00000016826|GPR176	4926	1.0623	129.574	156.164	3.73883e-05	chr10:35,578,862	rs208641874	123640	84	92	0.202643	1	1.54026e-06	-0.507737	0.102657	0.00189981	0.00337375	0.020582
ENSBTAG00000019076|PAK6	4482	1.05809	114.127	156.019	6.10693e-05	chr10:35,939,480	rs109052118	81900	125	153	0.337004	1	2.94305e-06	0.344009	0.0716124	0.00369963	0.00507417	0.0286827
ENSBTAG00000013485|ZFYVE19	3426	1.07852	114.308	158.721	1.02893e-05	chr10:36,126,938	rs134049424	-219999	138	167	0.367841	1	3.39892e-07	0.371826	0.0705969	0.00059994	0.00066845	0.00519638
ENSBTAG00000001671|RTF1	3822	1.09612	114.506	155.315	2.77411e-07	chr10:36,905,748	rs383752132	41548	76	80	0.176211	1	1.90648e-09	0.505036	0.0804423	9.999e-05	1.12424e-05	0.000140617
ENSBTAG00000001693|RPAP1	3868	1.07867	116.8	156.609	2.78643e-05	chr10:36,932,034	rs384278527	-6775	32	33	0.0726872	1	1.07547e-06	0.413515	0.0823148	0.00159984	0.0019996	0.0132403
ENSBTAG00000008868|CAPN3	5205	1.08576	140.847	156.236	7.88938e-05	chr10:38,511,327	rs133186634	799748	117	147	0.323789	1	4.21446e-06	0.201237	0.0426028	0.0039996	0.00722927	0.0379195
ENSBTAG00000005663|HAUS2	5948	1.10088	130.214	151.888	2.8601e-09	chr10:37,853,158	rs209740936	-21991	125	155	0.34141	1	2.21558e-12	-0.51168	0.0686054	9.999e-05	7.99372e-08	1.65234e-06
ENSBTAG00000013032|CCNDBP1	8987	1.08498	131.025	150.646	1.98038e-05	chr10:38,426,920	rs210327010	33390	137	174	0.38326	1	4.09711e-07	0.26762	0.05119	0.0009999	0.00150427	0.0104762
ENSBTAG00000004931|POLE2	6088	1.09104	178.535	157.54	2.54758e-05	chr10:42,490,474	rs381762365	-183406	120	136	0.299559	1	1.02718e-06	-0.454084	0.0902134	0.00179982	0.00266598	0.0168682
ENSBTAG00000015202|DMAC2L	6010	1.07472	127.483	153.524	2.28117e-05	chr10:43,220,235	rs382794949	262	29	29	0.0638767	1	6.38076e-07	0.766611	0.149295	0.00139986	0.00181589	0.0122339
ENSBTAG00000004780|CDKL1	6032	1.05226	137.304	157.437	9.06167e-07	chr10:43,278,108	rs132720624	44612	136	172	0.378855	1	1.19033e-08	-0.459543	0.0774397	9.999e-05	7.60135e-05	0.000767964
ENSBTAG00000031707|FRMD6	6793	1.062	152.817	156.071	7.92249e-05	chr10:43,987,668	rs134535650	-309354	82	96	0.211454	1	4.18866e-06	-0.343512	0.0727018	0.0059994	0.00890577	0.0445819
ENSBTAG00000011820|DAPK2	7054	1.07744	122.459	153.814	1.83331e-05	chr10:45,899,424	rs717457084	-49049	123	147	0.323789	1	4.8541e-07	0.470316	0.0905765	0.0009999	0.00135117	0.00954964
ENSBTAG00000019390|CA12	8309	1.08683	142.869	151.216	5.36987e-09	chr10:46,628,674	rs3423290729	-20731	89	97	0.213656	1	4.76267e-12	0.755476	0.103061	9.999e-05	2.1733e-07	4.11884e-06
ENSBTAG00000010952	8639	1.07669	157.054	153.12	5.56145e-05	chr10:47,968,319	rs134980876	-49517	101	117	0.257709	1	2.08626e-06	0.316172	0.0647934	0.00349965	0.00584279	0.0321324
ENSBTAG00000038920|VPS13C	8651	1.08262	155.378	152.158	8.58909e-05	chr10:48,106,749	rs109877068	71681	99	109	0.240088	1	3.52007e-06	-0.246343	0.0517105	0.00509949	0.0089427	0.0446903
ENSBTAG00000021538|MYO1E	7890	1.0928	180.278	153.472	1.77732e-06	chr10:51,175,770	rs43634434	217667	105	129	0.284141	1	1.94055e-08	-0.391318	0.0670045	9.999e-05	0.000145634	0.00135543
ENSBTAG00000012391|MINDY2	7026	1.07004	194.231	159.662	1.10041e-17	chr10:51,466,733	rs379849342	28431	24	24	0.0528634	1	5.57488e-23	1.06753	0.0958542	9.999e-05	1.94469e-16	1.79856e-14
ENSBTAG00000008575|CGNL1	5919	1.08122	157.104	153.607	2.37601e-05	chr10:52,939,538	rs43632082	170592	63	71	0.156388	1	6.79239e-07	0.57026	0.111343	0.00059994	0.00228197	0.0147853
ENSBTAG00000052391	6252	1.08151	109.719	151.951	4.4091e-05	chr10:53,668,403	rs42896976	20646	154	197	0.433921	1	1.38419e-06	-0.275274	0.0553967	0.00209979	0.00301383	0.0186969
ENSBTAG00000009151|PYGO1	9019	1.07413	169.097	156.246	6.94644e-05	chr10:54,410,533	rs382848427	-399567	141	180	0.396476	1	3.55626e-06	0.18945	0.0397869	0.00559944	0.00812711	0.0415468
ENSBTAG00000001342|RSL24D1	10,200	1.06491	170.936	154.839	6.23484e-06	chr10:55,140,661	rs208527686	41776	153	200	0.440529	1	1.22878e-07	-0.357352	0.0652655	0.00029997	0.000663878	0.00516829
ENSBTAG00000011022|ARPP19	5991	1.07554	151.767	157.188	2.87379e-05	chr10:57,874,547	rs378973279	55526	64	74	0.162996	1	1.1731e-06	-0.357736	0.0714774	0.00209979	0.00279136	0.0175517
ENSBTAG00000003763|MYO5C	5612	1.08161	148.812	155.863	1.93278e-05	chr10:58,217,245	rs134143828	155769	70	79	0.174009	1	6.19726e-07	-0.557131	0.108369	0.00119988	0.00171797	0.0116487
ENSBTAG00000017683|LYSMD2	4300	1.08658	153.612	158.306	2.21515e-05	chr10:58,563,243	rs521397672	-65806	52	57	0.125551	1	9.06465e-07	-0.608342	0.120221	0.0009999	0.00199787	0.013236
ENSBTAG00000014890|CYP19A1	4398	1.09621	145.886	157.22	6.28848e-05	chr10:58,824,981	rs110205629	-277260	34	35	0.0770925	1	3.33924e-06	0.776413	0.162577	0.00369963	0.00556798	0.0309046
ENSBTAG00000046553|SECISBP2L	5112	1.05702	167.969	158.886	3.60692e-05	chr10:60,921,404	rs383106826	-260838	22	23	0.0506608	1	1.80596e-06	0.445933	0.0907976	0.00219978	0.00440291	0.0255252
ENSBTAG00000027764|EID1	5032	1.07307	182.695	158.845	1.78148e-08	chr10:61,388,877	rs378957522	18513	167	223	0.491189	1	7.5674e-11	-0.346452	0.0505263	9.999e-05	1.2516e-06	1.98223e-05
ENSBTAG00000011998|DUT	6138	1.09207	174.112	155.129	4.60043e-05	chr10:62,057,807	rs384184905	-1773	55	59	0.129956	1	1.88051e-06	0.397429	0.0810676	0.00309969	0.00490743	0.027918
ENSBTAG00000004558|C10H15orf48	8397	1.06608	177.203	155.356	4.21746e-14	chr10:65,118,509	rs41590035	155921	158	212	0.46696	1	1.06462e-18	0.751801	0.0773582	9.999e-05	1.33564e-12	6.67202e-11
ENSBTAG00000036401|bta-mir-147	8357	1.09274	172.717	152.882	1.29427e-10	chr10:65,118,509	rs41590035	102651	158	212	0.46696	1	3.65668e-14	0.662303	0.0815093	9.999e-05	4.18561e-09	1.08217e-07
ENSBTAG00000025496|SORD	8073	1.1092	178.565	154.331	1.01575e-30	chr10:65,384,116	rs136735556	48549	131	159	0.35022	1	1.35881e-41	0.897179	0.0526449	9.999e-05	1.61342e-31	1.24349e-28
ENSBTAG00000014501|FERMT2	6688	1.05497	179.638	160.853	4.16729e-06	chr10:66,224,518	rs378423564	686767	44	47	0.103524	1	1.24895e-07	-0.392441	0.0717172	0.00029997	0.000491832	0.00397022
ENSBTAG00000001468|SAMD4A	5544	1.10417	160.657	153.534	5.41103e-07	chr10:67,299,508	rs384012389	236605	107	125	0.27533	1	3.83726e-09	-0.427353	0.0695072	9.999e-05	3.13103e-05	0.000350454
ENSBTAG00000030881|TMEM260	7287	1.07945	197.27	157.313	1.88458e-06	chr10:69,348,040	42	342890	25	25	0.0550661	1	3.1246e-08	1.01591	0.176756	0.00019998	0.000191582	0.0017284
ENSBTAG00000030824|L3HYPDH	5291	1.06829	104.955	159.166	2.55624e-26	chr10:71,761,229	rs133941927	13988	142	169	0.372247	1	1.58916e-34	1.03425	0.0698597	9.999e-05	6.39713e-26	1.99111e-23
ENSBTAG00000014096|PCNX4	4924	1.04188	104.3	160.397	2.38997e-05	chr10:72,068,796	rs382448318	-253125	78	86	0.189427	1	1.17935e-06	-0.382672	0.0764774	0.00149985	0.00190225	0.012717
ENSBTAG00000011796|TRMT5	5585	1.08472	142.023	157.944	7.65748e-07	chr10:73,107,221	rs136046169	-3756	144	173	0.381057	1	1.00397e-08	-0.410716	0.0688343	9.999e-05	4.83312e-05	0.000513618
ENSBTAG00000009641|MTHFD1	7129	1.09922	173.051	152.903	1.19896e-07	chr10:76,716,409	rs384284060	169864	92	102	0.22467	1	4.48718e-10	0.445573	0.0681139	9.999e-05	6.80566e-06	9.03606e-05
ENSBTAG00000001551|PLEKHG3	8182	1.0746	179.624	155.004	8.10018e-09	chr10:76,762,112	rs381091418	-75122	116	143	0.314978	1	1.51385e-11	-0.428765	0.0600966	9.999e-05	5.16465e-07	8.82681e-06
ENSBTAG00000003469|CHURC1	8328	1.08673	182.669	156.329	6.39661e-05	chr10:77,189,980	rs111001233	141954	142	187	0.411894	1	3.20342e-06	0.301291	0.0629669	0.00589941	0.00759524	0.0393499
ENSBTAG00000005897|FNTB	8366	1.09807	171.787	152.944	1.79514e-13	chr10:77,177,334	rs134064280	67921	142	186	0.409692	1	4.21469e-18	-0.584046	0.0613812	9.999e-05	2.74869e-12	1.28206e-10
ENSBTAG00000017994|MAX	8403	1.09778	196.867	155.843	6.17951e-05	chr10:76,402,809	rs136060843	-800549	34	34	0.0748899	1	2.95181e-06	0.591408	0.12313	0.00659934	0.00751626	0.0390407
ENSBTAG00000001948|VTI1B	3779	1.08147	118.959	156.402	1.04392e-12	chr10:79,552,741	rs207584796	17912	157	206	0.453745	1	1.05699e-16	0.498002	0.0551371	9.999e-05	1.86764e-11	7.55694e-10
ENSBTAG00000025434|ZFP36L1	4414	1.06597	209.878	162.53	8.45338e-06	chr10:81,507,483	rs135170215	892862	146	186	0.409692	1	3.61925e-07	0.330441	0.0628953	0.00049995	0.00113364	0.00818375
ENSBTAG00000009998|GALNT16	4452	1.10363	174.814	155.843	1.20937e-06	chr10:81,077,483	rs43637723	31445	132	162	0.356828	1	1.47975e-08	-0.326264	0.0553697	0.00029997	8.39284e-05	0.00083799
ENSBTAG00000017811|SLC39A9	4529	1.04336	189.376	161.847	3.67036e-05	chr10:81,154,643	rs109834194	-30805	80	88	0.193833	1	2.29644e-06	0.397397	0.0817924	0.00359964	0.00547977	0.0305301
ENSBTAG00000030595|COX16	5706	1.04019	201.248	162.613	9.90234e-06	chr10:82,269,583	rs384562915	249132	133	165	0.363436	1	4.47048e-07	-0.290593	0.0557789	0.00069993	0.00152382	0.0105804
ENSBTAG00000037932	5536	1.09936	174.389	154.932	3.8714e-05	chr10:82,270,921	rs134437513	154184	132	164	0.361233	1	1.46706e-06	-0.417633	0.0842592	0.00209979	0.00391492	0.0232184
ENSBTAG00000006786|MED6	5514	1.07252	189.42	159.538	7.09104e-09	chr10:82,226,992	rs207579501	68745	124	151	0.332599	1	2.46333e-11	-0.55555	0.0787875	9.999e-05	4.87937e-07	8.40942e-06
ENSBTAG00000038377|ADAM20	5477	1.07744	183.767	156.981	3.09857e-05	chr10:82,226,992	rs207579501	50845	124	151	0.332599	1	1.27631e-06	-0.363062	0.0728063	0.00259974	0.00367604	0.0221201
ENSBTAG00000045604|TTC9	5450	1.08567	194.54	158.607	5.05867e-06	chr10:82,269,993	rs136750684	-11709	159	211	0.464758	1	1.31505e-07	-0.356573	0.0652869	0.00049995	0.000523107	0.00417892
ENSBTAG00000011041|ZFYVE1	6125	1.06512	214.309	160.211	3.7318e-06	chr10:84,397,598	rs43650181	-89694	125	148	0.325991	1	1.01971e-07	0.302363	0.0548458	0.00029997	0.000488237	0.00394908
ENSBTAG00000011680|PAPLN	5292	1.04096	180.631	163.348	8.4927e-06	chr10:84,629,606	rs110090740	-72661	125	150	0.330396	1	3.89458e-07	0.385615	0.0736111	0.00049995	0.00115486	0.00829255
ENSBTAG00000046814|ACOT2	5180	1.08041	139.574	156.723	1.15418e-06	chr10:85,005,830	rs109231486	34320	142	186	0.409692	1	1.52537e-08	-0.408956	0.0694721	0.00029997	7.7006e-05	0.000777506
ENSBTAG00000002843|ACOT4	5173	1.0751	135.402	157.685	6.21385e-20	chr10:85,004,076	rs207641407	16182	131	146	0.321586	1	2.89769e-26	0.804896	0.0660063	9.999e-05	4.24763e-19	5.54125e-17
ENSBTAG00000009788	5103	1.07464	121.74	154.497	1.75529e-09	chr10:85,602,296	rs43651123	588471	134	166	0.365639	1	1.74223e-12	0.477947	0.0637412	9.999e-05	6.57041e-08	1.38286e-06
ENSBTAG00000010270	5070	1.069	122.863	155.574	1.00304e-06	chr10:84,996,862	rs208311317	-45448	136	152	0.334802	1	1.11687e-08	0.549872	0.0924715	9.999e-05	6.42329e-05	0.00066007
ENSBTAG00000020331|COQ6	4803	1.08368	108.041	152.334	6.92503e-07	chr10:85,211,692	rs382303186	-122218	58	61	0.134361	1	4.68375e-09	0.457877	0.0749269	9.999e-05	3.25525e-05	0.000362853
ENSBTAG00000014633|ABCD4	5164	1.08082	121.804	154.093	2.25766e-06	chr10:85,703,741	rs42810937	72193	134	160	0.352423	1	2.87113e-08	-0.465595	0.0807755	0.00019998	0.000136736	0.0012822
ENSBTAG00000021956|ISCA2	5203	1.04444	137.297	159.611	1.12455e-06	chr10:85,813,010	rs132774632	29037	123	155	0.34141	1	1.98819e-08	-0.415763	0.0712474	0.00029997	0.000102532	0.00100335
ENSBTAG00000020379|AREL1	5690	1.08426	130.635	154.57	5.74674e-07	chr10:85,913,862	rs135839116	-31907	96	109	0.240088	1	4.69452e-09	0.331204	0.0542019	9.999e-05	3.24815e-05	0.000362561
ENSBTAG00000006463|DLST	5398	1.07638	131.761	156.443	1.35247e-05	chr10:86,163,766	rs382781422	26062	152	181	0.398678	1	4.02859e-07	0.304354	0.0581773	0.00059994	0.00106133	0.00772375
ENSBTAG00000006688|RPS6KL1	5409	1.07967	118.263	153.938	7.30228e-05	chr10:86,157,431	rs110201468	-834	43	46	0.101322	1	3.21578e-06	0.580569	0.121355	0.00309969	0.0056836	0.0314385
ENSBTAG00000008664|EIF2B2	5383	1.07069	117.97	154.062	3.38907e-05	chr10:86,272,595	rs43640459	13115	81	88	0.193833	1	1.14351e-06	-0.336885	0.0672374	0.00159984	0.00261761	0.0165946
ENSBTAG00000016612|NEK9	5223	1.06187	124.894	156.278	3.68335e-05	chr10:86,373,084	rs210798255	40633	81	89	0.196035	1	1.52301e-06	-0.328095	0.0663032	0.0019998	0.00320166	0.019703
ENSBTAG00000040078|FLVCR2	4680	1.06857	139.572	157.861	1.96213e-12	chr10:86,921,307	rs380178308	157216	66	70	0.154185	1	3.39871e-16	1.02469	0.115727	9.999e-05	5.8705e-11	2.15451e-09
ENSBTAG00000011985	4620	1.07531	138.611	155.563	9.54635e-38	chr10:86,876,483	rs721433227	-5136	66	69	0.151982	1	7.64258e-51	1.36488	0.0680833	9.999e-05	3.02265e-38	5.86156e-35
ENSBTAG00000008735|VASH1	5865	1.09559	173.641	155.129	7.30509e-05	chr10:88,938,406	rs211645493	920664	154	195	0.429515	1	3.51002e-06	0.308885	0.06483	0.00489951	0.00795128	0.0408643
ENSBTAG00000002706|GSTZ1	7204	1.09125	215.582	157.716	1.57268e-07	chr10:88,513,938	rs210970151	-14978	73	82	0.180617	1	1.18628e-09	0.430796	0.0676781	9.999e-05	1.27226e-05	0.000156709
ENSBTAG00000020469|TMED8	7338	1.08884	219.361	158.224	6.03064e-06	chr10:88,637,500	rs137320177	85524	126	152	0.334802	1	1.60349e-07	0.475617	0.0877301	0.00019998	0.000705034	0.00544157
ENSBTAG00000020471|SAMD15	7625	1.06901	233.187	160.791	3.73294e-08	chr10:88,613,256	rs381686507	31522	102	115	0.253304	1	2.59513e-10	0.597928	0.0900555	9.999e-05	3.77826e-06	5.32212e-05
ENSBTAG00000020480|SPTLC2	7945	1.08621	230.267	156.288	1.71188e-13	chr10:88,788,074	rs109737951	98794	124	152	0.334802	1	8.95347e-18	0.496676	0.0528209	9.999e-05	4.80818e-12	2.13792e-10
ENSBTAG00000008136|SNW1	8381	1.08266	257.946	158.938	1.108e-05	chr10:88,853,866	rs136418583	165	58	64	0.140969	1	3.81795e-07	0.469743	0.0895996	0.00079992	0.00169473	0.0115297
ENSBTAG00000012106|ADCK1	8604	1.09078	262.19	157.954	5.85285e-05	chr10:89,230,276	rs3423312451	298600	88	103	0.226872	1	3.19993e-06	-0.273744	0.0572068	0.00719928	0.010003	0.0487353
ENSBTAG00000013652|GTF2A1	5808	1.07663	215.604	157.913	7.58006e-07	chr10:93,391,687	rs384429560	918447	90	102	0.22467	1	9.87184e-09	0.408624	0.0684468	0.00019998	8.09731e-05	0.000812492
ENSBTAG00000025308|STON2	6022	1.11297	205.756	154.218	4.64149e-05	chr10:92,514,996	rs43650595	-33283	101	113	0.248899	1	1.77459e-06	0.397938	0.0809622	0.00309969	0.00533691	0.0299198
ENSBTAG00000008083|SEL1L	6249	1.08852	239.983	159.921	4.9377e-06	chr10:92,753,484	rs379550274	-4932	35	36	0.0792952	1	1.43443e-07	-0.396478	0.0728283	0.00069993	0.000626854	0.00491076
ENSBTAG00000030453|ZC3H14	8891	1.06967	280.498	161.277	2.80714e-09	chr10:100,300,089	rs42653285	41893	132	160	0.352423	1	9.38284e-12	-0.404986	0.0561238	9.999e-05	2.86786e-07	5.27458e-06
ENSBTAG00000013136|EFCAB11	10,070	1.07574	334.166	158.669	1.55525e-07	chr10:101,682,068	rs380653868	215433	47	51	0.112335	1	1.31031e-09	-0.672397	0.105937	9.999e-05	2.38014e-05	0.000274573
ENSBTAG00000025644|CALM1	9565	1.07235	274.867	156.215	2.41935e-05	chr10:101,607,146	rs109889032	-398456	59	64	0.140969	1	8.62431e-07	-0.432696	0.0853302	0.00339966	0.00446551	0.0258277
ENSBTAG00000010906|RPS6KA5	7380	1.09461	183.71	153.369	4.25354e-05	chr10:101,936,774	rs381223337	-541857	71	76	0.167401	1	1.47475e-06	0.520589	0.105055	0.0019998	0.00471281	0.0269911
ENSBTAG00000044381|U6	5932	1.05388	140.586	155.129	5.69781e-05	chr10:102,804,390	rs110794234	35853	149	188	0.414097	1	2.51006e-06	0.391622	0.0809304	0.00439956	0.00600786	0.0328061
ENSBTAG00000012545|CASC4	5919	1.09186	132.261	151.185	8.30586e-06	chr10:102,548,359	rs110490879	-224232	139	162	0.356828	1	1.28835e-07	0.230953	0.0422544	9.999e-05	0.000563479	0.00446179
ENSBTAG00000001558|PATL2	4331	1.0379	100.078	154.683	5.0117e-14	chr10:103,067,250	rs209225167	7008	30	32	0.0704846	1	1.13438e-18	1.28112	0.13195	9.999e-05	1.84064e-12	8.89276e-11
ENSBTAG00000008241|MRPS5	10,288	1.07597	297.246	158.172	7.34459e-12	chr11:1,945,467	rs379124034	23056	168	224	0.493392	1	2.11531e-15	-0.565574	0.065972	9.999e-05	4.63867e-10	1.45216e-08
ENSBTAG00000017955|KCNIP3	10,641	1.08618	273.168	155.998	8.11351e-12	chr11:2,124,086	rs110541921	81808	99	113	0.248899	1	1.54835e-15	0.753937	0.0874509	9.999e-05	3.82843e-10	1.21975e-08
ENSBTAG00000011553|FAHD2A	10,728	1.09644	233.18	152.251	2.59016e-07	chr11:2,150,824	rs43653904	-2963	96	108	0.237885	1	1.19352e-09	0.341554	0.0536675	9.999e-05	2.2658e-05	0.000262882
ENSBTAG00000034995|ITPRIPL1	10,561	1.08547	234.227	153.99	6.79921e-13	chr11:2,429,571	rs43654504	2588	105	128	0.281938	1	3.39263e-17	-0.528014	0.0573705	9.999e-05	2.2288e-11	8.90695e-10
ENSBTAG00000012925|NCAPH	10,520	1.06511	250.025	157.292	1.33836e-06	chr11:2,474,686	rs381531752	40830	128	166	0.365639	1	1.97376e-08	0.451681	0.0773838	9.999e-05	0.000193074	0.00173896
ENSBTAG00000003975|LMAN2L	10,964	1.06798	231.342	155.708	5.76777e-05	chr11:1,915,856	rs109905588	-767786	153	192	0.422908	1	2.664e-06	-0.227634	0.0471698	0.00659934	0.00958917	0.0471705
ENSBTAG00000054062|CNGA3	8377	1.07766	157.858	157.344	5.43422e-11	chr11:3,599,741	rs43658943	-8	167	221	0.486784	1	2.61789e-14	0.613829	0.0750534	9.999e-05	1.9589e-09	5.33751e-08
ENSBTAG00000004814|INPP4A	8422	1.05315	158.726	158.058	1.76534e-06	chr11:3,801,682	rs377780509	150904	66	76	0.167401	1	3.08659e-08	0.427807	0.0744021	9.999e-05	0.000177222	0.00161233
ENSBTAG00000003965|LIPT1	8611	1.07904	160.352	153.835	2.54415e-05	chr11:4,254,529	rs381464049	-56714	137	178	0.39207	1	7.59842e-07	0.359318	0.0704845	0.00249975	0.00254437	0.0162128
ENSBTAG00000004544|TXNDC9	8579	1.07855	161.083	153.741	2.52182e-11	chr11:4,440,946	rs378989650	-2290	32	33	0.0726872	1	4.56554e-15	-1.07526	0.127201	9.999e-05	8.60013e-10	2.51608e-08
ENSBTAG00000004328|CHST10	11,193	1.08586	199.314	153.017	6.15035e-06	chr11:5,352,571	rs109584434	-148789	107	126	0.277533	1	1.01477e-07	-0.354128	0.064224	0.00049995	0.000662987	0.00516632
ENSBTAG00000009962|PDCL3	11,444	1.09865	202.457	151.702	4.79481e-05	chr11:5,670,444	rs208573355	89132	104	126	0.277533	1	1.52333e-06	-0.367729	0.0743134	0.00379962	0.00584786	0.0321493
ENSBTAG00000050215	11,546	1.09982	196.464	150.512	5.52201e-09	chr11:5,601,182	rs43660983	7477	117	139	0.306167	1	4.41739e-12	-0.674433	0.0918471	9.999e-05	2.6329e-07	4.9018e-06
ENSBTAG00000019697|NPAS2	11,053	1.0614	221.712	156.226	1.14131e-05	chr11:5,013,721	rs384621525	-833049	53	62	0.136564	1	3.14845e-07	-0.368763	0.0698048	0.0009999	0.00170395	0.0115827
ENSBTAG00000025898|TBC1D8	10,856	1.08359	205.494	152.986	2.27621e-06	chr11:6,108,820	rs110753700	130649	157	194	0.427313	1	2.5875e-08	0.48314	0.0835256	0.00019998	0.000237326	0.00207628
ENSBTAG00000021161|CREG2	10,535	1.08161	219.572	155.356	3.99896e-06	chr11:6,317,849	rs383848001	71083	103	126	0.277533	1	7.07717e-08	-0.512906	0.091818	0.00019998	0.000476524	0.00387176
ENSBTAG00000001706|SLC9A2	8128	1.0573	287.053	162.685	1.04992e-15	chr11:7,426,481	rs211213898	90942	118	139	0.306167	1	5.21973e-20	-0.66994	0.0659461	9.999e-05	5.63334e-14	3.5254e-12
ENSBTAG00000038462|TMEM182	7655	1.09164	253.349	158.731	1.18747e-06	chr11:7,471,008	rs41613825	11383	106	119	0.262115	1	1.95251e-08	-0.413336	0.0707889	9.999e-05	0.000137294	0.00128668
ENSBTAG00000006150|MRPS9	6821	1.07893	143.904	157.447	1.30112e-08	chr11:9,118,974	rs110489593	5015	122	146	0.321586	1	4.09836e-11	-0.442655	0.0635681	9.999e-05	6.38414e-07	1.07633e-05
ENSBTAG00000017189|POLE4	6913	1.07267	140.825	155.087	7.79363e-10	chr11:9,738,264	rs43663338	31587	59	63	0.138767	1	6.36614e-13	-0.667518	0.0870947	9.999e-05	3.31665e-08	7.3034e-07
ENSBTAG00000001844|MOGS	7415	1.07631	144.434	151.485	5.87956e-05	chr11:10,900,192	rs43667649	736130	65	71	0.156388	1	1.98429e-06	0.32637	0.0667329	0.00329967	0.00568037	0.0314385
ENSBTAG00000001840|INO80B	7399	1.10449	151.383	152.975	1.70475e-05	chr11:10,028,926	rs379749157	-141289	84	90	0.198238	1	4.08797e-07	-0.284671	0.0544467	0.00109989	0.00131884	0.00935709
ENSBTAG00000000489|WDR54	7257	1.08963	143.191	152.561	1.22026e-08	chr11:10,151,082	rs380248807	-50772	67	73	0.160793	1	1.83493e-11	-0.736625	0.103725	9.999e-05	5.11566e-07	8.75232e-06
ENSBTAG00000004887|DCTN1	7259	1.09468	146.538	153.265	1.05181e-06	chr11:10,064,830	rs108979733	-173801	43	44	0.0969163	1	9.24979e-09	-0.593927	0.0992799	9.999e-05	6.43386e-05	0.000660736
ENSBTAG00000050675|BOLA3	7040	1.06881	162.068	156.619	6.09019e-08	chr11:10,478,902	rs210803002	-26032	46	46	0.101322	1	2.90146e-10	0.789235	0.119226	9.999e-05	4.33221e-06	6.0083e-05
ENSBTAG00000015441|ACTG2	6407	1.08697	165.72	156.661	5.64441e-05	chr11:10,763,749	rs385854298	26846	137	168	0.370044	1	2.77588e-06	-0.369921	0.0767992	0.00249975	0.00596397	0.0326325
ENSBTAG00000009600|STAMBP	6167	1.07905	162.181	155.977	6.25856e-08	chr11:10,870,861	rs378404316	77584	134	166	0.365639	1	2.76775e-10	-0.588776	0.0888305	9.999e-05	3.94905e-06	5.5338e-05
ENSBTAG00000008765|PRADC1	6425	1.0947	151.28	155.884	7.68683e-09	chr11:11,215,928	rs134953979	338	81	91	0.200441	1	1.60875e-11	-0.384287	0.0539409	9.999e-05	3.05547e-07	5.57529e-06
ENSBTAG00000050078|SFXN5	6225	1.06837	139.725	156.019	1.79126e-05	chr11:11,331,690	rs110655968	-39472	89	97	0.213656	1	5.6677e-07	0.432494	0.0838185	0.00059994	0.00161039	0.0110582
ENSBTAG00000021961|SPR	6324	1.07112	135.539	155.791	1.17214e-07	chr11:11,554,483	rs43664192	5938	162	203	0.447137	1	6.30425e-10	-0.299726	0.0462518	9.999e-05	7.01615e-06	9.24726e-05
ENSBTAG00000014668|NAGK	6714	1.08893	138.163	155.025	0.00010433	chr11:13,159,983	rs383688306	-236675	86	102	0.22467	1	5.63588e-06	-0.311396	0.0668532	0.00739926	0.00943105	0.0466223
ENSBTAG00000002105|TEX261	6658	1.07774	134.041	154.352	4.33422e-05	chr11:13,509,426	rs135837829	80467	127	161	0.354626	1	1.63401e-06	0.247761	0.0502242	0.0029997	0.00375024	0.0224973
ENSBTAG00000007734|MEMO1	5893	1.05999	119.377	156.681	6.1205e-06	chr11:14,538,070	rs110573893	-7629	113	132	0.290749	1	1.42163e-07	0.334446	0.0614132	0.00049995	0.000461317	0.00377066
ENSBTAG00000048521	5118	1.09283	126.516	157.954	1.90468e-05	chr11:14,792,999	rs210520585	-29886	154	202	0.444934	1	7.21299e-07	-0.433825	0.0849158	0.00059994	0.0013193	0.00935709
ENSBTAG00000003861|GPATCH11	6224	1.10331	137.423	151.04	5.9401e-07	chr11:19,557,891	rs109166777	15291	146	185	0.407489	1	3.25171e-09	0.306719	0.0496371	9.999e-05	2.94614e-05	0.000332056
ENSBTAG00000048620|CEBPZOS	6265	1.07345	153.056	155.75	1.81863e-09	chr11:19,624,948	rs133000425	-5179	29	31	0.0682819	1	2.24281e-12	0.813109	0.10905	9.999e-05	8.89212e-08	1.80803e-06
ENSBTAG00000013923|QPCT	6101	1.08085	152.298	156.422	1.81352e-07	chr11:19,862,904	rs209340952	70733	42	43	0.0947137	1	1.22761e-09	-0.670465	0.105434	9.999e-05	1.14024e-05	0.000142398
ENSBTAG00000016167|ATL2	6290	1.07147	179.147	159.197	3.458e-06	chr11:20,847,435	rs134517537	174985	118	135	0.297357	1	8.3979e-08	-0.254835	0.0459002	0.00019998	0.000353916	0.0029772
ENSBTAG00000021102|GALM	6659	1.07415	217.563	161.826	3.50524e-06	chr11:20,700,429	rs385756852	-320648	43	47	0.103524	1	1.0884e-07	-0.64678	0.1176	0.00029997	0.000433176	0.00356429
ENSBTAG00000016442|MAP4K3	7942	1.09599	212.78	157.157	2.84811e-05	chr11:21,689,838	rs211108684	136892	132	161	0.354626	1	1.15633e-06	0.201703	0.0402764	0.0019998	0.00354377	0.0214575
ENSBTAG00000017318|TMEM178A	8160	1.10654	199.518	153.948	8.934e-07	chr11:21,909,135	rs135898633	-53706	113	128	0.281938	1	7.98349e-09	0.500749	0.0833147	0.00029997	6.76974e-05	0.00069347
ENSBTAG00000004722|THUMPD2	8304	1.08932	207.425	155.253	4.01682e-06	chr11:22,047,021	rs43672522	6294	153	211	0.464758	1	7.04891e-08	0.371008	0.0664066	0.00029997	0.000424729	0.00350369
ENSBTAG00000000705|COX7A2L	6502	1.0627	138.197	155.47	6.03883e-10	chr11:24,751,810	rs136403621	-5126	68	70	0.154185	1	4.80746e-13	-0.786335	0.101986	9.999e-05	2.92189e-08	6.54091e-07
ENSBTAG00000004159|SIX2	6019	1.08332	133.583	157.064	8.80054e-06	chr11:27,420,004	rs109953789	-5616	154	192	0.422908	1	2.39206e-07	0.373095	0.0698744	0.00049995	0.000645324	0.00504325
ENSBTAG00000007508|SRBD1	6123	1.09659	140.377	153.182	3.4292e-05	chr11:28,144,375	rs207630490	338350	112	130	0.286344	1	1.08256e-06	0.425398	0.0847041	0.00139986	0.00274598	0.0173
ENSBTAG00000003711|EPAS1	5620	1.08255	180.273	160.077	1.83323e-08	chr11:28,730,828	rs378623102	-4172	47	53	0.11674	1	9.28837e-11	0.485826	0.0712247	9.999e-05	1.12383e-06	1.80091e-05
ENSBTAG00000013734|ATP6V1E2	6400	1.10179	165.842	155.273	2.48145e-17	chr11:29,054,225	rs132830005	88058	130	161	0.354626	1	4.18102e-23	-0.79255	0.0709048	9.999e-05	1.34927e-16	1.29219e-14
ENSBTAG00000003358|MCFD2	5915	1.07111	158.112	160.491	2.47487e-09	chr11:29,364,684	rs43701536	5577	144	171	0.376652	1	7.0767e-12	0.436751	0.0601282	9.999e-05	1.32805e-07	2.62128e-06
ENSBTAG00000006474|EPCAM	6113	1.05956	132.422	159.787	1.99691e-15	chr11:29,786,876	rs110355411	4111	87	98	0.215859	1	5.64596e-20	-0.942281	0.0928583	9.999e-05	4.59017e-14	2.96805e-12
ENSBTAG00000017500|KCNK12	6273	1.0651	114.386	156.598	1.77545e-06	chr11:29,900,131	rs110950946	-14615	71	76	0.167401	1	2.68329e-08	-0.448425	0.0776191	0.00019998	0.000113463	0.00109244
ENSBTAG00000004168|STON1	6986	1.06608	114.513	153.162	1.39393e-10	chr11:30,857,632	rs43699068	21158	163	210	0.462555	1	4.27196e-14	0.518838	0.0640482	9.999e-05	4.73431e-09	1.22014e-07
ENSBTAG00000023999|GTF2A1L	6590	1.06343	122.29	157.53	5.80573e-09	chr11:30,912,934	rs380522774	-3751	129	164	0.361233	1	1.40913e-11	-0.60637	0.0848447	9.999e-05	2.81267e-07	5.20264e-06
ENSBTAG00000019458|ASB3	9387	1.0958	121.443	146.599	5.02801e-09	chr11:36,440,145	rs207903690	38803	150	183	0.403084	1	2.00668e-12	-0.404414	0.0541038	9.999e-05	1.48508e-07	2.90993e-06
ENSBTAG00000008068|ERLEC1	9155	1.07297	122.324	149.601	6.53662e-13	chr11:36,523,019	rs134804398	3255	97	108	0.237885	1	1.11131e-17	0.602633	0.0643098	9.999e-05	1.4193e-11	5.89009e-10
ENSBTAG00000020262|PSME4	9055	1.08499	122.976	148.918	5.15017e-05	chr11:36,697,295	rs110658931	124452	162	200	0.440529	1	1.34421e-06	-0.21029	0.0422653	0.0029997	0.00395321	0.0233856
ENSBTAG00000006861|C11H2orf73	8083	1.08637	145.154	152.106	2.31349e-05	chr11:37,113,432	42	78180	27	29	0.0638767	1	5.76821e-07	0.839458	0.162806	0.00189981	0.00197208	0.0131027
ENSBTAG00000011101|EML6	6574	1.1119	112.631	147.375	1.07779e-05	chr11:37,950,825	rs209679687	515327	138	175	0.385463	1	1.28413e-07	-0.424265	0.0776127	9.999e-05	0.000544035	0.00432476
ENSBTAG00000000295|CLHC1	6952	1.07728	148.074	153.876	1.61539e-06	chr11:38,620,543	rs43709728	687730	153	202	0.444934	1	1.77775e-08	0.334564	0.057121	9.999e-05	0.000121327	0.0011552
ENSBTAG00000015481|MTIF2	6789	1.07563	144.549	153.99	3.19911e-07	chr11:37,977,147	rs378942322	3644	31	32	0.0704846	1	1.97417e-09	0.851533	0.135772	9.999e-05	2.10195e-05	0.000245632
ENSBTAG00000017460|PRORSD1	6977	1.07556	147.198	153.534	1.82225e-14	chr11:38,026,993	rs210069243	22020	119	144	0.317181	1	2.09812e-19	-0.57678	0.0579299	9.999e-05	3.46402e-13	1.96032e-11
ENSBTAG00000017469|CCDC88A	6980	1.08101	145.096	153.431	7.87343e-05	chr11:37,894,530	rs208441475	-117961	118	144	0.317181	1	3.43242e-06	0.271484	0.0569205	0.00549945	0.00762555	0.0394564
ENSBTAG00000000542|CFAP36	7320	1.08729	147.918	151.329	6.08254e-06	chr11:38,225,209	rs384682939	13450	120	138	0.303965	1	8.48345e-08	0.323754	0.058335	0.00049995	0.000468907	0.00382138
ENSBTAG00000008909|PNPT1	7488	1.09077	155.98	152.189	1.83916e-05	chr11:38,306,527	rs133100771	-488	149	187	0.411894	1	4.2359e-07	-0.24962	0.0478107	0.00039996	0.00161666	0.011075
ENSBTAG00000033801|VRK2	7330	1.08164	145.872	153.545	1.67296e-08	chr11:40,840,458	rs137804766	151274	119	137	0.301762	1	3.27996e-11	-0.573134	0.0818533	9.999e-05	8.1936e-07	1.34088e-05
ENSBTAG00000002557|MRPL19	6635	1.06163	135.412	156.309	2.72216e-05	chr11:43,980,649	rs109830918	-38750	136	160	0.352423	1	1.01782e-06	-0.340951	0.0677108	0.00169983	0.00253541	0.0161685
ENSBTAG00000022461|SEPTIN10	7002	1.07183	153.211	156.723	5.66438e-06	chr11:44,312,644	rs378151500	45152	27	29	0.0638767	1	1.28642e-07	-0.487925	0.0892641	0.00029997	0.000506461	0.00407409
ENSBTAG00000032051|SULT1C4	6291	1.07084	151.996	158.13	6.32338e-05	chr11:44,012,287	rs798388514	-848885	25	27	0.0594714	1	3.59015e-06	0.705538	0.148238	0.00519948	0.00667044	0.0356681
ENSBTAG00000005614|UXS1	7661	1.07701	180.729	156.215	4.90787e-07	chr11:45,625,820	rs137169058	-95483	114	138	0.303965	1	4.57394e-09	0.404326	0.0661157	9.999e-05	4.17836e-05	0.000451447
ENSBTAG00000014159|TTL	8676	1.06562	186.526	156.961	1.24755e-06	chr11:46,247,296	rs135745183	38100	134	164	0.361233	1	1.73584e-08	-0.349547	0.0596322	9.999e-05	0.000130547	0.00123489
ENSBTAG00000052525|CHCHD5	8712	1.08617	170.775	153.7	1.12284e-13	chr11:46,321,389	rs208869271	38415	159	219	0.482379	1	2.66911e-18	0.498499	0.0520204	9.999e-05	2.20058e-12	1.05063e-10
ENSBTAG00000007895|SLC20A1	8876	1.08556	174.438	153.752	7.08479e-06	chr11:46,237,346	rs208114408	-115133	151	194	0.427313	1	1.32033e-07	0.29445	0.0539205	0.00029997	0.000670316	0.00520838
ENSBTAG00000002298|CKAP2L	9167	1.09984	179.4	153.296	6.71927e-05	chr11:46,451,239	rs136174441	-509	147	190	0.418502	1	2.73747e-06	0.407369	0.0845197	0.00559944	0.00736673	0.0384739
ENSBTAG00000019354|PAX8	10,749	1.12028	170.287	148.493	2.66942e-15	chr11:46,935,745	rs109157541	18664	135	167	0.367841	1	3.37325e-21	-0.782763	0.07417	9.999e-05	1.40986e-14	1.00082e-12
ENSBTAG00000004364|THNSL2	9130	1.08711	174.614	153.182	1.61704e-21	chr11:47,866,766	rs210277576	567	169	222	0.488987	1	3.53057e-29	0.697759	0.0531846	9.999e-05	6.5776e-21	1.01389e-18
ENSBTAG00000021140|RMND5A	8587	1.11839	163.914	152.158	1.55068e-05	chr11:48,187,589	rs382409647	49883	22	23	0.0506608	1	3.33986e-07	0.445788	0.0845814	0.00039996	0.00118544	0.00848578
ENSBTAG00000054778	7894	1.09895	160.392	151.93	4.06517e-05	chr11:48,642,754	rs207859076	3273	52	54	0.118943	1	1.23563e-06	0.559532	0.112048	0.00189981	0.00377705	0.0226089
ENSBTAG00000004823|MRPL35	7907	1.08942	164.519	152.644	2.26721e-27	chr11:48,667,619	rs207942985	8309	82	87	0.19163	1	2.16671e-37	1.16441	0.0741274	9.999e-05	2.34379e-27	8.62142e-25
ENSBTAG00000006482|PTCD3	7783	1.09916	157.933	152.064	4.06843e-07	chr11:48,730,963	rs207825205	3136	93	101	0.222467	1	2.17662e-09	-0.46411	0.074213	9.999e-05	2.35932e-05	0.000272754
ENSBTAG00000010691|USP39	8213	1.09897	148.574	153.058	6.6577e-09	chr11:49,402,088	rs110714598	44415	157	199	0.438326	1	8.59355e-12	-0.42527	0.0588135	9.999e-05	2.40775e-07	4.51558e-06
ENSBTAG00000018291|C11H2orf68	8505	1.08303	148.799	152.147	1.78894e-11	chr11:49,388,361	rs384874046	-9479	72	77	0.169604	1	2.04313e-15	0.857165	0.0999222	9.999e-05	4.97963e-10	1.55589e-08
ENSBTAG00000018289|TMEM150A	8495	1.07031	156.09	154.145	2.02863e-06	chr11:49,930,201	rs209316049	523611	94	115	0.253304	1	2.49508e-08	0.321042	0.055434	9.999e-05	0.000174175	0.00158639
ENSBTAG00000021934|RETSAT	8279	1.0819	118.916	150.336	3.58951e-11	chr11:49,642,757	rs109485740	556	78	91	0.200441	1	3.68688e-15	0.753606	0.0887996	9.999e-05	8.49161e-10	2.4898e-08
ENSBTAG00000038116	8302	1.10526	113.663	147.034	3.28898e-08	chr11:49,650,358	rs109531975	-11460	89	104	0.229075	1	3.17914e-11	0.453202	0.0646752	9.999e-05	9.56765e-07	1.55007e-05
ENSBTAG00000039218	6400	1.06765	121.725	155.015	0.0001043	chr11:59,534,705	rs382412211	-801698	127	153	0.337004	1	5.62965e-06	-0.442517	0.0949983	0.00689931	0.00911234	0.0453376
ENSBTAG00000019867|COMMD1	6163	1.06792	118.263	153.172	9.65887e-05	chr11:60,441,061	rs380686303	-54768	157	210	0.462555	1	4.45173e-06	-0.231019	0.0490358	0.00539946	0.00813484	0.0415601
ENSBTAG00000000899|TMEM17	5432	1.08166	95.2872	151.961	2.23475e-07	chr11:60,929,722	rs382087296	-74019	107	123	0.270925	1	9.38405e-10	-0.526024	0.082087	9.999e-05	8.53188e-06	0.000110206
ENSBTAG00000044173|EHBP1	5900	1.0807	89.6937	151.92	7.22078e-06	chr11:61,118,352	42	-67002	107	126	0.277533	1	1.13892e-07	-0.446178	0.0812609	0.00029997	0.000345442	0.002915
ENSBTAG00000000115|VPS54	4713	1.08617	76.4456	151.319	0.000183111	chr11:62,517,881	rs134971359	170335	62	65	0.143172	1	9.40672e-06	-0.260112	0.0572873	0.00739926	0.00925988	0.0458934
ENSBTAG00000016720|RAB1A	6046	1.07704	140.476	153.203	6.60167e-06	chr11:63,472,240	rs29003479	446	88	103	0.226872	1	1.13825e-07	0.212331	0.0386703	0.00029997	0.000523084	0.00417892
ENSBTAG00000049002|C1D	6208	1.05913	167.445	161.039	3.15191e-05	chr11:66,611,280	rs378684333	117695	32	34	0.0748899	1	1.77631e-06	0.555588	0.113042	0.0029997	0.00376142	0.0225393
ENSBTAG00000018401|APLF	6646	1.05504	148.638	157.944	3.88133e-05	chr11:67,026,545	rs208315139	161267	99	117	0.257709	1	1.8542e-06	0.413894	0.084373	0.00289971	0.00422833	0.0246348
ENSBTAG00000000141|NFU1	6315	1.07501	122.541	155.108	8.48714e-24	chr11:67,808,509	rs133731927	29568	98	106	0.23348	1	6.02786e-32	-0.98282	0.0702382	9.999e-05	2.68295e-23	5.56712e-21
ENSBTAG00000009343|AAK1	6395	1.08488	124.028	155.18	6.39349e-05	chr11:67,879,521	rs381501222	51029	61	63	0.138767	1	2.94345e-06	-0.299698	0.0623886	0.00409959	0.00504367	0.0285367
ENSBTAG00000001105|ANXA4	6053	1.08248	136.383	157.468	2.50664e-14	chr11:68,090,881	rs384636217	-5953	23	25	0.0550661	1	9.00599e-19	-0.933245	0.0957857	9.999e-05	3.73401e-13	2.09844e-11
ENSBTAG00000037746|SNRNP27	6230	1.06602	130.064	156.039	5.2029e-07	chr11:68,254,773	rs385317924	12706	43	45	0.0991189	1	4.85041e-09	0.53203	0.087155	9.999e-05	3.48728e-05	0.000385267
ENSBTAG00000054158|LCLAT1	5399	1.07972	134.586	157.416	8.36523e-06	chr11:69,288,045	rs109495657	64705	109	128	0.281938	1	2.30596e-07	0.375423	0.0702112	0.00049995	0.000632116	0.00494719
ENSBTAG00000007378|CLIP4	5205	1.09003	121.41	154.632	1.00276e-09	chr11:70,670,182	rs137274325	-1029	163	223	0.491189	1	8.30396e-13	-0.316446	0.0415248	9.999e-05	2.78893e-08	6.25192e-07
ENSBTAG00000031332|RBKS	4112	1.07491	162.43	157.188	3.93283e-06	chr11:71,907,760	rs109202135	72380	121	138	0.303965	1	8.24761e-08	0.400908	0.0721635	0.00029997	0.00035604	0.0029904
ENSBTAG00000003904|GPN1	4701	1.08616	180.521	157.737	3.34363e-13	chr11:72,055,795	rs110173630	12130	168	203	0.447137	1	3.09619e-17	0.64985	0.0705031	9.999e-05	7.64746e-12	3.32726e-10
ENSBTAG00000019515|SNX17	4877	1.05249	184.691	161.464	5.14078e-05	chr11:72,191,971	rs381625210	-94925	46	46	0.101322	1	3.46013e-06	-0.329676	0.0691474	0.00549945	0.00723191	0.0379195
ENSBTAG00000017423|TMEM214	4840	1.07616	145.014	159.818	3.51163e-06	chr11:72,565,577	rs132743458	-28216	96	108	0.237885	1	9.07946e-08	-0.364246	0.0657924	0.00019998	0.000276283	0.0023887
ENSBTAG00000008884|MAPRE3	4847	1.0764	146.271	159.041	1.13568e-05	chr11:72,609,229	rs135314920	-426	109	126	0.277533	1	3.97888e-07	-0.267362	0.051081	0.00049995	0.000983954	0.00724536
ENSBTAG00000010083|HADHB	5496	1.06573	137.798	158.017	2.14194e-31	chr11:73,227,441	rs109424583	1206	123	149	0.328194	1	1.44341e-41	0.802962	0.0471396	9.999e-05	3.82032e-31	2.57633e-28
ENSBTAG00000015037|GAREM2	5597	1.06331	140.11	157.923	2.1184e-09	chr11:73,276,733	rs110499665	-25406	124	148	0.325991	1	3.88912e-12	0.391835	0.0532069	9.999e-05	1.11464e-07	2.23273e-06
ENSBTAG00000007897|POMC	4495	1.07419	115.298	156.412	3.05885e-27	chr11:74,124,032	rs109081834	6520	146	190	0.418502	1	2.3646e-36	-0.650192	0.0422735	9.999e-05	5.2372e-27	1.88365e-24
ENSBTAG00000007888|EFR3B	4512	1.08529	116.692	155.843	9.59323e-10	chr11:74,150,975	rs439615600	24091	71	78	0.171806	1	9.58506e-13	-0.738566	0.0972177	9.999e-05	2.75208e-08	6.17787e-07
ENSBTAG00000018239|DNAJC27	4605	1.10757	120.307	152.375	1.06118e-08	chr11:74,331,653	rs110584516	59070	155	198	0.436123	1	1.47064e-11	0.573107	0.0802724	9.999e-05	2.82449e-07	5.21854e-06
ENSBTAG00000015012|PTRHD1	4997	1.06078	137.497	156.547	6.72347e-05	chr11:74,426,562	rs135703343	-5882	42	43	0.0947137	1	3.47861e-06	0.518876	0.108858	0.00469953	0.00673957	0.0359881
ENSBTAG00000015007|NCOA1	5021	1.07871	137.742	155.367	2.45205e-05	chr11:74,456,517	rs382327511	8837	109	129	0.284141	1	8.19724e-07	0.36946	0.0727043	0.0009999	0.00208038	0.0136692
ENSBTAG00000003407|SF3B6	6336	1.05372	176.859	159.6	2.79792e-05	chr11:74,151,189	rs135053159	-838907	41	43	0.0947137	1	1.36427e-06	0.558648	0.112353	0.00189981	0.00362519	0.0218932
ENSBTAG00000002034|MFSD2B	6505	1.09207	165.604	154.818	1.87379e-05	chr11:75,052,838	rs3423316887	17864	94	105	0.231278	1	5.44563e-07	-0.449696	0.0870103	0.00139986	0.00174677	0.0118093
ENSBTAG00000015490|HS1BP3	7663	1.11017	188.17	152.168	8.11883e-05	chr11:78,257,365	rs134097904	48473	151	194	0.427313	1	3.26046e-06	0.251411	0.0525856	0.00639936	0.00909434	0.0453038
ENSBTAG00000023928|RDH14	7303	1.08553	211.291	157.779	1.91839e-05	chr11:80,175,450	rs382046182	14900	174	225	0.495595	1	7.17897e-07	-0.356254	0.0697185	0.0009999	0.0024304	0.0156057
ENSBTAG00000019018	7978	1.07479	136.237	151.888	7.13537e-06	chr11:82,855,356	rs3423320154	-123485	101	112	0.246696	1	1.11702e-07	0.535299	0.0974226	0.00019998	0.000559559	0.00443292
ENSBTAG00000048286|E2F6	7065	1.08939	216.533	158.317	6.06534e-08	chr11:86,351,445	rs111022179	-28205	52	57	0.125551	1	3.59186e-10	0.558735	0.0848946	9.999e-05	4.6197e-06	6.35258e-05
ENSBTAG00000020297|SLC66A3	7076	1.06972	209.141	156.443	5.33604e-05	chr11:86,619,051	rs208249141	-460	47	51	0.112335	1	2.53401e-06	-0.472253	0.0976355	0.00619938	0.00786406	0.0405092
ENSBTAG00000002716|NOL10	7049	1.08062	203.492	156.681	1.06369e-31	chr11:86,992,049	rs110673722	20568	137	167	0.367841	1	2.55946e-42	-1.02069	0.0590892	9.999e-05	1.02067e-31	8.25977e-29
ENSBTAG00000004256|ODC1	7926	1.08633	183.453	154.859	7.73995e-05	chr11:88,103,768	rs211096917	906393	123	144	0.317181	1	3.72178e-06	0.349007	0.0734529	0.00629937	0.00939274	0.0464898
ENSBTAG00000004259|HPCAL1	8038	1.08536	187.01	155.139	8.36169e-06	chr11:87,250,956	rs209165500	37667	106	123	0.270925	1	1.8796e-07	-0.403094	0.0748	0.00049995	0.000866415	0.0064921
ENSBTAG00000007485|GRHL1	8223	1.0787	176.356	156.081	1.42961e-05	chr11:87,616,309	rs381710000	28857	38	41	0.0903084	1	4.20792e-07	-0.679403	0.130094	0.00139986	0.00151823	0.0105551
ENSBTAG00000007543|TAF1B	8405	1.09021	164.964	153.462	3.3797e-17	chr11:87,696,785	rs109725793	42678	160	207	0.455947	1	3.56139e-23	-0.751655	0.0671103	9.999e-05	2.77281e-16	2.50715e-14
ENSBTAG00000001140|IAH1	8721	1.07034	169.951	155.905	5.20209e-09	chr11:87,970,780	rs209670397	8811	90	99	0.218062	1	9.52076e-12	0.579247	0.0803007	9.999e-05	3.21532e-07	5.84062e-06
ENSBTAG00000019735|CPSF3	8689	1.05632	173.544	156.826	6.12078e-05	chr11:87,988,495	rs380672029	8209	95	106	0.23348	1	3.13083e-06	-0.378777	0.0790763	0.00639936	0.00797999	0.040924
ENSBTAG00000013063|ITGB1BP1	8576	1.0748	173.512	155.512	2.95717e-07	chr11:88,111,549	rs208133480	97715	159	213	0.469163	1	2.12795e-09	0.335235	0.0535696	9.999e-05	2.37089e-05	0.000273896
ENSBTAG00000021187|ID2	8066	1.06407	174.576	157.333	4.52073e-05	chr11:87,970,688	rs209581803	-634193	98	111	0.244493	1	2.16946e-06	-0.433176	0.0889275	0.00379962	0.00560358	0.0310702
ENSBTAG00000052273	8067	1.07979	155.754	152.623	2.4066e-06	chr11:88,613,735	42	4366	156	205	0.451542	1	2.6893e-08	-0.428449	0.0741669	0.00019998	0.00019274	0.00173788
ENSBTAG00000012827	10,187	1.09426	154.911	154.28	6.6301e-05	chr11:92,966,585	rs449782987	250648	106	125	0.27533	1	2.89271e-06	-0.402916	0.0838084	0.00489951	0.00636021	0.0343706
ENSBTAG00000018426|MRRF	8839	1.06825	138.845	153.389	1.36529e-17	chr11:93,227,919	42	86555	32	33	0.0726872	1	9.97378e-24	1.07373	0.0943571	9.999e-05	1.81933e-16	1.69229e-14
ENSBTAG00000015098|RABEPK	4261	1.06826	87.7049	152.344	1.33447e-05	chr11:96,123,751	rs136532086	38732	165	217	0.477974	1	2.76186e-07	0.295754	0.0556988	0.00019998	0.000716069	0.00551097
ENSBTAG00000050426|MVB12B	5067	1.05542	103.261	157.106	7.59495e-07	chr11:97,235,648	rs134789239	123417	145	178	0.39207	1	9.0717e-09	-0.309959	0.0517802	9.999e-05	4.53331e-05	0.000486227
ENSBTAG00000006948|GARNL3	5168	1.05946	108.148	156.702	2.08552e-05	chr11:98,366,759	rs109702340	339301	135	164	0.361233	1	7.35279e-07	0.473073	0.0926719	0.00139986	0.00152781	0.0106036
ENSBTAG00000006963|RPL12	4694	1.06573	93.8686	156.516	2.23374e-46	chr11:98,181,013	rs109615977	1354	53	58	0.127753	1	3.16648e-62	1.38759	0.0579324	9.999e-05	2.74213e-47	1.47938e-43
ENSBTAG00000012844|LRSAM1	4689	1.04533	85.6304	153.617	1.53111e-05	chr11:98,334,274	rs384778122	150580	63	69	0.151982	1	3.73292e-07	-0.350551	0.066805	0.00049995	0.000951012	0.00705069
ENSBTAG00000013510|TOR2A	4387	1.05133	82.6438	155.853	6.94458e-05	chr11:98,404,029	rs442214635	-7694	33	35	0.0770925	1	3.45553e-06	-0.478401	0.100335	0.00269973	0.00429454	0.0249756
ENSBTAG00000015375|SH2D3C	4397	1.0878	85.0667	154.414	0.000126204	chr11:97,589,191	rs383253560	-832634	140	172	0.378855	1	6.9882e-06	0.320389	0.0695154	0.0049995	0.00689595	0.0366298
ENSBTAG00000004695|CDK9	4370	1.07002	85.222	156.195	4.77112e-06	chr11:99,445,371	rs109634313	983723	85	103	0.226872	1	9.72722e-08	-0.265799	0.0481307	0.00019998	0.000228203	0.0020095
ENSBTAG00000016218|PTGES2	4310	1.05818	84.7634	156.547	3.32473e-19	chr11:98,735,300	rs109450773	-23210	122	142	0.312775	1	1.84746e-25	0.616437	0.051641	9.999e-05	2.99248e-18	3.50966e-16
ENSBTAG00000012274|CIZ1	4291	1.04489	82.0699	156.485	9.79224e-12	chr11:98,798,202	rs110562147	3940	129	156	0.343612	1	2.20669e-15	-0.319896	0.0373432	9.999e-05	3.07865e-10	9.96559e-09
ENSBTAG00000004664|COQ4	4105	1.06745	85.9575	155.108	4.30677e-38	chr11:98,923,011	rs517324020	3900	131	157	0.345815	1	1.84803e-51	-0.761084	0.0375806	9.999e-05	1.46507e-38	3.38745e-35
ENSBTAG00000012485|SPOUT1	4257	1.09874	120.472	156.019	2.71865e-11	chr11:99,302,582	rs451052180	6107	63	65	0.143172	1	7.98158e-15	-0.550469	0.0657993	9.999e-05	4.55194e-10	1.43055e-08
ENSBTAG00000036101|KYAT1	4284	1.07519	121.076	156.733	1.58856e-13	chr11:99,397,585	rs136695139	84326	117	140	0.30837	1	9.00419e-18	0.703246	0.0747962	9.999e-05	2.90975e-12	1.34555e-10
ENSBTAG00000055215	4332	1.06003	125.01	157.54	6.65594e-08	chr11:99,301,617	rs137178860	-41269	61	63	0.138767	1	3.68141e-10	0.840547	0.127799	9.999e-05	4.0162e-06	5.60847e-05
ENSBTAG00000036099	4367	1.05437	127.269	159.145	1.80223e-15	chr11:99,398,036	rs109783447	46744	118	142	0.312775	1	4.15107e-20	0.669354	0.0656739	9.999e-05	4.60331e-14	2.96805e-12
ENSBTAG00000013030|LRRC8A	4349	1.06756	122.553	155.584	1.74385e-10	chr11:99,403,612	rs133023234	9409	122	148	0.325991	1	9.10401e-14	0.548917	0.0687888	9.999e-05	6.29093e-09	1.58104e-07
ENSBTAG00000038831|PHYHD1	4312	1.08129	128.629	157.665	2.32672e-06	chr11:99,390,950	rs133724923	-33368	112	135	0.297357	1	4.28675e-08	0.31776	0.0558898	9.999e-05	0.000149231	0.00138626
ENSBTAG00000010626|SH3GLB2	4338	1.0575	134.77	158.358	8.06853e-06	chr11:99,474,824	rs132674166	-14982	150	197	0.433921	1	2.38753e-07	0.296812	0.0555839	0.00109989	0.000715849	0.00551097
ENSBTAG00000010653|MIGA2	4318	1.06699	128.087	156.961	3.19356e-11	chr11:99,516,494	rs137196103	5896	76	91	0.200441	1	1.19191e-14	-0.485185	0.0584358	9.999e-05	1.08915e-09	3.11447e-08
ENSBTAG00000019513|C11H9orf50	5024	1.07419	160.022	158.658	6.92249e-05	chr11:100,442,978	rs132812618	432394	68	76	0.167401	1	4.20005e-06	-0.293724	0.0621726	0.00619938	0.00763139	0.039474
ENSBTAG00000002837|TOR1B	5255	1.08269	154.007	154.849	1.24224e-05	chr11:100,202,765	rs109225639	14724	137	167	0.367841	1	3.12948e-07	0.319241	0.0604163	0.00059994	0.00109789	0.00795049
ENSBTAG00000020307|C11H9orf78	5372	1.08297	154.978	154.114	6.13052e-07	chr11:100,217,969	rs135177361	11707	90	102	0.22467	1	4.86612e-09	0.557861	0.0913956	9.999e-05	4.24576e-05	0.000458118
ENSBTAG00000020747|ASS1	6417	1.0911	197.553	155.977	5.31146e-05	chr11:100,768,179	rs108966334	-1988	84	94	0.207048	1	2.43283e-06	-0.521986	0.107717	0.0039996	0.00661416	0.0354523
ENSBTAG00000013072|FUBP3	6750	1.07486	216.882	160.077	1.40151e-05	chr11:100,660,494	rs209870406	-221773	59	66	0.145374	1	5.71567e-07	0.406024	0.0787156	0.00149985	0.0019022	0.012717
ENSBTAG00000017473|LAMC3	6610	1.07651	193.04	157.282	1.21438e-05	chr11:101,285,366	rs135132521	60048	108	127	0.279736	1	3.74689e-07	0.503884	0.09604	0.00089991	0.00142399	0.00999448
ENSBTAG00000004542|FAM78A	6672	1.04589	187.404	159.714	8.23315e-11	chr11:101,458,898	rs137829764	8143	152	205	0.451542	1	7.03105e-14	0.415333	0.0517797	9.999e-05	6.62568e-09	1.65234e-07
ENSBTAG00000010805|POMT1	6931	1.09133	169.561	153.938	3.7698e-07	chr11:101,715,369	rs211537003	92443	70	80	0.176211	1	2.45496e-09	-0.358812	0.0575806	0.00019998	2.53962e-05	0.000290486
ENSBTAG00000020791|RAPGEF1	6613	1.06097	180.412	158.275	2.09229e-05	chr11:101,658,827	rs381646465	-38167	33	37	0.0814978	1	8.38381e-07	-0.389106	0.0766428	0.00189981	0.0026102	0.0165606
ENSBTAG00000004092|AK8	6594	1.07541	185.348	155.895	1.4728e-15	chr11:102,900,970	rs136461329	126059	150	190	0.418502	1	1.2938e-20	-0.713742	0.0688908	9.999e-05	2.97956e-14	2.001e-12
ENSBTAG00000030319|GBGT1	6276	1.07338	204.489	156.433	1.27243e-09	chr11:103,057,925	rs136870985	-78907	118	133	0.292952	1	1.54721e-12	0.437244	0.0581602	9.999e-05	8.27909e-08	1.70479e-06
ENSBTAG00000006008|CAMSAP1	6866	1.08892	238.333	156.288	1.57197e-05	chr11:102,787,278	rs134169833	-607604	43	48	0.105727	1	4.86457e-07	0.510194	0.0982648	0.00119988	0.00218633	0.0142397
ENSBTAG00000001352|ENTR1	8717	1.08158	283.255	159.083	9.17593e-06	chr11:103,733,087	rs210845149	-125759	32	35	0.0770925	1	3.01353e-07	0.539195	0.101892	0.0009999	0.00153994	0.0106695
ENSBTAG00000048781	8754	1.11038	279.148	155.066	5.91289e-06	chr11:104,127,679	rs109922624	-525	34	35	0.0770925	1	1.16832e-07	0.693161	0.126361	0.00029997	0.000773239	0.00588658
ENSBTAG00000042930	8733	1.07591	292.045	158.13	4.19061e-06	chr11:104,115,321	rs110608558	-14675	107	120	0.264317	1	9.80566e-08	0.53841	0.0975232	0.00049995	0.00071073	0.00548031
ENSBTAG00000055222|SNORA17A	8733	1.08245	288.852	157.468	9.26307e-10	chr11:104,143,550	rs109735553	12392	106	124	0.273128	1	1.19645e-12	0.621515	0.0822061	9.999e-05	7.40437e-08	1.54433e-06
ENSBTAG00000042482	8733	1.08055	290.504	158.079	6.12934e-09	chr11:104,143,550	rs109735553	12391	106	124	0.273128	1	1.64285e-11	0.596126	0.0837181	9.999e-05	5.91359e-07	1.00326e-05
ENSBTAG00000030384|SURF1	8433	1.0986	291.474	157.841	8.60502e-06	chr11:104,276,557	rs132808560	17185	43	51	0.112335	1	2.4854e-07	0.308056	0.057779	0.00079992	0.00132741	0.00940225
ENSBTAG00000051577|FAM163B	7966	1.07869	260.575	157.157	3.55856e-10	chr11:104,522,293	rs210945960	70359	75	84	0.185022	1	3.14952e-13	0.798253	0.102614	9.999e-05	2.50378e-08	5.65973e-07
ENSBTAG00000004510|SARDH	7794	1.07469	269.53	158.596	1.24175e-14	chr11:104,602,449	rs3423323471	80780	103	118	0.259912	1	4.68678e-19	-0.663312	0.0674169	9.999e-05	4.49852e-13	2.47648e-11
ENSBTAG00000048155|FCN1	4453	1.05526	130.556	157.851	1.87145e-05	chr11:104,702,470	rs209023724	-738192	101	115	0.253304	1	6.98741e-07	0.395395	0.0772915	0.00119988	0.0017085	0.011599
ENSBTAG00000052600	3108	1.05798	112.839	158.058	3.561e-08	chr11:104,834,350	rs135619298	-740276	106	124	0.273128	1	1.7093e-10	0.596157	0.0887975	9.999e-05	1.90637e-06	2.89443e-05
ENSBTAG00000009599	1166	1.03429	68.5307	164.642	9.79381e-06	chr11:105,156,662	rs207531568	-684760	75	82	0.180617	1	5.18983e-07	-0.526322	0.101637	0.00059994	0.000514679	0.00412584
ENSBTAG00000012121|NOXA1	44	0.978047	9.8177	206.141	6.66895e-06	chr11:106,342,894	rs378062591	-62440	86	99	0.218062	1	4.93106e-06	-0.358406	0.0764489	9.999e-05	8.15454e-05	0.000817221
ENSBTAG00000030247|NSMF	44	0.988172	9.50256	202.031	0.000364953	chr11:105,514,762	42	-919212	127	161	0.354626	1	0.000260921	0.227123	0.0611541	0.00339966	0.00371871	0.022333
ENSBTAG00000012126|PNPLA7	44	0.997829	9.85566	203.543	0.000482185	chr11:106,199,687	rs134292107	-240334	83	89	0.196035	1	0.000367462	0.26633	0.0735561	0.0039996	0.00480139	0.0274401
ENSBTAG00000038691|DPH7	43	0.989142	8.79677	205.033	0.000117286	chr11:106,146,054	rs379019108	-376755	27	28	0.061674	1	8.97405e-05	-0.410714	0.102844	0.00129987	0.00111562	0.00806085
ENSBTAG00000010420|PCDH17	13,212	1.06228	211.856	156.526	5.21396e-05	chr12:4,151,578	rs208972410	-955026	143	173	0.381057	1	2.47182e-06	0.402353	0.0830898	0.00589941	0.00807185	0.0413296
ENSBTAG00000034885|RGCC	9053	1.09414	235.1	156.102	4.42179e-08	chr12:11,462,163	rs384733139	-132365	73	82	0.180617	1	1.76087e-10	0.5943	0.0885903	9.999e-05	3.38311e-06	4.8328e-05
ENSBTAG00000001133|VWA8	8686	1.07202	251.178	159.487	2.77443e-06	chr12:12,106,641	rs110166819	431376	95	108	0.237885	1	6.45484e-08	0.351783	0.0627684	0.00019998	0.000399747	0.00331608
ENSBTAG00000019054|EPSTI1	9658	1.08954	245.473	156.278	4.55499e-05	chr12:13,441,051	rs208648256	425653	136	162	0.356828	1	2.02472e-06	-0.408692	0.083641	0.00589941	0.00714136	0.0375635
ENSBTAG00000034785|DNAJC15	9478	1.0713	257.286	160.046	5.77614e-09	chr12:13,230,253	rs109090767	88685	74	83	0.182819	1	2.02133e-11	0.731881	0.103298	9.999e-05	5.53095e-07	9.41308e-06
ENSBTAG00000009416|GPALPP1	7650	1.0733	192.545	158.286	1.91637e-08	chr12:15,162,835	rs133817715	5623	136	171	0.376652	1	7.72341e-11	0.364486	0.053184	9.999e-05	1.4277e-06	2.224e-05
ENSBTAG00000034495|GTF2F2	7383	1.09041	184.396	155.191	5.05407e-07	chr12:15,241,405	rs110960092	-41380	126	144	0.317181	1	4.23418e-09	0.51783	0.0844759	9.999e-05	3.86684e-05	0.000421163
ENSBTAG00000044275	7678	1.12366	182.803	153.938	3.47736e-07	chr12:15,490,042	rs378293396	18680	45	49	0.10793	1	2.19861e-09	-0.700507	0.112047	9.999e-05	1.81812e-05	0.000215419
ENSBTAG00000016529|SLC25A30	7769	1.08721	189.018	155.387	9.43191e-06	chr12:14,664,509	rs135585978	-876882	84	92	0.202643	1	2.26188e-07	-0.355927	0.0665159	0.00069993	0.000986351	0.0072597
ENSBTAG00000019502|MED4	7839	1.104	160.102	154.176	3.0033e-11	chr12:17,892,709	rs109324579	-4045	140	171	0.376652	1	6.33397e-15	0.553733	0.0659041	9.999e-05	6.2585e-10	1.92208e-08
ENSBTAG00000003109|ITM2B	7867	1.08325	152.26	153.276	4.95009e-06	chr12:18,028,708	rs137624489	-7454	70	76	0.167401	1	7.72818e-08	-0.239209	0.0429572	0.00019998	0.000398977	0.00331151
ENSBTAG00000006640|RB1	7765	1.07471	143.927	151.826	1.31743e-05	chr12:18,463,360	rs136235939	344793	162	204	0.449339	1	2.58935e-07	0.264877	0.0497592	0.00049995	0.00114738	0.00826011
ENSBTAG00000006647|RCBTB2	7568	1.07055	149.235	155.232	6.40586e-05	chr12:18,061,057	rs135860304	-180624	27	28	0.061674	1	2.9624e-06	-0.518953	0.108063	0.00459954	0.00664203	0.0355376
ENSBTAG00000034222|CAB39L	5991	1.08021	121.732	151.681	9.05168e-07	chr12:18,947,979	rs207715123	28058	113	133	0.292952	1	6.28992e-09	0.553592	0.0914201	9.999e-05	5.11904e-05	0.000540454
ENSBTAG00000034269|RCBTB1	5640	1.0587	119.879	153.721	4.53528e-06	chr12:19,151,796	rs136718919	52764	87	97	0.213656	1	7.16136e-08	0.552709	0.0989851	0.00029997	0.000340768	0.00287856
ENSBTAG00000016998|ARL11	5542	1.06342	119.992	154.694	3.55702e-27	chr12:19,186,475	rs109687372	6653	170	225	0.495595	1	1.1954e-36	0.999924	0.0646194	9.999e-05	1.18192e-26	4.07008e-24
ENSBTAG00000018410|EBPL	5452	1.06742	116.467	153.431	1.7928e-10	chr12:19,209,828	rs208985877	6370	130	153	0.337004	1	6.3534e-14	0.683041	0.084983	9.999e-05	6.15224e-09	1.54858e-07
ENSBTAG00000018829|SPRYD7	5369	1.06927	128.849	156.412	4.8751e-08	chr12:19,258,727	rs133818514	-139792	77	88	0.193833	1	2.09316e-10	-0.538581	0.0806527	9.999e-05	2.6575e-06	3.9066e-05
ENSBTAG00000020149|RNASEH2B	4946	1.06336	140.434	161.257	1.04668e-07	chr12:19,642,386	rs137673375	-704016	94	101	0.222467	1	1.05869e-09	-0.494339	0.077408	9.999e-05	7.06282e-06	9.3012e-05
ENSBTAG00000046408|FAM124A	5215	1.05234	132.846	161.526	2.2741e-07	chr12:20,625,762	rs378902529	32960	126	152	0.334802	1	3.00552e-09	0.524852	0.084737	9.999e-05	1.7127e-05	0.000203824
ENSBTAG00000010353|ATP7B	4725	1.07172	128.217	158.503	2.66436e-06	chr12:21,281,041	rs209630298	-61881	53	59	0.129956	1	5.56955e-08	0.619866	0.110027	0.00019998	0.000186682	0.00168777
ENSBTAG00000020612|NEK3	4760	1.07752	131.934	160.263	1.07773e-22	chr12:21,560,198	rs3423335982	8845	90	102	0.22467	1	1.63731e-29	-0.999649	0.0755875	9.999e-05	3.97572e-22	7.23e-20
ENSBTAG00000016635|COG6	6574	1.06187	190.262	160.035	1.76573e-12	chr12:22,758,797	rs109352090	60271	87	93	0.204846	1	4.68463e-16	0.699328	0.0794217	9.999e-05	8.47886e-11	3.02269e-09
ENSBTAG00000053045	9194	1.07526	213.99	157.613	3.38519e-05	chr12:23,741,993	rs208358356	66382	173	223	0.491189	1	1.50778e-06	0.447035	0.0902994	0.0029997	0.00481699	0.0275196
ENSBTAG00000051486|UFM1	9199	1.10152	210.728	155.977	1.24126e-07	chr12:23,649,092	rs110257472	-31585	73	89	0.196035	1	6.97263e-10	-0.378964	0.0586445	9.999e-05	8.5592e-06	0.000110461
ENSBTAG00000005351|RFXAP	8715	1.09587	155.369	153.897	6.40362e-05	chr12:24,991,400	rs378106060	184362	84	92	0.202643	1	2.68171e-06	0.414056	0.0858259	0.00379962	0.0060937	0.0332188
ENSBTAG00000051461|SERTM1	8556	1.09576	160.555	155.201	3.18817e-05	chr12:25,155,765	rs110918845	254631	139	181	0.398678	1	1.15275e-06	-0.396615	0.0791861	0.00209979	0.00295087	0.0183904
ENSBTAG00000008040|SPART	7492	1.11061	128.928	151.485	7.0224e-21	chr12:25,182,108	rs384785524	5973	71	74	0.162996	1	1.34624e-28	0.654842	0.050623	9.999e-05	8.69432e-21	1.31512e-18
ENSBTAG00000053984	7146	1.08699	110.421	149.808	3.50939e-05	chr12:25,486,780	rs521279156	140060	141	184	0.405286	1	8.45818e-07	0.354015	0.0697566	0.00059994	0.00229497	0.0148458
ENSBTAG00000013984|KL	5054	1.09237	119.961	153.679	3.55223e-05	chr12:28,200,911	rs384964377	149885	108	126	0.277533	1	1.18226e-06	0.519685	0.10387	0.00159984	0.00246425	0.0157769
ENSBTAG00000006771|FRY	4847	1.08327	130.973	158.306	1.69014e-06	chr12:28,985,282	rs384034681	237560	115	130	0.286344	1	2.98662e-08	0.328945	0.0571445	9.999e-05	0.000105829	0.00102997
ENSBTAG00000015132|RXFP2	5288	1.05277	136.923	160.594	4.26076e-06	chr12:30,132,617	rs110508653	920302	156	196	0.431718	1	1.25606e-07	0.400366	0.0731807	0.00019998	0.000384756	0.00320663
ENSBTAG00000033412|B3GLCT	6153	1.10554	150.005	153.969	3.9038e-06	chr12:29,677,897	rs109676573	41524	60	63	0.138767	1	5.98086e-08	0.586687	0.1044	9.999e-05	0.000254438	0.00221164
ENSBTAG00000008271|MEDAG	6085	1.07884	168.324	157.737	4.44009e-05	chr12:30,694,946	rs384131543	697822	156	202	0.444934	1	2.1827e-06	0.235384	0.0483357	0.0029997	0.00488645	0.0278417
ENSBTAG00000012170|UBL3	5980	1.09042	150.108	153.741	3.36123e-11	chr12:30,811,058	rs135316164	4828	160	205	0.451542	1	6.77221e-15	0.403747	0.0481131	9.999e-05	8.61236e-10	2.51608e-08
ENSBTAG00000048386	5339	1.07952	160.952	158.783	5.18936e-05	chr12:32,132,662	rs211051091	-156526	116	151	0.332599	1	2.89654e-06	-0.248784	0.0517514	0.00389961	0.005487	0.0305494
ENSBTAG00000008642|POLR1D	5418	1.07039	141.684	154.953	1.29431e-05	chr12:32,259,367	rs381834748	-60341	53	55	0.121145	1	3.33852e-07	-0.380071	0.0721113	0.00069993	0.00113977	0.00821701
ENSBTAG00000015614|LNX2	5444	1.09023	151.348	156.184	2.60534e-09	chr12:32,297,322	rs108967423	-25595	79	87	0.19163	1	3.90781e-12	-0.637715	0.0866042	9.999e-05	1.00098e-07	2.02258e-06
ENSBTAG00000017179|USP12	6354	1.06913	157.807	156.35	7.54434e-06	chr12:32,677,912	rs109416247	22845	151	181	0.398678	1	1.82604e-07	-0.311609	0.0577604	0.00029997	0.000724544	0.00556033
ENSBTAG00000014619|WASF3	6228	1.08253	167.236	156.578	3.50176e-14	chr12:32,985,057	rs378750919	71316	141	161	0.354626	1	1.12801e-18	-0.704922	0.0725982	9.999e-05	6.67766e-13	3.6026e-11
ENSBTAG00000006177|ZDHHC20	4122	1.09055	117.919	155.895	1.27106e-07	chr12:35,569,733	rs211645521	46070	110	122	0.268722	1	7.12517e-10	0.331266	0.0512943	9.999e-05	5.26426e-06	7.12988e-05
ENSBTAG00000003315|MRPL57	4059	1.08086	103.267	152.22	6.88534e-08	chr12:35,434,284	rs211048772	-148525	81	88	0.193833	1	1.90608e-10	0.451951	0.067512	9.999e-05	2.63047e-06	3.8739e-05
ENSBTAG00000014286|IFT88	3904	1.05306	87.6555	153.193	2.9356e-07	chr12:35,896,124	rs385725186	43014	43	45	0.0991189	1	1.59319e-09	-0.812168	0.128685	9.999e-05	1.43537e-05	0.00017428
ENSBTAG00000011726|CRYL1	3974	1.05359	86.455	154.042	1.44097e-05	chr12:35,980,413	rs210831288	51398	41	47	0.103524	1	3.56657e-07	-0.510274	0.097068	0.00039996	0.000849987	0.00639862
ENSBTAG00000038662|GJB6	4342	1.06581	78.181	149.715	0.000173882	chr12:36,215,786	rs385989071	163482	29	31	0.0682819	1	7.83725e-06	-0.644095	0.140553	0.00729927	0.00988589	0.0482228
ENSBTAG00000005760|TBC1D4	9384	1.06223	164.12	154.383	5.3741e-06	chr12:50,380,044	rs43699861	49880	142	170	0.374449	1	9.62047e-08	0.247349	0.0447717	0.00039996	0.000553771	0.00439137
ENSBTAG00000054578|COMMD6	8900	1.06737	177.178	156.526	1.97188e-07	chr12:50,553,145	rs109256879	-17724	64	72	0.15859	1	1.3912e-09	-0.492203	0.0776813	0.00019998	1.69875e-05	0.000202461
ENSBTAG00000018846|CLN5	6323	1.06947	156.221	158.627	2.63907e-07	chr12:52,135,045	rs110202885	29716	137	162	0.356828	1	2.62969e-09	0.30085	0.0483781	9.999e-05	1.98273e-05	0.000232355
ENSBTAG00000000869|OBI1	8626	1.08761	173.713	152.334	6.29713e-09	chr12:53,744,367	rs109048279	-11972	145	177	0.389868	1	7.10284e-12	-0.537663	0.0740273	9.999e-05	3.15996e-07	5.74651e-06
ENSBTAG00000010129|SLITRK5	11,393	1.07049	272.46	159.797	1.73795e-05	chr12:62,307,362	rs379654550	11441	50	55	0.121145	1	7.41146e-07	-0.568704	0.111442	0.00259974	0.00313941	0.0193584
ENSBTAG00000003569|DZIP1	7466	1.0963	166.167	150.781	2.34458e-13	chr12:73,073,454	rs136346961	62823	104	126	0.277533	1	3.54014e-18	-0.633072	0.0663532	9.999e-05	3.70973e-12	1.67715e-10
ENSBTAG00000012065|DNAJC3	7802	1.07446	193.461	154.57	2.47359e-05	chr12:73,120,151	rs134302815	24814	59	65	0.143172	1	7.77075e-07	-0.416649	0.0818072	0.0019998	0.00310283	0.0191604
ENSBTAG00000039065|HS6ST3	8920	1.09249	209.975	152.106	8.85517e-12	chr12:73,354,079	rs135944824	-9718	166	223	0.491189	1	7.63618e-16	-0.594782	0.0681288	9.999e-05	2.77866e-10	9.10377e-09
ENSBTAG00000039374|IPO5	8748	1.08913	208.233	155.46	6.24202e-10	chr12:75,023,117	rs137231265	-6567	87	100	0.220264	1	5.01921e-13	-0.371002	0.0481621	9.999e-05	3.03912e-08	6.74735e-07
ENSBTAG00000000146|FARP1	8360	1.06744	208.699	157.779	6.86832e-14	chr12:75,161,826	rs207644168	-19058	134	161	0.354626	1	3.7557e-18	0.704438	0.0739011	9.999e-05	2.58333e-12	1.21544e-10
ENSBTAG00000005682|UBAC2	7958	1.06139	180.112	156.164	1.40354e-07	chr12:76,021,744	rs382834109	-57910	96	113	0.248899	1	8.4223e-10	0.430799	0.0670212	9.999e-05	1.28471e-05	0.000158122
ENSBTAG00000004165|CLYBL	7661	1.08481	150.286	151.495	1.09122e-11	chr12:76,647,291	rs380136234	216604	63	68	0.14978	1	8.93957e-16	-0.930599	0.106892	9.999e-05	2.84024e-10	9.28672e-09
ENSBTAG00000010672|PCCA	7165	1.07968	206.167	158.4	3.47452e-05	chr12:77,168,645	rs133066356	355725	122	148	0.325991	1	1.65709e-06	0.384479	0.0779868	0.00289971	0.00464727	0.0266913
ENSBTAG00000046552|GGACT	7814	1.0784	188.863	154.414	7.44878e-06	chr12:77,775,825	rs110654943	599690	155	194	0.427313	1	1.50363e-07	0.443898	0.0816824	0.00039996	0.000811344	0.00614488
ENSBTAG00000025221|TEX30	9922	1.09139	200.42	150.874	5.54418e-07	chr12:78,983,471	rs207666430	-24642	28	29	0.0638767	1	2.89596e-09	0.998902	0.161092	9.999e-05	4.64025e-05	0.000495726
ENSBTAG00000011466|NAXD	6279	1.0709	182.046	154.352	7.65924e-28	chr12:85,268,403	rs208777995	43556	85	93	0.204846	1	1.2171e-37	1.09822	0.0695629	9.999e-05	2.33613e-27	8.62142e-25
ENSBTAG00000011471|CARS2	6275	1.06602	195.215	157.416	2.84511e-07	chr12:85,293,565	rs378391732	55298	50	52	0.114537	1	2.52671e-09	-0.368091	0.0591204	9.999e-05	2.825e-05	0.000319292
ENSBTAG00000004041|ANKRD10	6705	1.08799	178.978	153.472	3.87145e-05	chr12:85,309,674	rs110562753	-17405	88	101	0.222467	1	1.30766e-06	0.27764	0.0557349	0.00249975	0.00428565	0.0249371
ENSBTAG00000020726|ARHGEF7	7001	1.0929	177.069	152.768	7.09797e-05	chr12:86,160,971	rs110479483	725777	146	185	0.407489	1	2.836e-06	0.342104	0.0710942	0.00549945	0.0079752	0.0409124
ENSBTAG00000000446|ATP11A	6165	1.06744	146.623	151.92	1.59964e-05	chr12:86,388,012	rs383231161	99870	123	147	0.323789	1	3.41303e-07	0.364654	0.0692465	0.00119988	0.00151168	0.0105187
ENSBTAG00000016385|F10	5360	1.06468	120.295	150.408	2.24245e-06	chr12:86,485,170	rs110460954	-14592	52	58	0.127753	1	1.92581e-08	0.626096	0.107178	0.00019998	0.00015408	0.00142583
ENSBTAG00000019440|PROZ	5300	1.08312	123.281	150.501	4.87881e-05	chr12:86,702,055	42	185838	33	36	0.0792952	1	1.41738e-06	0.681143	0.137217	0.0019998	0.00377772	0.0226089
ENSBTAG00000021725|PCID2	5263	1.07885	126.377	152.023	5.87659e-05	chr12:86,529,013	rs135302644	-1478	76	80	0.176211	1	2.06757e-06	-0.432229	0.0885411	0.00319968	0.00485356	0.0277089
ENSBTAG00000010242|LAMP1	4957	1.06752	116.342	151.298	1.72954e-05	chr12:86,164,559	rs209889856	-428624	67	72	0.15859	1	3.59752e-07	-0.383756	0.0730258	0.00059994	0.00128314	0.00912862
ENSBTAG00000010246|GRTP1	4892	1.07521	116.824	150.978	1.04207e-13	chr12:86,138,646	rs41678883	-466430	36	37	0.0814978	1	1.19734e-18	0.855483	0.0881839	9.999e-05	1.77855e-12	8.64439e-11
ENSBTAG00000015704|TMCO3	4395	1.08769	106.305	150.605	5.54526e-10	chr12:86,773,404	rs132730496	90471	104	129	0.284141	1	1.80083e-13	0.478542	0.060807	9.999e-05	1.31679e-08	3.12955e-07
ENSBTAG00000019967|RASA3	3755	1.0787	97.725	151.961	6.13712e-05	chr12:86,989,588	rs41683292	80707	84	100	0.220264	1	2.18427e-06	0.411808	0.0845668	0.00259974	0.00386042	0.0229625
ENSBTAG00000051419	3521	1.08847	79.3534	146.713	4.38095e-06	chr12:86,492,095	rs208408078	-571996	103	121	0.26652	1	3.32594e-08	-0.366062	0.0638259	9.999e-05	0.0001652	0.00151565
ENSBTAG00000053845	3118	1.06258	81.0702	151.236	0.000117752	chr12:86,572,941	rs380715510	-602259	56	60	0.132159	1	5.08335e-06	-0.507327	0.108373	0.00439956	0.00690961	0.0366783
ENSBTAG00000006548|MCCC1	5032	1.06311	79.1477	156.661	1.03999e-11	chr1:83,963,325	rs42548525	2638	148	191	0.420705	1	2.48078e-15	-0.589208	0.0689277	9.999e-05	2.13868e-10	7.18144e-09
ENSBTAG00000002462|MRPL47	5510	1.07633	140.29	160.987	8.19715e-09	chr1:87,500,401	rs383593890	-18134	106	126	0.277533	1	3.65778e-11	-0.498191	0.0713419	9.999e-05	3.91431e-07	6.9002e-06
ENSBTAG00000050978	5013	1.05047	124.209	158.545	1.42386e-07	chr1:87,740,117	rs43248818	16789	163	221	0.486784	1	1.14827e-09	0.383699	0.0602228	0.00019998	9.95997e-06	0.000126532
ENSBTAG00000037393|ZNF639	5074	1.06395	131.567	160.749	2.94384e-06	chr1:87,784,588	rs133389539	3730	52	55	0.121145	1	7.85528e-08	-0.539273	0.0968992	9.999e-05	0.000227826	0.00200727
ENSBTAG00000035144|PLCXD1	5309	1.05513	116.5	160.863	4.63339e-06	chr1:88,468,294	rs132707344	127384	113	136	0.299559	1	1.4358e-07	0.412957	0.075858	0.00059994	0.00034796	0.00293319
ENSBTAG00000019060|CLDN11	7400	1.09167	166.011	155.667	1.05329e-05	chr1:96,716,407	rs136665342	-283556	122	159	0.35022	1	2.69113e-07	0.47269	0.0889312	0.00029997	0.000936844	0.00696181
ENSBTAG00000004154|SKIL	7403	1.06216	178.997	159.88	4.4533e-05	chr1:97,054,214	rs209703960	18712	54	56	0.123348	1	2.56376e-06	-0.35331	0.0730838	0.00379962	0.00572055	0.0315766
ENSBTAG00000049676	7366	1.05341	176.381	159.321	5.23053e-05	chr1:97,673,821	rs385660668	616619	98	108	0.237885	1	3.04215e-06	0.43745	0.0912037	0.00519948	0.00698434	0.0369779
ENSBTAG00000016228|NMD3	5250	1.08071	112.405	155.719	2.35975e-07	chr1:106,243,228	rs207646450	93061	119	138	0.303965	1	1.60781e-09	-0.292485	0.0463555	9.999e-05	1.09335e-05	0.00013739
ENSBTAG00000014713|RARRES1	6429	1.0624	103.846	156.826	2.77852e-05	chr1:108,652,400	rs209476299	-155097	85	96	0.211454	1	1.08997e-06	0.449056	0.089441	0.00109989	0.0019464	0.0129533
ENSBTAG00000027795|GFM1	6176	1.06277	104.758	158.162	8.45815e-06	chr1:108,901,456	rs209435977	48944	38	38	0.0837004	1	2.49833e-07	0.566939	0.106356	9.999e-05	0.000554295	0.00439337
ENSBTAG00000009336|LXN	6182	1.04731	108.165	160.801	1.49848e-06	chr1:108,773,076	rs383979651	-93956	118	140	0.30837	1	3.26465e-08	0.432861	0.075425	9.999e-05	0.000105067	0.00102502
ENSBTAG00000012120|TIPARP	5845	1.04924	78.0835	158.12	3.30084e-05	chr1:111,853,259	rs137684517	925056	133	165	0.363436	1	1.51575e-06	-0.323425	0.0653458	0.00119988	0.00187898	0.0126031
ENSBTAG00000013013|GMPS	6969	1.04564	92.7354	157.199	4.91433e-14	chr1:111,749,596	rs43265455	16695	141	168	0.370044	1	2.07935e-18	-0.62015	0.0644667	9.999e-05	1.35673e-12	6.73579e-11
ENSBTAG00000006142|DHX36	11,066	1.05925	120.041	153.938	1.30045e-06	chr1:113,200,382	rs136213088	-126188	148	185	0.407489	1	1.33114e-08	0.294984	0.0498891	9.999e-05	9.04923e-05	0.000898539
ENSBTAG00000004564|MBNL1	5916	1.0571	143.215	159.186	2.85865e-05	chr1:115,505,212	rs378901013	201493	53	57	0.125551	1	1.3597e-06	0.206239	0.0414718	0.00239976	0.00291106	0.0181633
ENSBTAG00000009106|EIF2A	7063	1.09065	161.897	156.712	8.39602e-05	chr1:117,656,707	rs43263973	100083	88	98	0.215859	1	4.73664e-06	-0.255735	0.0544435	0.00689931	0.00877792	0.0440802
ENSBTAG00000053963	7006	1.06072	152.012	156.412	2.00188e-05	chr1:117,765,597	rs43262765	28099	76	85	0.187225	1	6.79752e-07	0.566844	0.11068	0.00139986	0.002081	0.0136692
ENSBTAG00000022227|PLSCR2	8879	1.08897	135.964	153.586	2.25047e-06	chr1:121,944,482	rs385454587	-1891	143	177	0.389868	1	2.71224e-08	-0.327468	0.0567029	9.999e-05	0.000143122	0.00133666
ENSBTAG00000007933|DIPK2A	10,312	1.07393	191.844	156.164	1.39288e-05	chr1:124,879,288	rs110918086	13195	162	217	0.477974	1	4.09213e-07	-0.38386	0.0734207	0.00069993	0.00166642	0.0113807
ENSBTAG00000008714|CLSTN2	8659	1.08125	166.39	152.789	4.08476e-06	chr1:128,813,169	rs133303325	427773	32	33	0.0726872	1	5.65976e-08	0.844099	0.149914	0.00019998	0.000362274	0.00303961
ENSBTAG00000051936	8741	1.07341	150.953	153.71	5.10946e-05	chr1:129,557,511	rs41255641	143238	136	163	0.359031	1	1.94465e-06	0.235999	0.0482113	0.00459954	0.00520328	0.0292617
ENSBTAG00000014843|COPB2	8022	1.0661	118.404	153.596	3.60288e-05	chr1:129,752,614	rs383527525	45726	27	27	0.0594714	1	1.19733e-06	0.835598	0.167104	0.00189981	0.00288266	0.0180138
ENSBTAG00000047608|MRPS22	7950	1.07547	119.639	154.953	9.01639e-05	chr1:130,158,570	rs381714628	417478	31	31	0.0682819	1	4.60469e-06	-0.709107	0.150757	0.00519948	0.0073714	0.0384858
ENSBTAG00000015198|DZIP1L	8316	1.06353	104.987	153.483	9.86033e-11	chr1:131,126,256	rs109545111	110903	154	189	0.4163	1	2.82131e-14	0.626676	0.0767354	9.999e-05	3.13086e-09	8.1787e-08
ENSBTAG00000015221|PCCB	4236	1.07488	98.3904	156.857	2.1884e-06	chr1:133,011,986	rs109176784	91603	116	140	0.30837	1	3.6456e-08	0.435972	0.0762546	0.00019998	0.000110691	0.00107021
ENSBTAG00000015377|EPHB1	5547	1.08119	132.916	156.36	2.18926e-05	chr1:133,504,383	rs135706685	-582644	158	193	0.42511	1	7.63147e-07	0.492628	0.0966523	0.00129987	0.0017444	0.0118031
ENSBTAG00000000905|RAB6B	7438	1.08057	162.844	156.102	4.76001e-14	chr1:135,560,498	rs381024458	91769	163	210	0.462555	1	1.51491e-18	-0.727532	0.0752636	9.999e-05	9.52071e-13	4.95475e-11
ENSBTAG00000000526|TOPBP1	8032	1.07348	167.884	156.485	3.18451e-11	chr1:135,821,848	rs3423123583	68333	126	160	0.352423	1	1.08261e-14	0.403974	0.0485662	9.999e-05	1.2766e-09	3.61852e-08
ENSBTAG00000004495|UBA5	9828	1.07418	117.567	152.934	5.22917e-09	chr1:136,830,165	rs378196462	-42591	94	107	0.235683	1	6.04352e-12	-0.479062	0.0657123	9.999e-05	2.05925e-07	3.93494e-06
ENSBTAG00000031010|ACAD11	9889	1.06298	112.754	152.934	1.34568e-17	chr1:137,054,083	rs41607164	148306	55	57	0.125551	1	8.39693e-24	-1.03909	0.091119	9.999e-05	1.72099e-16	1.61943e-14
ENSBTAG00000053358	11,354	1.05668	90.8647	151.516	6.72885e-06	chr1:138,012,456	rs43087711	-320791	26	29	0.0638767	1	9.93603e-08	0.897807	0.1627	0.00029997	0.000392053	0.00326073
ENSBTAG00000018749|NUDT16	10,491	1.0505	99.6741	154.352	6.9779e-15	chr1:138,640,770	rs798254858	93378	45	48	0.105727	1	7.01445e-20	-0.710541	0.0702392	9.999e-05	1.65497e-13	9.83159e-12
ENSBTAG00000007462|ASTE1	10,183	1.06984	107.149	154.104	3.06441e-06	chr1:139,552,787	rs380823309	713360	60	66	0.145374	1	4.3582e-08	0.546481	0.0961739	9.999e-05	0.000181803	0.00164937
ENSBTAG00000013600|PSMG1	10,419	1.07654	129.33	151.744	1.00632e-08	chr1:139,263,602	rs135865413	37887	44	44	0.0969163	1	1.23976e-11	-0.827785	0.115473	9.999e-05	4.45909e-07	7.76026e-06
ENSBTAG00000018768|HMGN1	10,011	1.0376	161.397	159.3	4.73754e-05	chr1:139,437,801	rs377774180	31755	85	97	0.213656	1	2.66669e-06	0.377574	0.0782438	0.00419958	0.00623941	0.0338762
ENSBTAG00000023106	10,114	1.06926	160.6	157.116	3.05925e-16	chr1:139,413,794	rs377962729	-8807	103	118	0.259912	1	2.19807e-21	-0.629504	0.0593035	9.999e-05	5.70644e-15	4.31583e-13
ENSBTAG00000013629|GET1	10,103	1.06749	155.733	155.356	5.89943e-05	chr1:139,034,802	rs42911398	-408299	105	111	0.244493	1	2.67552e-06	-0.429794	0.0890786	0.00379962	0.00646774	0.0348354
ENSBTAG00000021272|ABCG1	10,669	1.08018	224.057	155.698	5.53544e-05	chr1:142,654,027	rs43281552	165321	159	219	0.482379	1	2.51876e-06	0.378413	0.0782132	0.0059994	0.00836269	0.0424828
ENSBTAG00000021286|SLC37A1	10,264	1.09895	214.952	155.646	8.83597e-07	chr1:142,835,162	rs136798657	20334	143	179	0.394273	1	9.48536e-09	0.486559	0.0813976	9.999e-05	7.77885e-05	0.000784428
ENSBTAG00000018186|PDXK	8202	1.08152	232.453	158.565	8.4058e-07	chr1:143,780,821	rs381878214	-1560	66	70	0.154185	1	1.21408e-08	-0.761769	0.128451	9.999e-05	9.39051e-05	0.000929574
ENSBTAG00000000524|CSTB	7911	1.09232	239.846	158.689	1.04474e-09	chr1:143,837,568	42	-9368	57	64	0.140969	1	1.71241e-12	0.476925	0.0635806	9.999e-05	5.90907e-08	1.25017e-06
ENSBTAG00000007106|GATD3A	7797	1.09551	224.991	158.296	1.31181e-11	chr1:144,111,152	rs109139989	-37768	134	164	0.361233	1	4.70144e-15	0.463036	0.0548057	9.999e-05	4.33173e-10	1.36399e-08
ENSBTAG00000019589|CFAP410	7590	1.09458	239.002	161.143	1.12806e-08	chr1:144,358,779	rs110741732	17381	50	52	0.114537	1	5.67535e-11	-0.608189	0.0880539	9.999e-05	7.68183e-07	1.26224e-05
ENSBTAG00000017321|SUMO3	7159	1.0858	224.497	158.752	1.30743e-05	chr1:144,601,616	rs381280156	-85520	58	59	0.129956	1	4.67761e-07	-0.627239	0.120617	0.00069993	0.00171011	0.0116051
ENSBTAG00000021771|PTTG1IP	7274	1.06522	231.265	160.387	2.5971e-05	chr1:145,056,698	rs42339186	343526	51	55	0.121145	1	1.31375e-06	-0.260298	0.0522641	0.00369963	0.00416761	0.024404
ENSBTAG00000017010|FAM207A	7229	1.07857	237.454	160.812	2.22144e-18	chr1:144,869,826	rs109871619	60251	143	175	0.385463	1	9.67001e-24	-0.430898	0.0378519	9.999e-05	3.211e-17	3.41908e-15
ENSBTAG00000023907|COL18A1	7905	1.08597	213.351	157.53	2.59181e-06	chr1:145,058,662	rs209312922	-143477	111	132	0.290749	1	4.88501e-08	0.269277	0.0475779	9.999e-05	0.000279153	0.00240452
ENSBTAG00000020409|SPATC1L	7729	1.1122	173.574	151.226	5.68321e-05	chr1:145,950,519	rs211118213	84845	160	200	0.440529	1	1.85535e-06	0.345454	0.0704234	0.00389961	0.00555394	0.0308584
ENSBTAG00000003161|YBEY	7286	1.05816	189.156	158.482	8.56604e-23	chr1:145,972,525	rs110044135	-316	97	109	0.240088	1	5.85084e-30	0.863526	0.0646052	9.999e-05	1.11578e-21	1.88114e-19
ENSBTAG00000004777|S100B	6909	1.07726	191.724	156.764	1.02913e-10	chr1:146,203,577	rs134118151	-69031	138	171	0.376652	1	5.54245e-14	0.542488	0.0673128	9.999e-05	4.84151e-09	1.24381e-07
ENSBTAG00000007039|FBXO25	7062	1.07356	212.201	157.23	5.51966e-05	chr1:147,325,798	rs136167403	797670	149	190	0.418502	1	2.80884e-06	-0.292403	0.0607388	0.00619938	0.00812443	0.0415463
ENSBTAG00000018682|SETD4	7262	1.08922	223.607	157.551	2.78813e-12	chr1:148,340,619	rs43282373	34380	32	35	0.0770925	1	5.09109e-16	-0.890132	0.101238	9.999e-05	9.03941e-11	3.20138e-09
ENSBTAG00000023384|CBR1	7228	1.07835	221.236	158.255	6.39483e-07	chr1:148,154,924	rs208316237	-191917	42	43	0.0947137	1	8.16905e-09	0.615355	0.102457	9.999e-05	6.82228e-05	0.000697813
ENSBTAG00000052342	7284	1.1065	206.883	155.522	6.50545e-08	chr1:148,394,930	rs379195084	35679	141	157	0.345815	1	2.74694e-10	-0.595436	0.0898171	9.999e-05	3.8839e-06	5.44722e-05
ENSBTAG00000014306|DOP1B	7636	1.09114	199.963	155.077	3.22266e-15	chr1:148,481,491	42	-35107	121	135	0.297357	1	2.98282e-20	0.773166	0.0755051	9.999e-05	4.78963e-14	3.06404e-12
ENSBTAG00000011880|CHAF1B	7495	1.08813	215.456	157.416	9.15273e-06	chr1:148,695,049	rs135334178	37435	105	125	0.27533	1	2.59984e-07	0.484594	0.0910489	0.00089991	0.00109374	0.00793109
ENSBTAG00000055107|PIGP	7893	1.08922	252.582	156.785	6.20428e-14	chr1:149,303,201	rs135007059	1767	150	186	0.409692	1	2.56857e-18	0.521127	0.0543495	9.999e-05	1.6357e-12	7.99813e-11
ENSBTAG00000008167|TTC3	7906	1.09673	264.332	158.172	1.19679e-16	chr1:149,303,201	rs135007059	-14818	150	186	0.409692	1	8.50687e-22	0.53542	0.0498042	9.999e-05	1.49734e-15	1.23018e-13
ENSBTAG00000004791|VPS26C	8158	1.09595	287.329	159.89	6.65404e-06	chr1:149,478,880	rs383886901	17177	61	66	0.145374	1	2.11676e-07	-0.404994	0.0754934	0.00069993	0.00100319	0.00734689
ENSBTAG00000049122|COL6A5	9830	1.10002	266.841	154.725	9.6472e-06	chr1:151,895,568	rs382442701	106873	37	42	0.092511	1	2.19732e-07	0.678932	0.126738	0.00069993	0.00135343	0.00956144
ENSBTAG00000003718|HACL1	10,209	1.09426	220.709	148.855	1.65408e-05	chr1:153,482,392	rs381618810	882588	74	86	0.189427	1	2.70913e-07	0.402621	0.0757681	0.00119988	0.0020576	0.0135375
ENSBTAG00000004891|OXNAD1	9101	1.08744	246.533	155.398	2.01632e-05	chr1:153,265,325	rs134322945	-9080	139	170	0.374449	1	6.31182e-07	-0.389368	0.0757943	0.00159984	0.00299826	0.0186212
ENSBTAG00000013806|EFHB	8287	1.08906	165.7	151.785	7.04203e-11	chr1:157,121,678	rs211465139	-3324	95	103	0.226872	1	1.27064e-14	-0.525658	0.0633872	9.999e-05	2.20402e-09	5.93545e-08
ENSBTAG00000046385|RAB5A	7803	1.09041	167.327	154.404	2.17199e-05	chr1:157,070,270	rs43283471	-128232	89	99	0.218062	1	6.42542e-07	0.350529	0.0682841	0.00109989	0.00209626	0.0137639
ENSBTAG00000000746|KAT2B	7299	1.10453	144.996	149.653	3.55623e-08	chr1:157,434,501	42	157359	114	130	0.286344	1	5.26853e-11	-0.333718	0.0482255	9.999e-05	1.37759e-06	2.16049e-05
ENSBTAG00000049158|ZNF596	6386	1.07029	139.789	153.224	1.76131e-05	chr1:157,482,891	rs379552425	-8018	90	103	0.226872	1	4.36805e-07	-0.364071	0.0698178	0.00039996	0.0015629	0.0108101
ENSBTAG00000035323|TMX4	7055	1.10367	137.391	151.019	2.95981e-07	chr13:841,616	rs377847954	161049	151	195	0.429515	1	1.23048e-09	0.345532	0.0543402	9.999e-05	1.36052e-05	0.000166413
ENSBTAG00000008338|PLCB1	8053	1.06106	152.584	153.534	2.87155e-05	chr13:1,032,581	rs211156977	99316	53	59	0.129956	1	8.74261e-07	0.468531	0.0924499	0.0019998	0.00305499	0.0189155
ENSBTAG00000034987|MKKS	8922	1.07708	126.625	152.489	7.55444e-13	chr13:3,660,182	rs383217694	-23538	54	60	0.132159	1	2.75001e-17	-0.681716	0.0738177	9.999e-05	1.56188e-11	6.39975e-10
ENSBTAG00000048850	7764	1.0865	178.843	156.609	6.90239e-05	chr13:7,716,216	rs109090461	163626	102	120	0.264317	1	3.61906e-06	0.456835	0.0960202	0.00619938	0.00806867	0.0413296
ENSBTAG00000003319|FLRT3	8369	1.05516	175.21	158.721	5.75095e-05	chr13:7,947,398	rs109789517	52767	155	201	0.442731	1	3.30255e-06	0.437987	0.0916651	0.00639936	0.00759367	0.0393499
ENSBTAG00000000516|OTOR	7727	1.09934	207.594	157.333	7.20573e-05	chr13:9,964,525	rs383134164	-621218	70	79	0.174009	1	4.03563e-06	0.51058	0.10787	0.00669933	0.00934798	0.0462965
ENSBTAG00000023169	6986	1.10659	199.574	156.164	7.594e-06	chr13:10,723,517	rs382457410	-35084	91	106	0.23348	1	1.81144e-07	-0.553926	0.102645	0.00019998	0.000722295	0.0055457
ENSBTAG00000051764	5545	1.04634	167.122	163.648	4.32959e-06	chr13:11,719,133	rs108986711	597500	112	133	0.292952	1	1.68006e-07	-0.501137	0.0925998	0.00019998	0.000507039	0.00407469
ENSBTAG00000049042	5602	1.06661	152.883	161.029	7.51738e-05	chr13:10,481,030	rs379886560	-730951	145	176	0.387665	1	5.50448e-06	-0.456431	0.0978781	0.00629937	0.00824023	0.0420084
ENSBTAG00000022931	5289	1.06618	141.967	158.793	1.462e-06	chr13:10,728,151	rs384057734	-554443	98	108	0.237885	1	2.5879e-08	0.527117	0.0911288	9.999e-05	0.000115002	0.00110454
ENSBTAG00000051963	5192	1.06591	134.81	157.478	4.32706e-06	chr13:10,735,355	rs378909071	-571265	93	106	0.23348	1	9.62852e-08	0.508924	0.0921212	0.00019998	0.000346774	0.00292472
ENSBTAG00000050526	4938	1.08042	134.369	157.106	2.79313e-07	chr13:11,347,983	42	-23835	39	42	0.092511	1	2.37756e-09	-0.842865	0.13513	9.999e-05	1.59569e-05	0.000191023
ENSBTAG00000054579	4706	1.04634	135.688	161.371	6.23604e-06	chr13:10,513,442	rs380755576	-907549	77	87	0.19163	1	2.21137e-07	-0.483156	0.0902142	0.00029997	0.000597232	0.00469461
ENSBTAG00000019508|SEC61A2	6026	1.11224	177.266	158.71	2.54315e-09	chr13:12,269,543	rs385805373	57024	44	45	0.0991189	1	5.60191e-12	-0.840659	0.11511	9.999e-05	8.30844e-08	1.7065e-06
ENSBTAG00000000291|DHTKD1	6186	1.07085	182.632	161.526	3.28508e-05	chr13:12,447,988	rs448278273	211985	28	29	0.0638767	1	1.94287e-06	-0.587558	0.120025	0.00249975	0.00403408	0.0237943
ENSBTAG00000039571|PROSER2	7014	1.08375	203.07	160.035	1.13001e-05	chr13:12,550,499	rs209442303	113531	80	94	0.207048	1	4.29481e-07	-0.515872	0.0988616	0.00059994	0.00132714	0.00940225
ENSBTAG00000012377|ECHDC3	7338	1.07625	213.677	160.294	2.49444e-13	chr13:12,540,648	rs384056064	23540	74	86	0.189427	1	3.75131e-17	-0.700244	0.076209	9.999e-05	8.48573e-12	3.6589e-10
ENSBTAG00000004147|FBH1	6348	1.08182	215.78	158.11	1.5732e-05	chr13:17,618,573	42	53334	55	60	0.132159	1	5.66753e-07	0.458174	0.0887951	0.00119988	0.0020519	0.0135165
ENSBTAG00000017278|ACBD5	6170	1.07342	224.467	159.497	6.02068e-08	chr13:17,826,716	42	45370	150	186	0.409692	1	4.13043e-10	-0.299703	0.0457111	9.999e-05	5.74301e-06	7.75235e-05
ENSBTAG00000048553	6345	1.08931	215.69	156.837	2.61527e-21	chr13:17,959,642	rs137204374	2502	128	153	0.337004	1	2.96859e-28	-0.909808	0.07093	9.999e-05	1.27114e-20	1.87031e-18
ENSBTAG00000014991|PARD3	6427	1.09216	168.954	153.928	1.0049e-05	chr13:18,565,303	rs43704377	80327	63	69	0.151982	1	2.16119e-07	-0.457409	0.0853317	0.00029997	0.000904167	0.00674375
ENSBTAG00000048859	9403	1.072	203.623	158.089	1.52438e-05	chr13:19,836,458	rs134400200	-54927	148	202	0.444934	1	5.42607e-07	0.411368	0.0795826	0.00129987	0.00198059	0.013143
ENSBTAG00000015584|BMI1	3815	1.07119	122.212	162.395	1.40583e-08	chr13:24,156,855	rs382576213	726386	144	185	0.407489	1	8.94985e-11	0.34653	0.0507548	9.999e-05	6.47116e-07	1.08986e-05
ENSBTAG00000044112|MSRB2	5050	1.06116	124.004	159.269	2.11898e-13	chr13:24,127,553	rs383684806	11753	52	54	0.118943	1	2.396e-17	0.867549	0.0937301	9.999e-05	5.76538e-12	2.54258e-10
ENSBTAG00000002123|MYO3A	7344	1.08155	169.368	153.876	7.5479e-05	chr13:25,543,850	rs380234791	-948755	59	69	0.151982	1	3.34838e-06	0.585011	0.122514	0.00629937	0.00858245	0.0433407
ENSBTAG00000007700|PHYH	9211	1.08939	211.952	154.394	6.28214e-05	chr13:27,930,360	rs476106485	-45248	96	109	0.240088	1	2.71164e-06	-0.326118	0.0676324	0.00529947	0.00863496	0.0435651
ENSBTAG00000016450|CDNF	8586	1.10039	178.476	154.58	2.79168e-17	chr13:29,492,046	rs134445712	21384	98	109	0.240088	1	3.93116e-23	-0.587655	0.0525331	9.999e-05	1.74566e-16	1.63315e-14
ENSBTAG00000016451|HSPA14	8638	1.06797	188.842	157.892	1.72713e-07	chr13:29,492,046	rs134445712	185	98	109	0.240088	1	1.37286e-09	-0.488959	0.0771398	0.00019998	1.56824e-05	0.000188015
ENSBTAG00000021867|BFSP1	5775	1.0531	126.299	157.147	1.01857e-07	chr13:37,907,135	rs109166541	30292	114	133	0.292952	1	6.18864e-10	-0.572283	0.0882656	9.999e-05	6.91288e-06	9.14093e-05
ENSBTAG00000052347	5428	1.07439	139.98	155.946	2.22909e-07	chr13:38,504,799	rs41684776	40791	153	186	0.409692	1	1.5302e-09	0.461572	0.0730485	9.999e-05	1.39545e-05	0.00017007
ENSBTAG00000018295|SEC23B	5563	1.08428	141.561	155.698	3.1933e-05	chr13:38,627,520	rs378654379	66178	27	28	0.061674	1	1.20161e-06	0.651451	0.130298	0.00169983	0.00275565	0.0173542
ENSBTAG00000014178|RALGAPA2	7941	1.08858	129.277	150.626	2.41684e-08	chr13:40,172,594	rs132976804	271026	49	51	0.112335	1	3.54254e-11	-0.776413	0.111096	9.999e-05	9.7702e-07	1.57815e-05
ENSBTAG00000020988|KIZ	8990	1.07585	119.945	153.317	1.25105e-06	chr13:40,452,596	rs377782373	-37653	33	34	0.0748899	1	1.17992e-08	0.799592	0.134705	9.999e-05	7.44065e-05	0.00075361
ENSBTAG00000015949	7308	1.08611	132.034	153.307	1.59356e-07	chr13:42,133,205	rs109222770	-11157	67	70	0.154185	1	6.9882e-10	0.652915	0.101045	9.999e-05	8.00994e-06	0.000104046
ENSBTAG00000040147|SYNDIG1	6463	1.10229	137.824	152.592	3.53496e-05	chr13:42,412,181	rs41686959	-1462	133	173	0.381057	1	1.07582e-06	0.420201	0.0836469	0.00089991	0.00269179	0.0169977
ENSBTAG00000004273|CST7	6987	1.07814	146.775	153.358	3.12544e-14	chr13:42,620,639	rs41691185	46831	168	221	0.486784	1	4.20763e-19	0.733421	0.074423	9.999e-05	5.76161e-13	3.11878e-11
ENSBTAG00000004278|APMAP	6985	1.08022	146.309	152.623	3.08291e-23	chr13:42,658,523	42	72253	152	190	0.418502	1	1.15548e-31	0.792036	0.056966	9.999e-05	1.01521e-22	1.9106e-20
ENSBTAG00000009881|ENTPD6	7174	1.06975	159.685	156.06	3.19917e-23	chr13:42,740,927	rs109654691	2140	72	80	0.176211	1	5.5826e-31	0.789142	0.0576517	9.999e-05	1.90371e-22	3.54156e-20
ENSBTAG00000039071|ANKRD16	7252	1.08655	163.589	154.456	1.02066e-15	chr13:42,737,051	rs137060458	-142652	58	62	0.136564	1	5.20183e-21	-0.630159	0.0600637	9.999e-05	1.25896e-14	8.97633e-13
ENSBTAG00000035572	7351	1.05454	173.731	157.841	3.51285e-05	chr13:42,895,937	rs3423360793	-9023	152	194	0.427313	1	1.61158e-06	0.414231	0.0839185	0.00329967	0.00449828	0.0259831
ENSBTAG00000017938	7190	1.07283	167.715	154.59	5.43455e-05	chr13:43,074,551	rs208881615	-344974	29	29	0.0638767	1	2.26128e-06	0.765955	0.157539	0.00479952	0.0062387	0.0338762
ENSBTAG00000022564|AKR1C4	6783	1.08171	168.144	153.555	5.22214e-08	chr13:43,610,886	rs208890309	-6114	59	63	0.138767	1	1.56401e-10	-0.797714	0.118542	9.999e-05	3.27023e-06	4.68395e-05
ENSBTAG00000022570	6725	1.06723	195.676	157.851	1.58741e-12	chr13:43,760,034	rs210474748	26595	56	60	0.132159	1	2.55404e-16	-0.877422	0.0986093	9.999e-05	6.92036e-11	2.49457e-09
ENSBTAG00000002685|PITRM1	6968	1.08707	205.82	156.309	1.19212e-22	chr13:45,046,560	rs42853863	-34592	105	125	0.27533	1	3.68933e-30	0.817206	0.0608519	9.999e-05	4.62761e-22	8.23053e-20
ENSBTAG00000014194|ADARB2	6460	1.0892	141.876	153.286	2.42171e-08	chr13:45,981,572	rs382967908	-57551	75	80	0.176211	1	5.24762e-11	0.752137	0.108681	9.999e-05	1.07473e-06	1.72565e-05
ENSBTAG00000000683|WDR37	6069	1.08029	126.592	151.94	1.64667e-07	chr13:46,288,139	rs41692568	-1267	167	217	0.477974	1	6.13362e-10	-0.368507	0.0568223	9.999e-05	8.46572e-06	0.000109527
ENSBTAG00000004075|IDI1	6077	1.06882	135.386	155.822	6.85242e-21	chr13:46,332,927	rs137057718	7651	112	132	0.290749	1	7.35931e-28	-0.905747	0.0713085	9.999e-05	5.16738e-20	7.14821e-18
ENSBTAG00000048903|PRNP	6666	1.09039	115.081	151.133	7.31023e-16	chr13:47,022,174	rs108987184	-17526	125	153	0.337004	1	1.2168e-21	-0.462328	0.0432105	9.999e-05	5.31628e-15	4.03962e-13
ENSBTAG00000001314|TRMT6	7052	1.08356	114.158	152.893	1.98689e-07	chr13:47,675,122	rs383653048	-435100	68	73	0.160793	1	8.97739e-10	-0.532848	0.0830474	9.999e-05	8.94277e-06	0.000114615
ENSBTAG00000000065|CRLS1	6813	1.09477	102.642	151.288	6.03263e-08	chr13:48,067,402	rs208478366	-119474	122	161	0.354626	1	1.39511e-10	-0.393688	0.0583281	9.999e-05	1.90471e-06	2.89443e-05
ENSBTAG00000020465|FERMT1	6631	1.08527	100.387	150.791	3.87721e-07	chr13:48,399,611	rs42828612	148235	141	174	0.38326	1	1.74194e-09	-0.551623	0.0876306	9.999e-05	1.57662e-05	0.000188879
ENSBTAG00000007922|RNF24	3209	1.05934	104.464	157.944	1.02053e-06	chr13:51,203,444	rs382698905	-25465	111	127	0.279736	1	1.47156e-08	0.477679	0.0810515	9.999e-05	6.03709e-05	0.000625146
ENSBTAG00000007920|PANK2	3218	1.07456	96.4174	154.383	2.77464e-09	chr13:51,277,094	rs41694892	830	128	152	0.334802	1	3.19447e-12	0.582011	0.078679	9.999e-05	8.37642e-08	1.71394e-06
ENSBTAG00000013776|ITPA	4357	1.09576	134.223	153.99	1.70053e-05	chr13:51,810,740	rs41699429	-177633	27	28	0.061674	1	4.44838e-07	-0.568124	0.109029	0.00079992	0.00121974	0.00871589
ENSBTAG00000013753|DDRGK1	4363	1.04279	151.939	161.329	2.11534e-05	chr13:52,109,473	rs137808452	105436	172	226	0.497797	1	1.08032e-06	0.24619	0.0490165	0.00159984	0.00246393	0.0157769
ENSBTAG00000008027|AVP	4553	1.08163	150.025	156.909	1.65992e-05	chr13:52,278,131	rs384566241	175779	41	41	0.0903084	1	5.5117e-07	-0.659271	0.127623	0.0009999	0.00147022	0.0102744
ENSBTAG00000000825|MRPS26	4586	1.09382	152.208	156.712	5.54391e-20	chr13:52,133,579	rs379299125	4076	33	33	0.0726872	1	1.74512e-26	0.833992	0.0680006	9.999e-05	2.02338e-19	2.6843e-17
ENSBTAG00000001320|VPS16	5511	1.09951	150.868	155.16	3.34904e-05	chr13:52,130,338	rs379803797	-189126	36	38	0.0837004	1	1.22793e-06	-0.542478	0.108604	0.00189981	0.00284693	0.0178181
ENSBTAG00000037757|EBF4	6604	1.07443	156.778	156.371	8.06376e-06	chr13:52,418,863	rs132937141	-3212	56	59	0.129956	1	2.00046e-07	0.620188	0.115358	0.00029997	0.000743907	0.00569004
ENSBTAG00000018813|IDH3B	7632	1.07274	175.26	157.996	9.03611e-08	chr13:52,705,703	rs377795192	191233	26	27	0.0594714	1	5.86401e-10	-1.04044	0.160231	0.00019998	6.86261e-06	9.08931e-05
ENSBTAG00000007213|SIRPA	8256	1.11374	147.929	150.046	3.25545e-19	chr13:53,209,178	rs383127938	12220	142	172	0.378855	1	1.65325e-26	0.770641	0.0627969	9.999e-05	6.37143e-19	8.05637e-17
ENSBTAG00000039520|SIRPB1	8366	1.07073	149.917	154.021	6.70231e-38	chr13:53,213,789	rs207826996	-217885	150	182	0.400881	1	1.51123e-51	1.10868	0.0546657	9.999e-05	3.25944e-38	5.86156e-35
ENSBTAG00000054594	8236	1.07699	147.305	154.673	3.44079e-35	chr13:53,198,133	rs379602846	-306921	143	172	0.378855	1	1.26264e-47	1.08595	0.0571911	9.999e-05	1.59782e-35	1.98929e-32
ENSBTAG00000019984|GINS1	8033	1.07788	137.975	152.189	1.33949e-07	chr13:53,619,757	rs209054772	29951	59	65	0.143172	1	4.76171e-10	-0.718545	0.110022	9.999e-05	7.64053e-06	9.98079e-05
ENSBTAG00000031715|PCMTD2	8141	1.10228	135.438	150.822	3.61665e-06	chr13:53,529,208	rs134495742	-121609	104	109	0.240088	1	3.91628e-08	0.380682	0.0667481	0.00039996	0.000214464	0.00190197
ENSBTAG00000011656|PRPF6	7791	1.07387	122.456	151.744	6.61507e-06	chr13:53,685,079	42	-147112	23	23	0.0506608	1	9.92122e-08	0.597165	0.108212	0.00029997	0.000463238	0.0037828
ENSBTAG00000015798|UCKL1	7638	1.08465	113.697	150.191	3.12886e-08	chr13:53,891,897	rs108939999	1043	151	200	0.440529	1	4.7662e-11	0.31746	0.0457611	9.999e-05	1.18452e-06	1.88881e-05
ENSBTAG00000007497|ARFRP1	7571	1.09507	101.726	149.031	2.21288e-06	chr13:54,279,522	rs109406698	232082	84	94	0.207048	1	1.62581e-08	0.26704	0.0454588	9.999e-05	9.70659e-05	0.00095735
ENSBTAG00000044091|PTK6	7447	1.09756	97.571	147.241	0.000130156	chr13:54,149,319	rs110496914	21143	93	104	0.229075	1	4.35932e-06	-0.487322	0.103335	0.00539946	0.00788766	0.0406178
ENSBTAG00000004916|ARFGAP1	6965	1.05361	111.633	154.124	6.45763e-18	chr13:54,294,652	rs135012146	7303	95	109	0.240088	1	4.55591e-24	0.423608	0.0368694	9.999e-05	1.08618e-16	1.04642e-14
ENSBTAG00000010383|YTHDF1	6909	1.09335	105.568	150.512	6.96479e-15	chr13:54,151,214	rs136486702	-181341	31	34	0.0748899	1	2.37913e-20	1.0082	0.0981441	9.999e-05	5.19511e-14	3.29737e-12
ENSBTAG00000036363|bta-mir-133a-1	5029	1.09077	128.745	154.797	6.45738e-09	chr13:54,781,978	rs136086070	46321	150	194	0.427313	1	1.07791e-11	0.524839	0.0729713	9.999e-05	2.24012e-07	4.23555e-06
ENSBTAG00000049378	5043	1.08137	129.469	154.487	6.33284e-07	chr13:54,608,218	rs208647916	-133271	89	100	0.220264	1	5.30714e-09	0.514695	0.0845496	0.00019998	3.67724e-05	0.000403773
ENSBTAG00000052037	5100	1.06919	139.837	157.634	6.05992e-07	chr13:54,162,543	rs385567782	-586153	31	33	0.0726872	1	7.10673e-09	-0.772485	0.128056	9.999e-05	4.29636e-05	0.000463268
ENSBTAG00000014442|MTG2	6350	1.08685	157.551	154.911	2.70361e-06	chr13:54,587,414	rs517802839	-430886	67	76	0.167401	1	3.9873e-08	0.349209	0.0612677	0.00019998	0.000208775	0.00186132
ENSBTAG00000003608|SYCP2	6821	1.07954	193.401	156.526	1.72064e-08	chr13:56,609,489	rs110720711	-15123	60	64	0.140969	1	5.23434e-11	-0.6357	0.0918501	9.999e-05	1.17775e-06	1.88173e-05
ENSBTAG00000018784|CTSZ	4665	1.0761	171.481	157.458	3.40061e-11	chr13:57,394,025	rs41694116	14455	153	204	0.449339	1	1.42695e-14	-0.329312	0.0397983	9.999e-05	1.33182e-09	3.75531e-08
ENSBTAG00000017424|VAPB	4180	1.10523	185.284	156.868	2.02861e-05	chr13:58,149,100	rs109582863	225487	90	101	0.222467	1	7.182e-07	0.369594	0.0723304	0.00119988	0.00198747	0.0131833
ENSBTAG00000054628|PMEPA1	5192	1.09227	202.673	160.315	7.40617e-05	chr13:57,780,242	rs383469569	-706348	50	52	0.114537	1	5.14424e-06	0.576099	0.123135	0.00759924	0.00969944	0.0475569
ENSBTAG00000031462|FAM209A	9810	1.08685	213.979	155.418	7.02993e-08	chr13:59,571,345	42	128974	27	27	0.0594714	1	3.00976e-10	1.11441	0.168514	9.999e-05	5.5154e-06	7.45754e-05
ENSBTAG00000013007|FAM210B	9903	1.07969	221.832	156.474	1.02081e-10	chr13:59,525,584	rs41702344	-46696	166	209	0.460352	1	5.19697e-14	0.474826	0.0588422	9.999e-05	5.37395e-09	1.36972e-07
ENSBTAG00000018417|PSMF1	11,154	1.08637	222.677	156.868	3.93716e-09	chr13:60,245,144	rs379718246	277187	40	41	0.0903084	1	7.5766e-12	-0.554698	0.0764876	9.999e-05	2.52865e-07	4.72044e-06
ENSBTAG00000017002|RBCK1	10,479	1.07909	183.592	155.398	8.20365e-09	chr13:60,626,641	rs208844568	21171	105	126	0.277533	1	1.63375e-11	-0.46551	0.0653661	9.999e-05	5.03654e-07	8.64437e-06
ENSBTAG00000006526|BCL2L1	6219	1.07406	159.912	159.952	6.93869e-05	chr13:60,877,225	rs110490585	-342887	137	159	0.35022	1	4.60808e-06	-0.360965	0.0767446	0.00649935	0.00764982	0.0395567
ENSBTAG00000016231|POFUT1	6379	1.06995	142.958	159.518	5.19647e-05	chr13:60,886,358	rs110506024	-807986	136	157	0.345815	1	3.05881e-06	0.378972	0.0790317	0.00339966	0.00509241	0.0287581
ENSBTAG00000018535|CDK5RAP1	7056	1.07248	164.415	158.213	5.5697e-10	chr13:62,888,975	rs137300757	67861	127	161	0.354626	1	6.85838e-13	0.349356	0.0456552	9.999e-05	2.73979e-08	6.15882e-07
ENSBTAG00000031354	7060	1.09819	140.265	150.098	6.79896e-09	chr13:62,841,967	rs109992791	17336	74	84	0.185022	1	5.52745e-12	0.737083	0.100897	9.999e-05	2.33894e-07	4.39672e-06
ENSBTAG00000000512|SNTA1	7169	1.09525	162.615	155.563	1.78949e-24	chr13:62,902,556	rs109503105	13614	142	183	0.403084	1	8.89898e-33	0.690453	0.0484382	9.999e-05	2.47685e-24	6.46578e-22
ENSBTAG00000034077|ASIP	5794	1.05461	131.646	156.174	1.48395e-14	chr13:63,975,037	42	312240	24	24	0.0528634	1	3.18809e-19	1.6335	0.165077	9.999e-05	4.37625e-13	2.41739e-11
ENSBTAG00000000308|ITCH	5176	1.09559	107.911	151.185	4.73246e-05	chr13:63,832,127	rs134709447	15937	108	125	0.27533	1	1.43546e-06	-0.197894	0.039888	0.00189981	0.00294664	0.0183782
ENSBTAG00000006135|MAP1LC3A	4639	1.10064	92.8001	148.131	9.96986e-07	chr13:63,897,234	rs110403216	-21763	150	187	0.411894	1	4.75343e-09	-0.302324	0.0494947	9.999e-05	3.47247e-05	0.000383893
ENSBTAG00000006278|FAM83C	3898	1.05696	116.341	157.406	1.37958e-05	chr13:64,574,407	rs110274658	19783	95	105	0.231278	1	4.4885e-07	0.563622	0.108204	0.00049995	0.00108427	0.00787653
ENSBTAG00000030990|UQCC1	3856	1.07673	107.261	153.835	2.51024e-11	chr13:64,859,364	rs211385893	286358	69	74	0.162996	1	4.62364e-15	-0.725469	0.0858412	9.999e-05	5.72656e-10	1.77556e-08
ENSBTAG00000006670|ERGIC3	4038	1.07224	112.393	155.936	4.60784e-06	chr13:64,767,897	rs43711163	-8973	156	207	0.455947	1	9.05759e-08	0.233947	0.0422533	0.00019998	0.000290361	0.00249442
ENSBTAG00000005573|SCAND1	3838	1.05549	112.947	157.841	9.92016e-06	chr13:65,431,637	rs209742234	346080	41	43	0.0947137	1	3.00282e-07	-0.518778	0.09802	0.00019998	0.000749729	0.00572646
ENSBTAG00000014648|RPN2	4663	1.07128	117.81	155.75	1.09364e-05	chr13:65,413,553	rs109416148	-712888	57	64	0.140969	1	2.85165e-07	0.395892	0.0746506	0.00049995	0.000776495	0.00590581
ENSBTAG00000005086|RPRD1B	6930	1.08713	146.327	152.479	1.18411e-06	chr13:66,955,236	rs109828541	46023	157	200	0.440529	1	9.97406e-09	-0.291444	0.0488346	9.999e-05	7.83509e-05	0.000789116
ENSBTAG00000014046|BPI	8204	1.09587	153.297	150.553	2.29965e-06	chr13:67,166,597	rs380892677	-5774	87	92	0.202643	1	2.0262e-08	0.640042	0.10975	9.999e-05	0.000157535	0.001452
ENSBTAG00000050770	8494	1.11514	152.401	148.296	5.06898e-05	chr13:67,998,105	rs380981528	656060	27	28	0.061674	1	1.24904e-06	-0.826143	0.165515	0.00359964	0.00417059	0.0244127
ENSBTAG00000004039|DHX35	7619	1.08367	158.629	152.582	5.48582e-07	chr13:67,866,217	rs110358818	127697	103	120	0.264317	1	3.4975e-09	-0.40796	0.0661666	9.999e-05	3.83426e-05	0.000418459
ENSBTAG00000007783|MYBL2	8536	1.11779	178.932	154.155	8.68031e-07	chr13:71,918,384	rs42618005	-313311	127	146	0.321586	1	7.85511e-09	-0.523475	0.0870513	9.999e-05	5.23844e-05	0.000550904
ENSBTAG00000005275|PKIG	9377	1.08924	153.734	153.12	1.64162e-07	chr13:72,992,129	rs109049247	44119	103	117	0.257709	1	7.10815e-10	0.528193	0.0817816	9.999e-05	9.42668e-06	0.000120229
ENSBTAG00000005280|ADA	9309	1.09471	143.129	150.884	4.24224e-07	chr13:73,054,790	rs41703508	26173	96	114	0.251101	1	1.99737e-09	0.441653	0.0704431	9.999e-05	2.31985e-05	0.000268767
ENSBTAG00000003256|TOMM34	9005	1.07534	128.98	150.926	7.90802e-09	chr13:73,343,464	rs379574146	-3586	70	82	0.180617	1	7.79834e-12	-0.576714	0.0795768	9.999e-05	3.48904e-07	6.26749e-06
ENSBTAG00000039446	8704	1.06556	137.584	154.487	2.41478e-20	chr13:73,475,168	rs109048942	-22607	71	78	0.171806	1	2.44724e-27	1.11838	0.0892125	9.999e-05	2.30726e-19	3.03602e-17
ENSBTAG00000039028|PI3	8799	1.08954	127.354	150.512	1.1341e-21	chr13:73,475,168	rs109048942	-72696	71	78	0.171806	1	6.94379e-30	1.25414	0.0939942	9.999e-05	2.85276e-21	4.66383e-19
ENSBTAG00000011283|RBPJL	8954	1.09099	133.942	151.236	1.20233e-05	chr13:73,595,987	rs109870115	-53303	156	197	0.433921	1	2.16186e-07	0.364328	0.0679678	0.00029997	0.000860499	0.00646573
ENSBTAG00000046614	9033	1.06733	130.879	151.982	1.39999e-06	chr13:73,797,402	42	11019	124	152	0.334802	1	1.18934e-08	-0.502297	0.0846419	0.00019998	9.96526e-05	0.000978438
ENSBTAG00000049782	7943	1.08968	145.025	153.089	1.43953e-05	chr13:74,129,995	rs211555004	-113026	75	83	0.182819	1	3.27545e-07	-0.422279	0.0800595	0.00039996	0.00115188	0.0082785
ENSBTAG00000051238|SNX21	7229	1.11712	143.553	149.59	1.62502e-05	chr13:74,856,897	rs41711442	253439	128	154	0.339207	1	2.82726e-07	0.339282	0.0639547	0.00069993	0.00108611	0.00788636
ENSBTAG00000020371|ACOT8	7215	1.06559	157.865	155.915	6.24301e-05	chr13:74,483,907	rs110591951	-125038	65	76	0.167401	1	3.00855e-06	-0.27443	0.0571864	0.0049995	0.00703632	0.0371934
ENSBTAG00000000959|ZSWIM1	7322	1.09036	160.773	153.213	1.86295e-07	chr13:74,640,181	rs41708567	-511	139	184	0.405286	1	8.55687e-10	-0.508352	0.079122	9.999e-05	1.12225e-05	0.000140477
ENSBTAG00000000961|NEURL2	7358	1.07277	162.118	155.294	3.65565e-05	chr13:75,513,751	rs379524687	867742	138	178	0.39207	1	1.39673e-06	-0.278085	0.0559844	0.00239976	0.0039393	0.0233373
ENSBTAG00000027337|CTSA	7360	1.09621	161.623	153.783	1.01213e-27	chr13:74,651,944	rs109075921	2743	126	148	0.325991	1	1.31396e-37	0.828266	0.0524987	9.999e-05	6.46141e-28	2.75205e-25
ENSBTAG00000000559|PLTP	7383	1.0847	182.27	158.11	3.22573e-12	chr13:74,648,182	rs41708591	-6708	140	187	0.411894	1	6.96229e-16	-0.563654	0.0644583	9.999e-05	9.35611e-11	3.29193e-09
ENSBTAG00000005672|CDH22	6625	1.08062	181.819	156.008	2.94995e-05	chr13:74,934,587	rs136922773	37998	76	83	0.182819	1	1.107e-06	-0.445335	0.0887588	0.00169983	0.00338537	0.0206141
ENSBTAG00000000873|SLC13A3	7132	1.07345	217.073	157.54	1.51481e-11	chr13:75,367,225	rs381909596	112022	58	62	0.136564	1	4.90692e-15	1.04159	0.123381	9.999e-05	7.5817e-10	2.26402e-08
ENSBTAG00000027326|TP53RK	7517	1.07763	232.772	157.188	3.64147e-06	chr13:75,372,235	rs381051053	13730	63	67	0.147577	1	7.44159e-08	-0.477359	0.085608	0.00019998	0.000472659	0.00384808
ENSBTAG00000007489|NCOA3	8690	1.08565	240.845	154.404	1.91466e-06	chr13:76,144,334	rs109508134	107614	127	156	0.343612	1	2.36927e-08	-0.247732	0.0427015	0.00019998	0.00022978	0.002019
ENSBTAG00000015609|PREX1	8221	1.09204	220.455	154.311	3.15855e-06	chr13:77,244,534	rs42924705	403221	104	119	0.262115	1	4.63685e-08	0.43967	0.0775433	0.00039996	0.000342056	0.00288794
ENSBTAG00000000241|STAU1	7477	1.10079	190.138	151.982	3.93556e-07	chr13:77,245,795	rs42924709	9722	61	68	0.14978	1	2.05815e-09	-0.407939	0.0651234	9.999e-05	2.74418e-05	0.000311244
ENSBTAG00000006671|DDX27	7500	1.07964	196.836	155.822	5.28274e-06	chr13:77,329,120	42	425	122	144	0.317181	1	1.07718e-07	-0.251196	0.0456559	0.00029997	0.000580454	0.00458052
ENSBTAG00000051151	7426	1.07527	194.127	156.619	5.48344e-15	chr13:77,381,149	rs136742366	6097	118	139	0.306167	1	9.34383e-20	0.657732	0.0652878	9.999e-05	1.29236e-13	7.77578e-12
ENSBTAG00000042099|SNORD12C	7426	1.05956	201.851	158.586	1.23705e-08	chr13:77,291,589	rs801408622	-84213	23	23	0.0506608	1	4.49899e-11	1.2711	0.182963	9.999e-05	1.12809e-06	1.80416e-05
ENSBTAG00000017537|PTGIS	7049	1.08389	179.659	154.445	4.96535e-05	chr13:77,596,462	rs134281853	8454	135	162	0.356828	1	1.97897e-06	-0.259851	0.0531254	0.00439956	0.00575684	0.0317136
ENSBTAG00000018063|SPATA2	6056	1.09155	169.362	152.944	2.48513e-10	chr13:77,997,783	rs379430604	15224	26	28	0.061674	1	9.09636e-14	-0.615056	0.0770759	9.999e-05	8.53215e-09	2.07347e-07
ENSBTAG00000043709|7SK	7335	1.07896	211.692	154.052	3.61369e-11	chr13:78,872,401	rs382730682	504	68	72	0.15859	1	7.95922e-15	-0.792938	0.0947775	9.999e-05	1.68842e-09	4.63957e-08
ENSBTAG00000001512|ZFP64	7617	1.08741	281.085	158.172	1.50882e-08	chr13:79,932,647	rs109342388	84868	94	113	0.248899	1	5.5299e-11	0.295612	0.0427709	9.999e-05	1.38305e-06	2.16522e-05
ENSBTAG00000052392	9768	1.06701	289.835	154.104	9.18736e-06	chr13:81,402,897	rs207621424	-220110	48	50	0.110132	1	1.9437e-07	0.688531	0.12793	0.0009999	0.00173524	0.011751
ENSBTAG00000047975|DOK5	10,260	1.10353	289.83	154.031	5.0662e-05	chr13:82,043,724	rs43749364	149939	162	223	0.491189	1	1.97025e-06	-0.343687	0.0702513	0.00609939	0.00898068	0.0448474
ENSBTAG00000017524|CBLN4	6821	1.06532	133.481	152.002	2.51804e-06	chr13:83,237,564	rs133605970	-12391	94	109	0.240088	1	2.6818e-08	-0.504599	0.0873406	9.999e-05	0.000193658	0.00174131
ENSBTAG00000054022|ZNF250	857	1.03898	49.3614	169.455	0.000146949	chr14:942,540	rs110053839	703505	94	111	0.244493	1	2.16353e-05	-0.382624	0.0880691	0.0039996	0.00586679	0.0322315
ENSBTAG00000007753|KIFC2	1439	1.069	82.4726	164.631	5.98656e-08	chr14:511,247	rs17870736	40469	141	182	0.400881	1	7.66764e-10	0.495176	0.076833	9.999e-05	2.06161e-06	3.10971e-05
ENSBTAG00000026320|VPS28	1702	1.10125	96.6762	163.327	4.37848e-11	chr14:511,247	rs17870736	2828	141	182	0.400881	1	5.85227e-14	-0.290465	0.0360803	9.999e-05	5.74269e-10	1.77573e-08
ENSBTAG00000000857|SLC52A2	1894	1.05494	101.483	165.221	3.285e-05	chr14:277,561	rs109843471	-300497	155	193	0.42511	1	2.53125e-06	0.223307	0.0461652	0.00169983	0.00237528	0.0152919
ENSBTAG00000026356|DGAT1	1894	1.04473	103.463	165.967	2.7604e-05	chr14:453,437	rs384162250	-150377	74	83	0.182819	1	2.13938e-06	-0.333018	0.0683229	0.00139986	0.00215244	0.0140577
ENSBTAG00000012232|CYC1	2313	1.06638	110.404	162.975	8.0625e-05	chr14:1,252,578	rs134329327	514453	67	72	0.15859	1	6.85411e-06	-0.316796	0.06867	0.00509949	0.00629087	0.0340528
ENSBTAG00000014610|GPAA1	2350	1.07769	105.25	159.611	6.6437e-18	chr14:669,738	rs110966735	-80871	58	60	0.132159	1	2.81142e-23	0.9195	0.0818524	9.999e-05	4.48991e-17	4.65828e-15
ENSBTAG00000017281|OPLAH	2404	1.06354	111.518	162.178	1.5741e-05	chr14:1,274,847	rs378891621	509425	83	94	0.207048	1	7.86293e-07	-0.276282	0.0542735	0.00129987	0.00113974	0.00821701
ENSBTAG00000048486|IQANK1	3085	1.07328	128.861	160.532	2.53803e-14	chr14:1,248,422	rs207585028	241445	163	207	0.455947	1	1.95479e-18	-0.63588	0.0660393	9.999e-05	4.55958e-13	2.50159e-11
ENSBTAG00000040360|CCDC166	3186	1.06172	131.493	159.797	2.87051e-05	chr14:1,172,427	rs134158236	113557	40	41	0.0903084	1	1.4322e-06	-0.724067	0.14593	0.00169983	0.00259853	0.016493
ENSBTAG00000021474|GSDMD	3468	1.06281	137.893	160.511	3.99135e-05	chr14:1,272,753	rs110032680	132862	77	84	0.185022	1	2.32537e-06	0.396237	0.0816001	0.00179982	0.00385086	0.0229217
ENSBTAG00000017040|LY6E	3955	1.06375	146.751	159.766	3.06998e-05	chr14:1,432,533	rs384586553	9880	62	69	0.151982	1	1.56057e-06	-0.37373	0.0756063	0.00169983	0.00309718	0.0191401
ENSBTAG00000005762|LYNX1	4427	1.08049	149.817	157.044	1.6698e-18	chr14:1,681,250	rs134771247	11511	140	173	0.381057	1	1.93254e-24	-0.655784	0.0564868	9.999e-05	1.33957e-17	1.47489e-15
ENSBTAG00000046467|PTP4A3	6469	1.10593	170.201	151.951	3.66953e-05	chr14:2,616,268	rs110429988	62787	67	77	0.169604	1	1.07487e-06	0.456401	0.0908497	0.00289971	0.00346587	0.0210488
ENSBTAG00000009578|PTK2	6939	1.06466	208.172	160.273	2.67155e-08	chr14:3,050,522	rs109390825	206387	126	139	0.306167	1	1.56463e-10	-0.478204	0.071063	9.999e-05	2.4718e-06	3.68041e-05
ENSBTAG00000013955|TRAPPC9	8310	1.09108	187.107	152.396	3.45491e-09	chr14:3,294,306	rs381681210	93933	51	54	0.118943	1	3.12861e-12	-0.572682	0.0773813	9.999e-05	1.69454e-07	3.30038e-06
ENSBTAG00000053478	8938	1.09357	267.031	158.079	1.00542e-08	chr14:7,124,223	rs385343239	16674	49	52	0.114537	1	3.17771e-11	-0.687915	0.0981694	9.999e-05	7.75055e-07	1.27095e-05
ENSBTAG00000000707|CCN4	9310	1.08571	205.683	153.793	4.3106e-05	chr14:8,126,995	rs134729490	-10195	111	133	0.292952	1	1.55272e-06	-0.448178	0.0906471	0.00389961	0.00566498	0.0313784
ENSBTAG00000020801|FAM49B	10,499	1.06245	187.516	156.267	9.07127e-13	chr14:10,787,439	rs110115888	92708	123	152	0.334802	1	8.48294e-17	-0.546934	0.0603322	9.999e-05	4.06166e-11	1.55042e-09
ENSBTAG00000009394|NSMCE2	8192	1.05444	215.153	161.961	6.7507e-07	chr14:14,895,364	rs42229343	45694	116	137	0.301762	1	1.29757e-08	-0.429874	0.0726423	9.999e-05	8.76588e-05	0.000872008
ENSBTAG00000010275|WASHC5	8825	1.08529	198.094	157.075	6.767e-07	chr14:15,037,923	rs109404028	-54532	148	187	0.411894	1	7.74683e-09	0.375483	0.0624136	0.00019998	6.03092e-05	0.000624907
ENSBTAG00000017019|PRKDC	7609	1.07855	138.12	154.083	5.17699e-07	chr14:19,455,090	rs209320737	30801	140	169	0.372247	1	3.85018e-09	-0.420641	0.0684226	9.999e-05	3.26238e-05	0.000363397
ENSBTAG00000023218|UBE2V2	7640	1.09231	143.904	153.659	6.96834e-05	chr14:19,577,329	rs136958580	-15074	143	170	0.374449	1	2.95561e-06	-0.323521	0.0673607	0.00489951	0.00625847	0.0339436
ENSBTAG00000038286|PPDPFL	6457	1.10147	150.081	154.487	2.10301e-05	chr14:19,963,202	rs42269912	-18680	120	153	0.337004	1	6.19284e-07	0.276796	0.0538389	0.00069993	0.00167804	0.0114438
ENSBTAG00000001174|MRPL15	5823	1.06861	160.076	163.182	1.73405e-10	chr14:21,959,954	rs137409779	-57214	75	81	0.178414	1	3.3841e-13	-0.684646	0.0881423	9.999e-05	8.16161e-09	2.00449e-07
ENSBTAG00000005898|TGS1	6235	1.10485	115.263	148.752	7.61256e-06	chr14:23,101,417	rs211659279	31271	148	186	0.409692	1	8.99582e-08	0.44392	0.0801568	0.00049995	0.000399937	0.00331608
ENSBTAG00000004924|PENK	6299	1.07904	128.406	153.11	9.09038e-07	chr14:23,521,757	rs209721799	-20614	163	221	0.486784	1	7.44226e-09	0.508452	0.0844093	9.999e-05	5.50873e-05	0.000576334
ENSBTAG00000009138|UBXN2B	5091	1.04871	142.959	158.099	7.53941e-05	chr14:24,620,025	rs208442443	32886	61	69	0.151982	1	4.52225e-06	0.459529	0.0976121	0.00679932	0.00841674	0.0426939
ENSBTAG00000019910|SDCBP	4849	1.05938	147.058	159.062	3.85375e-05	chr14:24,712,495	rs381720978	-16401	38	39	0.0859031	1	1.99671e-06	0.492328	0.100695	0.0029997	0.00404962	0.0238564
ENSBTAG00000054521	6376	1.09447	180.732	155.863	7.76285e-05	chr14:25,835,942	rs383808445	31731	39	41	0.0903084	1	4.01615e-06	0.693537	0.146489	0.00659934	0.00892065	0.0446032
ENSBTAG00000007534|GGH	7865	1.09162	176.998	153.71	4.65008e-07	chr14:28,052,174	rs798269797	4446	98	112	0.246696	1	3.18351e-09	0.580351	0.0938595	9.999e-05	3.33694e-05	0.000370174
ENSBTAG00000008629|MTFR1	5691	1.09408	129.863	152.323	5.80963e-15	chr14:30,102,310	rs382015231	62803	61	66	0.145374	1	3.09806e-20	0.815029	0.079636	9.999e-05	5.2347e-14	3.30952e-12
ENSBTAG00000021009|TRIM55	6530	1.07442	129.347	156.298	4.70389e-11	chr14:30,527,697	42	58448	138	170	0.374449	1	1.76774e-14	0.478437	0.0580576	9.999e-05	1.44036e-09	4.01307e-08
ENSBTAG00000004476|ADHFE1	6950	1.04728	130.262	157.903	1.89892e-07	chr14:30,916,386	rs385587251	225766	45	46	0.101322	1	1.55972e-09	-0.737936	0.116851	9.999e-05	1.46759e-05	0.000177261
ENSBTAG00000014689|CSPP1	7502	1.0729	148.343	156.329	2.73496e-07	chr14:31,492,807	rs382838654	277270	99	107	0.235683	1	2.10987e-09	0.452224	0.0722458	9.999e-05	1.87942e-05	0.000221547
ENSBTAG00000014691|ARFGEF1	7478	1.08403	133.359	155.18	3.63391e-08	chr14:31,475,923	rs134093452	172676	104	116	0.255507	1	1.19186e-10	0.321841	0.0474884	9.999e-05	1.6694e-06	2.55864e-05
ENSBTAG00000048369	7364	1.08563	172.777	156.174	4.2803e-05	chr14:36,298,929	rs448131206	-193113	74	83	0.182819	1	1.84815e-06	0.480546	0.0979459	0.00329967	0.00465796	0.0267242
ENSBTAG00000020139|RPL7	6991	1.08298	165.982	154.849	5.77377e-05	chr14:36,251,151	rs3423378836	-372370	149	184	0.405286	1	2.50256e-06	-0.264886	0.0547325	0.00459954	0.00624887	0.0339048
ENSBTAG00000002076|STAU2	6877	1.08444	178.486	156.681	2.5752e-05	chr14:36,740,023	42	-20769	99	116	0.255507	1	9.73382e-07	0.318774	0.0631864	0.00239976	0.00280307	0.0176117
ENSBTAG00000012920|TMEM70	6191	1.07439	162.532	158.658	5.9778e-05	chr14:37,235,226	rs3423389275	9623	169	207	0.455947	1	3.4603e-06	-0.342078	0.0717487	0.00479952	0.00662648	0.0354896
ENSBTAG00000012608|GDAP1	5809	1.05981	129.444	157.561	4.49707e-13	chr14:37,519,289	rs3423384159	-107356	91	108	0.237885	1	4.42368e-17	0.621815	0.0678567	9.999e-05	1.38512e-11	5.77788e-10
ENSBTAG00000004411|CRISPLD1	7412	1.08676	151.699	156.433	2.20076e-05	chr14:39,292,484	rs385769464	997419	138	162	0.356828	1	7.73072e-07	-0.484252	0.0950604	0.00149985	0.00195491	0.0130046
ENSBTAG00000003885|PEX2	9411	1.09083	90.5754	152.292	1.57656e-13	chr14:40,234,529	rs381909646	58474	45	45	0.0991189	1	2.98889e-18	-0.981214	0.102573	9.999e-05	1.41923e-12	7.00593e-11
ENSBTAG00000008150|PKIA	7368	1.09369	141.306	154.652	1.03247e-05	chr14:41,798,515	rs41256575	77494	167	211	0.464758	1	2.39349e-07	0.260283	0.0487477	0.00039996	0.000758168	0.00578545
ENSBTAG00000001302|MRPS28	5460	1.0829	121.023	153.245	1.34708e-08	chr14:43,211,695	rs136506984	91616	85	96	0.211454	1	2.33021e-11	-0.525398	0.0744107	9.999e-05	5.20547e-07	8.88719e-06
ENSBTAG00000002080|CCN3	5964	1.06434	127.657	155.118	3.89021e-05	chr14:44,827,634	rs445286334	-20894	76	87	0.19163	1	1.49831e-06	0.348619	0.0704003	0.00279972	0.00342304	0.02082
ENSBTAG00000032548|SYBU	10,677	1.08061	207.223	153.472	1.27292e-05	chr14:54,831,421	rs43127595	126364	121	141	0.310573	1	2.86412e-07	-0.473949	0.0893846	0.00129987	0.00157465	0.0108635
ENSBTAG00000037571|EBAG9	10,345	1.12955	194.023	149.301	3.24315e-08	chr14:54,885,801	rs133686644	42213	73	81	0.178414	1	4.39215e-11	0.480554	0.0691297	9.999e-05	1.25627e-06	1.98756e-05
ENSBTAG00000026247|PKHD1L1	10,261	1.10119	198.008	152.416	4.76281e-06	chr14:55,093,011	rs135547629	208379	127	150	0.330396	1	6.73615e-08	0.486183	0.086881	0.00039996	0.000444968	0.00365028
ENSBTAG00000007387|ENY2	9585	1.0851	194.993	154.487	4.42479e-05	chr14:54,542,645	rs42394133	-535512	169	224	0.493392	1	1.69812e-06	-0.266199	0.0540536	0.00289971	0.00551827	0.0306707
ENSBTAG00000018352|ABRA	7118	1.08728	156.612	155.957	1.84867e-06	chr14:57,948,566	rs109018124	130290	157	203	0.447137	1	2.65304e-08	0.344788	0.0596574	0.00019998	0.000136732	0.0012822
ENSBTAG00000033902|SLC25A32	6767	1.08707	150.075	152.768	5.69581e-05	chr14:61,177,193	rs383241684	102531	107	121	0.26652	1	2.098e-06	0.380833	0.078064	0.00359964	0.00540738	0.0302439
ENSBTAG00000010529|FZD6	6359	1.06352	142.813	153.814	6.6702e-05	chr14:61,233,228	rs41739801	56600	177	226	0.497797	1	2.81721e-06	0.263524	0.0547473	0.00489951	0.0068595	0.0364833
ENSBTAG00000026242|BAALC	5986	1.08648	124.473	150.708	1.94234e-06	chr14:61,398,772	rs383266805	133989	159	211	0.464758	1	1.62864e-08	-0.464934	0.0791511	0.00019998	0.000113194	0.0010905
ENSBTAG00000013513|ATP6V1C1	5783	1.0768	135.548	152.541	4.98387e-05	chr14:61,406,730	rs378112545	-3843	153	190	0.418502	1	1.71646e-06	-0.339666	0.0690044	0.00289971	0.00443292	0.0256605
ENSBTAG00000021209|UBR5	7902	1.11851	158.418	150.936	9.61889e-05	chr14:61,109,760	rs381425840	-878076	120	143	0.314978	1	3.75934e-06	0.21186	0.0446098	0.00679932	0.0087222	0.0438821
ENSBTAG00000022539|POLR2K	5230	1.10115	153.337	153.783	7.6076e-08	chr14:64,219,272	rs110318559	2345	135	169	0.372247	1	2.69994e-10	0.420071	0.0633352	9.999e-05	3.53256e-06	5.03297e-05
ENSBTAG00000018206|NIPAL2	7745	1.0802	151.118	154.466	1.30281e-09	chr14:65,924,807	rs382776863	-35704	77	85	0.187225	1	1.15406e-12	-0.760791	0.100548	9.999e-05	5.50686e-08	1.17274e-06
ENSBTAG00000012596|POP1	7858	1.07176	166.283	155.139	4.04403e-05	chr14:65,565,173	rs377803282	-521066	106	113	0.248899	1	1.58139e-06	-0.34767	0.0703754	0.00379962	0.00453412	0.0261249
ENSBTAG00000012595|RIDA	7874	1.09837	167.928	154.528	3.25491e-05	chr14:66,395,175	rs137402234	273719	77	85	0.187225	1	1.12361e-06	-0.447274	0.0892022	0.00149985	0.00312341	0.0192727
ENSBTAG00000016959|LAPTM4B	8660	1.09508	181.595	154.932	1.16646e-06	chr14:66,251,132	rs210921908	-122264	154	204	0.449339	1	1.27825e-08	0.479781	0.0810364	0.00019998	9.07873e-05	0.000900915
ENSBTAG00000007687|GDF6	6959	1.06269	165.346	156.837	3.6805e-05	chr14:68,514,733	rs110896764	456308	155	195	0.429515	1	1.58827e-06	-0.414605	0.0839403	0.00289971	0.00428638	0.0249371
ENSBTAG00000004902|INTS8	5994	1.07895	134.099	152.81	1.9888e-33	chr14:69,381,499	rs136579747	-79347	159	207	0.455947	1	9.60246e-46	-0.870094	0.047349	9.999e-05	9.92964e-34	1.07141e-30
ENSBTAG00000000199|PDP1	7296	1.06002	157.954	156.785	1.92455e-11	chr14:70,384,295	rs3423377718	25360	133	167	0.367841	1	5.8264e-15	0.366056	0.0434995	9.999e-05	9.12459e-10	2.65137e-08
ENSBTAG00000013405|FAM92A	7269	1.07151	166.107	157.954	6.24164e-07	chr14:70,843,512	rs380305729	280288	49	55	0.121145	1	7.65598e-09	-0.632562	0.105107	9.999e-05	5.2119e-05	0.000548496
ENSBTAG00000039968|PIP4P2	11,171	1.0997	199.691	152.292	1.8719e-09	chr14:73,394,293	rs380508262	21341	139	176	0.387665	1	1.31769e-12	-0.583867	0.0773897	9.999e-05	8.1715e-08	1.68479e-06
ENSBTAG00000051638|C8orf88	10,875	1.09547	214.017	155.284	5.1507e-05	chr14:73,564,718	rs382222298	94654	150	196	0.431718	1	2.21613e-06	-0.409395	0.0841262	0.00449955	0.00682738	0.036373
ENSBTAG00000019663|DECR1	10,410	1.08536	213.418	154.621	2.54565e-10	chr14:73,680,880	rs384991016	-7435	57	63	0.138767	1	1.27838e-13	0.696216	0.087849	9.999e-05	1.2541e-08	2.99375e-07
ENSBTAG00000013225|NBN	10,409	1.06357	242.24	159.186	4.04877e-05	chr14:73,752,285	rs134244731	3902	156	202	0.444934	1	2.15054e-06	0.246686	0.0506226	0.00369963	0.00707196	0.0373319
ENSBTAG00000013678|OSGIN2	10,414	1.10274	220.588	154.549	5.1868e-10	chr14:73,802,339	rs208106303	-12660	97	110	0.242291	1	3.33173e-13	0.559871	0.0720551	9.999e-05	2.11418e-08	4.86051e-07
ENSBTAG00000015536|CPNE3	11,548	1.1055	292.646	156.474	3.81218e-06	chr14:76,101,170	rs134345469	-17088	112	129	0.284141	1	7.39014e-08	-0.334633	0.0599971	0.00059994	0.000518774	0.0041525
ENSBTAG00000015734|RMDN1	10,996	1.09071	278.375	156.774	1.02935e-05	chr14:76,157,831	rs208506237	-20910	107	129	0.284141	1	2.87565e-07	0.402387	0.0759002	0.00129987	0.00161502	0.0110739
ENSBTAG00000015720|WWP1	10,723	1.08971	271.171	155.439	1.76809e-06	chr14:76,477,067	rs382216846	258802	153	192	0.422908	1	2.36841e-08	-0.237337	0.0409093	9.999e-05	0.000231941	0.00203467
ENSBTAG00000021092|ATP6V0D2	10,246	1.08044	279.361	157.623	9.57058e-06	chr14:76,536,413	rs137598241	6218	138	165	0.363436	1	2.80943e-07	0.47948	0.0903596	0.00109989	0.00159938	0.0110013
ENSBTAG00000032227|RBIS	11,670	1.11337	234.83	150.18	1.27767e-12	chr14:77,401,929	rs109972334	10636	130	154	0.339207	1	3.29137e-17	-0.483551	0.0525134	9.999e-05	2.37192e-11	9.45555e-10
ENSBTAG00000003338|LRRCC1	11,623	1.09715	246.92	152.168	9.46585e-15	chr14:77,481,218	rs134188458	40464	117	132	0.290749	1	5.83894e-20	-0.526932	0.0519522	9.999e-05	1.65834e-13	9.83159e-12
ENSBTAG00000004792|CHMP4C	10,343	1.09608	220.789	151.692	6.31417e-16	chr14:80,822,689	rs136740552	-1914	97	108	0.237885	1	1.17679e-21	-0.769403	0.0718785	9.999e-05	7.76786e-15	5.66319e-13
ENSBTAG00000003588|ZFAND1	10,290	1.09129	243.828	155.605	2.31292e-05	chr14:80,116,996	rs460854373	-747115	60	64	0.140969	1	7.72519e-07	-0.447014	0.0877477	0.00259974	0.0033641	0.0205309
ENSBTAG00000020523|SLC10A5	10,173	1.11544	222.546	151.588	8.56382e-06	chr14:80,401,825	rs211436758	-489189	163	204	0.449339	1	1.39678e-07	0.480259	0.0881305	0.00019998	0.000876558	0.00655596
ENSBTAG00000015341|DEPTOR	8561	1.11237	192.176	151.443	5.00129e-06	chr14:81,273,309	rs135459769	-13395	144	171	0.376652	1	6.54188e-08	-0.416711	0.074389	0.00029997	0.000418126	0.00345274
ENSBTAG00000006770|MTBP	6154	1.08177	151.825	154.269	6.75819e-05	chr14:81,568,547	rs377851440	-218488	24	25	0.0550661	1	2.9665e-06	0.940667	0.195891	0.00449955	0.00676785	0.0361153
ENSBTAG00000044126|SNTB1	5767	1.09268	134.003	151.423	2.24455e-05	chr14:82,226,177	rs207608260	354571	73	79	0.174009	1	5.21667e-07	-0.31508	0.0608575	0.0009999	0.00168196	0.0114525
ENSBTAG00000012279|AASDHPPT	8270	1.10065	118.311	151.267	1.40654e-17	chr15:1,530,271	rs209035122	-37101	113	127	0.279736	1	5.07924e-24	-0.783723	0.0683033	9.999e-05	5.17646e-17	5.3026e-15
ENSBTAG00000023989|MSANTD4	9309	1.05679	121.799	154.311	1.03504e-05	chr15:1,831,090	rs207888284	65146	26	27	0.0594714	1	2.32906e-07	-0.815149	0.152507	0.00049995	0.00084121	0.00634435
ENSBTAG00000020884|CASP4	12,652	1.08102	115.775	150.905	4.11418e-05	chr15:3,145,663	rs385317407	-104569	161	208	0.45815	1	1.15594e-06	0.277521	0.0554149	0.00179982	0.00297224	0.0184998
ENSBTAG00000049233	8358	1.05903	149.468	156.795	9.34147e-23	chr15:6,217,670	rs42828440	-7538	134	159	0.35022	1	3.256e-30	-0.679571	0.0505387	9.999e-05	9.1561e-22	1.59346e-19
ENSBTAG00000052956	8417	1.07936	154.879	156.257	6.29884e-14	chr15:6,215,018	rs42828435	-89429	140	170	0.374449	1	2.30029e-18	-0.614337	0.0639617	9.999e-05	1.25943e-12	6.35012e-11
ENSBTAG00000015309|CFAP300	8119	1.0853	161.27	155.015	1.62939e-23	chr15:6,657,241	rs43327790	-7758	133	161	0.354626	1	1.40806e-31	0.970151	0.0699126	9.999e-05	4.44192e-23	8.87561e-21
ENSBTAG00000011227|TRPC6	7946	1.07308	165.757	155.853	7.68137e-05	chr15:8,095,862	42	782476	90	104	0.229075	1	3.9567e-06	0.473649	0.0999739	0.00619938	0.00890258	0.0445819
ENSBTAG00000006581|CCDC82	6503	1.07893	176.731	157.644	6.77018e-05	chr15:13,860,052	rs381231285	8061	50	54	0.118943	1	3.79709e-06	0.47688	0.10046	0.00559944	0.00809606	0.0414405
ENSBTAG00000051840	9455	1.06655	168.251	153.265	9.82382e-13	chr15:14,969,474	rs108969380	-210181	90	102	0.22467	1	4.74748e-17	0.88364	0.0965409	9.999e-05	3.58488e-11	1.38476e-09
ENSBTAG00000018629|CWF19L2	11,625	1.08616	146.498	148.969	8.63893e-09	chr15:16,078,330	rs3423376035	-8371	21	23	0.0506608	1	6.45022e-12	0.910662	0.125103	9.999e-05	3.7797e-07	6.6889e-06
ENSBTAG00000012882|CUL5	10,036	1.0699	109.66	153.089	0.000125395	chr15:17,640,955	rs5337330548	29714	109	122	0.268722	1	6.32045e-06	0.189261	0.0408609	0.00649935	0.00981273	0.0479816
ENSBTAG00000011793|FDX1	5561	1.04706	114.266	157.137	1.66416e-06	chr15:20,268,195	rs381329293	-176873	22	23	0.0506608	1	2.59929e-08	-0.796948	0.137798	9.999e-05	0.000124487	0.0011838
ENSBTAG00000006282|POU2AF1	7223	1.08877	129.774	152.727	3.65809e-30	chr15:21,718,092	rs384941972	82267	152	192	0.422908	1	3.05292e-41	1.00839	0.0595626	9.999e-05	1.71274e-30	1.06618e-27
ENSBTAG00000052054	7659	1.10239	134.956	151.609	1.09085e-08	chr15:21,713,718	rs110165072	-40866	138	168	0.370044	1	1.35808e-11	0.58686	0.0820427	9.999e-05	3.55453e-07	6.35691e-06
ENSBTAG00000017901|LAYN	7676	1.07409	146.442	152.561	1.7845e-07	chr15:21,911,010	rs42055151	54490	154	203	0.447137	1	7.42396e-10	-0.413962	0.0641732	9.999e-05	1.1572e-05	0.000144071
ENSBTAG00000020277|PPP2R1B	7769	1.08319	173.065	155.439	9.06732e-06	chr15:22,095,204	rs136311373	39529	112	130	0.286344	1	2.15464e-07	-0.368889	0.0688098	0.00039996	0.000882917	0.00659742
ENSBTAG00000016266|SDHD	8126	1.07654	231.615	158.689	1.1937e-06	chr15:22,310,373	rs383674278	-87081	64	74	0.162996	1	1.95776e-08	0.302829	0.0518679	0.00019998	0.000142709	0.00133434
ENSBTAG00000049973|PTS	8337	1.08131	249.442	159.549	1.18605e-08	chr15:22,551,658	rs137501543	-34704	67	72	0.15859	1	4.86683e-11	-0.658671	0.0949957	9.999e-05	1.01327e-06	1.63344e-05
ENSBTAG00000010008|TTC12	8713	1.07533	248.577	158.596	3.08051e-06	chr15:23,940,614	rs41749774	66602	64	67	0.147577	1	6.81113e-08	0.568211	0.10158	0.00019998	0.000431174	0.00354962
ENSBTAG00000020066|ZW10	8145	1.05683	225.87	160.004	5.24278e-07	chr15:24,253,433	rs109113273	-30819	40	40	0.0881057	1	7.58862e-09	0.806995	0.134053	9.999e-05	6.90902e-05	0.000705505
ENSBTAG00000008564	8167	1.06521	237.1	160.48	1.61888e-17	chr15:24,783,092	rs41748302	-24724	130	163	0.359031	1	1.19234e-22	0.804418	0.0729328	9.999e-05	4.28119e-16	3.7864e-14
ENSBTAG00000008219|RBM7	8039	1.09559	228.608	158.876	3.95075e-05	chr15:24,272,887	rs41747441	-647692	125	161	0.354626	1	2.03493e-06	-0.321134	0.0657366	0.00449955	0.00549069	0.0305594
ENSBTAG00000039340|SCN4B	5067	1.06144	128.142	155.708	1.15727e-07	chr15:29,001,721	rs136727641	176182	166	220	0.484582	1	6.13194e-10	-0.453436	0.0699174	9.999e-05	7.29035e-06	9.56969e-05
ENSBTAG00000019725|UBE4A	4972	1.07716	123.618	154.559	6.24329e-05	chr15:29,064,632	rs110926097	24793	95	104	0.229075	1	2.72231e-06	-0.239163	0.0496082	0.00279972	0.00510427	0.028805
ENSBTAG00000005357|VPS11	4750	1.07031	101.146	153.71	0.000103783	chr15:28,653,661	rs382880048	-999688	86	100	0.220264	1	5.10212e-06	0.231859	0.0495376	0.00519948	0.00734801	0.0384133
ENSBTAG00000001410|GRAMD1B	7656	1.09757	178	154.694	2.76689e-07	chr15:34,267,985	rs379406328	240932	163	216	0.475771	1	1.76327e-09	-0.56466	0.0897337	9.999e-05	1.79064e-05	0.000212474
ENSBTAG00000005340|SERGEF	6963	1.08276	183.638	159.342	2.68543e-15	chr15:34,443,289	rs110964029	-38558	162	208	0.45815	1	7.42774e-20	-0.453898	0.0449062	9.999e-05	4.55432e-14	2.96031e-12
ENSBTAG00000016170|KCNJ11	5955	1.09175	155.448	156.536	6.48745e-06	chr15:35,012,909	rs110423415	-100795	23	24	0.0528634	1	1.51677e-07	0.500748	0.0921734	0.00019998	0.00051364	0.00411956
ENSBTAG00000006755|C15H11orf58	5617	1.06248	150.759	157.499	7.27526e-09	chr15:35,720,789	rs382217839	31212	150	191	0.420705	1	1.89695e-11	-0.267421	0.0376859	9.999e-05	4.52762e-07	7.86261e-06
ENSBTAG00000005218|PDE3B	7139	1.08647	138.449	155.097	6.2357e-07	chr15:38,170,703	rs136567252	235257	156	199	0.438326	1	5.56935e-09	-0.488705	0.0804001	9.999e-05	3.69838e-05	0.000405269
ENSBTAG00000006564|PSMA1	6383	1.05729	158.184	159.497	1.02091e-08	chr15:38,213,886	rs136612387	17	154	196	0.431718	1	3.9636e-11	-0.429457	0.0616216	9.999e-05	7.33558e-07	1.21646e-05
ENSBTAG00000009150|SPON1	6066	1.07758	140.161	155.315	5.61186e-07	chr15:38,587,537	rs3423402697	129552	97	109	0.240088	1	4.9487e-09	-0.405553	0.066477	9.999e-05	3.65077e-05	0.000401139
ENSBTAG00000013033|BTBD10	7189	1.0778	155.264	153.503	1.49836e-06	chr15:39,629,122	rs384999291	418779	99	111	0.244493	1	1.54137e-08	0.504715	0.0857686	0.00019998	0.000117213	0.00112235
ENSBTAG00000002914|GALNT18	7260	1.06516	216.877	158.741	5.61062e-06	chr15:41,335,068	rs379414596	270994	134	161	0.354626	1	1.52672e-07	-0.362345	0.0667136	0.00019998	0.000763012	0.00581967
ENSBTAG00000027716	7796	1.07852	197.813	156.536	5.08417e-05	chr15:41,625,775	rs41766365	-142277	37	38	0.0837004	1	2.39167e-06	-0.717235	0.147894	0.00449955	0.00673275	0.0359636
ENSBTAG00000015566|CTR9	7870	1.09917	192.045	155.584	1.77765e-05	chr15:42,731,448	rs210759107	832553	31	31	0.0682819	1	5.40936e-07	0.554495	0.107258	0.00129987	0.00185535	0.0124756
ENSBTAG00000007129|MRVI1	7922	1.08458	192.907	155.615	1.73707e-10	chr15:41,970,609	rs211384477	11372	105	117	0.257709	1	9.10743e-14	0.729485	0.0914179	9.999e-05	7.52527e-09	1.85949e-07
ENSBTAG00000015824|RNF141	8044	1.09185	167.885	151.319	5.93831e-06	chr15:41,509,648	rs42904266	-633491	80	92	0.202643	1	8.1976e-08	0.339701	0.0611328	0.00029997	0.000506858	0.00407469
ENSBTAG00000001607|TMEM41B	5790	1.07866	157.03	155.636	5.80789e-05	chr15:43,466,411	rs381690903	155146	26	28	0.061674	1	2.67457e-06	-0.502528	0.104152	0.00459954	0.00605765	0.0330445
ENSBTAG00000020573|SCUBE2	6415	1.09012	169.633	154.953	2.04227e-11	chr15:43,478,412	rs41768782	-21583	149	186	0.409692	1	4.37541e-15	-0.63407	0.07495	9.999e-05	5.74903e-10	1.77573e-08
ENSBTAG00000013366|NRIP3	7016	1.10385	192.066	156.309	3.91622e-07	chr15:43,554,920	rs41768734	-29147	168	222	0.488987	1	3.41188e-09	-0.544667	0.0882728	9.999e-05	2.67695e-05	0.000304687
ENSBTAG00000005356|DENND2B	7911	1.08997	189.746	155.677	5.01224e-05	chr15:43,861,257	rs136109332	117142	63	66	0.145374	1	2.20047e-06	0.48563	0.0997597	0.00449955	0.00597925	0.032696
ENSBTAG00000005349|RPL27A	9314	1.09293	190.723	154.031	4.61096e-05	chr15:43,814,367	rs110247753	-63938	117	159	0.35022	1	1.73357e-06	0.226881	0.0461119	0.00359964	0.00540784	0.0302439
ENSBTAG00000004862|TUB	10,985	1.08964	185.432	152.313	4.47874e-05	chr15:44,538,358	rs384930091	102175	25	27	0.0594714	1	1.45581e-06	0.781361	0.15759	0.00269973	0.00517026	0.0291164
ENSBTAG00000052534|U6	12,358	1.08274	165.583	150.595	6.70844e-05	chr15:45,018,924	rs380536284	-12740	70	72	0.15859	1	2.22246e-06	0.580939	0.119392	0.00469953	0.0073353	0.0383592
ENSBTAG00000054618	7913	1.07601	108.473	150.067	4.49788e-08	chr15:46,743,954	rs378256763	710041	102	118	0.259912	1	7.78368e-11	0.626751	0.0914705	9.999e-05	1.86208e-06	2.83516e-05
ENSBTAG00000037937	8503	1.07632	121.49	152.551	2.52274e-09	chr15:46,345,260	rs385279843	116178	58	60	0.132159	1	2.07848e-12	0.924226	0.123743	9.999e-05	9.43273e-08	1.90954e-06
ENSBTAG00000049294	8294	1.07769	115.432	151.174	2.99531e-05	chr15:46,480,932	rs383056014	204098	105	123	0.270925	1	7.61404e-07	0.364389	0.0714854	0.00089991	0.00214703	0.014046
ENSBTAG00000052878	7787	1.1133	110.927	150.605	4.12591e-10	chr15:46,617,121	rs41766906	255678	167	216	0.475771	1	1.19064e-13	-0.620827	0.0782234	9.999e-05	6.40729e-09	1.60529e-07
ENSBTAG00000024781|MRPL17	7537	1.07136	110.315	152.189	2.56302e-05	chr15:47,205,303	rs42898178	821725	171	214	0.471366	1	6.68861e-07	-0.283536	0.0553253	0.00079992	0.00179987	0.012148
ENSBTAG00000049216	8087	1.07886	109.347	152.592	8.75277e-06	chr15:46,474,111	rs109519563	-47873	140	177	0.389868	1	1.58216e-07	0.429869	0.0792518	0.00029997	0.000533938	0.00425285
ENSBTAG00000015655|APBB1	8743	1.08164	112.26	151.226	1.24181e-10	chr15:46,512,595	rs109765622	-113401	164	210	0.462555	1	2.50564e-14	-0.591345	0.0722428	9.999e-05	3.07058e-09	8.04395e-08
ENSBTAG00000038536	14,775	1.07302	158.426	149.28	3.31724e-14	chr15:47,856,278	rs132761657	77814	97	114	0.251101	1	1.51399e-19	-0.779989	0.0779669	9.999e-05	7.63762e-13	4.06628e-11
ENSBTAG00000052606|TRIM5	15,474	1.07935	169.938	150.884	1.41849e-32	chr15:47,856,278	rs132761657	25514	97	114	0.251101	1	4.13966e-45	-1.16302	0.0640045	9.999e-05	1.03883e-32	9.89027e-30
ENSBTAG00000008236|OR51E2	18,833	1.08542	81.1738	143.348	0.000132326	chr15:49,832,808	42	-485494	132	158	0.348018	1	3.3086e-06	-0.383377	0.0802427	0.00389961	0.00698288	0.0369779
ENSBTAG00000000233|OR51E1	18,464	1.08806	80.9665	143.317	2.30856e-11	chr15:50,556,508	rs109442621	171554	60	64	0.140969	1	4.11671e-16	-0.846	0.0958636	9.999e-05	3.06234e-10	9.93266e-09
ENSBTAG00000000232|OR51D1	18,298	1.06796	85.8991	145.367	1.06511e-11	chr15:50,470,610	rs132795396	69628	76	86	0.189427	1	2.15537e-16	-0.761024	0.08528	9.999e-05	2.15869e-10	7.23362e-09
ENSBTAG00000011332|TRIM68	18,145	1.09523	82.6743	142.81	1.38703e-16	chr15:50,277,757	rs525860902	-135175	55	59	0.129956	1	7.01099e-24	1.16026	0.10152	9.999e-05	5.16948e-16	4.47423e-14
ENSBTAG00000013111|RRM1	16,584	1.06393	90.7795	145.336	7.13901e-08	chr15:51,101,214	rs207934885	131263	99	113	0.248899	1	7.49283e-11	0.335883	0.0489726	9.999e-05	2.9362e-06	4.25828e-05
ENSBTAG00000000347|RHOG	17,713	1.0666	99.104	147.023	4.62212e-11	chr15:50,358,862	rs378568550	-870181	89	100	0.220264	1	2.60482e-15	-0.435234	0.0509604	9.999e-05	1.23847e-09	3.5166e-08
ENSBTAG00000008433|PGAP2	17,563	1.05556	97.0343	146.982	1.1024e-06	chr15:50,953,210	rs378777227	-289972	109	127	0.279736	1	4.77891e-09	-0.330461	0.0541099	9.999e-05	6.28247e-05	0.000646831
ENSBTAG00000008432|NUP98	17,257	1.0846	102.345	147.013	1.11746e-12	chr15:51,246,327	rs211623739	-18381	96	119	0.262115	1	1.24537e-17	0.365593	0.0390851	9.999e-05	1.58821e-11	6.47486e-10
ENSBTAG00000006345|ART1	16,015	1.08464	107.027	147.354	1.28154e-09	chr15:51,003,716	rs209138923	-348285	107	122	0.268722	1	3.23942e-13	-0.465112	0.0598244	9.999e-05	3.46733e-08	7.62483e-07
ENSBTAG00000055237	15,928	1.06808	107.583	149.042	8.58052e-08	chr15:51,003,716	rs209138923	-355658	107	122	0.268722	1	1.66802e-10	-0.458125	0.0681938	9.999e-05	4.06899e-06	5.66752e-05
ENSBTAG00000053177	15,762	1.06196	101.742	146.485	4.40483e-12	chr15:50,938,796	rs3423406344	-440791	99	108	0.237885	1	7.85485e-17	0.667989	0.0735914	9.999e-05	1.1494e-10	4.00928e-09
ENSBTAG00000023648	15,753	1.1052	103.693	146.029	3.24651e-20	chr15:51,568,569	rs41764175	181672	96	114	0.251101	1	1.20957e-28	-0.837549	0.0646738	9.999e-05	4.65996e-20	6.50185e-18
ENSBTAG00000053052	15,718	1.0697	104.117	146.899	2.97117e-11	chr15:50,951,727	42	-441175	81	87	0.19163	1	1.34467e-15	0.637371	0.0737437	9.999e-05	7.65648e-10	2.27631e-08
ENSBTAG00000013997	15,680	1.0865	103.295	146.412	2.81143e-14	chr15:51,360,984	rs210569997	-38850	118	148	0.325991	1	5.28952e-20	-0.589177	0.0580071	9.999e-05	2.80761e-13	1.61712e-11
ENSBTAG00000037826	15,098	1.0882	108.064	147.655	1.7584e-10	chr15:51,522,375	rs41765432	47396	155	213	0.469163	1	2.01109e-14	0.548338	0.0667051	9.999e-05	3.80834e-09	9.89374e-08
ENSBTAG00000026796	14,729	1.08653	111.064	148.897	2.8298e-08	chr15:51,523,656	rs41765462	12661	158	217	0.477974	1	3.4103e-11	0.343572	0.049115	9.999e-05	1.01031e-06	1.6303e-05
ENSBTAG00000011549|TRPC2	14,708	1.09316	107.026	147.582	1.00898e-10	chr15:51,781,616	rs384989996	266206	86	94	0.207048	1	8.9644e-15	-0.758873	0.0909085	9.999e-05	1.87562e-09	5.11921e-08
ENSBTAG00000014167|RNF121	14,372	1.08336	98.5268	144.57	3.73883e-11	chr15:51,669,502	rs41763573	115990	146	191	0.420705	1	1.11345e-15	-0.53115	0.0612476	9.999e-05	7.03319e-10	2.12373e-08
ENSBTAG00000027676|IL18BP	13,503	1.08536	101.683	145.605	1.50882e-05	chr15:51,755,209	rs381562555	114878	95	107	0.235683	1	1.7471e-07	0.472687	0.0874718	0.00059994	0.000848894	0.00639337
ENSBTAG00000003001|LAMTOR1	12,599	1.06304	113.684	149.86	8.42922e-05	chr15:51,925,573	rs208300569	195720	147	184	0.405286	1	2.88567e-06	-0.244759	0.0509053	0.00529947	0.00692031	0.036723
ENSBTAG00000002999|ANAPC15	12,623	1.0822	109.801	149.321	1.54468e-05	chr15:51,692,583	rs137645974	-49653	149	190	0.418502	1	2.56898e-07	0.237422	0.0445878	0.00049995	0.000967124	0.00714744
ENSBTAG00000051491	12,204	1.09554	110.417	147.737	8.213e-05	chr15:50,986,522	rs110451809	-840958	48	51	0.112335	1	2.35997e-06	0.366482	0.0755229	0.00319968	0.00551775	0.0306707
ENSBTAG00000019167|INPPL1	12,198	1.09954	107.82	146.123	3.14915e-10	chr15:51,867,224	rs384897859	38468	96	108	0.237885	1	3.40814e-14	0.516548	0.0634838	9.999e-05	5.86151e-09	1.48001e-07
ENSBTAG00000015182|STARD10	10,435	1.07961	110.908	149.104	2.51793e-09	chr15:52,824,112	rs133925464	521812	139	181	0.398678	1	1.15592e-12	0.454137	0.0600222	9.999e-05	8.10824e-08	1.67388e-06
ENSBTAG00000039050|P2RY2	10,309	1.06328	109.954	152.251	1.63745e-12	chr15:52,717,465	rs110250010	-1043	145	177	0.389868	1	7.59368e-17	-0.601213	0.0661974	9.999e-05	4.23306e-11	1.61205e-09
ENSBTAG00000038737|P2RY6	9948	1.07945	110.589	152.189	2.86365e-05	chr15:53,094,883	rs210691849	310137	97	114	0.251101	1	7.79145e-07	-0.424974	0.0834511	0.00109989	0.0019322	0.0128747
ENSBTAG00000012505|ARHGEF17	9969	1.06108	109.371	152.22	4.98556e-06	chr15:53,707,089	rs133742539	908971	74	77	0.169604	1	7.03565e-08	-0.457635	0.0819064	0.00019998	0.00033539	0.00284075
ENSBTAG00000016494|RELT	9685	1.07389	112.576	151.744	1.03174e-08	chr15:52,871,015	rs382125371	8144	47	55	0.121145	1	1.28343e-11	0.728187	0.101663	9.999e-05	4.09558e-07	7.18948e-06
ENSBTAG00000008347|MRPL48	8108	1.07197	103.818	149.425	2.56281e-21	chr15:53,327,574	rs137637530	48834	91	104	0.229075	1	1.37068e-29	-0.81588	0.0615784	9.999e-05	1.18687e-20	1.76234e-18
ENSBTAG00000054199|CHCHD8	8365	1.08099	108.883	149.88	9.4789e-05	chr15:53,306,482	rs209219397	-35595	84	97	0.213656	1	3.40412e-06	0.321423	0.0673649	0.00429957	0.00683813	0.0364131
ENSBTAG00000003679|PAAF1	8370	1.07037	113.262	151.216	4.20034e-08	chr15:52,451,519	rs110608481	-893153	60	69	0.151982	1	8.34559e-11	-0.631212	0.0922857	9.999e-05	1.94701e-06	2.94864e-05
ENSBTAG00000003682|DNAJB13	8285	1.07917	114.531	150.936	9.25166e-05	chr15:52,524,462	rs209842559	-869330	146	189	0.4163	1	3.56206e-06	-0.413945	0.0869404	0.00489951	0.00709874	0.0374221
ENSBTAG00000006579|P4HA3	7961	1.06797	126.881	153.752	9.80896e-05	chr15:53,696,520	rs5338343357	55670	154	195	0.429515	1	4.73908e-06	-0.343923	0.0732196	0.0059994	0.00890812	0.0445819
ENSBTAG00000027610	7855	1.08055	125.161	153.472	0.000107352	chr15:52,840,570	rs136667269	-849772	142	182	0.400881	1	5.25311e-06	0.266211	0.0569573	0.00639936	0.00909869	0.0453115
ENSBTAG00000000770|PGM2L1	7823	1.07584	120.111	151.702	2.08828e-07	chr15:53,779,876	rs41770140	72779	58	61	0.134361	1	8.26642e-10	0.437369	0.0680074	9.999e-05	1.08618e-05	0.000136808
ENSBTAG00000016869|POLD3	7350	1.078	117.9	150.833	2.19779e-07	chr15:53,923,608	rs41771437	14434	115	130	0.286344	1	7.93817e-10	-0.526988	0.0818488	9.999e-05	1.09834e-05	0.00013791
ENSBTAG00000006610|XRRA1	7437	1.06544	141.012	156.795	2.61509e-06	chr15:54,223,475	rs209905977	67793	159	200	0.440529	1	4.59959e-08	0.332636	0.0586496	9.999e-05	0.000213545	0.00189608
ENSBTAG00000006644|SPCS2	7272	1.07277	140.655	155.449	2.45743e-09	chr15:54,209,951	rs437616199	-13308	145	180	0.396476	1	3.21308e-12	0.339059	0.0458415	9.999e-05	1.13363e-07	2.26796e-06
ENSBTAG00000025931|NEU3	7178	1.08441	142.491	155.191	1.76675e-06	chr15:54,232,648	rs109412547	-20209	64	69	0.151982	1	2.30577e-08	-0.488117	0.0840602	9.999e-05	0.000120442	0.00114938
ENSBTAG00000001537|TSKU	6975	1.04715	112.525	155.791	6.98746e-05	chr15:56,454,869	rs379909143	275257	87	103	0.226872	1	3.46861e-06	0.336516	0.0705902	0.00519948	0.00610578	0.0332622
ENSBTAG00000005034|CAPN5	7119	1.06148	117.245	153.835	3.46418e-10	chr15:56,474,515	42	1709	36	37	0.0814978	1	1.68981e-13	0.923323	0.117171	9.999e-05	1.38867e-08	3.29555e-07
ENSBTAG00000003955|MYO7A	7236	1.06189	122.275	155.656	1.95708e-05	chr15:55,798,283	rs210323613	-733910	22	23	0.0506608	1	6.19496e-07	0.94491	0.183795	0.00089991	0.00160117	0.0110089
ENSBTAG00000002606|LGR4	5941	1.08683	192.808	155.222	4.45316e-05	chr15:57,486,397	rs384591202	-605578	143	178	0.39207	1	1.81259e-06	0.182563	0.0371782	0.00429957	0.0054398	0.0303597
ENSBTAG00000001460|LIN7C	5633	1.07927	225.184	160.511	5.40783e-06	chr15:57,248,272	rs381554397	-966309	29	31	0.0682819	1	1.70329e-07	0.568766	0.105151	0.00029997	0.000690115	0.00533915
ENSBTAG00000052762	7068	1.08618	182.674	156.381	7.01763e-05	chr15:62,362,476	rs209229602	-491880	61	63	0.138767	1	3.64019e-06	0.382237	0.0803626	0.00549945	0.00841744	0.0426939
ENSBTAG00000052796	6974	1.06466	188.806	158.493	1.07989e-07	chr15:63,022,363	rs135537063	148749	163	221	0.486784	1	7.90404e-10	0.424327	0.0658961	9.999e-05	9.85645e-06	0.000125327
ENSBTAG00000005338|EIF3M	6764	1.07559	220.269	160.025	5.70407e-11	chr15:63,285,861	rs132746499	-12934	130	165	0.363436	1	4.58069e-14	0.445464	0.0550661	9.999e-05	3.07146e-09	8.04395e-08
ENSBTAG00000014399|QSER1	6767	1.07312	207.932	158.048	1.88827e-06	chr15:63,647,353	rs136148745	90557	98	112	0.246696	1	3.37214e-08	0.256686	0.0447765	0.00019998	0.000214183	0.00190052
ENSBTAG00000021809|DEPDC7	6764	1.08993	209.613	157.623	1.80808e-16	chr15:63,550,366	rs110493192	-108990	146	186	0.409692	1	1.25777e-21	-0.766224	0.0716451	9.999e-05	2.25976e-15	1.8106e-13
ENSBTAG00000016744|CAPRIN1	6221	1.0818	231.201	160.553	2.29551e-05	chr15:65,102,302	rs110029541	440701	99	110	0.242291	1	1.1322e-06	-0.23074	0.0460328	0.00209979	0.00332434	0.0203152
ENSBTAG00000016747|NAT10	6118	1.07503	238.111	161.847	7.16129e-06	chr15:64,862,265	rs381186571	160251	110	130	0.286344	1	2.75712e-07	-0.375335	0.0706815	0.00089991	0.00102144	0.00747245
ENSBTAG00000020980|CAT	5960	1.10246	216.907	157.54	1.90726e-07	chr15:64,984,174	rs133612142	8902	127	153	0.337004	1	1.50262e-09	0.300855	0.0475883	9.999e-05	1.40419e-05	0.000170878
ENSBTAG00000018257|APIP	6304	1.10646	213.682	157.489	8.07092e-14	chr15:65,427,903	rs109490066	24891	82	93	0.204846	1	4.34563e-18	0.727592	0.0765039	9.999e-05	1.17453e-12	5.95917e-11
ENSBTAG00000018261|PDHX	6362	1.07773	212.813	158.079	4.64551e-16	chr15:65,434,194	rs134439501	6932	79	91	0.200441	1	5.07618e-21	-0.596654	0.0568511	9.999e-05	9.31473e-15	6.76049e-13
ENSBTAG00000037389|TRIM44	6968	1.09787	226.103	156.65	1.16689e-08	chr15:66,003,260	rs210457005	-178459	23	24	0.0528634	1	3.15991e-11	-1.19225	0.170117	9.999e-05	7.18051e-07	1.19196e-05
ENSBTAG00000014474|API5	9433	1.09402	260.558	154.787	3.89723e-05	chr15:73,418,566	rs380809215	-5258	43	45	0.0991189	1	1.46365e-06	-0.416314	0.0839845	0.00449955	0.00628881	0.0340528
ENSBTAG00000031252|CD82	7545	1.07377	280.697	161.029	1.10833e-05	chr15:74,674,802	rs136231264	32227	165	218	0.480176	1	4.54556e-07	0.253952	0.0487783	0.00109989	0.00196344	0.013056
ENSBTAG00000017228|TP53I11	7953	1.09397	254.212	156.495	1.9318e-06	chr15:75,192,406	rs134135595	187793	35	37	0.0814978	1	2.97362e-08	-0.601696	0.104512	0.00019998	0.000230009	0.00201991
ENSBTAG00000006143|CREB3L1	6562	1.08896	188.776	153.234	6.26413e-05	chr15:76,575,664	rs41782219	293055	152	185	0.407489	1	2.47589e-06	-0.333823	0.0689429	0.0059994	0.0076103	0.0394153
ENSBTAG00000017325|ATG13	5916	1.08224	183.714	155.822	8.05089e-06	chr15:76,544,389	rs43025263	-33891	170	212	0.46696	1	1.89996e-07	0.316802	0.0588114	0.00049995	0.000833634	0.00629896
ENSBTAG00000016501|ARHGAP1	5842	1.07614	173.361	154.176	2.46413e-17	chr15:76,615,556	rs41635092	-7337	152	189	0.4163	1	2.90853e-23	0.606679	0.0540286	9.999e-05	3.32536e-16	2.97353e-14
ENSBTAG00000027557|ZNF408	5759	1.08784	181.047	155.418	3.2395e-30	chr15:76,681,405	rs378612006	38438	33	34	0.0748899	1	1.25573e-40	1.43543	0.0857778	9.999e-05	2.28609e-30	1.37038e-27
ENSBTAG00000010681|NR1H3	7546	1.1102	190.813	153.472	6.68837e-06	chr15:77,569,110	rs41784321	443768	123	146	0.321586	1	1.18874e-07	-0.260451	0.0475097	0.00039996	0.000582021	0.00458841
ENSBTAG00000021744|PSMC3	7996	1.07618	192.538	155.895	1.73942e-07	chr15:77,256,270	rs210291640	5844	69	77	0.169604	1	1.0881e-09	-0.426257	0.0667995	9.999e-05	1.47676e-05	0.000178103
ENSBTAG00000018479|PTPMT1	9076	1.07874	192.964	155.346	2.70756e-06	chr15:77,277,006	rs377873017	-91214	45	49	0.10793	1	4.17346e-08	0.482161	0.0847272	9.999e-05	0.000278156	0.00239848
ENSBTAG00000018483|NDUFS3	9064	1.06281	174.325	153.079	2.39747e-06	chr15:77,081,223	rs108983814	-297931	90	101	0.222467	1	2.80563e-08	0.421149	0.0730077	0.00029997	0.000249333	0.00217077
ENSBTAG00000051215|AGBL2	8894	1.08083	181.917	154.031	1.90693e-05	chr15:77,475,948	rs211061989	24181	70	76	0.167401	1	5.21732e-07	0.540071	0.104315	0.00139986	0.00211328	0.0138644
ENSBTAG00000027516|APLNR	10,765	1.08387	130.615	147.841	5.34612e-05	chr15:80,420,658	rs41782335	-24350	120	143	0.314978	1	1.2968e-06	0.35174	0.0705845	0.00229977	0.00442004	0.0256043
ENSBTAG00000010060|SLC43A3	12,403	1.0843	147.317	147.489	7.87168e-05	chr15:80,577,475	rs136395977	-95914	65	68	0.14978	1	2.17912e-06	0.562177	0.115434	0.00509949	0.00762475	0.0394564
ENSBTAG00000024701|TIMM10	12,833	1.09134	139.626	144.032	8.29589e-11	chr15:80,783,137	42	-5084	124	143	0.314978	1	3.16315e-15	-0.406766	0.0477961	9.999e-05	2.09514e-09	5.67054e-08
ENSBTAG00000027524|SMTNL1	12,892	1.08219	152.709	146.495	6.59812e-06	chr15:80,807,179	rs381133810	1792	58	60	0.132159	1	5.83668e-08	-0.633142	0.11257	0.00019998	0.000550654	0.00437308
ENSBTAG00000012989|UBE2L6	12,921	1.09405	155.603	146.692	6.24403e-05	chr15:80,848,235	rs41783975	32635	100	108	0.237885	1	1.47015e-06	-0.377799	0.0762296	0.00369963	0.00599339	0.0327492
ENSBTAG00000002411|CTNND1	12,603	1.10499	162.599	146.071	9.42659e-08	chr15:81,327,279	42	360014	31	32	0.0704846	1	1.24705e-10	0.69034	0.101981	9.999e-05	4.56398e-06	6.29199e-05
ENSBTAG00000003624|CNTF	11,097	1.0771	152.197	148.918	8.91555e-10	chr15:81,909,365	rs3423402717	-22594	135	167	0.367841	1	2.57677e-13	0.616425	0.0789094	9.999e-05	3.8748e-08	8.45197e-07
ENSBTAG00000049888	10,880	1.07637	154.003	148.493	5.26416e-05	chr15:82,240,626	rs41785826	-33876	109	124	0.273128	1	1.33885e-06	0.448754	0.0901774	0.0029997	0.00540305	0.0302439
ENSBTAG00000004046|DTX4	10,734	1.08345	161.698	151.267	7.39275e-12	chr15:82,283,720	rs41784918	-12290	108	123	0.270925	1	4.94221e-16	0.778437	0.0884884	9.999e-05	2.07387e-10	6.9788e-09
ENSBTAG00000012937|ACAD8	5539	1.06811	135.982	158.286	1.28879e-08	chr15:83,460,708	rs41783553	-64805	131	153	0.337004	1	4.55498e-11	-0.425318	0.0612393	9.999e-05	6.89532e-07	1.15123e-05
ENSBTAG00000038756|GLB1L3	5481	1.07621	127.137	155.408	2.0181e-05	chr15:83,444,477	rs385924925	-152811	23	23	0.0506608	1	6.32478e-07	-0.960983	0.187081	0.00069993	0.00157235	0.0108522
ENSBTAG00000018390|GLB1L2	5304	1.07926	122.958	154.953	2.42932e-05	chr15:83,682,792	rs109394614	49175	125	151	0.332599	1	7.82536e-07	-0.390605	0.0767161	0.00069993	0.00181637	0.0122339
ENSBTAG00000018223|CHI3L1	5900	1.06956	117.939	155.108	2.27272e-11	chr16:1,028,168	rs41788993	59733	159	205	0.451542	1	5.22171e-15	-0.52696	0.0624931	9.999e-05	6.58633e-10	2.00375e-08
ENSBTAG00000051203	6082	1.08037	123.347	155.408	1.76997e-06	chr16:936,589	rs3423396763	-77311	125	146	0.321586	1	2.3642e-08	-0.484443	0.0834974	9.999e-05	0.000106985	0.00103872
ENSBTAG00000054445	6118	1.0777	122.006	153.731	3.60401e-08	chr16:1,096,060	rs135132567	22172	140	176	0.387665	1	9.64222e-11	-0.458905	0.0673427	9.999e-05	1.62934e-06	2.50674e-05
ENSBTAG00000015711|BTG2	6125	1.09089	125.975	154.29	2.4635e-06	chr16:1,069,566	rs134011881	-17758	112	125	0.27533	1	3.29945e-08	-0.442889	0.0772004	0.00019998	0.000142972	0.00133603
ENSBTAG00000013764|OPTC	6549	1.08757	133.962	153.421	3.05835e-05	chr16:1,028,123	42	-228948	60	62	0.136564	1	9.4395e-07	0.672289	0.133086	0.00129987	0.00242944	0.0156057
ENSBTAG00000013074|PPP1R15B	9179	1.07738	208.998	154.932	4.98935e-06	chr16:2,248,222	rs207837275	96743	137	172	0.378855	1	9.16565e-08	0.268019	0.0484279	0.00039996	0.000591914	0.00465757
ENSBTAG00000024633|PIK3C2B	9155	1.10696	205.015	153.131	3.9206e-05	chr16:2,313,822	rs382207320	149614	73	79	0.174009	1	1.29467e-06	0.494693	0.0992641	0.00279972	0.00455166	0.0262073
ENSBTAG00000006255|MDM4	8725	1.08094	199.231	153.907	2.49383e-07	chr16:2,284,864	rs42705983	29222	140	166	0.365639	1	1.39083e-09	-0.317508	0.05011	9.999e-05	2.1488e-05	0.000250602
ENSBTAG00000009111|LRRN2	8889	1.07913	213.104	156.071	5.65907e-09	chr16:2,347,847	rs136371693	-10561	174	226	0.497797	1	1.09394e-11	-0.3832	0.053297	9.999e-05	3.95975e-07	6.96463e-06
ENSBTAG00000002361|TMCC2	7573	1.07074	186.624	155.625	1.18347e-05	chr16:2,979,151	rs134883863	-27521	56	57	0.125551	1	3.13733e-07	-0.556474	0.105323	0.00119988	0.00138725	0.00977256
ENSBTAG00000012673|CDK18	7638	1.05767	183.027	156.505	1.00294e-06	chr16:3,190,023	rs41790561	-58596	139	177	0.389868	1	1.23448e-08	0.38056	0.0642053	9.999e-05	0.000108965	0.00105668
ENSBTAG00000004952|MFSD4A	7736	1.08285	179.264	155.16	5.59579e-10	chr16:3,403,270	rs380011957	68319	27	30	0.0660793	1	4.10898e-13	1.06395	0.137534	9.999e-05	2.54355e-08	5.74161e-07
ENSBTAG00000010432|EIF2D	8836	1.07998	137.557	155.926	1.04891e-05	chr16:4,437,314	rs41789166	67667	139	179	0.394273	1	2.73782e-07	0.36037	0.0678447	0.00079992	0.000824662	0.00623407
ENSBTAG00000006984|CD55	13,314	1.07084	117.402	149.352	9.14508e-05	chr16:4,754,578	rs517071980	-495444	47	48	0.105727	1	3.11097e-06	-0.442379	0.0923272	0.00469953	0.00750616	0.0390007
ENSBTAG00000039995	13,452	1.09302	134.675	150.988	1.01318e-07	chr16:6,154,650	rs380415090	527428	111	124	0.273128	1	2.75461e-10	-0.641295	0.0967418	9.999e-05	4.61682e-06	6.35258e-05
ENSBTAG00000040409	12,256	1.08757	140.434	152.686	6.68135e-10	chr16:5,340,171	rs379781735	-580238	43	46	0.101322	1	3.39649e-13	0.994075	0.127988	9.999e-05	2.18736e-08	5.00034e-07
ENSBTAG00000048780	12,003	1.08128	141.946	152.447	5.8615e-15	chr16:5,942,784	rs382267738	-23181	62	66	0.145374	1	3.24853e-20	1.08955	0.10653	9.999e-05	8.36763e-14	5.11057e-12
ENSBTAG00000013812|RO60	8876	1.06749	219.118	159.58	4.44338e-05	chr16:12,196,370	rs133007773	32129	75	79	0.174009	1	2.50129e-06	-0.252875	0.0522495	0.00569943	0.00687854	0.0365493
ENSBTAG00000013620|UCHL5	8968	1.09587	208.286	155.76	4.94488e-05	chr16:12,238,271	rs379117980	47849	71	77	0.169604	1	2.17429e-06	-0.351472	0.0721616	0.00349965	0.00632742	0.0342048
ENSBTAG00000034366	9574	1.08773	193.959	153.421	1.70581e-24	chr16:12,427,938	rs134821063	2368	148	183	0.403084	1	3.0561e-33	0.904824	0.0628332	9.999e-05	4.14996e-24	1.04949e-21
ENSBTAG00000009838|RRP15	7567	1.0749	175.117	157.157	1.39309e-06	chr16:21,802,525	rs134661360	65196	84	96	0.211454	1	2.0536e-08	0.30498	0.0523193	9.999e-05	0.000126548	0.00120128
ENSBTAG00000012582|IARS2	6900	1.06065	195.848	158.731	7.24715e-17	chr16:23,671,676	rs448614719	84740	40	43	0.0947137	1	5.13971e-22	-0.604081	0.0558185	9.999e-05	1.99814e-15	1.62512e-13
ENSBTAG00000012585|RAB3GAP2	6772	1.05608	190.035	157.903	1.68559e-05	chr16:23,676,650	rs3423419923	44033	153	195	0.429515	1	6.10656e-07	-0.217339	0.0422498	0.00139986	0.00226113	0.014662
ENSBTAG00000016277|MTARC2	6875	1.07615	182.956	155.646	2.08456e-05	chr16:24,371,721	rs385147859	146552	42	43	0.0947137	1	6.7387e-07	-0.665317	0.129861	0.00089991	0.00240792	0.0154959
ENSBTAG00000047287|MTARC1	6597	1.0814	182.922	155.512	5.12128e-05	chr16:24,276,491	rs3423419477	6852	144	176	0.387665	1	2.23711e-06	-0.437527	0.0899454	0.00449955	0.00614717	0.0334652
ENSBTAG00000000477|TLR5	6726	1.08248	129.099	156.298	6.12549e-07	chr16:26,628,951	rs137816313	27785	119	136	0.299559	1	6.22079e-09	-0.494856	0.0816923	9.999e-05	3.49789e-05	0.000385387
ENSBTAG00000006718|NVL	7306	1.04381	144.188	160.47	1.95651e-06	chr16:27,319,230	rs209404943	-99263	60	65	0.143172	1	4.48171e-08	0.535116	0.0942653	0.00019998	0.000193456	0.00174131
ENSBTAG00000000140|EPHX1	6885	1.08249	167.446	156.195	4.40694e-10	chr16:28,758,987	rs109054153	-74321	87	98	0.215859	1	3.55649e-13	-0.52875	0.068143	9.999e-05	1.83539e-08	4.26814e-07
ENSBTAG00000013128|ACBD3	6413	1.07679	171.214	159.342	1.61446e-05	chr16:29,659,688	rs110186313	501939	165	210	0.462555	1	6.48505e-07	-0.238543	0.0464865	0.00059994	0.00169694	0.0115399
ENSBTAG00000000837|PARP1	6236	1.09111	157.512	156.153	3.81039e-06	chr16:29,433,237	rs385898374	68228	142	179	0.394273	1	7.16133e-08	0.284494	0.0509502	0.00019998	0.000293003	0.00251179
ENSBTAG00000021880|COQ8A	7100	1.08053	164.529	157.24	9.24691e-06	chr16:29,881,921	rs798749337	-24228	102	113	0.248899	1	2.59529e-07	0.39476	0.0741651	0.00059994	0.000869789	0.00651135
ENSBTAG00000013949|AHCTF1	8268	1.08979	166.837	154.249	8.70901e-05	chr16:30,646,989	rs478760146	236797	34	35	0.0770925	1	4.17815e-06	0.358313	0.0758254	0.0069993	0.00947367	0.0467331
ENSBTAG00000049714	8232	1.09787	163.84	154.466	6.66675e-14	chr16:30,603,010	rs383243984	88548	26	26	0.0572687	1	1.58516e-18	1.59528	0.165147	9.999e-05	8.8378e-13	4.64415e-11
ENSBTAG00000003804|SCCPDH	8040	1.07811	169.483	156.516	6.36643e-10	chr16:30,586,745	rs133480741	-1260	60	65	0.143172	1	6.17029e-13	-0.441921	0.0576214	9.999e-05	2.97698e-08	6.64585e-07
ENSBTAG00000021109	8404	1.08505	168.907	154.28	7.54999e-06	chr16:30,507,982	rs137418730	-178006	78	87	0.19163	1	1.51248e-07	0.511811	0.0941999	0.00059994	0.000696049	0.00537735
ENSBTAG00000033136|COX20	7653	1.07583	160.278	155.946	3.41025e-05	chr16:32,508,569	rs210733240	86193	137	171	0.376652	1	1.33852e-06	-0.203968	0.040987	0.00269973	0.00355041	0.0214816
ENSBTAG00000017775|SDCCAG8	9600	1.06837	175.986	154.166	3.47236e-11	chr16:33,876,953	rs41799000	238081	116	139	0.306167	1	7.70947e-15	0.684478	0.0817646	9.999e-05	1.62723e-09	4.48666e-08
ENSBTAG00000007566|CEP170	9632	1.09137	175.599	151.267	9.70695e-07	chr16:34,073,371	rs3423411180	188275	94	107	0.235683	1	6.60852e-09	-0.377743	0.0624767	0.00019998	7.40373e-05	0.000750487
ENSBTAG00000051933	7837	1.08623	182.353	157.261	7.86306e-05	chr16:36,385,529	rs377773481	167034	30	30	0.0660793	1	4.5099e-06	-0.725845	0.154162	0.00649935	0.00949654	0.0468031
ENSBTAG00000020266|SLC19A2	7274	1.07927	176.64	155.439	3.79898e-05	chr16:36,635,107	rs41799357	-460425	98	107	0.235683	1	1.48779e-06	0.457389	0.0923369	0.00279972	0.00434182	0.0252053
ENSBTAG00000014793|C16H1orf112	7086	1.09095	169.303	153.793	5.12447e-05	chr16:37,462,297	rs136858730	19380	40	42	0.092511	1	1.9649e-06	0.622142	0.127154	0.00529947	0.00538449	0.0301654
ENSBTAG00000017721|EEF1AKNMT	4476	1.05518	96.0802	157.344	3.73942e-06	chr16:39,189,132	rs208124931	3096	141	175	0.385463	1	7.82489e-08	0.239946	0.0431087	9.999e-05	0.000226397	0.00199577
ENSBTAG00000051882|C16H1orf105	4288	1.07161	66.0904	155.066	2.85473e-08	chr16:39,200,230	rs41257804	-711741	102	120	0.264317	1	8.45542e-11	0.465837	0.06813	9.999e-05	7.11523e-07	1.18234e-05
ENSBTAG00000024542|PIGC	4294	1.02156	69.3331	160.377	1.74798e-06	chr16:39,895,409	rs137301333	-25091	128	152	0.334802	1	3.83155e-08	-0.455536	0.0798128	9.999e-05	9.88721e-05	0.000971612
ENSBTAG00000009384|AGTRAP	2785	1.04554	69.6482	159.507	7.48882e-08	chr16:41,943,583	rs110483304	15746	146	170	0.374449	1	5.51664e-10	-0.354749	0.0545398	9.999e-05	2.93938e-06	4.25907e-05
ENSBTAG00000032617|FBXO44	2607	1.06115	68.91	162.25	7.38971e-06	chr16:41,934,619	rs137154058	-88454	147	174	0.38326	1	2.97122e-07	-0.410784	0.0775829	9.999e-05	0.000311807	0.0026603
ENSBTAG00000005304|SRM	2414	1.04327	49.5089	165.604	4.78731e-11	chr16:42,785,618	rs210113977	221312	105	120	0.264317	1	9.74199e-14	0.434972	0.0545839	9.999e-05	9.85217e-10	2.84238e-08
ENSBTAG00000011823|CLSTN1	2062	1.04112	47.6263	167.354	7.80294e-10	chr16:42,830,906	rs109871764	-916830	148	186	0.409692	1	4.42858e-12	0.413218	0.0562769	9.999e-05	1.80728e-08	4.2209e-07
ENSBTAG00000013411|ENO1	2384	1.03454	50.8823	163.151	4.89436e-05	chr16:45,301,459	rs459704381	748430	107	122	0.268722	1	3.6499e-06	0.350332	0.0736641	0.0009999	0.00199271	0.0132072
ENSBTAG00000020518|PARK7	4691	1.06428	78.0877	155.656	1.1828e-11	chr16:45,388,994	rs380187103	-11220	136	163	0.359031	1	2.40426e-15	0.565778	0.066149	9.999e-05	2.358e-10	7.82054e-09
ENSBTAG00000011214|THAP3	6740	1.0697	100.203	153.307	9.594e-10	chr16:46,773,225	rs43719805	-4744	66	74	0.162996	1	6.23263e-13	0.407836	0.0531884	9.999e-05	3.02328e-08	6.7214e-07
ENSBTAG00000016733|NOL9	6863	1.05922	99.8844	153.866	8.83826e-05	chr16:47,572,850	rs41637372	740373	151	192	0.422908	1	4.14665e-06	-0.343308	0.0726238	0.00469953	0.0064722	0.0348478
ENSBTAG00000006515|ESPN	7005	1.08432	102.442	151.712	1.52216e-15	chr16:46,956,539	rs109779972	46180	69	75	0.165198	1	4.03364e-21	-0.832011	0.0790283	9.999e-05	1.24975e-14	8.97633e-13
ENSBTAG00000021202|ACOT7	6963	1.05548	111.123	154.973	1.24149e-08	chr16:46,997,657	rs110384753	19445	128	154	0.339207	1	2.69221e-11	-0.436116	0.0619838	9.999e-05	6.36977e-07	1.07633e-05
ENSBTAG00000048433	7523	1.07852	114.437	154.435	1.0129e-05	chr16:47,720,950	rs380748846	608662	101	114	0.251101	1	2.28707e-07	0.451507	0.0844138	0.00039996	0.000658054	0.00513282
ENSBTAG00000020014|CEP104	6847	1.09298	134.097	152.023	1.84172e-11	chr16:49,268,247	rs379921099	36675	118	147	0.323789	1	2.07218e-15	-0.403693	0.0470716	9.999e-05	3.75158e-10	1.19999e-08
ENSBTAG00000045754|SMIM1	6810	1.09066	137.733	154.538	1.28483e-05	chr16:49,170,921	rs382432496	-115636	105	123	0.270925	1	3.18769e-07	0.41246	0.0781145	0.00059994	0.000955791	0.00707985
ENSBTAG00000015857|TPRG1L	6480	1.08156	135.915	154.155	3.01115e-06	chr16:49,490,986	rs385587373	71221	70	77	0.169604	1	4.27757e-08	-0.382508	0.0672731	0.00019998	0.000208845	0.00186132
ENSBTAG00000024509|TMEM52	2764	1.08857	103.476	158.607	0.000150402	chr16:50,538,016	rs378955949	-295266	65	70	0.154185	1	1.16556e-05	-0.451022	0.100435	0.00679932	0.0102647	0.0497855
ENSBTAG00000015635|TNFRSF4	2928	1.0824	94.3672	156.619	1.01497e-11	chr16:51,274,164	rs109808299	-8274	116	142	0.312775	1	2.38054e-15	-0.583015	0.0681521	9.999e-05	1.66822e-10	5.69623e-09
ENSBTAG00000018722|PLEKHM2	4486	1.06801	111.049	157.789	1.10344e-13	chr16:51,777,927	42	-47898	39	40	0.0881057	1	7.10316e-18	0.84278	0.0893013	9.999e-05	2.15372e-12	1.0313e-10
ENSBTAG00000002478|AGMAT	4617	1.06962	110.079	155.708	1.25323e-05	chr16:51,990,485	rs378867066	40909	25	25	0.0550661	1	3.41356e-07	-0.806087	0.153074	0.00059994	0.000845272	0.00636905
ENSBTAG00000002472|CASP9	4720	1.05632	119.462	158.741	2.14796e-18	chr16:52,032,709	rs41811133	31983	98	117	0.257709	1	4.74878e-24	-0.854852	0.0744412	9.999e-05	3.31579e-17	3.50759e-15
ENSBTAG00000001788|PDPN	8665	1.09619	171.795	154.259	2.04107e-07	chr16:54,073,659	rs41808418	65455	119	148	0.325991	1	1.10498e-09	0.319698	0.0501225	9.999e-05	1.25177e-05	0.000154538
ENSBTAG00000004855|PRDX6	7363	1.03892	94.5392	152.696	4.4321e-09	chr16:54,906,837	rs5348393107	-25782	99	114	0.251101	1	4.63248e-12	0.43762	0.0596618	9.999e-05	2.32669e-07	4.37878e-06
ENSBTAG00000052708|RC3H1	7755	1.0819	92.7628	148.421	0.00011211	chr16:55,324,776	rs41994091	27390	152	197	0.433921	1	3.85816e-06	-0.211226	0.0445306	0.00459954	0.00686321	0.0364833
ENSBTAG00000001109|MRPS14	7363	1.06961	148.352	154.621	1.58423e-06	chr16:56,291,909	rs109827498	43062	137	171	0.376652	1	1.87363e-08	-0.30549	0.0522476	9.999e-05	0.000127383	0.0012085
ENSBTAG00000046172	9425	1.09449	190.785	154.963	3.48108e-12	chr16:59,446,160	rs43745122	82907	95	104	0.229075	1	3.93919e-16	-0.735333	0.0832598	9.999e-05	8.64183e-11	3.06728e-09
ENSBTAG00000015537|RASAL2	8023	1.08995	190.99	157.406	4.28529e-07	chr16:59,900,623	rs135049165	270763	72	75	0.165198	1	4.36264e-09	0.558657	0.0912197	9.999e-05	3.37155e-05	0.000373757
ENSBTAG00000010718|RALGPS2	6930	1.0827	207.806	157.82	2.54671e-05	chr16:60,267,430	rs137337813	142694	112	133	0.292952	1	1.04959e-06	0.444716	0.0884338	0.00189981	0.00329733	0.0201996
ENSBTAG00000004059|SOAT1	6763	1.07511	185.326	156.557	1.06915e-15	chr16:60,656,103	rs110694866	22771	106	119	0.262115	1	1.01122e-20	0.615346	0.0591908	9.999e-05	2.13008e-14	1.46082e-12
ENSBTAG00000046502|ACBD6	7401	1.10702	179.518	151.588	3.06321e-05	chr16:61,580,886	rs380720495	91577	78	85	0.187225	1	8.13143e-07	-0.397606	0.0782167	0.00189981	0.00299316	0.0185967
ENSBTAG00000006260|KIAA1614	8158	1.07693	208.162	153.245	1.47092e-05	chr16:61,964,655	rs134242172	-78624	138	160	0.352423	1	3.42017e-07	0.426086	0.080919	0.00139986	0.00189255	0.0126784
ENSBTAG00000053265	8964	1.0894	252.656	157.447	5.46649e-05	chr16:63,511,181	rs208814083	95195	97	106	0.23348	1	2.81716e-06	-0.43255	0.0898627	0.00719928	0.00898333	0.0448474
ENSBTAG00000049987	7944	1.087	221.425	159.3	1.9525e-08	chr16:64,486,954	rs41817140	192499	82	87	0.19163	1	9.09037e-11	0.742494	0.108794	9.999e-05	1.41976e-06	2.21589e-05
ENSBTAG00000000795|NMNAT2	7963	1.06868	245.699	163.565	2.55905e-25	chr16:64,486,259	rs41816326	189421	84	90	0.198238	1	2.40755e-32	1.01423	0.0718387	9.999e-05	1.82152e-24	4.91355e-22
ENSBTAG00000035836|COLGALT2	6377	1.05842	197.86	160.812	9.46785e-11	chr16:64,858,116	rs109729497	-113923	139	174	0.38326	1	1.02664e-13	0.373254	0.0468887	9.999e-05	6.45725e-09	1.61282e-07
ENSBTAG00000011946|ODR4	9386	1.07395	204.826	157.561	8.29263e-06	chr16:67,471,689	rs209964020	9821	85	94	0.207048	1	2.30865e-07	-0.530804	0.0992749	0.00079992	0.00102472	0.00749101
ENSBTAG00000013166|SMYD2	8814	1.06378	183.253	155.853	3.28141e-06	chr16:69,291,909	rs41824021	57691	29	32	0.0704846	1	5.68817e-08	0.52129	0.0925986	9.999e-05	0.000364209	0.00304794
ENSBTAG00000015974|FLVCR1	7052	1.09157	162.864	154.549	7.48156e-05	chr16:70,679,105	rs109669928	3587	121	141	0.310573	1	3.47547e-06	0.268863	0.0564038	0.0049995	0.00776195	0.0400214
ENSBTAG00000000759|NENF	6403	1.07403	150.174	155.75	2.57952e-13	chr16:71,098,702	rs110841775	-28433	53	57	0.125551	1	1.37156e-17	-0.802623	0.0859399	9.999e-05	6.35566e-12	2.78771e-10
ENSBTAG00000020886|UTP25	11,726	1.10018	275.284	154.311	3.92833e-05	chr16:73,406,579	rs41820982	-40743	156	192	0.422908	1	1.4253e-06	0.391457	0.0788784	0.00449955	0.00652983	0.0351114
ENSBTAG00000001173|PLXNA2	13,592	1.12075	293.533	154.176	1.09292e-05	chr16:75,137,891	rs42599192	21798	101	114	0.251101	1	2.47779e-07	0.253141	0.0474735	0.00059994	0.00151474	0.0105355
ENSBTAG00000051785|bta-mir-29b-2	13,255	1.11018	286.708	153.886	3.88252e-06	chr16:75,552,421	rs109941354	-24622	81	87	0.19163	1	5.88807e-08	-0.499134	0.088771	0.00039996	0.000500125	0.00402779
ENSBTAG00000051920|bta-mir-29b-2	13,129	1.11478	286.163	154.828	2.00894e-06	chr16:75,487,412	rs17870336	-172959	68	70	0.154185	1	2.64307e-08	0.645716	0.111712	9.999e-05	0.000231596	0.00203274
ENSBTAG00000051791|bta-mir-29d	13,135	1.08249	296.779	156.133	4.13215e-17	chr16:75,574,248	rs210814694	-86666	73	78	0.171806	1	1.09603e-22	0.97195	0.088027	9.999e-05	8.41427e-16	7.09297e-14
ENSBTAG00000008944|CRB1	11,580	1.11063	221.936	152.561	7.37574e-05	chr16:76,748,165	rs42424135	560040	82	99	0.218062	1	2.94314e-06	0.492952	0.102618	0.0079992	0.00979202	0.0479238
ENSBTAG00000020563|DDX59	4917	1.06592	162.862	157.675	4.7537e-07	chr16:79,336,263	rs3423431932	35896	128	150	0.330396	1	5.16427e-09	-0.397825	0.065296	9.999e-05	4.02906e-05	0.000436774
ENSBTAG00000047491|CACNA1S	3336	1.06741	153.279	162.209	4.8558e-09	chr16:79,676,352	rs43763943	77243	59	66	0.145374	1	2.19302e-11	-0.472961	0.0668856	9.999e-05	2.79065e-07	5.16781e-06
ENSBTAG00000046177|IGFN1	3258	1.07055	137.408	159.197	1.65431e-12	chr16:79,722,419	rs3423635436	7667	29	29	0.0638767	1	3.6007e-16	-1.23924	0.140098	9.999e-05	4.60049e-11	1.7316e-09
ENSBTAG00000004790|UBE2T	1089	1.03284	41.5949	162.82	7.26801e-06	chr16:80,225,335	rs382150465	-79769	37	39	0.0859031	1	3.05034e-07	-0.580963	0.109837	9.999e-05	0.000228457	0.00201065
ENSBTAG00000004789|LGR6	1059	1.02133	40.9537	164.124	8.04577e-07	chr16:79,746,129	rs383324136	-566787	154	196	0.431718	1	2.02507e-08	-0.504357	0.0864822	9.999e-05	2.62048e-05	0.000299101
ENSBTAG00000006574|ARL8A	831	1.02479	32.2423	165.377	9.34049e-05	chr16:80,761,386	rs3423421229	331543	102	109	0.240088	1	9.63645e-06	-0.417248	0.092008	0.00249975	0.00257738	0.0163781
ENSBTAG00000049594	760	1.0111	31.8537	166.577	3.4064e-05	chr16:80,225,335	rs382150465	-227065	37	39	0.0859031	1	2.91144e-06	0.594742	0.123746	0.00069993	0.00100079	0.00733595
ENSBTAG00000047059|TIMM17A	525	1.0248	25.5996	165.314	0.00027919	chr16:80,761,386	rs3423421229	228694	102	109	0.240088	1	3.84689e-05	0.332234	0.0790045	0.00479952	0.0062372	0.0338762
ENSBTAG00000018563|SFRP2	11,445	1.08179	205.85	154.487	2.97672e-07	chr17:3,914,852	rs381373491	80381	60	63	0.138767	1	1.89968e-09	-0.606492	0.0965922	9.999e-05	2.67213e-05	0.000304352
ENSBTAG00000043963|FHDC1	11,299	1.06069	222.243	157.851	4.20626e-06	chr17:4,735,742	rs207603023	62594	61	67	0.147577	1	9.60088e-08	0.661564	0.119738	0.00059994	0.000595777	0.00468545
ENSBTAG00000007953|FBXW7	11,331	1.09523	199.187	152.623	2.44671e-05	chr17:4,379,267	rs134969006	-877197	72	79	0.174009	1	6.50975e-07	-0.397974	0.0775682	0.00229977	0.002805	0.017617
ENSBTAG00000013914|GATB	12,007	1.08631	175.738	153.41	2.00358e-05	chr17:6,017,000	rs137162652	23980	157	205	0.451542	1	5.29353e-07	0.295146	0.057041	0.00089991	0.00207671	0.0136521
ENSBTAG00000025263|FAM160A1	12,706	1.05988	184.747	156.557	6.70602e-08	chr17:6,208,579	rs108992497	107004	122	156	0.343612	1	3.27605e-10	-0.406605	0.0616257	9.999e-05	6.13493e-06	8.2061e-05
ENSBTAG00000016813|SH3D19	12,570	1.07	152.533	151.609	6.92951e-05	chr17:6,682,810	rs137326769	192224	82	90	0.198238	1	2.51336e-06	0.383124	0.079179	0.00469953	0.00741255	0.0386384
ENSBTAG00000009908|RPS3A	12,182	1.07969	147.35	151.982	6.29789e-11	chr17:6,694,813	rs209670433	-22590	62	65	0.143172	1	1.13173e-14	-0.651523	0.0783926	9.999e-05	2.0514e-09	5.57079e-08
ENSBTAG00000018546|LRBA	12,110	1.07542	148.01	152.054	3.32106e-06	chr17:6,825,613	rs133387776	24547	146	175	0.385463	1	3.95113e-08	-0.31547	0.0553308	9.999e-05	0.000267556	0.00232068
ENSBTAG00000054105|REELD1	8368	1.06741	220.706	159.89	1.68909e-06	chr17:12,152,638	rs42869373	36282	136	172	0.378855	1	3.49255e-08	-0.501548	0.0875953	0.00019998	0.000212479	0.00189058
ENSBTAG00000014060|LSM6	8188	1.09298	203.844	156.309	1.72684e-08	chr17:12,154,551	rs42869374	-7666	107	133	0.292952	1	5.10064e-11	-0.446282	0.0644399	9.999e-05	1.05037e-06	1.68988e-05
ENSBTAG00000018951|TBC1D9	6803	1.07424	226.326	160.377	2.60484e-05	chr17:16,993,184	rs133257059	-20953	133	165	0.363436	1	1.31784e-06	-0.328926	0.0660526	0.00239976	0.00388483	0.0230822
ENSBTAG00000021779|MGST2	6430	1.10284	177.661	154.124	5.65094e-29	chr17:18,028,468	rs109224519	4040	157	200	0.440529	1	2.99981e-39	-0.866495	0.0531705	9.999e-05	2.03165e-29	1.06072e-26
ENSBTAG00000003208|RAB33B	6837	1.08317	188.903	158.327	2.32111e-06	chr17:18,284,349	rs110706022	38803	71	77	0.169604	1	4.5599e-08	-0.497667	0.087721	0.00019998	0.000222046	0.00196169
ENSBTAG00000010843|PGRMC2	5464	1.09586	104.768	150.895	3.95079e-16	chr17:29,622,139	rs383228875	162052	159	209	0.460352	1	4.77797e-22	-0.498848	0.0460505	9.999e-05	2.06737e-15	1.67302e-13
ENSBTAG00000044058|MFSD8	5328	1.04788	105.975	154.777	2.51516e-10	chr17:29,558,055	rs433969751	-175221	108	127	0.279736	1	1.2934e-13	0.389764	0.0491924	9.999e-05	1.13267e-08	2.71992e-07
ENSBTAG00000000125|SPATA5	4589	1.09	160.519	157.188	3.19517e-05	chr17:34,862,176	rs446768552	439511	37	38	0.0837004	1	1.35123e-06	0.658654	0.13241	0.00139986	0.00305681	0.0189195
ENSBTAG00000005695|NUDT6	4167	1.08285	127.158	156.671	2.02074e-05	chr17:34,283,725	rs136603301	-463400	131	151	0.332599	1	7.03094e-07	0.365771	0.071519	0.00079992	0.00150899	0.0105045
ENSBTAG00000051886	8138	1.09223	126.492	153.276	3.58399e-05	chr17:34,894,595	rs209161605	-584353	79	89	0.196035	1	1.15855e-06	0.332027	0.066305	0.00169983	0.00263833	0.016716
ENSBTAG00000016680|PPID	12,534	1.0756	222.752	155.46	3.42301e-06	chr17:40,279,957	rs41844420	520	113	131	0.288546	1	5.79419e-08	-0.416097	0.0739608	0.00019998	0.000428311	0.00352784
ENSBTAG00000016679|ETFDH	12,598	1.06698	234.386	157.634	1.21528e-12	chr17:40,290,115	rs209876292	5031	43	43	0.0947137	1	1.70361e-16	0.840411	0.0937998	9.999e-05	6.344e-11	2.30953e-09
ENSBTAG00000014576|GUCY1A1	10,604	1.08907	151.928	150.067	2.16612e-05	chr17:43,284,172	rs379640775	-317086	61	64	0.140969	1	4.40998e-07	-0.394287	0.0756414	0.00169983	0.00189737	0.0127001
ENSBTAG00000040072|ZNF140	9510	1.07343	143.955	152.064	6.34152e-05	chr17:44,170,816	rs109607494	60232	64	67	0.147577	1	2.30327e-06	0.521567	0.107364	0.00469953	0.0062302	0.0338602
ENSBTAG00000007513|PGAM5	8093	1.09123	145.285	151.712	5.71738e-06	chr17:44,325,955	rs137389896	-176936	62	69	0.151982	1	8.08535e-08	-0.482163	0.0867274	0.00029997	0.0004173	0.00344768
ENSBTAG00000017219|DDX51	7793	1.0852	152.975	151.837	1.83104e-07	chr17:45,087,610	rs135756491	66461	60	63	0.138767	1	7.01008e-10	-0.576115	0.0891667	9.999e-05	1.10387e-05	0.000138497
ENSBTAG00000005678|AACS	8891	1.06024	218.86	156.236	1.85422e-07	chr17:50,721,601	rs211685274	3250	62	66	0.145374	1	1.23652e-09	-0.599059	0.0942246	9.999e-05	2.14912e-05	0.000250602
ENSBTAG00000008061|RILPL1	6134	1.07296	181.653	157.085	7.97563e-09	chr17:52,143,965	rs136885020	32719	94	108	0.237885	1	2.01915e-11	0.510604	0.0720647	9.999e-05	5.25969e-07	8.96504e-06
ENSBTAG00000008060|SNRNP35	6113	1.10347	172.97	153.731	1.09955e-05	chr17:52,104,069	rs134156197	-53828	108	130	0.286344	1	2.40031e-07	-0.308879	0.0578555	0.00089991	0.000948202	0.00703803
ENSBTAG00000020505|SBNO1	6186	1.06935	165.68	154.155	1.63655e-06	chr17:52,225,348	rs133004072	-22038	147	192	0.422908	1	1.86412e-08	0.217562	0.0372031	0.00049995	0.000148764	0.00138297
ENSBTAG00000008464|ABCB9	6501	1.07616	162.569	156.143	2.43645e-11	chr17:52,566,706	rs110967545	-7330	106	134	0.295154	1	7.05324e-15	-0.501622	0.0598219	9.999e-05	8.77481e-10	2.55892e-08
ENSBTAG00000002328|KDM2B	4488	1.04656	72.0726	154.042	0.000136649	chr17:53,622,792	rs209046591	-28162	162	221	0.486784	1	7.58771e-06	0.260786	0.0568158	0.00629937	0.0077461	0.0399524
ENSBTAG00000008948|P2RX7	4557	1.06431	86.9956	153.11	5.20301e-11	chr17:54,023,322	rs209058906	52975	102	124	0.273128	1	1.08843e-14	0.667827	0.080295	9.999e-05	1.27927e-09	3.61975e-08
ENSBTAG00000016675|ANAPC7	4149	1.05944	92.9433	155.677	1.88736e-07	chr17:54,279,320	rs380090921	-12155	85	96	0.211454	1	1.183e-09	0.497503	0.0781517	9.999e-05	8.9153e-06	0.000114428
ENSBTAG00000008417|VPS29	4022	1.06105	99.2106	158.845	1.98084e-08	chr17:54,177,512	rs383147202	-192734	99	116	0.255507	1	8.71059e-11	-0.536694	0.0785528	9.999e-05	8.57859e-07	1.39823e-05
ENSBTAG00000018330|RAD9B	3965	1.10113	93.2781	153.4	4.23301e-05	chr17:54,310,765	rs41599531	-67079	51	57	0.125551	1	1.46864e-06	0.375472	0.0757566	0.00149985	0.00215154	0.0140577
ENSBTAG00000001168|BRAP	5038	1.06879	107.951	153.907	9.18756e-05	chr17:55,345,301	rs109859062	30538	144	177	0.389868	1	4.38401e-06	0.268327	0.056913	0.00539946	0.00697045	0.0369308
ENSBTAG00000048331	5224	1.0892	110.889	153.1	3.84213e-07	chr17:55,381,630	rs382897753	26470	135	152	0.334802	1	2.27931e-09	-0.427841	0.0685069	9.999e-05	1.66841e-05	0.000199286
ENSBTAG00000005940|PRKAB1	6412	1.05862	119.976	155.222	8.41505e-25	chr17:55,808,660	rs110147811	58184	97	111	0.244493	1	2.71609e-33	0.925853	0.0642215	9.999e-05	5.05465e-24	1.22104e-21
ENSBTAG00000007137|RFC5	6791	1.07067	125.364	158.037	2.10242e-12	chr17:57,425,981	rs385611877	242782	141	170	0.374449	1	3.87048e-16	-0.473829	0.0536341	9.999e-05	5.37564e-11	1.99552e-09
ENSBTAG00000036183|FBXW8	5712	1.08899	128.204	155.377	5.90926e-05	chr17:58,085,300	rs378765774	58502	168	214	0.471366	1	2.68565e-06	-0.273471	0.0566891	0.00319968	0.00469624	0.0269152
ENSBTAG00000047139|C17H12orf49	6150	1.08185	125.83	154.042	7.84984e-12	chr17:58,305,795	rs109179628	55354	67	72	0.15859	1	9.81006e-16	-0.556372	0.0640119	9.999e-05	1.74484e-10	5.94531e-09
ENSBTAG00000031824|RBM19	7002	1.09646	211.776	156.733	5.6203e-16	chr17:60,750,510	rs110074532	131800	134	166	0.365639	1	4.46449e-21	0.510327	0.0485403	9.999e-05	6.4572e-15	4.81612e-13
ENSBTAG00000011937|RITA1	7380	1.09818	170.312	152.696	2.62161e-08	chr17:61,199,587	rs109205271	4028	52	56	0.123348	1	5.37497e-11	0.49051	0.0709192	9.999e-05	1.27447e-06	2.01044e-05
ENSBTAG00000053807|OAS1X	7231	1.07453	174.052	155.988	6.11534e-13	chr17:61,637,513	rs208823139	261287	136	171	0.376652	1	4.66986e-17	-0.640942	0.0700062	9.999e-05	1.8598e-11	7.54408e-10
ENSBTAG00000008762|HECTD4	6064	1.09572	141.793	152.323	3.54808e-07	chr17:61,991,625	rs209034099	137149	42	45	0.0991189	1	1.85941e-09	0.452645	0.0720446	9.999e-05	1.86868e-05	0.000220602
ENSBTAG00000008761|TRAFD1	5918	1.08529	141.756	153.586	5.18204e-08	chr17:62,034,907	rs41850279	7532	150	196	0.431718	1	1.55417e-10	0.348012	0.0517069	9.999e-05	2.58028e-06	3.81735e-05
ENSBTAG00000054901	5727	1.0967	126.969	150.864	0.000114925	chr17:61,317,831	rs209005204	-891656	65	73	0.160793	1	4.78457e-06	0.487556	0.103846	0.00689931	0.00921395	0.0457167
ENSBTAG00000031693	5749	1.07671	137.697	154.694	1.21474e-05	chr17:62,345,346	rs209019747	110845	89	105	0.231278	1	2.99481e-07	-0.423769	0.0800601	0.00059994	0.000989162	0.00727378
ENSBTAG00000009346|MAPKAPK5	5755	1.06247	138.982	156.184	2.28895e-05	chr17:61,290,666	rs207947131	-963931	90	107	0.235683	1	7.98616e-07	0.254638	0.0500543	0.00139986	0.00215756	0.0140807
ENSBTAG00000008743|ALDH2	5762	1.06847	139.618	156.454	6.10317e-05	chr17:62,272,512	rs41847223	-27924	163	207	0.455947	1	3.03549e-06	-0.329449	0.0686796	0.00479952	0.00594	0.0325768
ENSBTAG00000021168|SIRT4	5041	1.07584	145.792	157.644	4.00565e-06	chr17:62,789,203	rs43104617	165574	137	166	0.365639	1	8.82324e-08	0.293459	0.0529514	0.00019998	0.000320956	0.00273116
ENSBTAG00000012791|GATC	5072	1.08354	151.422	155.988	4.53933e-16	chr17:62,726,279	rs135016815	-23006	127	150	0.330396	1	2.69578e-21	-0.656547	0.0620218	9.999e-05	5.26569e-15	4.02006e-13
ENSBTAG00000012792|SRSF9	5127	1.07973	158.994	157.437	2.10234e-05	chr17:63,609,333	rs41847809	852328	161	217	0.477974	1	7.88829e-07	0.262347	0.051543	0.00119988	0.00204423	0.0134714
ENSBTAG00000007484|ACADS	5715	1.10549	175.644	155.035	6.55951e-08	chr17:62,791,236	rs43104621	-178049	145	175	0.385463	1	2.60517e-10	-0.380349	0.0572912	9.999e-05	3.30972e-06	4.73214e-05
ENSBTAG00000021796|C17H12orf43	6062	1.10254	195.387	156.402	7.16836e-09	chr17:63,194,042	rs135152121	10522	108	132	0.290749	1	1.58144e-11	0.36293	0.0509223	9.999e-05	3.35705e-07	6.06405e-06
ENSBTAG00000032047	6132	1.09168	202.961	157.468	2.40895e-07	chr17:63,175,398	rs135974987	-81035	121	151	0.332599	1	2.0352e-09	-0.409384	0.0653324	9.999e-05	1.88866e-05	0.000222312
ENSBTAG00000014376|ANKRD13A	6124	1.08079	196.585	156.526	3.1614e-05	chr17:63,277,452	rs41845633	11213	154	202	0.444934	1	1.26523e-06	-0.325393	0.0652278	0.00219978	0.00396392	0.0234403
ENSBTAG00000002698|UBE3B	7433	1.11179	207.006	153.545	4.90277e-28	chr17:63,700,625	rs41847754	50390	97	107	0.235683	1	4.25361e-38	0.851799	0.0534654	9.999e-05	1.54965e-28	7.37679e-26
ENSBTAG00000011787|ISCU	8505	1.11405	213.305	151.35	2.32608e-09	chr17:64,631,762	rs41853413	274642	62	64	0.140969	1	1.51925e-12	0.593851	0.0789596	9.999e-05	8.99583e-08	1.82682e-06
ENSBTAG00000037832|ASPHD2	7318	1.08189	226.789	159.217	2.27835e-09	chr17:66,078,222	rs42427667	-20572	35	35	0.0770925	1	5.23247e-12	-0.913513	0.12489	9.999e-05	1.52253e-07	2.9797e-06
ENSBTAG00000012277|SRRD	7358	1.07963	209.213	156.785	5.99289e-09	chr17:66,222,476	rs42428603	81855	153	191	0.420705	1	1.31584e-11	-0.453204	0.06331	9.999e-05	4.10048e-07	7.19028e-06
ENSBTAG00000010368|TPST2	7139	1.10035	202.739	155.087	6.93679e-05	chr17:66,651,080	rs385177294	460927	94	107	0.235683	1	3.2635e-06	-0.287107	0.0600545	0.00669933	0.00869741	0.043771
ENSBTAG00000019280|CRYBB1	6850	1.06485	204.511	159.445	2.72176e-05	chr17:65,964,966	rs109889828	-286978	134	158	0.348018	1	1.30014e-06	-0.376445	0.0755507	0.00249975	0.00385215	0.0229217
ENSBTAG00000015075|HSCB	4075	1.06727	131.53	160.78	7.65804e-11	chr17:68,292,091	rs136706631	279242	103	115	0.253304	1	7.72879e-14	-0.510524	0.0637677	9.999e-05	2.83357e-09	7.46927e-08
ENSBTAG00000017750|RHBDD3	4334	1.04186	143.194	162.54	3.29389e-09	chr17:68,550,315	rs209501435	2456	38	38	0.0837004	1	1.38893e-11	-0.635665	0.0889131	9.999e-05	2.51745e-07	4.70496e-06
ENSBTAG00000001189|AP1B1	4350	1.06492	153.629	163.099	8.07899e-06	chr17:68,680,025	rs137344116	82715	63	67	0.147577	1	3.57823e-07	-0.391311	0.0744475	0.00069993	0.000780716	0.00593513
ENSBTAG00000013150|THOC5	4250	1.0656	165.306	164.228	3.85391e-08	chr17:68,714,542	rs17870302	13544	140	182	0.400881	1	4.15382e-10	0.353318	0.0538968	9.999e-05	2.82364e-06	4.12088e-05
ENSBTAG00000013152|NIPSNAP1	4363	1.07236	154.857	160.242	2.93546e-05	chr17:68,765,317	rs110454804	34139	112	128	0.281938	1	1.52527e-06	0.356611	0.0720706	0.00209979	0.002973	0.0184998
ENSBTAG00000002452|ASCC2	4599	1.04825	176.601	162.054	2.60639e-07	chr17:68,930,093	rs110312267	23392	112	130	0.286344	1	3.80631e-09	0.39298	0.0639008	9.999e-05	2.78383e-05	0.000315079
ENSBTAG00000050802	4801	1.07469	171.545	158.12	2.95967e-07	chr17:69,114,742	rs210173893	3104	34	35	0.0770925	1	2.88891e-09	0.91473	0.147507	9.999e-05	2.34692e-05	0.000271709
ENSBTAG00000019146|OSBP2	6233	1.07144	189.691	158.296	4.42652e-06	chr17:69,619,560	rs41853736	-19979	86	105	0.231278	1	1.07084e-07	-0.409979	0.0744995	0.00029997	0.000490275	0.00396161
ENSBTAG00000031279|SELENOM	5625	1.08709	152.256	154.725	3.40688e-05	chr17:69,990,755	rs110927282	29020	59	61	0.134361	1	1.21414e-06	-0.425185	0.0850801	0.00119988	0.00314683	0.0193951
ENSBTAG00000010667|PIK3IP1	5651	1.07848	161.522	155.895	3.98991e-06	chr17:70,089,512	rs109706446	-4921	103	116	0.255507	1	7.43169e-08	0.372754	0.0668452	9.999e-05	0.000349543	0.00294347
ENSBTAG00000008996|SFI1	5641	1.07728	166.642	156.309	2.87682e-05	chr17:70,249,431	rs135880070	13020	34	35	0.0770925	1	1.0961e-06	0.78098	0.15559	0.00179982	0.00305836	0.0189218
ENSBTAG00000001295|DEPDC5	5868	1.09398	170.292	154.797	1.43521e-11	chr17:70,302,450	rs208711636	-102611	117	139	0.306167	1	2.62136e-15	0.452658	0.0530067	9.999e-05	3.63458e-10	1.16718e-08
ENSBTAG00000053568|ZNF70	6442	1.09105	227.168	158.337	2.40395e-07	chr17:71,211,936	rs210235339	367	82	87	0.19163	1	2.24668e-09	-0.377256	0.0603812	9.999e-05	2.14482e-05	0.000250461
ENSBTAG00000009988|SMARCB1	6435	1.07518	230.91	159.518	2.72582e-07	chr17:71,236,092	rs385153090	-5854	75	80	0.176211	1	3.03861e-09	0.417567	0.067438	9.999e-05	2.94146e-05	0.00033176
ENSBTAG00000018647|SLC2A11	6319	1.05768	231.52	160.17	7.76357e-07	chr17:71,288,447	rs386028427	17968	65	72	0.15859	1	1.29368e-08	0.654054	0.110515	9.999e-05	0.000106555	0.00103517
ENSBTAG00000040298|GSTT1	6044	1.07908	228.469	158.741	6.76577e-23	chr17:71,331,428	rs41856318	12549	67	69	0.151982	1	4.75201e-30	-0.87828	0.0655691	9.999e-05	4.047e-22	7.27785e-20
ENSBTAG00000046900|GGT1	5957	1.08705	219.023	157.085	3.04189e-10	chr17:71,484,507	rs133067646	28835	123	143	0.314978	1	2.51961e-13	-0.543458	0.0695364	9.999e-05	1.5206e-08	3.5876e-07
ENSBTAG00000022022|GUCD1	5718	1.09809	219.714	157.126	6.17248e-07	chr17:71,517,596	rs41855993	13737	76	80	0.176211	1	6.88876e-09	-0.463076	0.0766901	9.999e-05	5.41621e-05	0.000567387
ENSBTAG00000021656|SPECC1L	5245	1.08633	217.906	159.445	1.33711e-07	chr17:71,465,625	rs384084082	-146783	58	65	0.143172	1	1.17696e-09	0.622691	0.0978028	9.999e-05	1.13787e-05	0.000142212
ENSBTAG00000020566|BCR	5023	1.07129	188.525	157.53	2.57869e-05	chr17:72,414,226	42	703273	22	23	0.0506608	1	1.04305e-06	0.577697	0.114847	0.00189981	0.0032142	0.0197726
ENSBTAG00000050741	5263	1.07238	182.656	154.88	1.00602e-06	chr17:71,801,671	rs133523613	3481	134	161	0.354626	1	1.03993e-08	0.479815	0.0805056	9.999e-05	9.5477e-05	0.00094398
ENSBTAG00000036113|RSPH14	5281	1.04869	184.59	156.65	4.03286e-05	chr17:71,894,387	rs110387895	78176	72	79	0.174009	1	1.7694e-06	0.438344	0.0891712	0.00459954	0.00571922	0.0315766
ENSBTAG00000047664|GNAZ	5288	1.06762	197.88	158.648	1.34327e-09	chr17:71,847,570	rs380331293	19815	87	91	0.200441	1	2.37577e-12	-0.556966	0.0747937	9.999e-05	9.26741e-08	1.87961e-06
ENSBTAG00000013971|PI4KA	4954	1.09762	168.495	152.447	1.37951e-06	chr17:72,212,322	rs380066816	3468	68	72	0.15859	1	1.22675e-08	0.491137	0.0828442	9.999e-05	9.82754e-05	0.000968482
ENSBTAG00000020760|SNAP29	4743	1.08035	172.148	155.553	9.38947e-07	chr17:72,371,366	rs208081493	102494	128	155	0.34141	1	1.01926e-08	-0.353052	0.0591986	9.999e-05	7.73262e-05	0.000780252
ENSBTAG00000014646|MZT2B	4424	1.09299	149.752	152.758	3.18375e-11	chr17:72,393,240	rs384988361	-6107	31	31	0.0682819	1	5.14957e-15	0.734868	0.0871268	9.999e-05	7.69725e-10	2.28168e-08
ENSBTAG00000031018	4396	1.06559	153.211	155.957	6.8034e-05	chr17:72,301,907	rs383300174	-124399	55	57	0.125551	1	3.3868e-06	0.588614	0.123334	0.00609939	0.00746716	0.0388419
ENSBTAG00000018048|MED15	4390	1.06644	163.728	156.971	5.88647e-05	chr17:72,410,107	rs378670317	-21470	73	77	0.169604	1	3.0033e-06	-0.336755	0.070168	0.00509949	0.00684186	0.0364142
ENSBTAG00000016257|ZNF74	4079	1.07998	132.657	151.071	9.69399e-08	chr17:72,442,113	rs434861557	-102822	159	193	0.42511	1	2.61953e-10	-0.450561	0.0678772	9.999e-05	5.04272e-06	6.87007e-05
ENSBTAG00000000429|DGCR2	3971	1.08697	144.387	155.367	6.47514e-05	chr17:72,641,203	rs380216762	77869	34	35	0.0770925	1	3.03552e-06	0.326757	0.0681186	0.00439956	0.00596124	0.0326286
ENSBTAG00000018534|ESS2	3863	1.07856	137.357	154.083	2.18889e-10	chr17:72,603,212	rs109886572	6213	83	92	0.202643	1	9.42794e-14	-0.352491	0.0442044	9.999e-05	7.44793e-09	1.84319e-07
ENSBTAG00000019888|HIRA	3743	1.07165	127.741	153.731	3.29384e-07	chr17:72,703,132	rs381720880	55655	143	171	0.376652	1	1.99143e-09	-0.384276	0.0612863	9.999e-05	1.98038e-05	0.000232264
ENSBTAG00000019891|MRPL40	3523	1.10909	119.335	152.623	6.9291e-06	chr17:72,470,131	rs109095958	-223742	23	23	0.0506608	1	1.15102e-07	-0.466448	0.0849855	0.00019998	0.000362703	0.00304006
ENSBTAG00000004286|CDC45	3454	1.09588	115.746	153.172	3.29538e-05	chr17:72,717,377	rs110682050	606	67	70	0.154185	1	1.02436e-06	0.388295	0.0771341	0.0009999	0.00213792	0.013992
ENSBTAG00000043581|TXNRD2	2930	1.08124	91.019	151.826	0.000151929	chr17:72,714,799	rs110988030	-158909	30	30	0.0660793	1	7.53112e-06	0.471827	0.102756	0.00669933	0.00935458	0.046315
ENSBTAG00000019516|COMT	2720	1.06423	88.7489	153.317	2.07587e-06	chr17:72,908,166	rs208187276	7462	45	48	0.105727	1	2.3611e-08	-0.371797	0.0640791	0.00019998	0.0001031	0.00100765
ENSBTAG00000019871|TRMT2A	2106	1.0685	70.8877	153.793	7.55321e-12	chr17:72,947,155	rs137254073	-43667	82	91	0.200441	1	8.82447e-16	0.473389	0.0543625	9.999e-05	1.20392e-10	4.18143e-09
ENSBTAG00000006657|ZDHHC8	2083	1.06084	70.4131	153.555	4.29922e-07	chr17:72,893,532	rs109580023	-108321	112	122	0.268722	1	2.80758e-09	-0.412589	0.0664761	9.999e-05	1.5654e-05	0.000187813
ENSBTAG00000047626|CCDC188	2057	1.03461	73.7101	157.561	3.23932e-05	chr17:72,964,040	rs134669324	-50531	86	95	0.209251	1	1.41634e-06	-0.367458	0.0740222	0.00139986	0.00190681	0.0127317
ENSBTAG00000047299|DGCR6L	1747	1.04838	59.8077	157.344	1.97079e-14	chr17:72,993,245	rs210955715	-130664	115	131	0.288546	1	6.31892e-19	-0.469735	0.047956	9.999e-05	3.05656e-13	1.74807e-11
ENSBTAG00000013916|HERC2	6166	1.07687	102.591	150.387	2.54202e-06	chr2:1,203,079	rs43282704	483311	165	220	0.484582	1	2.28891e-08	0.295541	0.0508836	9.999e-05	0.000133661	0.00125993
ENSBTAG00000015841|CCDC115	7979	1.0866	128.695	148.597	6.75039e-05	chr2:1,273,847	rs43288593	-40312	113	133	0.292952	1	1.91582e-06	0.375039	0.076564	0.00309969	0.00551654	0.0306707
ENSBTAG00000003225|IMP4	7979	1.09314	135.148	149.477	1.48391e-09	chr2:1,339,912	rs383870003	21491	137	163	0.359031	1	5.85208e-13	0.401524	0.0522949	9.999e-05	4.57323e-08	9.86903e-07
ENSBTAG00000034978|FAM168B	7919	1.07476	137.779	151.63	4.86267e-05	chr2:1,868,227	rs109139277	2845	112	137	0.301762	1	1.54423e-06	-0.306192	0.0619145	0.00229977	0.00444287	0.0257089
ENSBTAG00000000941|PLEKHB2	7841	1.07878	157.859	155.077	4.09878e-10	chr2:1,912,745	rs210846360	-7495	147	185	0.407489	1	2.6526e-13	0.305108	0.0390809	9.999e-05	1.69577e-08	3.97193e-07
ENSBTAG00000053244|POLR2D	9091	1.08609	184.259	157.561	2.11103e-20	chr2:4,638,173	rs211205431	14699	173	226	0.497797	1	6.50243e-27	-0.731668	0.0590003	9.999e-05	1.18676e-19	1.60064e-17
ENSBTAG00000020777|ERCC3	8710	1.0674	193.447	159.186	4.67453e-08	chr2:5,196,388	rs134944484	-52361	163	207	0.455947	1	2.84181e-10	0.466608	0.0704486	9.999e-05	4.01252e-06	5.60817e-05
ENSBTAG00000019177|BIN1	7951	1.10087	186.865	154.797	2.25768e-10	chr2:5,506,073	rs110810177	87652	158	217	0.477974	1	1.12063e-13	0.421114	0.0529947	9.999e-05	7.26959e-09	1.80458e-07
ENSBTAG00000026994|C2H2orf88	7974	1.08475	199.754	156.847	5.69666e-09	chr2:6,225,477	rs383938058	124791	44	47	0.103524	1	1.24067e-11	0.993007	0.138524	9.999e-05	3.43494e-07	6.19092e-06
ENSBTAG00000012557|OSGEPL1	7756	1.06917	185.145	157.53	2.22179e-07	chr2:6,513,286	rs110375027	-79374	41	44	0.0969163	1	1.84019e-09	0.739917	0.117732	9.999e-05	1.98403e-05	0.000232355
ENSBTAG00000000492|ASNSD1	8047	1.0857	189.404	156.34	4.5067e-06	chr2:6,172,321	rs109024536	-493254	44	47	0.103524	1	9.13409e-08	0.472998	0.0854545	0.00029997	0.00044814	0.00367248
ENSBTAG00000020961|DUSP19	10,318	1.06752	152.894	154.839	1.4257e-09	chr2:13,477,560	rs135827916	3272	91	106	0.23348	1	1.38846e-12	0.449933	0.0597057	9.999e-05	7.51162e-08	1.56066e-06
ENSBTAG00000010977|FRZB	10,208	1.09779	144.598	151.257	1.68746e-06	chr2:13,695,558	rs207975474	2219	167	218	0.480176	1	1.42228e-08	0.409075	0.0693339	0.00019998	0.000103505	0.001011
ENSBTAG00000008390|DNAJC10	9768	1.095	141.16	152.385	3.1897e-06	chr2:13,922,072	rs720509057	127823	77	86	0.189427	1	3.8665e-08	0.377985	0.066246	9.999e-05	0.000207457	0.00185099
ENSBTAG00000000937|ITPRID2	9259	1.09893	158.89	153.069	1.96178e-05	chr2:14,704,911	rs42238118	50680	61	74	0.162996	1	4.99494e-07	-0.342762	0.0660877	0.00059994	0.00168168	0.0114525
ENSBTAG00000043956|UBE2E3	8335	1.08783	198.155	153.876	1.40243e-06	chr2:15,602,276	rs382823998	-37526	97	109	0.240088	1	1.46575e-08	0.30445	0.0516517	9.999e-05	0.000130139	0.00123175
ENSBTAG00000021726|CWC22	7070	1.10097	184.508	153.441	7.46484e-05	chr2:17,000,988	rs379724836	187295	38	39	0.0859031	1	3.19431e-06	-0.475902	0.0994457	0.00589941	0.00847653	0.042929
ENSBTAG00000001096|PRKRA	6658	1.07117	158.776	155.75	1.07645e-05	chr2:18,999,358	rs43293797	561462	84	97	0.213656	1	2.79147e-07	0.529515	0.099764	0.00089991	0.00105147	0.00766233
ENSBTAG00000014405|OSBPL6	6446	1.0592	163.15	157.592	1.96586e-06	chr2:18,570,828	rs800237703	89052	115	139	0.306167	1	3.39972e-08	0.395256	0.0689678	9.999e-05	0.000194065	0.00174303
ENSBTAG00000009897|AGPS	5619	1.09287	153.037	157.178	9.24738e-10	chr2:19,435,758	rs136723497	94485	158	204	0.449339	1	1.13825e-12	-0.322372	0.0425929	9.999e-05	3.13768e-08	6.92815e-07
ENSBTAG00000048896	5532	1.10287	146.677	152.427	6.91901e-06	chr2:21,161,222	rs208041155	427222	133	163	0.359031	1	1.12733e-07	0.317204	0.0577494	0.00019998	0.000476506	0.00387176
ENSBTAG00000008028|CHN1	5295	1.08394	108.628	153.534	3.99016e-05	chr2:21,963,121	rs383600897	120019	36	37	0.0814978	1	1.36939e-06	-0.57594	0.115849	0.00189981	0.00263883	0.016716
ENSBTAG00000012966|SCRN3	5581	1.05772	125.148	157.458	1.33298e-11	chr2:22,357,168	rs137849303	-8160	57	61	0.134361	1	4.06663e-15	0.611551	0.0721908	9.999e-05	5.06548e-10	1.57967e-08
ENSBTAG00000016430|METTL8	6415	1.05937	125.436	155.222	5.17578e-12	chr2:25,020,482	rs135757151	-8801	144	188	0.414097	1	7.14631e-16	0.509729	0.0583184	9.999e-05	1.80163e-10	6.11308e-09
ENSBTAG00000026008|METTL5	9573	1.07517	149.627	153.524	4.59424e-08	chr2:26,428,866	rs382081682	-105564	57	64	0.140969	1	1.30655e-10	-0.406355	0.060102	9.999e-05	2.72071e-06	3.97784e-05
ENSBTAG00000001093|KLHL23	9383	1.04797	150.877	156.112	3.11763e-06	chr2:25,945,579	rs135387375	-624576	125	146	0.321586	1	5.44552e-08	0.299009	0.0530326	9.999e-05	0.000318912	0.00271663
ENSBTAG00000010741|KLHL41	9358	1.07962	154.635	153.514	1.11455e-05	chr2:26,819,245	rs382622622	84589	43	48	0.105727	1	2.39766e-07	0.297987	0.055813	0.00089991	0.00100144	0.0073374
ENSBTAG00000002425|SCN9A	9447	1.077	155.193	153.307	5.73045e-05	chr2:30,245,472	rs132713158	248795	153	203	0.447137	1	2.20457e-06	0.416128	0.0854897	0.00389961	0.00594728	0.0325852
ENSBTAG00000032515|PLA2R1	4850	1.04703	116.227	159.093	3.52475e-06	chr2:36,188,099	rs381929894	-83145	50	54	0.118943	1	8.52969e-08	0.529738	0.0954686	9.999e-05	0.000278089	0.00239848
ENSBTAG00000021020|RIF1	6866	1.10143	117.308	149.373	5.99412e-05	chr2:45,410,518	rs381442518	750294	108	123	0.270925	1	1.72528e-06	-0.202175	0.0410819	0.00289971	0.00404812	0.0238564
ENSBTAG00000047426|LYPD6	7456	1.07797	143.019	150.843	6.87878e-06	chr2:46,676,350	rs132648961	51823	129	162	0.356828	1	9.59446e-08	-0.3536	0.0639975	0.00029997	0.000553608	0.00439137
ENSBTAG00000015291|ORC4	5963	1.06552	86.3383	150.905	6.36073e-05	chr2:48,215,370	rs133195630	33875	152	187	0.411894	1	2.11473e-06	0.243151	0.0498596	0.00169983	0.0037841	0.0226249
ENSBTAG00000018114|ACVR2A	5296	1.05753	81.0378	152.344	8.37462e-05	chr2:48,368,591	rs109932197	88941	100	116	0.255507	1	3.4471e-06	-0.328213	0.0688283	0.00219978	0.00494949	0.0281276
ENSBTAG00000052105	5511	1.05388	150.117	160.118	3.36125e-05	chr2:52,776,521	rs42390485	606888	114	141	0.310573	1	1.80441e-06	0.441469	0.0898852	0.00239976	0.00369689	0.0222349
ENSBTAG00000001132|GTDC1	4718	1.07476	147.299	157.54	2.23523e-07	chr2:52,520,923	rs379586628	132375	35	38	0.0837004	1	1.85733e-09	-0.928739	0.147817	9.999e-05	1.47236e-05	0.000177704
ENSBTAG00000032277|KYNU	7372	1.06691	173.967	157.644	3.92953e-09	chr2:53,678,833	rs210747065	-60323	69	74	0.162996	1	8.50475e-12	0.766061	0.105918	9.999e-05	2.56746e-07	4.78737e-06
ENSBTAG00000009949|DARS1	7743	1.07214	108.636	151.857	1.85795e-11	chr2:61,393,136	rs110683542	3075	124	155	0.34141	1	2.02547e-15	0.395871	0.0461406	9.999e-05	4.61286e-10	1.44688e-08
ENSBTAG00000015172|MCM6	7453	1.06334	108.909	151.909	6.67715e-17	chr2:61,500,562	rs137670901	10944	137	166	0.365639	1	5.52095e-23	-0.779072	0.0699445	9.999e-05	8.9957e-16	7.5438e-14
ENSBTAG00000050570	6623	1.08114	108.631	151.65	5.16964e-05	chr2:62,462,809	rs109693174	353108	146	188	0.414097	1	1.68309e-06	0.436799	0.0886602	0.0019998	0.00354743	0.0214716
ENSBTAG00000013449|RAB3GAP1	6647	1.06745	104.677	150.946	1.54507e-06	chr2:61,269,673	rs526420545	-858146	84	93	0.204846	1	1.2159e-08	-0.353281	0.0595738	9.999e-05	8.71352e-05	0.000867867
ENSBTAG00000046786|UQCRFS1	8474	1.07126	207	156.598	4.48036e-07	chr18:929,714	rs110824721	-67547	133	160	0.352423	1	4.22622e-09	0.321	0.0523633	0.00019998	4.63658e-05	0.000495661
ENSBTAG00000012988|COG4	9844	1.07736	261.644	157.261	8.52851e-16	chr18:1,641,387	rs135785251	23222	130	166	0.365639	1	9.09532e-21	-0.611838	0.0587671	9.999e-05	2.2641e-14	1.54618e-12
ENSBTAG00000012985|FCSK	9834	1.08133	252.033	156.205	1.70455e-15	chr18:1,645,962	rs133149659	2437	124	158	0.348018	1	1.72061e-20	0.522556	0.0506383	9.999e-05	4.08782e-14	2.6786e-12
ENSBTAG00000054680|ST3GAL2	9941	1.09382	257.54	156.816	7.9481e-06	chr18:1,776,016	rs377792750	65851	43	46	0.101322	1	2.04186e-07	0.63754	0.118678	0.00049995	0.00109657	0.00794805
ENSBTAG00000003570|DDX19A	9946	1.08217	247.262	155.636	7.68006e-06	chr18:1,777,343	rs109290755	42429	135	157	0.345815	1	1.75313e-07	0.417985	0.0773592	0.0009999	0.00109277	0.0079276
ENSBTAG00000020714|DDX19B	9988	1.08724	252.339	156.547	3.21216e-17	chr18:1,792,889	rs135227939	30871	141	171	0.376652	1	8.87205e-23	-0.797629	0.0720441	9.999e-05	4.59669e-16	4.02148e-14
ENSBTAG00000053632	9978	1.09738	239.374	154.062	1.15257e-13	chr18:1,777,343	rs109290755	13177	135	157	0.345815	1	3.02983e-18	-0.826557	0.0864238	9.999e-05	2.47383e-12	1.17073e-10
ENSBTAG00000051242	10,019	1.10075	244.715	154.559	7.0551e-08	chr18:1,816,930	rs110034014	954	114	131	0.288546	1	2.70058e-10	-0.619194	0.0933581	9.999e-05	5.46383e-06	7.39399e-05
ENSBTAG00000004460|RFWD3	9085	1.10194	244.435	155.687	4.77962e-05	chr18:2,016,130	rs41859544	-65262	89	102	0.22467	1	2.06581e-06	-0.377582	0.077344	0.00549945	0.00704475	0.0372247
ENSBTAG00000008213|ATMIN	8855	1.08182	224.492	152.344	2.32223e-28	chr18:7,780,728	rs133012804	59079	120	144	0.317181	1	7.76658e-39	-0.862816	0.0533737	9.999e-05	4.29107e-28	1.87705e-25
ENSBTAG00000002103|PLCG2	8843	1.09076	219.484	152.002	3.46312e-05	chr18:8,186,936	rs41257572	-127352	61	69	0.151982	1	9.96686e-07	0.5651	0.112125	0.00359964	0.00466798	0.0267722
ENSBTAG00000009746|MPHOSPH6	9354	1.0867	229.071	154.176	9.14924e-08	chr18:8,298,876	rs378169067	-418399	36	38	0.0837004	1	3.65951e-10	0.654361	0.0994746	9.999e-05	7.92264e-06	0.000102994
ENSBTAG00000053436|HSBP1	8662	1.1054	205.423	153.11	1.93108e-06	chr18:10,177,303	rs385024099	14886	31	32	0.0704846	1	2.09216e-08	-0.657431	0.112852	9.999e-05	0.000165611	0.00151779
ENSBTAG00000004248|MLYCD	8595	1.08116	189.987	153.41	5.67002e-05	chr18:9,439,716	rs134374700	-800609	86	92	0.202643	1	2.19014e-06	-0.390744	0.0802509	0.00469953	0.00715296	0.0376001
ENSBTAG00000018770|HSDL1	8364	1.08334	161.258	150.677	1.95331e-06	chr18:10,445,430	rs134992837	8740	111	130	0.286344	1	1.6359e-08	0.460302	0.0783741	9.999e-05	0.000154973	0.00143246
ENSBTAG00000018771|DNAAF1	8345	1.09638	173.524	152.654	7.82542e-13	chr18:10,445,902	rs380081426	-2667	112	126	0.277533	1	3.00354e-17	0.771325	0.0836406	9.999e-05	1.4557e-11	6.01033e-10
ENSBTAG00000000946|MEAK7	7065	1.06996	163.892	154.735	2.58042e-05	chr18:10,042,619	rs41862233	-647491	172	225	0.495595	1	8.34144e-07	-0.420346	0.0827785	0.00159984	0.0027913	0.0175517
ENSBTAG00000002639|ZDHHC7	5887	1.07988	158.514	154.394	8.85683e-10	chr18:11,119,657	rs41865419	9676	119	139	0.306167	1	6.732e-13	-0.519874	0.067912	9.999e-05	3.84154e-08	8.39073e-07
ENSBTAG00000020835|KIAA0513	5836	1.08385	157.352	153.617	3.53029e-07	chr18:11,148,623	rs41864620	11076	129	159	0.35022	1	2.15977e-09	0.436905	0.0698469	9.999e-05	2.35312e-05	0.000272232
ENSBTAG00000052744	4758	1.09118	148.679	156.95	7.78129e-10	chr18:11,706,422	rs133058716	15578	145	194	0.427313	1	8.69425e-13	0.375207	0.0492845	9.999e-05	2.58846e-08	5.82674e-07
ENSBTAG00000012446|MTHFSD	4317	1.07563	148.376	157.012	7.45863e-08	chr18:12,287,226	rs110434466	-69037	108	123	0.270925	1	4.00729e-10	0.456184	0.0695201	9.999e-05	4.51467e-06	6.23464e-05
ENSBTAG00000002226|FBXO31	4087	1.05128	136.296	161.195	3.31757e-10	chr18:13,277,907	rs110161897	348179	140	176	0.387665	1	5.66809e-13	0.393331	0.0511929	9.999e-05	1.85779e-08	4.30778e-07
ENSBTAG00000015766|ZFPM1	4159	1.07389	112.858	159.404	8.00517e-11	chr18:13,868,500	rs378732378	148392	82	93	0.204846	1	6.40734e-14	-0.417621	0.0519686	9.999e-05	2.22499e-09	5.98197e-08
ENSBTAG00000051907|CYBA	4018	1.09836	101.096	154.104	0.00015356	chr18:14,326,304	rs133940147	442524	84	97	0.213656	1	8.92658e-06	0.222638	0.0489034	0.0059994	0.00978207	0.0479005
ENSBTAG00000020942|RNF166	3911	1.02062	112.519	164.693	1.58641e-05	chr18:13,340,722	rs41861476	-583655	101	123	0.270925	1	9.64182e-07	0.297203	0.0588869	0.00089991	0.00155159	0.0107456
ENSBTAG00000015968|ACSF3	4061	1.05944	80.7883	154.973	8.95373e-05	chr18:14,466,146	rs109484875	262173	41	42	0.092511	1	4.56824e-06	0.476465	0.101259	0.00339966	0.00523946	0.0294549
ENSBTAG00000012041|SPG7	4929	1.07058	85.8327	156.795	7.07483e-18	chr18:14,466,146	rs109484875	2839	41	42	0.092511	1	1.24615e-23	0.962462	0.0848123	9.999e-05	4.96467e-17	5.11804e-15
ENSBTAG00000012044|RPL13	5007	1.08948	83.5051	153.307	4.15655e-14	chr18:14,518,664	rs3423433164	28400	82	96	0.211454	1	6.14753e-19	0.623362	0.0636138	9.999e-05	3.14567e-13	1.7927e-11
ENSBTAG00000033331|CHMP1A	5217	1.06636	86.3702	155.791	2.76368e-06	chr18:14,542,241	42	-8251	25	25	0.0550661	1	4.48547e-08	-0.569542	0.100333	9.999e-05	0.000133295	0.00125721
ENSBTAG00000038051	5388	1.05779	92.7064	158.017	2.81807e-08	chr18:13,973,737	rs377844582	-768738	80	93	0.204846	1	1.2445e-10	-0.436671	0.0645041	9.999e-05	1.21199e-06	1.92692e-05
ENSBTAG00000001872|ORC6	5745	1.07992	84.4184	152.872	4.10807e-05	chr18:15,278,115	rs136759540	265061	120	157	0.345815	1	1.35193e-06	-0.313634	0.0630516	0.00149985	0.00212511	0.0139251
ENSBTAG00000002980|GPT2	6265	1.08419	100.859	153.389	1.2643e-08	chr18:15,357,182	rs377865731	41309	146	180	0.396476	1	2.18262e-11	-0.444358	0.0628333	9.999e-05	3.918e-07	6.9002e-06
ENSBTAG00000014370|NETO2	6802	1.07963	108.316	153.286	2.74407e-06	chr18:15,543,122	rs41863821	58046	126	149	0.328194	1	3.44905e-08	0.514671	0.0898488	0.00019998	0.000150263	0.0013937
ENSBTAG00000004806|PHKB	8123	1.07275	124.722	153.596	7.94289e-05	chr18:16,485,739	rs208791644	620316	124	150	0.330396	1	3.51624e-06	0.159286	0.0334343	0.00479952	0.00682285	0.0363608
ENSBTAG00000019938|N4BP1	8695	1.11313	170.425	152.437	1.89466e-06	chr18:16,957,670	rs41865249	-9631	145	175	0.385463	1	1.89713e-08	0.280838	0.0480513	9.999e-05	0.00012351	0.0011752
ENSBTAG00000021575|BRD7	7077	1.07729	228.046	158.731	2.88981e-09	chr18:18,708,534	rs109505988	-13534	167	208	0.45815	1	6.65915e-12	-0.357129	0.0490971	9.999e-05	2.11943e-07	4.0309e-06
ENSBTAG00000020936|NOD2	6659	1.06564	219.032	161.64	2.3744e-15	chr18:19,171,988	rs110968910	82031	150	187	0.411894	1	1.15238e-19	-0.748912	0.0745642	9.999e-05	7.89167e-14	4.83813e-12
ENSBTAG00000006291|CYLD	6791	1.0905	208.737	158.058	1.91167e-26	chr18:19,171,988	rs110968910	40622	150	187	0.411894	1	6.33102e-35	-0.710854	0.0476106	9.999e-05	2.92241e-26	9.6529e-24
ENSBTAG00000016243|RBL2	5405	1.06909	178.356	157.706	3.27575e-11	chr18:22,199,167	rs385228824	397257	31	33	0.0726872	1	1.42335e-14	-0.581855	0.0703155	9.999e-05	1.52929e-09	4.23104e-08
ENSBTAG00000016250|AKTIP	5394	1.09242	169.173	155.667	1.73328e-07	chr18:21,005,684	42	-842045	30	32	0.0704846	1	1.05305e-09	0.561156	0.0878575	9.999e-05	1.07213e-05	0.00013546
ENSBTAG00000012501|FTO	5273	1.06372	183.681	158.969	1.44561e-05	chr18:22,203,674	rs134624357	163363	98	125	0.27533	1	5.43833e-07	0.244723	0.0473482	0.00139986	0.00176682	0.0119399
ENSBTAG00000019272|LPCAT2	6453	1.07816	91.8208	151.795	8.88554e-09	chr18:23,818,521	rs109594738	32313	30	31	0.0682819	1	1.05158e-11	1.02302	0.142153	9.999e-05	2.63489e-07	4.9018e-06
ENSBTAG00000001851	6519	1.04816	96.5603	156.598	5.38404e-08	chr18:23,909,976	rs109402283	-73438	64	69	0.151982	1	2.45184e-10	0.657358	0.0988558	0.00019998	2.83393e-06	4.13218e-05
ENSBTAG00000038706|MT1E	6729	1.06622	96.9096	155.584	5.93571e-07	chr18:24,011,833	rs210530008	-17520	101	114	0.251101	1	5.50383e-09	-0.526752	0.0866276	9.999e-05	2.92697e-05	0.000330356
ENSBTAG00000016886|MT3	6755	1.08759	87.2877	151.433	2.62755e-05	chr18:23,742,444	rs211065763	-308639	96	109	0.240088	1	6.49238e-07	-0.482164	0.0939671	0.00059994	0.00129386	0.0091968
ENSBTAG00000014923|BBS2	6684	1.05084	77.9707	150.522	8.36154e-07	chr18:24,020,456	rs382321366	-101644	68	72	0.15859	1	4.92472e-09	0.500414	0.0820142	9.999e-05	3.90722e-05	0.000424134
ENSBTAG00000003798|AMFR	6758	1.09792	81.9007	148.41	2.88394e-06	chr18:23,876,561	rs381343896	-331219	41	41	0.0903084	1	2.20658e-08	0.73562	0.126498	9.999e-05	9.97913e-05	0.000978438
ENSBTAG00000001852|BREH1	6108	1.04642	101.529	158.7	4.66702e-08	chr18:24,732,776	rs136246720	-12328	146	186	0.409692	1	2.66359e-10	-0.418455	0.0630686	9.999e-05	2.62862e-06	3.8739e-05
ENSBTAG00000005413|NLRC5	5988	1.05851	108.684	157.002	3.28804e-05	chr18:25,009,322	rs133127658	-35529	40	40	0.0881057	1	1.38377e-06	0.700955	0.14106	0.00149985	0.0025007	0.0159849
ENSBTAG00000002242|FAM192A	6135	1.06235	122.613	157.085	6.37493e-08	chr18:25,147,214	rs110971202	-24304	160	213	0.469163	1	3.27717e-10	0.411912	0.0624306	9.999e-05	3.65343e-06	5.18236e-05
ENSBTAG00000006221|ADGRG3	6063	1.07875	129.206	152.83	5.50281e-05	chr18:25,695,303	rs109399635	50411	157	198	0.436123	1	2.01086e-06	-0.407095	0.0832884	0.00289971	0.00463384	0.0266249
ENSBTAG00000007181|KIFC3	5856	1.07335	135.969	153.907	5.71409e-08	chr18:25,672,855	rs110949453	-49162	150	193	0.42511	1	1.856e-10	-0.375379	0.0560343	9.999e-05	3.17315e-06	4.557e-05
ENSBTAG00000013874|CFAP20	6477	1.06098	136.054	154.166	2.08792e-06	chr18:25,776,698	rs208944289	-218293	28	32	0.0704846	1	2.60054e-08	-0.695908	0.120329	9.999e-05	0.00016807	0.00153771
ENSBTAG00000003894|NDRG4	7399	1.0587	135.064	152.344	2.10989e-06	chr18:26,194,387	rs209008048	-60903	84	91	0.200441	1	2.17851e-08	0.639072	0.109848	9.999e-05	0.000171973	0.00156899
ENSBTAG00000020781|SETD6	7538	1.08752	137.02	150.946	1.53948e-07	chr18:26,232,785	rs109842261	-66865	151	202	0.444934	1	4.9061e-10	-0.375812	0.057591	9.999e-05	7.9059e-06	0.000102859
ENSBTAG00000007172|GOT2	8346	1.08806	149.994	151.164	1.80688e-06	chr18:26,487,066	rs135863316	39325	146	177	0.389868	1	1.54803e-08	-0.308344	0.0524058	9.999e-05	0.000126393	0.00120051
ENSBTAG00000001838|LRRC36	3070	1.06349	115.457	158.731	8.99978e-05	chr18:34,963,790	rs41870938	27020	62	70	0.154185	1	5.96809e-06	0.557224	0.119965	0.00539946	0.00752227	0.0390468
ENSBTAG00000004290|DDX28	2785	1.05473	98.7556	162.23	1.45512e-05	chr18:34,660,724	rs41870391	-817354	91	110	0.242291	1	7.13127e-07	0.323676	0.0633254	0.00059994	0.000980042	0.00722312
ENSBTAG00000009638|PRMT7	2810	1.06601	91.1458	159.031	3.85657e-08	chr18:35,679,750	rs41866226	-1190	158	197	0.433921	1	2.15924e-10	0.365606	0.054795	9.999e-05	1.49064e-06	2.31536e-05
ENSBTAG00000009639|SMPD3	2794	1.07252	90.8541	158.41	6.88123e-05	chr18:35,373,322	rs133700682	-350568	141	162	0.356828	1	4.09519e-06	0.468315	0.0990094	0.00249975	0.00417773	0.0244191
ENSBTAG00000007488|ZFP90	2968	1.08098	90.046	154.777	0.000158978	chr18:36,108,173	rs41862214	209931	91	101	0.222467	1	9.78534e-06	-0.401722	0.0886539	0.0059994	0.00972105	0.047634
ENSBTAG00000053442	2964	1.05847	101.881	160.066	6.21973e-07	chr18:36,064,927	rs41863844	147238	76	80	0.176211	1	9.56308e-09	-0.483665	0.0809345	9.999e-05	3.51009e-05	0.000386468
ENSBTAG00000001654|SNTB2	3234	1.09314	102.267	156.35	1.31466e-06	chr18:36,367,646	rs384291373	-16751	110	127	0.279736	1	1.74686e-08	-0.328141	0.0559921	9.999e-05	5.6215e-05	0.000586237
ENSBTAG00000001659|VPS4A	3344	1.05075	115.399	161.557	1.52872e-06	chr18:36,464,433	rs381172236	6254	22	24	0.0528634	1	3.60754e-08	0.462367	0.080842	9.999e-05	0.000111282	0.00107464
ENSBTAG00000020632|NQO1	3969	1.04094	116.121	158.493	8.9871e-05	chr18:36,816,438	rs41874534	31717	54	59	0.129956	1	5.86163e-06	-0.387628	0.083379	0.00619938	0.00846166	0.0428779
ENSBTAG00000018421|WWP2	4192	1.06102	120.317	157.737	2.61482e-05	chr18:37,261,498	rs209026360	435874	126	151	0.332599	1	1.08e-06	-0.370912	0.0738476	0.00119988	0.00215169	0.0140577
ENSBTAG00000019883|IST1	6249	1.07018	110.365	154.746	3.90319e-05	chr18:39,173,306	rs876606200	9065	147	198	0.436123	1	1.46194e-06	-0.263614	0.053177	0.0019998	0.00284344	0.0178031
ENSBTAG00000032018|ZNF19	6809	1.05988	108.466	153.628	1.90881e-12	chr18:40,215,253	rs797708539	625611	74	78	0.171806	1	1.28695e-16	0.886008	0.098421	9.999e-05	5.30673e-11	1.97447e-09
ENSBTAG00000007559|URI1	6271	1.06152	119.445	156.433	5.94944e-05	chr18:40,552,936	rs41880326	10137	159	205	0.451542	1	2.92916e-06	0.26029	0.0541729	0.00319968	0.00508408	0.0287211
ENSBTAG00000010403|FAAP24	6933	1.07123	209.982	160.221	2.9512e-07	chr18:43,398,506	rs41879780	87	144	170	0.374449	1	3.65216e-09	-0.38819	0.0630428	9.999e-05	3.01115e-05	0.000338441
ENSBTAG00000031941|PEPD	7141	1.07748	185.587	157.706	2.1451e-07	chr18:44,186,717	rs385442676	368749	123	141	0.310573	1	1.79276e-09	-0.444636	0.0706942	9.999e-05	1.75434e-05	0.000208626
ENSBTAG00000017956|KCTD15	7639	1.08252	164.92	155.325	1.03696e-10	chr18:44,242,008	rs135904484	37586	167	221	0.486784	1	4.28713e-14	-0.508049	0.0627207	9.999e-05	3.76841e-09	9.80574e-08
ENSBTAG00000007841|WTIP	7478	1.0555	121.935	155.646	9.48645e-05	chr18:44,269,736	rs110994714	-611638	78	83	0.182819	1	5.17785e-06	0.41729	0.0892192	0.00639936	0.00876333	0.044048
ENSBTAG00000009895|ZNF599	6979	1.08662	138.191	154.704	4.98298e-16	chr18:45,512,461	rs3423453291	-2672	111	130	0.286344	1	2.09913e-21	-0.882228	0.0830603	9.999e-05	4.79894e-15	3.71631e-13
ENSBTAG00000018326|FXYD7	7474	1.08856	143.331	153.948	9.02275e-14	chr18:45,890,033	rs41884875	23135	126	161	0.354626	1	2.10459e-18	0.696378	0.0724043	9.999e-05	1.3497e-12	6.72151e-11
ENSBTAG00000013440|RBM42	6885	1.06449	141.974	154.839	8.11219e-05	chr18:45,891,979	rs211157465	-463887	25	25	0.0550661	1	3.95978e-06	-0.402265	0.0849098	0.00609939	0.00834547	0.0424471
ENSBTAG00000002764|IGFLR1	7234	1.08726	143.861	154.963	2.42351e-05	chr18:46,458,139	rs378084911	3895	167	216	0.475771	1	7.8067e-07	0.311636	0.0612002	0.00169983	0.00204277	0.0134673
ENSBTAG00000023610|U2AF1L4	7235	1.06888	144.355	155.077	1.9412e-08	chr18:46,438,142	rs378454983	-18833	131	152	0.334802	1	5.01575e-11	0.420372	0.0606731	9.999e-05	1.12687e-06	1.804e-05
ENSBTAG00000018593|PSENEN	7242	1.04906	147.224	157.758	2.53034e-12	chr18:46,459,422	rs109430750	29	174	226	0.497797	1	4.6719e-16	-0.342319	0.0388748	9.999e-05	1.25685e-10	4.33734e-09
ENSBTAG00000018598|HSPB6	7233	1.05153	154.362	159.238	6.60626e-13	chr18:46,467,717	rs460624772	804	109	130	0.286344	1	1.07514e-16	0.595714	0.0659742	9.999e-05	3.04713e-11	1.19703e-09
ENSBTAG00000018599|PROSER3	7230	1.06587	156.586	158.772	6.2351e-09	chr18:46,478,084	rs383868453	6736	26	26	0.0572687	1	1.86007e-11	-0.663752	0.093494	9.999e-05	3.81166e-07	6.7349e-06
ENSBTAG00000001151|APLP1	7460	1.09166	142.453	153.483	3.5422e-06	chr18:46,566,675	rs380867437	-133	48	51	0.112335	1	4.99006e-08	0.40183	0.0710513	0.00019998	0.000241439	0.00210885
ENSBTAG00000007334|NFKBID	7320	1.06785	152	157.178	5.34932e-05	chr18:46,519,397	rs41887495	-60720	88	104	0.229075	1	2.68376e-06	-0.460629	0.0954829	0.00429957	0.00566949	0.0313926
ENSBTAG00000019678|ALKBH6	7641	1.07442	145.142	154.456	2.1547e-05	chr18:46,042,805	rs41639753	-638706	91	104	0.229075	1	6.38363e-07	0.3637	0.0708308	0.00129987	0.00196683	0.0130732
ENSBTAG00000015002|POLR2I	7891	1.08459	132.581	151.102	2.64204e-07	chr18:46,739,950	rs135686307	-33418	157	210	0.462555	1	1.06165e-09	-0.362028	0.0566941	9.999e-05	1.41632e-05	0.000172225
ENSBTAG00000015004|TBCB	7894	1.07683	152.459	156.64	2.06067e-11	chr18:46,777,948	rs383088433	3555	60	66	0.145374	1	6.20734e-15	0.491729	0.0585025	9.999e-05	6.74631e-10	2.04092e-08
ENSBTAG00000004939|ZNF569	7650	1.07274	111.142	151.971	5.96371e-06	chr18:47,700,786	rs383838455	282960	81	90	0.198238	1	8.79044e-08	-0.430795	0.0777218	0.00029997	0.000376799	0.0031468
ENSBTAG00000027711|YIF1B	7204	1.07238	130.126	153.327	4.8888e-07	chr18:48,144,109	rs109187971	24114	162	222	0.488987	1	3.25921e-09	-0.229505	0.0371439	9.999e-05	3.06162e-05	0.000343398
ENSBTAG00000039593|FAM98C	7365	1.07742	133.788	152.758	2.03575e-05	chr18:48,184,013	rs385769868	-26198	97	115	0.253304	1	5.11653e-07	-0.315658	0.060921	0.00109989	0.00166359	0.0113752
ENSBTAG00000006999|RYR1	7276	1.07126	137.016	152.872	6.0104e-05	chr18:48,205,344	rs383622074	-32116	77	84	0.185022	1	2.27626e-06	-0.265898	0.0547053	0.0039996	0.00564481	0.0312774
ENSBTAG00000001776|SIRT2	6626	1.09078	142.707	151.319	3.03691e-05	chr18:48,360,278	rs41881135	-233522	162	218	0.480176	1	7.85595e-07	-0.209794	0.0412109	0.00079992	0.0025336	0.0161633
ENSBTAG00000004017|PLEKHG2	5586	1.07588	158.613	155.874	6.70843e-05	chr18:49,134,601	rs41886722	25236	171	224	0.493392	1	3.30358e-06	0.353894	0.0740665	0.00729927	0.00724847	0.0379788
ENSBTAG00000021093|RPS16	5548	1.07238	165.274	156.816	1.12319e-05	chr18:49,115,615	rs132676298	-7118	103	119	0.262115	1	3.24341e-07	0.376391	0.071332	0.00069993	0.00113929	0.00821701
ENSBTAG00000015644|EID2	5465	1.07472	173.106	159.062	4.63958e-14	chr18:49,202,751	rs382615641	-6138	79	90	0.198238	1	3.03886e-18	0.800596	0.0837132	9.999e-05	1.15164e-12	5.86141e-11
ENSBTAG00000017618|MAP3K10	5161	1.0677	177.62	159.621	2.33852e-05	chr18:49,562,589	rs133694524	-34406	156	210	0.462555	1	1.07951e-06	0.246793	0.0491348	0.00149985	0.00277527	0.0174641
ENSBTAG00000004757|LTBP4	3837	1.08831	140.831	155.926	4.40247e-05	chr18:49,864,633	rs110327962	-32871	148	180	0.396476	1	1.88339e-06	-0.227773	0.0464643	0.00179982	0.00379234	0.0226574
ENSBTAG00000017996|EGLN2	3546	1.07491	138.765	160.014	1.017e-05	chr18:50,149,941	rs137294702	101137	104	121	0.26652	1	3.73389e-07	0.214469	0.040872	0.00029997	0.000834383	0.00630167
ENSBTAG00000039635|CCDC97	3698	1.06968	117.372	156.205	5.9008e-20	chr18:50,468,569	rs207684311	-9425	141	176	0.387665	1	1.57618e-26	0.620881	0.0505662	9.999e-05	4.27962e-19	5.54125e-17
ENSBTAG00000020457|TGFB1	3692	1.04984	117.995	157.24	6.87996e-05	chr18:50,471,428	rs135839664	-13085	141	177	0.389868	1	3.76956e-06	-0.239891	0.0505185	0.00469953	0.00622399	0.0338378
ENSBTAG00000016037|BCKDHA	3925	1.05494	115.974	155.781	5.01742e-07	chr18:50,445,350	rs209842128	-95875	87	96	0.211454	1	4.48501e-09	-0.351232	0.0573991	9.999e-05	3.3247e-05	0.000369322
ENSBTAG00000031001|MEGF8	5244	1.07768	125.294	154.932	1.84391e-06	chr18:51,231,299	rs211189275	307720	78	88	0.193833	1	2.37838e-08	0.271482	0.0468014	0.00029997	0.00011646	0.00111731
ENSBTAG00000000332|ERF	5478	1.07915	144.7	157.24	6.7071e-05	chr18:51,645,893	rs384833624	624537	138	165	0.363436	1	3.64395e-06	-0.30101	0.0632883	0.00439956	0.00646005	0.0348056
ENSBTAG00000021789|ZNF574	5785	1.07436	163.176	159.973	8.82163e-05	chr18:51,107,974	rs109970565	-63423	74	82	0.180617	1	6.31972e-06	0.259394	0.0560023	0.00689931	0.0100862	0.0490963
ENSBTAG00000018633|RABAC1	5873	1.06402	153.106	158.586	4.10536e-05	chr18:51,442,801	rs109256260	169756	93	106	0.23348	1	2.09525e-06	-0.237697	0.0487209	0.00369963	0.00440323	0.0255252
ENSBTAG00000001882|CD79A	5873	1.07286	145.626	156.102	9.25263e-05	chr18:51,606,910	rs109139499	262234	104	124	0.273128	1	5.16901e-06	-0.400741	0.085674	0.00729927	0.00946696	0.0467285
ENSBTAG00000030933|ZNF576	6806	1.08931	155.064	153.793	7.29143e-07	chr18:51,862,388	rs381461550	42879	96	111	0.244493	1	5.94438e-09	-0.397978	0.0656065	9.999e-05	4.82475e-05	0.000513066
ENSBTAG00000049726|SRRM5	6813	1.07831	163.864	155.998	6.65266e-06	chr18:51,822,484	rs136550147	-10174	162	212	0.46696	1	1.49344e-07	-0.432769	0.0796143	0.00039996	0.000616766	0.00483641
ENSBTAG00000015984|CADM4	6814	1.08285	154.918	153.224	7.31616e-05	chr18:51,857,265	rs109964879	15923	161	204	0.449339	1	3.05814e-06	0.304678	0.0635376	0.00549945	0.00749232	0.0389413
ENSBTAG00000011815|SMG9	6789	1.06621	166.923	156.95	1.35675e-07	chr18:51,955,591	rs41888583	19861	152	187	0.411894	1	8.86848e-10	0.342909	0.0534258	9.999e-05	1.08337e-05	0.00013656
ENSBTAG00000050035|ZNF226	6777	1.07297	169.12	157.157	2.81582e-06	chr18:52,217,567	rs43477698	98880	96	111	0.244493	1	5.26174e-08	0.431423	0.0764257	9.999e-05	0.000263784	0.00229165
ENSBTAG00000027431|ZNF227	6776	1.07549	176.426	158.286	1.88527e-14	chr18:52,148,444	rs109008315	-6532	122	152	0.334802	1	7.56047e-19	0.717251	0.0734229	9.999e-05	4.37395e-13	2.41739e-11
ENSBTAG00000007714|ZNF235	6731	1.06056	178.215	159.476	4.91266e-05	chr18:51,399,618	rs110619262	-811913	157	197	0.433921	1	2.83277e-06	0.377901	0.0785293	0.00479952	0.00637028	0.0344135
ENSBTAG00000040209|ZNF112	6685	1.09701	170.956	156.278	2.42687e-05	chr18:52,490,012	rs43475759	245937	20	23	0.0506608	1	8.70376e-07	0.776916	0.153271	0.0009999	0.0023277	0.0150231
ENSBTAG00000048075|IGSF23	6666	1.08691	174.085	156.64	1.90613e-07	chr18:52,397,882	rs43476855	4750	53	56	0.123348	1	1.34761e-09	-0.715251	0.11278	9.999e-05	1.30243e-05	0.000160059
ENSBTAG00000015313|CEACAM19	6455	1.06486	172.194	157.085	2.10815e-11	chr18:52,429,563	rs109082444	-17178	140	162	0.356828	1	6.98786e-15	0.709388	0.0845847	9.999e-05	1.00021e-09	2.87538e-08
ENSBTAG00000009493|BCL3	6035	1.08337	179.699	158.969	1.84132e-05	chr18:52,631,922	rs133463282	111930	88	101	0.222467	1	7.48442e-07	-0.376821	0.0738714	0.00209979	0.00197691	0.013124
ENSBTAG00000009495|BCAM	5929	1.07229	163.898	155.377	4.66729e-07	chr18:52,573,042	rs135488703	10635	60	66	0.145374	1	3.8837e-09	-0.455607	0.0741297	9.999e-05	3.73391e-05	0.000408864
ENSBTAG00000015318|NECTIN2	5859	1.0779	181.06	158.731	2.34769e-05	chr18:52,438,121	rs109429868	-143965	119	137	0.301762	1	1.01225e-06	0.301306	0.0598236	0.00139986	0.00267746	0.016921
ENSBTAG00000010123|APOE	5729	1.06626	184.313	159.776	2.44348e-05	chr18:52,514,348	rs43475117	-122886	99	117	0.257709	1	1.15742e-06	0.341933	0.0682805	0.00269973	0.00305073	0.0189035
ENSBTAG00000013697|CLASRP	5510	1.08127	176.776	156.267	6.34708e-11	chr18:52,728,440	rs208308298	4101	68	74	0.162996	1	2.63337e-14	-0.65143	0.0796599	9.999e-05	2.44453e-09	6.49667e-08
ENSBTAG00000048873	5440	1.08098	187.529	157.499	7.03424e-05	chr18:52,387,668	rs43476871	-657430	82	88	0.193833	1	3.95439e-06	-0.397387	0.0838748	0.00589941	0.00890094	0.0445819
ENSBTAG00000021417|DMWD	4955	1.08537	168.647	155.222	2.07944e-10	chr18:53,340,459	rs109822692	18664	109	125	0.27533	1	1.08232e-13	-0.433343	0.0544952	9.999e-05	7.79631e-09	1.92353e-07
ENSBTAG00000012101|SYMPK	4896	1.07116	182.709	159.756	2.42698e-06	chr18:53,358,909	rs41882546	8133	78	84	0.185022	1	5.55278e-08	0.433335	0.0769096	0.00019998	0.000247991	0.00216141
ENSBTAG00000005819|CCDC61	4457	1.10195	163.949	155.853	2.96935e-06	chr18:53,403,130	rs134685609	-89821	89	96	0.211454	1	4.97159e-08	0.379427	0.0670812	9.999e-05	0.000213565	0.00189608
ENSBTAG00000023367	4424	1.07489	168.267	157.737	8.16173e-05	chr18:53,660,105	rs43114686	137828	52	54	0.118943	1	4.8989e-06	0.609154	0.129893	0.00759924	0.00956828	0.047085
ENSBTAG00000018181|CCDC8	4660	1.0833	174.896	157.116	7.04846e-08	chr18:53,736,304	42	43595	50	54	0.118943	1	3.76432e-10	-0.584264	0.0888869	9.999e-05	4.63258e-06	6.35948e-05
ENSBTAG00000005830|STRN4	5088	1.094	177.419	154.228	2.08597e-07	chr18:53,821,713	rs135240730	-3299	122	150	0.330396	1	1.13389e-09	0.267354	0.0419469	9.999e-05	1.35946e-05	0.000166413
ENSBTAG00000050243|FKRP	5501	1.11808	181.241	153.234	1.55466e-07	chr18:53,899,714	rs41889319	48811	159	207	0.455947	1	6.69299e-10	0.404948	0.0625936	9.999e-05	7.74751e-06	0.000101124
ENSBTAG00000010584|AP2S1	5784	1.09704	180.95	153.596	8.80196e-05	chr18:53,937,699	rs381757825	12051	40	42	0.092511	1	4.04408e-06	-0.326356	0.0689557	0.0079992	0.0101181	0.049222
ENSBTAG00000014117|CCDC9	6870	1.06081	227.908	159.445	4.36059e-05	chr18:54,899,700	rs209405476	630554	117	140	0.30837	1	2.41647e-06	-0.254158	0.052432	0.00539946	0.00727254	0.0380803
ENSBTAG00000021192|NOP53	6477	1.08591	185.992	155.004	3.84354e-08	chr18:54,648,367	rs41894303	891	173	224	0.493392	1	1.25548e-10	0.24512	0.0362169	9.999e-05	2.48586e-06	3.69795e-05
ENSBTAG00000038322	5694	1.09085	150.639	153.1	1.77419e-12	chr18:54,928,714	rs41888907	4312	137	186	0.409692	1	1.03183e-16	-0.6442	0.0712948	9.999e-05	3.46361e-11	1.34433e-09
ENSBTAG00000007107|TMEM143	5529	1.0557	162.41	158.99	3.65165e-05	chr18:55,064,569	rs110087918	20154	142	169	0.372247	1	1.84982e-06	-0.244153	0.0497657	0.00309969	0.00433675	0.0251849
ENSBTAG00000004463|KDELR1	5463	1.07593	141.374	153.596	3.70008e-05	chr18:55,135,787	rs207784562	57545	77	83	0.182819	1	1.24159e-06	-0.338181	0.0677359	0.00209979	0.00338516	0.0206141
ENSBTAG00000023374|FUT1	5603	1.06541	135.217	152.779	2.92267e-05	chr18:55,114,851	rs210909983	-262545	79	86	0.189427	1	8.41559e-07	-0.59227	0.116679	0.00169983	0.00266844	0.0168772
ENSBTAG00000002378|NUCB1	5962	1.07767	161.369	155.936	5.07423e-05	chr18:55,187,325	rs110247116	-300560	141	179	0.394273	1	2.28099e-06	0.242484	0.049893	0.00309969	0.0054237	0.0302971
ENSBTAG00000030543|SLC6A16	5778	1.08788	143.531	152.944	1.34107e-11	chr18:55,919,910	rs133979917	149564	83	96	0.211454	1	1.62295e-15	-0.79196	0.091939	9.999e-05	3.1728e-10	1.02379e-08
ENSBTAG00000012186|DKKL1	5518	1.08397	145.004	153.327	1.21531e-07	chr18:55,850,281	rs109648399	7617	127	153	0.337004	1	4.83141e-10	-0.48702	0.0746013	9.999e-05	6.77023e-06	8.9964e-05
ENSBTAG00000008614|CCDC155	5381	1.05595	149.751	156.971	1.45e-06	chr18:55,993,995	rs43705210	138750	50	59	0.129956	1	2.12529e-08	-0.622373	0.10689	0.00019998	0.000132167	0.0012473
ENSBTAG00000016526|PIH1D1	5364	1.08149	145.209	155.512	5.2654e-12	chr18:55,899,121	rs133320629	-4284	51	56	0.123348	1	7.78078e-16	0.621213	0.0711799	9.999e-05	1.3329e-10	4.59e-09
ENSBTAG00000000330|ALDH16A1	5367	1.05008	148.28	157.582	2.54721e-09	chr18:55,937,987	rs384689362	27612	36	39	0.0859031	1	4.71782e-12	-0.537945	0.07337	9.999e-05	1.76204e-07	3.4195e-06
ENSBTAG00000006638|BCL2L12	4811	1.04843	123.258	155.408	1.24984e-06	chr18:56,040,650	rs41889434	-27519	166	217	0.477974	1	1.47703e-08	-0.36621	0.0621453	0.00019998	9.85994e-05	0.00097011
ENSBTAG00000012205|CPT1C	4802	1.0775	123.193	154.445	7.50272e-08	chr18:56,044,382	rs439930994	-48864	26	26	0.0572687	1	2.89267e-10	1.11819	0.168905	9.999e-05	3.63677e-06	5.16326e-05
ENSBTAG00000019180|AP2A1	4766	1.08349	117.563	151.888	1.61329e-06	chr18:56,211,797	rs110207148	74237	128	162	0.356828	1	1.43212e-08	-0.35413	0.0600348	0.00019998	8.9341e-05	0.000888197
ENSBTAG00000019183|FUZ	4770	1.05991	125.266	155.781	5.97312e-05	chr18:56,227,467	rs109528684	62279	156	203	0.447137	1	2.80726e-06	-0.164549	0.0341798	0.00389961	0.0054152	0.030272
ENSBTAG00000008518|MED25	4751	1.06051	121.166	154.321	9.36568e-05	chr18:56,136,613	rs41889475	-40542	58	60	0.132159	1	4.63492e-06	0.449636	0.0956234	0.00629937	0.00837922	0.04254
ENSBTAG00000005763|AKT1S1	4493	1.08427	116.393	152.696	1.35433e-07	chr18:56,223,159	rs109570891	6302	32	33	0.0726872	1	5.1654e-10	-0.619882	0.0951284	9.999e-05	5.97944e-06	8.018e-05
ENSBTAG00000003457|ATF5	4318	1.06898	117.526	155.336	7.29251e-06	chr18:56,454,134	rs209687538	185095	172	223	0.491189	1	1.59058e-07	0.355556	0.0655643	0.00019998	0.000510599	0.0040972
ENSBTAG00000005367|VRK3	4300	1.08933	113.212	152.789	1.41576e-17	chr18:56,328,505	rs137764815	36912	132	158	0.348018	1	8.58062e-24	-0.443566	0.0389073	9.999e-05	7.34403e-17	7.33723e-15
ENSBTAG00000045510|EMC10	4940	1.08148	133.604	154.942	8.26179e-06	chr18:56,609,467	rs133207172	-4188	47	50	0.110132	1	1.81648e-07	0.409478	0.0758864	0.00029997	0.000610918	0.00479753
ENSBTAG00000048515	4930	1.04617	140.294	157.996	4.06845e-07	chr18:56,585,365	rs378780078	-39304	101	125	0.27533	1	4.35038e-09	0.378218	0.0617515	9.999e-05	3.56322e-05	0.000392051
ENSBTAG00000006839|JOSD2	4930	1.06585	138.239	156.112	8.83701e-05	chr18:56,779,537	rs42843555	145535	37	39	0.0859031	1	4.86365e-06	-0.357609	0.0762283	0.00679932	0.00882387	0.0442585
ENSBTAG00000011079|C18H19orf48	5235	1.07542	158.781	156.257	1.0587e-07	chr18:56,866,332	rs208014548	6435	87	98	0.215859	1	5.82827e-10	0.410201	0.0631615	9.999e-05	7.09506e-06	9.33606e-05
ENSBTAG00000042742	5243	1.07601	149.06	154.342	1.42616e-08	chr18:56,868,324	rs383943987	6291	84	97	0.213656	1	2.96397e-11	0.641235	0.0913515	9.999e-05	7.6161e-07	1.25271e-05
ENSBTAG00000018539|KLK1	5314	1.06947	147.965	153.938	3.30216e-08	chr18:56,862,209	rs380812778	-15572	72	84	0.185022	1	8.80611e-11	-0.401767	0.0588207	9.999e-05	2.02633e-06	3.05934e-05
ENSBTAG00000030483|KLK7	5607	1.06572	163.273	155.242	7.07689e-06	chr18:56,907,184	rs211293691	-52038	37	38	0.0837004	1	1.51434e-07	0.876843	0.161392	0.00049995	0.000719295	0.00553054
ENSBTAG00000040603|ZNF175	7593	1.07915	173.033	153.286	4.51632e-06	chr18:57,355,882	rs378961171	-175951	23	25	0.0550661	1	6.82328e-08	0.853563	0.152602	0.00029997	0.00042808	0.00352774
ENSBTAG00000045880	7558	1.08069	166.839	152.075	7.7454e-07	chr18:57,680,712	rs137202822	114939	66	75	0.165198	1	5.30509e-09	-0.652473	0.107181	9.999e-05	6.05251e-05	0.000626342
ENSBTAG00000019227	7429	1.0821	173.847	153.379	3.83508e-07	chr18:57,534,219	rs382585196	-103401	125	161	0.354626	1	2.35108e-09	0.483132	0.0774313	9.999e-05	2.9185e-05	0.00032963
ENSBTAG00000050420	7431	1.06261	176.026	154.207	2.15309e-05	chr18:57,552,783	rs41891632	-106024	151	199	0.438326	1	6.24595e-07	0.410731	0.0799183	0.00179982	0.00259563	0.0164811
ENSBTAG00000038487|ZNF613	7156	1.07994	155.252	152.489	2.45499e-10	chr18:57,773,641	rs110011278	-33421	75	80	0.176211	1	8.21801e-14	0.896002	0.112054	9.999e-05	9.38833e-09	2.26791e-07
ENSBTAG00000038903	8153	1.08826	154.107	152.002	7.12797e-09	chr18:58,340,322	rs41894024	-2299	31	34	0.0748899	1	8.00269e-12	1.07057	0.14781	9.999e-05	3.14539e-07	5.7329e-06
ENSBTAG00000033523	8131	1.07733	160.313	154.073	5.8819e-05	chr18:58,419,755	rs523243295	50745	156	199	0.438326	1	2.42096e-06	-0.331506	0.0683945	0.00359964	0.00632169	0.0341853
ENSBTAG00000049736	8039	1.0762	146.855	150.45	1.77501e-05	chr18:58,295,144	rs43073588	-95779	130	160	0.352423	1	3.45713e-07	0.442849	0.0841382	0.00079992	0.00159938	0.0110013
ENSBTAG00000055293	7991	1.10527	142.175	147.862	1.88911e-06	chr18:58,331,501	rs3423456034	-86192	164	220	0.484582	1	1.14024e-08	0.47462	0.0798696	9.999e-05	0.00010776	0.00104562
ENSBTAG00000017651	7985	1.09134	156.354	152.271	5.80474e-14	chr18:58,380,983	rs208741965	-45096	153	183	0.403084	1	7.43754e-19	-0.708203	0.0724788	9.999e-05	8.54112e-13	4.51758e-11
ENSBTAG00000011052	7806	1.08509	152.986	152.561	2.68171e-05	chr18:59,007,175	rs43758676	532906	153	202	0.444934	1	7.34461e-07	0.42967	0.0841658	0.00209979	0.00246912	0.0158018
ENSBTAG00000053123	7041	1.09422	127.529	150.139	1.55043e-11	chr18:58,937,012	rs381441902	320134	165	224	0.493392	1	1.08777e-15	0.665541	0.0767126	9.999e-05	2.86811e-10	9.35894e-09
ENSBTAG00000051367	4819	1.04826	77.0344	157.696	3.24647e-06	chr18:58,640,380	rs378799032	-714416	42	50	0.110132	1	6.70172e-08	-0.660444	0.118	0.00029997	0.00016412	0.00150839
ENSBTAG00000021433	5847	1.06579	82.6463	152.737	2.01862e-09	chr18:58,614,709	rs210029998	-989292	51	53	0.11674	1	1.57605e-12	-0.950528	0.126486	9.999e-05	5.80568e-08	1.22991e-06
ENSBTAG00000054088	5922	1.06099	105.278	154.859	4.42392e-05	chr18:59,329,854	rs109343002	-590281	127	156	0.343612	1	1.74722e-06	0.447098	0.0909012	0.00249975	0.00326072	0.0200284
ENSBTAG00000033642	4808	1.03476	91.125	155.522	5.12143e-08	chr18:60,472,693	42	-6778	99	115	0.253304	1	1.98721e-10	-0.432155	0.0646262	9.999e-05	3.00095e-06	4.33277e-05
ENSBTAG00000040392|MGC139164	7512	1.05615	161.784	155.915	1.77873e-05	chr18:61,752,377	rs379194994	896028	42	43	0.0947137	1	5.56614e-07	0.634977	0.122969	0.00109989	0.00201866	0.0133301
ENSBTAG00000000336	8036	1.06168	155.253	154.187	1.46575e-09	chr18:61,523,036	rs207559769	364764	82	89	0.196035	1	1.29372e-12	0.757528	0.100368	9.999e-05	8.62254e-08	1.75763e-06
ENSBTAG00000015061	8106	1.06703	163.859	154.549	2.71336e-07	chr18:61,495,462	rs379190062	285979	128	158	0.348018	1	1.68725e-09	0.51679	0.0820206	9.999e-05	2.20501e-05	0.000256564
ENSBTAG00000014328|MGC138914	8260	1.07613	153.321	152.303	6.77258e-11	chr18:60,865,502	rs379564409	-373318	61	65	0.143172	1	1.33435e-14	0.922172	0.111305	9.999e-05	2.4769e-09	6.56115e-08
ENSBTAG00000007506|CACNG7	7806	1.08709	176.649	153.814	8.43579e-05	chr18:61,548,403	rs110558145	-58781	145	181	0.398678	1	3.87746e-06	0.346965	0.0731644	0.00839916	0.00986016	0.0481263
ENSBTAG00000011517|CCDC106	8428	1.0767	175.141	154.145	2.03428e-05	chr18:61,958,756	rs382609418	65052	30	30	0.0660793	1	5.75203e-07	0.40125	0.0778103	0.00159984	0.00223064	0.0144933
ENSBTAG00000045864|ZNF581	8470	1.06899	166.401	153.017	5.39457e-05	chr18:61,750,376	rs41898818	-148924	115	132	0.290749	1	1.98526e-06	0.392065	0.0801675	0.00349965	0.00626124	0.0339436
ENSBTAG00000016299|ZNF784	8684	1.04486	212.943	161.112	3.07837e-24	chr18:61,925,595	rs132814792	3813	110	124	0.273128	1	2.15121e-31	0.881208	0.0637696	9.999e-05	7.20923e-23	1.38906e-20
ENSBTAG00000006121|SBK2	9009	1.09079	173.015	150.429	8.53841e-05	chr18:61,806,312	rs471909652	-175836	161	207	0.455947	1	3.06781e-06	0.39491	0.0823666	0.00679932	0.0096	0.0471981
ENSBTAG00000050011	8916	1.10988	184.305	151.329	6.08202e-11	chr18:61,924,332	rs385651095	-124468	51	53	0.11674	1	9.45634e-15	0.850261	0.101959	9.999e-05	1.42649e-09	3.98752e-08
ENSBTAG00000015950|ISOC2	8930	1.06819	191.384	154.58	1.04005e-31	chr18:62,055,333	rs211326198	1488	152	186	0.409692	1	6.94457e-43	-0.871056	0.0499027	9.999e-05	2.13143e-31	1.56648e-28
ENSBTAG00000008932|SHISA7	8967	1.06435	200.736	155.812	4.17074e-07	chr18:62,055,333	rs211326198	-11424	152	186	0.409692	1	3.50732e-09	-0.513964	0.0833664	9.999e-05	4.44791e-05	0.000478335
ENSBTAG00000022813|TMEM150B	9082	1.0801	191.3	154.176	6.74649e-08	chr18:61,937,624	rs383218001	-221497	42	44	0.0969163	1	2.41459e-10	0.824644	0.123962	9.999e-05	5.05421e-06	6.87993e-05
ENSBTAG00000006419|TNNT1	9543	1.07151	197.916	154.3	3.9533e-05	chr18:62,451,382	rs378263064	176723	69	78	0.171806	1	1.43644e-06	-0.346556	0.0698547	0.00329967	0.00533695	0.0299198
ENSBTAG00000030393|RDH13	9579	1.0808	200.778	154.932	4.71026e-07	chr18:62,338,143	rs208159316	617	73	81	0.178414	1	3.73549e-09	-0.517149	0.0840435	9.999e-05	4.31463e-05	0.000464929
ENSBTAG00000011693|LENG9	8560	1.06241	196.164	157.52	2.35165e-06	chr18:62,904,249	rs518484812	15524	42	42	0.092511	1	4.28647e-08	-0.516673	0.0908758	0.00019998	0.000277824	0.00239818
ENSBTAG00000050536	8547	1.09624	193.268	154.507	2.0952e-07	chr18:62,939,224	rs3423658709	21624	112	128	0.281938	1	1.18078e-09	0.576215	0.0905115	9.999e-05	1.46497e-05	0.000177076
ENSBTAG00000049178	8275	1.05797	222.377	156.94	5.03033e-05	chr18:62,938,112	rs381424417	-226951	55	57	0.125551	1	2.4295e-06	-0.604432	0.124723	0.00659934	0.00835665	0.0424654
ENSBTAG00000015908|MBOAT7	8089	1.08419	232.077	157.106	1.22278e-08	chr18:63,174,044	42	-39499	157	198	0.436123	1	3.59222e-11	-0.414677	0.0593561	9.999e-05	9.32475e-07	1.51375e-05
ENSBTAG00000020062|TMC4	8072	1.09413	245.396	158.71	9.16696e-08	chr18:63,253,396	rs133709741	25406	122	145	0.319383	1	6.53166e-10	0.417082	0.0644252	9.999e-05	7.87332e-06	0.0001026
ENSBTAG00000023333|LENG1	8045	1.07756	235.57	157.654	4.59263e-10	chr18:63,238,027	rs109609263	-382	114	133	0.292952	1	4.82591e-13	0.37188	0.0482358	9.999e-05	3.01259e-08	6.70685e-07
ENSBTAG00000001051|OSCAR	7948	1.07588	239.771	158.13	1.76745e-05	chr18:63,437,748	42	154251	55	56	0.123348	1	6.62544e-07	0.669418	0.13057	0.0019998	0.00270076	0.0170416
ENSBTAG00000000801|ZNF583	8739	1.07113	348.289	161.743	4.1764e-07	chr18:63,768,845	rs110861127	18004	88	102	0.22467	1	6.79298e-09	-0.390265	0.0646035	9.999e-05	7.51741e-05	0.000760909
ENSBTAG00000003261|AURKC	9423	1.09843	380.144	157.851	3.54158e-05	chr18:64,502,069	rs110655733	48088	166	218	0.480176	1	1.63038e-06	0.410021	0.0831081	0.00509949	0.00836765	0.0424946
ENSBTAG00000049557	9568	1.0937	378.254	158.099	7.74685e-11	chr18:64,512,547	rs211599664	12864	57	65	0.143172	1	4.84028e-14	0.92954	0.11503	9.999e-05	5.52973e-09	1.405e-07
ENSBTAG00000039341	9677	1.12053	361.627	156.184	1.45695e-13	chr18:64,591,501	rs41894751	19661	160	219	0.482379	1	7.0227e-18	0.640638	0.0678701	9.999e-05	2.8764e-12	1.33394e-10
ENSBTAG00000037375	9731	1.08224	359.762	157.582	1.21167e-07	chr18:64,585,199	rs41893703	-2243	148	192	0.422908	1	8.23891e-10	0.368916	0.0573581	9.999e-05	1.83991e-05	0.000217682
ENSBTAG00000054731	8444	1.1055	304.453	154.031	6.25154e-06	chr18:65,079,162	rs207679895	-570	150	190	0.418502	1	1.14299e-07	0.447793	0.0815657	0.00039996	0.000935971	0.00695852
ENSBTAG00000003447	8258	1.07884	323.385	158.7	4.26966e-05	chr18:65,156,100	rs110051006	14072	104	122	0.268722	1	2.22539e-06	0.352436	0.0724354	0.00729927	0.00944274	0.0466374
ENSBTAG00000003462|ZNF135	6619	1.09092	251.883	157.903	1.02196e-05	chr18:65,487,441	rs42442187	-12229	144	179	0.394273	1	3.14067e-07	0.459015	0.0868807	0.00129987	0.00143512	0.0100639
ENSBTAG00000052906|ZNF8	6084	1.09176	228.217	156.588	1.05977e-14	chr18:65,620,757	rs385916648	19852	166	218	0.480176	1	2.25456e-19	-0.724487	0.0728419	9.999e-05	1.99417e-13	1.16519e-11
ENSBTAG00000015989|RPS5	5637	1.08986	200.73	156.319	3.95317e-05	chr18:65,607,737	rs209330207	-52504	39	40	0.0881057	1	1.67974e-06	-0.412304	0.083681	0.00329967	0.00491508	0.0279517
ENSBTAG00000012744|UBE2M	5101	1.08162	181.437	156.371	3.53337e-06	chr18:65,692,458	rs42441342	-86820	116	134	0.295154	1	6.60764e-08	-0.234845	0.0419381	9.999e-05	0.000339124	0.00286767
ENSBTAG00000007013|TOM1L1	10,433	1.08183	214.877	157.054	4.58957e-05	chr19:4,653,521	rs109500502	-367672	51	53	0.11674	1	2.16796e-06	0.532675	0.10935	0.00509949	0.00648237	0.034891
ENSBTAG00000007015|COX11	9883	1.08277	208.653	157.685	4.63888e-08	chr19:5,314,870	rs133717821	231335	109	125	0.27533	1	2.31581e-10	0.465537	0.0699023	9.999e-05	3.58712e-06	5.10369e-05
ENSBTAG00000006618|HLF	9551	1.08425	207.723	157.727	1.8694e-06	chr19:5,635,326	rs136605296	143825	159	193	0.42511	1	3.22231e-08	-0.290884	0.0506632	9.999e-05	0.000192916	0.0017385
ENSBTAG00000000205|MMD	9695	1.06837	220.221	160.418	1.00603e-06	chr19:5,603,946	rs135245674	-8964	165	206	0.453745	1	1.86476e-08	-0.446241	0.0763082	9.999e-05	0.000120901	0.0011524
ENSBTAG00000009948|TRIM25	9980	1.08955	361.068	159.807	5.1917e-07	chr19:7,702,913	rs210911443	26466	170	223	0.491189	1	7.33439e-09	0.480187	0.0796803	9.999e-05	8.34839e-05	0.000834581
ENSBTAG00000007893|SCPEP1	9398	1.08677	364.137	159.849	2.47929e-07	chr19:7,801,736	rs386058812	-11437	58	61	0.134361	1	2.78464e-09	0.447519	0.0720864	9.999e-05	3.87028e-05	0.000421254
ENSBTAG00000015368|SEPTIN4	5724	1.06707	203.987	158.721	4.41096e-07	chr19:9,473,203	rs135275932	1264	131	157	0.345815	1	5.25131e-09	0.36833	0.0604863	9.999e-05	4.67624e-05	0.000498912
ENSBTAG00000019806|YPEL2	4917	1.08254	160.918	157.261	5.6886e-05	chr19:10,459,646	rs432101105	160348	27	27	0.0594714	1	2.93056e-06	0.752303	0.156576	0.00409959	0.00596124	0.0326286
[truncated: 1,343 more rows]
